# Supplementary material for: Development of EST-SSR markers based on transcriptome for genetic analysis in Radix Ardisia
Source: PeerJ. 2025 Jun 17;13:e19560. doi: 10.7717/peerj.19560 (PMC12180450; doi:10.7717/peerj.19560)
Supplement: Supplemental Information 1 [file peerj-13-19560-s001.xls]

Repeats	5	6	7	8	9	10	11	12	13	14	15	16	17	18	19	20	21	22	23	24	25	26	27	28	29	30	31	32	33	34	35	36	37	38	39	40	41	42	43	44	45	46	47	48	49	50	51	52	53
A	-	-	-	-	-	2691	1244	863	525	380	329	288	224	156	142	99	83	57	62	52	39	36	34	32	27	17	12	10	7	7	7	2	2	4	4		5	3	1	4		3	1	1	1	2	1
C	-	-	-	-	-	23	9	13	10	3	4	3	4	1	2	2			1	1				1					1
G	-	-	-	-	-	24	14	14	5	6	10	6	2	2		2	3	4	2	1	1	2	2	1	2	1		1									1
T	-	-	-	-	-	2523	1276	812	528	386	315	254	163	138	120	77	75	61	47	42	27	42	15	18	26	14	3	3	6	6	7	4	7	4	5	5	5	3	1	1	3	2	2		1	1	1
AC	-	139	92	78	38	37	27	20	18	13	10	2	3	1	2	4	3	1	1	1			2
AG	-	568	418	363	311	213	189	148	111	124	79	18	30	13	17	7	5	1	1	4	4					1	1	2
AT	-	521	373	265	230	208	154	113	107	74	46	37	35	32	33	18	6	8	9	6	2	2	2	1
CA	-	83	49	29	27	11	8	7	12	3			2	2	2			1				1
CG	-	8	8		1
CT	-	401	279	209	191	147	122	97	69	59	58	19	18	9	9	3	4	3	4	2		1		1	1	1
GA	-	587	338	280	221	213	185	154	108	113	73	18	19	23	12	10	8	6	3	1	3	2		1		1							1
GC	-	15	3	1	1
GT	-	84	44	28	24	15	11	9	4	3	3	4	2	3	1					1	1
TA	-	531	366	271	219	164	135	104	80	81	53	24	23	22	12	13	10	3	5	3	6	1	2
TC	-	519	369	287	276	226	142	134	115	94	69	18	28	23	17	13	10	3	1	1	1			2
TG	-	161	108	63	50	44	22	23	14	20	12	3	3	5	4	2		2		1	2	2	1	1
AAC	2	1	1	1	1
AAG	35	27	6	4	3	1																	1
AAT	69	57	30	14	11	7	1	1	2	1	2	3	2	1	1	1		1
ACA	5	2	1
ACC	8	3	5		1	1				1
ACG	3	1
ACT	3	3	1
AGA	29	14	8	1	3	3			1
AGC	9	7	6	1	1	1
AGG	18	6	2	3
AGT	8	5	3	1
ATA	24	13	8	6	5	2	2	2	1	3	1	1			1		1
ATC	22	16	9	1		3					1
ATG	26	5	3	5	1		1
ATT	47	24	15	7	4	5	2	1	1	2	1			1					1
CAA	9	3
CAC	21	9	5	1				1
CAG	14	11	3	6	2	2
CAT	22	10	6	1				1
CCA	20	12	1		2											1
CCG	29	12	3	2		1
CCT	27	4	4	2	3
CGA	3	4	2
CGC	5	2	2	2	1
CGG	17	9	3	2	3			1		1
CGT	2	1
CTA	4	2
CTC	29	9	3	3								1
CTG	8	4	4	2		2			1
CTT	27	12	4	3	2		1		1								1
GAA	52	11	11	6	8	1				1		1
GAC	9	2	1				2
GAG	37	8	7	3								1
GAT	54	23	10	3	6	2					1	1
GCA	12	7	2	1	2				1
GCC	13	4		1	1		1					1
GCG	18	5	1	1
GCT	13	1	2	2	1	2										1
GGA	30	16	2	3		1			1
GGC	11	13	1		1	2
GGT	18	10	3	3		1
GTA	5	1	1
GTC	5	2
GTG	7	6		2	2		1	1
GTT	8	1			1
TAA	20	15	6	3	3	2		1				1		1	1
TAC	2	3	1
TAG	1	1
TAT	36	28	13	10	2	2		1	1		2	1	1
TCA	29	10	3	5	2	2	1
TCC	21	7	2	1		1
TCG	3	2		1
TCT	43	15	6	4	2	1									1
TGA	21	8	6	2	2			1
TGC	18	6	1			2			1							1	1
TGG	16	2			6	1						1
TGT	4	1	1
TTA	64	27	10	7	7	11	1	3	1		3		2		2
TTC	41	13	9	5	3	2	4								1
TTG	14	7	2		1
AAAC	3	1
AAAG	8	1		2
AAAT	38	11	3	1
AACA		1
AACC		1
AAGA	1	1	1		1
AAGG		2	1
AATA	11	1		1
AATT	1
ACAA	1	1
ACAG	1
ACAT	8	2	1	1		1
ACCC							1
AGAA	3	1		1
AGAC	2
AGAT	6
AGCC	1
AGCG	2
AGGA		1
ATAA	9	1		1
ATAC	32	12	7	3												1
ATAG	6	4	1			1		1
ATCG	1
ATCT	2
ATGA		1
ATGT	7	2	2			1
ATTA	1
ATTC	1
ATTT	9	3	2
CAAG	1
CACT			1
CATA	6	4	4			1	1
CATT	1
CCCT	1		1
CCGT	1
CCTC	2
CCTG	1	1
CCTT		1
CGGT	1
CTAA	1
CTAT	4	2
CTCC	3	1	3
CTGC	2
CTGT			1
CTTC		1
CTTT	3	1
GAAA	2	2
GAAG		1
GACA	1
GAGG	4	3			1
GATA	1	1	1
GATG	1
GCAG	3	1
GCCA	1
GGAA		1
GGAG				1
GGAT	1
GGCA	1
GGGA		1		1
GGTG	1
GGTT	1
GTAT	10	5		1
GTCC	1
GTCT	1
GTTT	4	1
TAAA	3	2
TAAT	1
TACA	12	1	2		1	1
TAGA	1
TAGT	1
TATC	1	3	1	2		1		1
TATG	27	9	6
TATT	9	5	3	1
TCCC	1			1
TCTA	2
TCTG	1
TCTT	3	1		1
TGAG		2
TGTA	8	9	4			1
TGTT		1
TTAA	2
TTAT	21	6		2
TTCT	2	1
TTGG	2
TTTA	24	1	3	2
TTTC	2	1	1				1
TTTG	2		2
AAAAC	1
AAAAG	1
AAAAT	5	1
AAACA	1
AAACC	3	1
AAATA	1
AAGCA		1
AATAA	1
ACCCA	1
ACGAA	1
ACTCG	1
AGAGA	1
AGAGC	1
AGCAA		1
AGCCG		1
AGGAG	1	1
ATAAA		1
ATACG	1
ATATA	2
ATTGG		1
ATTTG	1
ATTTT	1
CAAAA	1
CAACA					1
CAGAG	2
CATGC	1
CCAAA	2	3			1
CCACA		1
CCGAG	1
CGAAC	1
CGACT	1
CTACT		1
CTCCC			1
CTCTC	1
CTGCC	2
CTGCT		1
CTTCC		1
CTTTG			1
CTTTT	1
GAAGG	1	1
GCATT					1
GCCTC	1
GCTCG		1
GCTGG	1
GGAGA	1
GGAGG	1
GGCGG		1
GGCTC	1
GGGCT	1
GGGGA	1
GGGGT	1
GGTCA	1
GGTGA	1
GGTTC	1
GTAGA	1
GTCCA	1
GTCTT		1
GTTCG	1
GTTTG	1
GTTTT	1
TAGAA	1
TCAAT	1
TCCTT	1
TCGAG	1
TCTGT	1
TCTTT	2
TGGGT		1
TGTGC		1
TGTTT	1
TTCTC	1
TTGAA	1
TTGGG	1		1	1
TTGTT	1
TTTAT	2
TTTCT	1
TTTGC	1
TTTGT	2		1
TTTTA	2								1
TTTTC	2			1
TTTTG	2
AAAAAC	1
AAAAAG	2
AAAAAT	1
AAAATA	1
AAACCA	1
AAAGAA	1
AACGAG	1
AAGGAA	1
ACCCTT						1
AGAAGG									1
AGATAG	2
AGGCTG	1											1
ATACAT	2
ATATAC	2
ATCCGT		1
ATCTAT	1
ATGAAG		1
ATGTAA			1										1
ATGTAT						1
CACATA	1
CAGCCC					1
CAGTGG	1
CATAGC		1
CATCAC							1
CCAAAG	1
CCAAGC			1
CCACCG				1
CCCACA	1
CCCATT	1
CCCCAG							1
CCCGAG	1
CCGAGC	1
CCGGCA		1
CCTATT	1
CCTCTT	1
CGCTCC	1
CGGGCA		1
CGTGGC	1
CGTTTC	1
CTATTG	1
CTCATC		1
CTCCAA			1
CTCCCG	1
CTCCTG				1
CTCTCC	2
CTGCAC			1
CTGGAG	1
CTTCAC	1
CTTGGG				1
GAAGCA	1
GAGAGG	3
GAGATT	1
GAGCCA	1
GAGCCT								1
GAGCGG	1		1
GAGGAT	1
GATGAC						1
GCAACA						1
GCCCAA					1
GCGTGT				1
GCTATG		1
GGAAAA	1
GGAAGC						1
GGAGGT	1
GGCACG					1
GGCCAC	1
GGCGAT		1
GGCTGA	1
GGCTGG			1
GGGGAA	1
GGTCAG	1
GTGCAC		1
GTGCCC					1
GTGTTG			1
GTTTCT	1
GTTTTG				1
TAGGGT	1
TATACA	2
TATGGC							1
TCCAAC	1
TCCCAA	1
TCCTCT	1
TCCTTT	1
TCTATA						1
TCTCCA	1
TCTCCC	1
TCTCTA	1		1
TCTCTG	2
TCTTCA			1
TCTTCC	1
TCTTTT	1
TGAGGC	1
TGATGC					1
TGCTGA				1
TGGAAA	1
TGGCTG	1
TGGTGC									2
TGTGAG	1
TGTGCT	1
TTAGGG	1
TTGGCC										1
TTGTGA	1
TTGTTA	1
TTGTTT				1
TTTGAT	1
TTTGGA				1
TTTGGT		1
TTTTGT	1		1
TTTTTA	1
TTTTTC	1					1
[truncated: 31 more columns]
