# Supplementary material for: Development of EST-SSR markers based on transcriptome for genetic analysis in Radix Ardisia
Source: PeerJ. 2025 Jun 17;13:e19560. doi: 10.7717/peerj.19560 (PMC12180450; doi:10.7717/peerj.19560)
Supplement: Supplemental Information 2 [file peerj-13-19560-s002.xls]

Repeats	5	6	7	8	9	10	11	12	13	14	15	16	17	18	19	20	21	22	23	24	25	26	27	28	29	30	31	32	33	34	35	36	37	38	39	40	41	42	43	44	45	46	47	48	49	50	51	52	53
A/T	-	-	-	-	-	5214	2520	1675	1053	766	644	542	387	294	262	176	158	118	109	94	66	78	49	50	53	31	15	13	13	13	14	6	9	8	9	5	10	6	2	5	3	5	3	1	2	3	2
C/G	-	-	-	-	-	47	23	27	15	9	14	9	6	3	2	4	3	4	3	2	1	2	2	2	2	1		1	1								1
AC/GT	-	467	293	198	139	107	68	59	48	39	25	9	10	11	9	6	3	4	1	3	3	3	3	1
AG/CT	-	2075	1404	1139	999	799	638	533	403	390	279	73	95	68	55	33	27	13	9	8	8	3		4	1	3	1	2					1
AT/AT	-	1052	739	536	449	372	289	217	187	155	99	61	58	54	45	31	16	11	14	9	8	3	4	1
CG/CG	-	23	11	1	2
AAC/GTT	42	15	5	1	3
AAG/CTT	227	92	44	23	21	8	5		2	1		1			2		1						1
AAT/ATT	260	164	82	47	32	29	6	9	6	6	9	6	5	3	5	1	1	1	1
ACC/GGT	90	42	14	6	11	3	1	2		1		1				1
ACG/CGT	25	12	3	1			2
ACT/AGT	23	15	6	1
AGC/CTG	74	36	18	12	6	9			3							2	1
AGG/CCT	162	50	20	15	3	2			1			2
ATC/ATG	174	72	37	17	11	7	2	2			2	1
CCG/CGG	93	45	10	8	6	3	1	1		1		1
AAAC/GTTT	10	5	2
AAAG/CTTT	24	9	2	4	1		1
AAAT/ATTT	124	30	11	8
AACC/GGTT	3	1
AACT/AGTT	2
AAGC/CTTG	1
AAGG/CCTT		7	1
AATG/ATTC	2	1
AATT/AATT	5
ACAG/CTGT	6		1
ACAT/ATGT	110	44	26	5	1	5	1									1
ACCC/GGGT	1						1
ACCG/CGGT	1
ACGG/CCGT	2
ACTC/AGTG		2	1
AGAT/ATCT	23	10	3	2		2		2
AGCC/CTGG	2
AGCG/CGCT	2
AGGC/CCTG	7	2
AGGG/CCCT	11	5	4	3	1
ATCC/ATGG	2
ATCG/ATCG	1
AAAAC/GTTTT	10		1
AAAAG/CTTTT	7			1
AAAAT/ATTTT	12	2							1
AAACC/GGTTT	6	4			1
AAACG/CGTTT	1
AAAGC/CTTTG	1	2	1
AAAGG/CCTTT	1
AAATC/ATTTG	1
AACAC/GTGTT					1
AACAG/CTGTT	1
AACCC/GGGTT	2	1	1	1
AACCG/CGGTT	3
AAGAC/CTTGT		1
AAGAG/CTCTT	2
AAGGG/CCCTT	1	2
AATAG/ATTCT	1
AATAT/ATATT	2
AATCC/ATTGG		1
AATGC/ATTGC					1
AATTC/AATTG	2
ACACC/GGTGT		1
ACAGC/CTGTG		1
ACCCC/GGGGT	1
ACCTC/AGGTG	1
ACCTG/AGGTC	1
ACGAT/ATCGT	1
ACTCG/AGTCG	3
ACTCT/AGAGT	1	1
ACTGG/AGTCC	1
AGAGC/CTCTG	3	1
AGAGG/CCTCT	3	1
AGCCC/CTGGG	2
AGCCG/CGGCT	2	2
AGGCG/CCTCG	1
AGGGC/CCCTG	2
AGGGG/CCCCT	2		1
ATGCC/ATGGC	1
CCCCG/CGGGG		1
AAAAAC/GTTTTT	2		1	1
AAAAAG/CTTTTT	5					1
AAAAAT/ATTTTT	3
AAAACC/GGTTTT	1	1		1
AAAAGG/CCTTTT	3
AAAATC/ATTTTG	1
AAACAG/CTGTTT	1
AAACGG/CCGTTT	1
AAAGCC/CTTTGG	1
AAATCC/ATTTGG				1
AAATGG/ATTTCC	1
AAATGT/ACATTT			1										1
AACAAT/ATTGTT	1
AACACC/GGTGTT			1
AACAGC/CTGTTG						1
AACCCT/AGGGTT	2
AACGAG/CGTTCT	1
AACTCC/AGTTGG	1		1
AAGAGG/CCTCTT	3
AAGATG/ATCTTC		1	1
AAGCAC/CTTGTG	1
AAGCAG/CTGCTT	1
AAGCCC/CTTGGG			1	1	1
AAGCGG/CCGCTT						1
AAGGAG/CCTTCT									1
AAGGCC/CCTTGG										1
AAGGGG/CCCCTT	1
AAGGGT/ACCCTT						1
AAGGTG/ACCTTC	1
AATAGC/ATTGCT	1
AATAGG/ATTCCT	1
AATCAC/ATTGTG	1
AATCCC/ATTGGG	1
AATCTC/AGATTG	1
AATGGG/ATTCCC	1
ACACAT/ATGTGT	1
ACACCC/GGGTGT	1
ACACGC/CGTGTG				1
ACACTC/AGTGTG	1
ACAGAG/CTCTGT	2
ACAGCC/CTGTGG	1
ACATAT/ATATGT	6					1
ACCAGC/CTGGTG									2
ACCATC/ATGGTG							1
ACCCTG/AGGGTC	1
ACCGCC/CGGTGG				1
ACCGGC/CCGGTG		1
ACCTCC/AGGTGG	1
ACCTGC/AGGTGC			1
ACGATG/ATCGTC						1
ACGGAT/ATCCGT		1
ACGGCC/CCGTGG	2
ACGGGC/CCCGTG		1			2
ACGTGC/ACGTGC		1
ACTGCC/AGTGGC	1
AGAGAT/ATCTCT	3		1
AGAGCC/CTCTGG	1
AGAGGG/CCCTCT	6
AGATAT/ATATCT	1					1
AGATGG/ATCTCC	1
AGCAGG/CCTGCT				1
AGCATC/ATGCTG				1	1
AGCCAT/ATGGCT		2					1
AGCCCC/CTGGGG			1		1		1
AGCCCG/CGGGCT	2
AGCCTC/AGGCTG	3											1
AGCCTG/AGGCTC								1
AGCGGG/CCCGCT	3		1
AGCTCC/AGCTGG	1
AGGATG/ATCCTC	1	1
ATCGCC/ATGGCG		1
[truncated: 31 more columns]
