# Supplementary material for: Development of EST-SSR markers based on transcriptome for genetic analysis in Radix Ardisia
Source: PeerJ. 2025 Jun 17;13:e19560. doi: 10.7717/peerj.19560 (PMC12180450; doi:10.7717/peerj.19560)
Supplement: Supplemental Information 3 [file peerj-13-19560-s003.xls]

ID	SSR nr.	SSR type	SSR	size	start	end	ssr_position
Cluster-9641.18011	1	p2	(TC)9	18	2405	2422	undetermined
Cluster-9641.26341	1	p1	(A)10	10	39	48	undetermined
Cluster-9641.26341	2	c	(ATA)6ttcaaacccctcttaaccctaatcctactgctaccgctgctgctgctaatgtc(GAT)7	92	269	360	undetermined
Cluster-9641.32330	1	p1	(A)12	12	341	352	undetermined
Cluster-9641.32336	1	p1	(T)10	10	2152	2161	undetermined
Cluster-9641.26346	1	p2	(TC)13	26	1	26	undetermined
Cluster-9641.26346	2	p1	(T)12	12	736	747	undetermined
Cluster-9641.26346	3	p1	(A)11	11	1090	1100	undetermined
Cluster-9641.26346	4	p1	(T)10	10	2072	2081	undetermined
Cluster-9641.26346	5	p3	(ATA)5	15	2349	2363	undetermined
Cluster-9641.26347	1	p2	(GA)6	12	322	333	utr5
Cluster-12711.0	1	p4	(ATAG)5	20	496	515	undetermined
Cluster-9641.24594	1	p1	(T)15	15	1467	1481	undetermined
Cluster-9641.24594	2	p1	(A)11	11	1801	1811	undetermined
Cluster-9641.24594	3	p1	(A)17	17	2830	2846	undetermined
Cluster-9641.24594	4	p1	(A)12	12	3368	3379	undetermined
Cluster-9641.24594	5	p2	(TC)8	16	3774	3789	undetermined
Cluster-9641.24593	1	p1	(A)16	16	183	198	utr3
Cluster-9641.24592	1	p2	(AG)7	14	1854	1867	utr5
Cluster-9641.24591	1	p1	(A)10	10	451	460	undetermined
Cluster-9641.29313	1	p1	(T)11	11	1695	1705	undetermined
Cluster-9641.29313	2	c	(T)10c(T)11ggtggtatttatgcaacaaaacaacc(A)15	63	1894	1956	undetermined
Cluster-9641.29311	1	p1	(T)18	18	601	618	undetermined
Cluster-9641.29316	1	p2	(CT)13	26	37	62	utr5
Cluster-9641.29316	2	p1	(T)14	14	4301	4314	utr3
Cluster-4618.0	1	p2	(AG)10	20	39	58	undetermined
Cluster-9641.14989	1	p2	(AG)6	12	1	12	undetermined
Cluster-9641.14988	1	p2	(TA)9	18	2268	2285	utr3
Cluster-9641.14987	1	p2	(GA)7	14	1	14	undetermined
Cluster-9641.14987	2	p1	(T)12	12	2434	2445	undetermined
Cluster-9641.14986	1	p6	(CTCATC)6	36	3450	3485	undetermined
Cluster-9641.14986	2	p2	(GA)15	30	4760	4789	undetermined
Cluster-9641.14985	1	p1	(T)12	12	1230	1241	undetermined
Cluster-9641.14983	1	p2	(TA)7	14	48	61	utr5
Cluster-9641.14981	1	p2	(GA)8	16	3666	3681	utr5
Cluster-9641.14980	1	p2	(AG)9	18	1318	1335	utr5
Cluster-9641.35645	1	p1	(A)11	11	8	18	undetermined
Cluster-9641.35647	1	p1	(T)10	10	63	72	undetermined
Cluster-9641.35646	1	p1	(T)10	10	247	256	undetermined
Cluster-9641.35648	1	p1	(T)14	14	202	215	undetermined
Cluster-9641.31152	1	p1	(A)10	10	38	47	undetermined
Cluster-9641.31155	1	p2	(AT)8	16	829	844	undetermined
Cluster-9641.31155	2	p1	(A)10	10	1439	1448	undetermined
Cluster-9641.31155	3	p2	(GA)21	42	1739	1780	undetermined
Cluster-9641.31154	1	p2	(TC)11	22	556	577	undetermined
Cluster-9641.31159	1	c	(TG)11(AG)9	40	1043	1082	undetermined
Cluster-9641.5007	1	p1	(T)12	12	2815	2826	utr5
Cluster-9641.5007	2	p2	(GA)15	30	3016	3045	utr5
Cluster-9641.5006	1	p1	(T)10	10	71	80	undetermined
Cluster-9641.5001	1	c*	(TC)8(TCA)6*	32	7	38	utr5
Cluster-9641.5001	2	p1	(T)14	14	776	789	utr3
Cluster-9641.5001	3	p3	(AAT)6	18	894	911	utr3
Cluster-9641.5000	1	p2	(AG)10	20	887	906	undetermined
Cluster-9641.5002	1	p2	(TC)8	16	1051	1066	utr5
Cluster-9641.5009	1	p2	(TA)7	14	556	569	utr5
Cluster-9641.5009	2	p2	(TG)8	16	781	796	cds
Cluster-9641.5008	1	p2	(TA)10	20	374	393	undetermined
Cluster-9641.5008	2	p2	(GA)6	12	1159	1170	undetermined
Cluster-12856.0	1	p1	(A)11	11	439	449	undetermined
Cluster-9641.17869	1	p2	(CT)10	20	94	113	undetermined
Cluster-9641.17869	2	p2	(TA)9	18	3536	3553	undetermined
Cluster-9641.17861	1	p2	(TA)8	16	1475	1490	utr5
Cluster-9641.17864	1	p2	(AT)7	14	5134	5147	undetermined
Cluster-9641.17866	1	p1	(T)12	12	1	12	utr3
Cluster-9641.7407	1	p1	(A)14	14	2521	2534	undetermined
Cluster-9641.7407	2	p2	(AG)19	38	2949	2986	undetermined
Cluster-9641.7406	1	p1	(T)11	11	1334	1344	utr3
Cluster-9641.7405	1	p1	(T)18	18	1	18	undetermined
Cluster-1728.0	1	p3	(GAT)5	15	320	334	undetermined
Cluster-9641.7404	1	p2	(TC)16	32	52	83	utr5
Cluster-9641.7404	2	p1	(T)10	10	2397	2406	utr3
Cluster-9641.7404	3	p1	(T)18	18	2972	2989	utr3
Cluster-9641.34063	1	p2	(CT)7	14	447	460	undetermined
Cluster-9641.34060	1	c	(GT)8(AT)6	28	654	681	undetermined
Cluster-9641.34068	1	p2	(AG)21	42	12	53	undetermined
Cluster-9641.34068	2	p4	(TTTA)5	20	749	768	undetermined
Cluster-9641.7402	1	p2	(TA)6	12	182	193	undetermined
Cluster-9641.7401	1	p2	(AT)11	22	1596	1617	undetermined
Cluster-9641.7401	2	p1	(A)13	13	2216	2228	undetermined
Cluster-7672.0	1	p2	(CT)7	14	523	536	undetermined
Cluster-11518.0	1	p2	(TA)6	12	149	160	undetermined
Cluster-10944.0	1	p2	(AT)7	14	437	450	undetermined
Cluster-9641.34680	1	p2	(TG)10	20	1926	1945	undetermined
Cluster-9641.11856	1	c	(TC)10agcagttctaagggagaaatgccccaagcggtgcaaatatgatc(AT)15	94	343	436	undetermined
Cluster-9641.11857	1	p1	(A)10	10	680	689	undetermined
Cluster-9641.11852	1	p1	(T)15	15	1892	1906	utr3
Cluster-9641.11853	1	p2	(GA)12	24	1	24	utr5
Cluster-9641.11851	1	p2	(AG)8	16	1668	1683	utr5
Cluster-9641.16809	1	p1	(A)15	15	160	174	utr3
Cluster-9641.16809	2	p2	(CT)9	18	4551	4568	utr5
Cluster-9641.11858	1	p2	(GA)6	12	659	670	undetermined
Cluster-9641.11859	1	c	(A)11gaaagaaaag(A)10	31	156	186	utr3
Cluster-9641.33141	1	p1	(T)14	14	329	342	undetermined
Cluster-9641.14135	1	p2	(AG)6	12	733	744	undetermined
Cluster-9641.14135	2	p2	(AG)8	16	1508	1523	undetermined
Cluster-13564.0	1	p3	(TAT)5	15	729	743	undetermined
Cluster-13002.0	1	p2	(TC)6	12	379	390	undetermined
Cluster-9641.15949	1	p2	(CT)11	22	72	93	utr5
Cluster-9641.15949	2	p1	(T)10	10	2683	2692	utr3
Cluster-9641.15571	1	p1	(T)13	13	88	100	utr3
Cluster-9641.15571	2	p1	(A)14	14	2182	2195	utr5
Cluster-9641.15573	1	p2	(AG)9	18	9466	9483	undetermined
Cluster-9641.15572	1	c	(GA)6gggagggagaagagactgtgtattcctgtgtgctatggccagatgt(AG)7	72	3339	3410	undetermined
Cluster-7747.0	1	p1	(A)11	11	6	16	undetermined
Cluster-9641.15577	1	p2	(TC)8	16	1	16	utr3
Cluster-9641.15579	1	p2	(CA)19	38	27	64	utr5
Cluster-9641.15579	2	c	(TA)16(GA)12	56	4678	4733	utr3
Cluster-9641.15578	1	p1	(A)10	10	657	666	undetermined
Cluster-9641.15578	2	p1	(T)15	15	1890	1904	undetermined
Cluster-9641.15578	3	p1	(A)16	16	2238	2253	undetermined
Cluster-9641.15578	4	p2	(AT)10	20	3231	3250	undetermined
Cluster-2751.0	1	p1	(T)11	11	159	169	undetermined
Cluster-9641.10898	1	c	(CT)11gaagtcggccggaatccacaccaccctctcccacatccatggacaaccc(CT)6	83	1840	1922	utr3
Cluster-9641.10898	2	p1	(A)11	11	2190	2200	utr3
Cluster-13650.0	1	p1	(A)11	11	435	445	undetermined
Cluster-9641.10893	1	c	(A)17g(A)10	28	388	415	utr3
Cluster-9641.10892	1	p1	(T)19	19	1695	1713	utr3
Cluster-9641.10895	1	p3	(GCA)5	15	41	55	utr5
Cluster-9641.10895	2	p3	(AGT)8	24	224	247	utr5
Cluster-9641.10894	1	c	(GA)7cgacaatacgaatcatcgacagagactttgatatctacgatgagcttggaacttctagaacctcagcctaaagtca(TC)13	116	377	492	undetermined
Cluster-9641.10896	1	p2	(AG)6	12	2017	2028	undetermined
Cluster-9641.6725	1	p2	(AT)7	14	608	621	undetermined
Cluster-9641.6725	2	p2	(TG)9	18	979	996	undetermined
Cluster-9641.6721	1	p2	(CT)6	12	193	204	utr5
Cluster-9641.6721	2	p2	(AT)6	12	406	417	utr5
Cluster-9641.6720	1	p1	(A)12	12	1161	1172	utr3
Cluster-9641.6722	1	p2	(CT)7	14	8	21	utr5
Cluster-9641.6722	2	p2	(TA)9	18	2944	2961	utr3
Cluster-9641.23735	1	c	(TC)6tg(TC)12(TA)9	56	47	102	undetermined
Cluster-9641.7094	1	p1	(T)16	16	1538	1553	utr5
Cluster-9641.7095	1	p1	(A)10	10	96	105	undetermined
Cluster-9641.7096	1	p3	(TCA)8	24	212	235	undetermined
Cluster-9641.7096	2	p1	(T)10	10	1375	1384	undetermined
Cluster-9641.7093	1	p1	(T)13	13	2184	2196	undetermined
Cluster-12182.0	1	p2	(AT)20	40	344	383	undetermined
Cluster-9641.33010	1	p1	(A)13	13	1911	1923	undetermined
Cluster-9641.17048	1	p1	(A)21	21	69	89	utr5
Cluster-9641.17043	1	c	(TC)7tt(TC)6ttcagtttctccgaatcagcagcatccacacttgcacctttcgattctctagaacgatctaaatatatacatatatatgtatatgag(TC)8	131	2273	2403	undetermined
Cluster-9641.17042	1	p4	(TTAT)5	20	1122	1141	undetermined
Cluster-9641.17042	2	p4	(TTAT)5	20	4135	4154	undetermined
Cluster-9641.17042	3	p1	(A)10	10	5883	5892	undetermined
Cluster-9641.17040	1	p1	(A)11	11	782	792	utr3
Cluster-9641.17046	1	p1	(A)55	55	1473	1527	undetermined
Cluster-9641.17045	1	p1	(A)14	14	8129	8142	undetermined
Cluster-9641.17045	2	p2	(GA)6	12	8330	8341	undetermined
Cluster-9641.17044	1	c	(GA)9ttgttgtgtggtttaagcaagttgttgagggattttgcagactttttgacacat(AG)9	90	2179	2268	utr5
Cluster-12953.0	1	p1	(T)18	18	601	618	undetermined
Cluster-9641.843	1	p1	(A)12	12	836	847	undetermined
Cluster-9641.843	2	p2	(TC)6	12	1840	1851	undetermined
Cluster-9641.29310	1	p2	(TC)8	16	788	803	utr5
Cluster-9641.19636	1	p2	(TC)7	14	14	27	undetermined
Cluster-9641.12139	1	c	(TA)6catac(AT)18gtatg(TA)6	70	72	141	undetermined
Cluster-9641.12130	1	c	(AG)7aaagcagttaccttatcaagtatgagacgatgatgatgacagagagagatccgaaaatg(GA)6	85	2990	3074	utr5
Cluster-9641.12133	1	p2	(TC)10	20	27	46	utr5
Cluster-9641.12134	1	p2	(TC)11	22	254	275	utr5
Cluster-9641.12136	1	p1	(T)10	10	854	863	undetermined
Cluster-9641.12137	1	p2	(CT)7	14	802	815	undetermined
Cluster-9641.27434	1	p2	(TA)6	12	55	66	utr5
Cluster-9894.0	1	c	(GA)8ttgagggagagatgggtgatgggttaggtttgagattgagggagagagatatc(AG)6	81	598	678	undetermined
Cluster-9641.4018	1	p1	(A)10	10	385	394	utr3
Cluster-9641.4018	2	p1	(T)11	11	3776	3786	utr3
Cluster-9641.4018	3	p4	(AAAT)5	20	3978	3997	utr3
Cluster-9641.4018	4	p2	(AG)13	26	4792	4817	utr5
Cluster-9641.1029	1	c	(CT)6ttc(T)10	25	32	56	undetermined
Cluster-9641.14688	1	p1	(T)10	10	5	14	undetermined
Cluster-9641.14688	2	p1	(A)10	10	1971	1980	undetermined
Cluster-9641.12795	1	c	(TC)6ctccttcacttgctgctaggtat(AC)14	63	19	81	undetermined
Cluster-9641.12795	2	p1	(A)10	10	1509	1518	undetermined
Cluster-9641.12796	1	p2	(TC)6	12	122	133	cds
Cluster-9641.12790	1	p1	(A)14	14	1	14	utr3
Cluster-9641.12790	2	p2	(CT)13	26	939	964	utr5
Cluster-9641.12791	1	p2	(AG)8	16	1574	1589	utr5
Cluster-9641.12793	1	p1	(A)11	11	1049	1059	undetermined
Cluster-9641.12798	1	p2	(GA)7	14	7392	7405	undetermined
Cluster-9641.12799	1	p2	(TA)11	22	1	22	undetermined
Cluster-1211.0	1	p1	(A)20	20	65	84	undetermined
Cluster-12311.0	1	p1	(A)10	10	239	248	undetermined
Cluster-9641.11449	1	p1	(A)13	13	129	141	undetermined
Cluster-9641.11448	1	p4	(ATAC)5	20	78	97	utr5
Cluster-9641.11443	1	p1	(T)15	15	682	696	undetermined
Cluster-9641.11443	2	p3	(AAT)7	21	1695	1715	undetermined
Cluster-9641.11442	1	p2	(TA)7	14	284	297	undetermined
Cluster-9641.11445	1	p2	(TC)7	14	744	757	undetermined
Cluster-9641.11447	1	c	(A)30(CA)7	44	145	188	utr3
Cluster-9641.11447	2	p1	(T)11	11	1791	1801	utr5
Cluster-9641.11446	1	p1	(A)10	10	505	514	utr3
Cluster-9641.12868	1	p2	(CT)7	14	1695	1708	cds
Cluster-9641.12868	2	p1	(A)10	10	2624	2633	utr5
Cluster-9641.12868	3	p1	(A)12	12	2753	2764	utr5
Cluster-9641.12868	4	p1	(A)11	11	3018	3028	utr5
Cluster-9641.12868	5	c	(GT)6acataa(AT)7	32	3280	3311	utr5
Cluster-9641.12869	1	p4	(GTTT)5	20	1514	1533	undetermined
Cluster-9641.12866	1	p1	(T)11	11	695	705	undetermined
Cluster-9641.12867	1	p1	(A)10	10	590	599	utr5
Cluster-9641.12867	2	c	(A)12gccagaatcgattcagatct(GA)8	48	898	945	utr5
Cluster-9641.12867	3	p1	(T)13	13	3264	3276	utr3
Cluster-9641.12867	4	p1	(A)11	11	5008	5018	utr3
Cluster-9641.12864	1	p2	(GA)14	28	3625	3652	utr5
Cluster-9641.12864	2	p2	(TA)6	12	3782	3793	utr5
Cluster-9641.12862	1	p1	(T)12	12	1555	1566	utr3
Cluster-9641.14984	1	c	(TC)7caccagtggccgccggttgtggatatgattcctttggcagcattcccggctgggagagaagggtgtatatatatacatg(TA)8tgc(ATGT)5	132	2685	2816	undetermined
Cluster-9641.10798	1	p1	(A)10	10	163	172	utr3
Cluster-9641.10798	2	p2	(AG)11	22	3108	3129	undetermined
Cluster-9641.10796	1	p3	(TAT)8	24	29	52	undetermined
Cluster-9641.10796	2	p1	(T)10	10	836	845	undetermined
Cluster-9641.10797	1	p3	(AAT)7	21	51	71	undetermined
Cluster-9641.10790	1	p1	(A)10	10	1394	1403	undetermined
Cluster-9641.10790	2	c	(TA)9(GA)7	32	1519	1550	undetermined
Cluster-9641.9557	1	p2	(TC)8	16	77	92	undetermined
Cluster-9641.9557	2	p2	(TA)10	20	439	458	undetermined
Cluster-9641.29263	1	p1	(T)19	19	595	613	undetermined
Cluster-9641.33074	1	p1	(A)12	12	210	221	undetermined
Cluster-9641.33076	1	p3	(ATT)7	21	217	237	undetermined
Cluster-9641.33071	1	p2	(AT)9	18	197	214	undetermined
Cluster-9641.33071	2	p2	(TA)6	12	514	525	undetermined
Cluster-9641.33071	3	p1	(A)10	10	878	887	undetermined
Cluster-9641.2968	1	p1	(A)12	12	784	795	cds
Cluster-9641.32134	1	p1	(A)11	11	135	145	undetermined
Cluster-9641.32131	1	p2	(AC)15	30	449	478	undetermined
Cluster-9641.32138	1	p1	(T)10	10	445	454	undetermined
Cluster-9641.32139	1	p2	(AT)12	24	636	659	utr3
Cluster-9641.8950	1	c	(AG)6atcggcttatacctatattcactctcaaattcgcctattcttaagagtcaattctcactccttga(CT)9	95	1	95	utr5
Cluster-9641.8950	2	p2	(AG)14	28	247	274	utr5
Cluster-9641.8951	1	p1	(A)11	11	647	657	undetermined
Cluster-9641.8952	1	p2	(AG)10	20	55	74	utr5
Cluster-9641.8952	2	p2	(TA)7	14	245	258	utr5
Cluster-9641.8952	3	p1	(T)11	11	2031	2041	utr5
Cluster-9641.8953	1	p3	(TAT)6	18	1435	1452	undetermined
Cluster-9641.8954	1	p1	(A)10	10	327	336	utr3
Cluster-9641.8954	2	p2	(AT)17	34	1100	1133	utr3
Cluster-9641.8956	1	p3	(TGG)5	15	1000	1014	undetermined
Cluster-9641.8958	1	c	(TC)8ccccttttt(TTC)5atcttctcttgggaaccctaaattatgattctgtgaatattcataccatatatgtattgaatcgcctcgcctgcaactatgtgccaaattccatctatct(AC)11tagaggtttagatgtatcttaatcatagga(T)14at(CTCC)6	232	214	445	undetermined
Cluster-9641.8958	2	p4	(ATAC)7	28	616	643	undetermined
Cluster-9641.8958	3	c	(CT)9gtctgtctgtctg(TC)7	45	1295	1339	undetermined
Cluster-9641.8959	1	p1	(G)12	12	40	51	undetermined
Cluster-9641.8959	2	p2	(GA)6	12	651	662	undetermined
Cluster-10142.1	1	p1	(T)10	10	176	185	undetermined
Cluster-10142.1	2	p1	(T)10	10	321	330	undetermined
Cluster-9641.438	1	c	(T)12a(T)10	23	985	1007	undetermined
Cluster-9641.439	1	p1	(A)14	14	73	86	utr3
Cluster-9641.1858	1	p2	(TA)8	16	931	946	undetermined
Cluster-9641.433	1	p1	(T)10	10	501	510	undetermined
Cluster-9641.32688	1	p2	(AG)6	12	301	312	undetermined
Cluster-9641.32680	1	p3	(TTC)5	15	423	437	undetermined
Cluster-9641.32683	1	p1	(A)12	12	434	445	undetermined
Cluster-9641.32684	1	p1	(A)21	21	1	21	undetermined
Cluster-9641.32685	1	p2	(TA)6	12	364	375	undetermined
Cluster-9641.8484	1	p1	(T)12	12	77	88	undetermined
Cluster-9641.8485	1	p2	(AG)16	32	43	74	undetermined
Cluster-9641.8485	2	p1	(T)10	10	3314	3323	undetermined
Cluster-9641.8483	1	p1	(A)10	10	535	544	utr3
Cluster-9641.3564	1	p2	(AG)10	20	21	40	utr5
Cluster-9641.3565	1	p6	(TTTGGA)8	48	607	654	undetermined
Cluster-9641.3566	1	p2	(TA)18	36	425	460	undetermined
Cluster-9641.3562	1	p1	(T)20	20	1353	1372	utr5
Cluster-9641.3562	2	c	(CCT)5aactatacgcttatttatattattattactccactagtattttatttgcaagtccacaacacacacaatgcac(TA)13	114	1828	1941	utr5
Cluster-9641.3568	1	p2	(TA)17	34	1	34	undetermined
Cluster-9641.3568	2	p2	(TA)6	12	713	724	undetermined
Cluster-9641.3569	1	p1	(A)12	12	423	434	undetermined
Cluster-9641.35482	1	p1	(A)11	11	95	105	undetermined
Cluster-9641.35482	2	p2	(CT)10	20	660	679	undetermined
Cluster-9641.35482	3	p1	(T)10	10	1321	1330	undetermined
Cluster-9641.5004	1	p1	(T)14	14	1290	1303	utr5
Cluster-9641.5004	2	p1	(T)10	10	1610	1619	utr5
Cluster-9641.35488	1	p1	(A)16	16	1	16	undetermined
Cluster-9641.35488	2	p1	(A)12	12	1019	1030	undetermined
Cluster-7290.0	1	p1	(A)26	26	304	329	undetermined
Cluster-7290.0	2	p1	(A)10	10	532	541	undetermined
Cluster-9641.29257	1	p1	(T)10	10	152	161	undetermined
Cluster-9641.29256	1	p1	(G)11	11	1	11	undetermined
Cluster-9641.29255	1	p1	(A)14	14	97	110	utr3
Cluster-9641.29255	2	p2	(GA)7	14	792	805	utr5
Cluster-9641.29259	1	p1	(A)11	11	579	589	utr5
Cluster-9641.25958	1	p1	(A)10	10	424	433	undetermined
Cluster-9641.25954	1	p2	(TC)13	26	32	57	undetermined
Cluster-9641.25950	1	p2	(AT)11	22	2116	2137	utr3
Cluster-9641.25952	1	p1	(A)12	12	15	26	utr5
Cluster-9641.25952	2	p2	(GA)12	24	205	228	utr5
Cluster-9641.25952	3	p4	(ATAA)6	24	560	583	utr5
Cluster-9641.25952	4	p1	(A)10	10	1685	1694	utr5
Cluster-9641.25952	5	p2	(TA)7	14	2761	2774	utr5
Cluster-9641.25953	1	p2	(AT)12	24	508	531	undetermined
Cluster-9726.0	1	c	(CT)7ttctctctcatctctgtcctgactcgcccacctctcactatttagcttatttgaaatcatcacactccaaa(TC)7	99	31	129	undetermined
Cluster-9726.0	2	p2	(GA)7	14	378	391	undetermined
Cluster-9641.17868	1	p3	(TCA)5	15	391	405	undetermined
Cluster-9641.17868	2	p2	(GA)7	14	1936	1949	undetermined
Cluster-9641.8220	1	p1	(A)11	11	168	178	utr5
Cluster-9641.8226	1	p1	(A)17	17	1909	1925	undetermined
Cluster-9641.8227	1	p1	(A)23	23	312	334	utr3
Cluster-9641.8225	1	p1	(A)12	12	1015	1026	utr5
Cluster-9641.8229	1	c	(A)10g(A)10	21	273	293	undetermined
Cluster-7504.0	1	p2	(AG)7	14	4	17	utr5
Cluster-8882.0	1	p2	(AG)7	14	328	341	undetermined
Cluster-13599.0	1	p1	(A)10	10	422	431	utr5
Cluster-9641.31564	1	p2	(TC)9	18	638	655	undetermined
Cluster-9641.17303	1	p2	(AG)16	32	1161	1192	utr5
Cluster-1739.0	1	p1	(A)13	13	91	103	undetermined
Cluster-4881.0	1	p2	(AC)7	14	586	599	undetermined
Cluster-9641.32910	1	p1	(A)10	10	64	73	undetermined
Cluster-9641.32915	1	p1	(A)16	16	1	16	undetermined
Cluster-9641.32915	2	p2	(TA)11	22	356	377	undetermined
Cluster-9641.6698	1	p1	(T)13	13	597	609	utr3
Cluster-9641.29924	1	p2	(AG)6	12	183	194	utr3
Cluster-11350.0	1	p1	(A)23	23	1	23	undetermined
Cluster-4782.0	1	p1	(T)11	11	294	304	undetermined
Cluster-9641.34067	1	p1	(T)10	10	91	100	undetermined
Cluster-9875.0	1	p1	(A)10	10	146	155	undetermined
Cluster-9641.6696	1	p1	(C)28	28	1	28	utr3
Cluster-9641.6696	2	p1	(A)11	11	2084	2094	utr5
Cluster-9641.6696	3	p1	(T)11	11	2350	2360	utr5
Cluster-9641.6696	4	p1	(T)12	12	3448	3459	utr5
Cluster-9641.6696	5	p1	(A)13	13	3854	3866	utr5
Cluster-11440.0	1	c	(A)10taaaacgaaccagtgtttgagctgtggattaacgatcagtgaggagattttagcccgaggtcgaattttgtgtggagagatacagagagg(GA)8	116	382	497	undetermined
Cluster-2055.0	1	p2	(AT)6	12	1	12	undetermined
Cluster-9641.30219	1	p1	(A)12	12	1797	1808	utr3
Cluster-9641.30217	1	p2	(TC)18	36	3512	3547	undetermined
Cluster-9641.23444	1	c	(TC)7ccc(CT)6	29	1	29	undetermined
Cluster-9641.23446	1	c	(AG)9atttacaaataagcctgggattaggttatagaggaattgatatatatacgtacacttac(AT)8	93	2269	2361	undetermined
Cluster-9641.23447	1	p1	(T)12	12	1448	1459	utr5
Cluster-9641.23447	2	p1	(T)10	10	2368	2377	utr5
Cluster-12271.0	1	p1	(T)25	25	1	25	undetermined
Cluster-9641.23449	1	p1	(A)10	10	180	189	utr3
Cluster-9641.23449	2	p2	(TC)7	14	551	564	utr5
Cluster-9641.34069	1	p1	(T)12	12	280	291	undetermined
Cluster-9641.34069	2	p1	(T)10	10	644	653	undetermined
Cluster-9641.27569	1	p2	(CT)7	14	35	48	undetermined
Cluster-9641.27563	1	p1	(A)13	13	100	112	utr3
Cluster-9641.27562	1	p2	(TG)7	14	545	558	undetermined
Cluster-9641.27564	1	p1	(A)12	12	1	12	undetermined
Cluster-9585.0	1	p1	(A)11	11	10	20	utr3
Cluster-9585.0	2	p2	(GA)6	12	870	881	utr5
Cluster-9641.10531	1	p1	(T)11	11	196	206	undetermined
Cluster-9795.0	1	p1	(T)13	13	248	260	undetermined
Cluster-9795.0	2	p1	(A)10	10	1042	1051	undetermined
Cluster-3155.0	1	p1	(A)10	10	13	22	undetermined
Cluster-9641.31183	1	c	(AG)6acagcagagagagac(AG)6	39	3933	3971	undetermined
Cluster-9641.24142	1	p3	(GGA)6	18	327	344	cds
Cluster-9641.24143	1	p2	(CT)8	16	3	18	utr5
Cluster-9641.24147	1	p1	(T)13	13	1	13	undetermined
Cluster-9641.24147	2	p1	(A)11	11	180	190	undetermined
Cluster-5397.0	1	p2	(AG)11	22	501	522	undetermined
Cluster-9599.0	1	c	(AT)7gtcttctatccaaattaataagcactaatttttattttccataggacattggtgcaaaaaacaaaaaaaaac(T)13	99	408	506	undetermined
Cluster-9641.13223	1	p2	(GA)9	18	27	44	undetermined
Cluster-9641.13221	1	p2	(AG)9	18	14	31	utr5
Cluster-9641.13220	1	p2	(AG)10	20	5138	5157	utr5
Cluster-9641.13225	1	p2	(TC)8	16	20	35	undetermined
Cluster-9641.13225	2	p2	(CT)6	12	902	913	undetermined
Cluster-9641.13229	1	p2	(GA)10	20	2363	2382	utr5
Cluster-9641.13228	1	p2	(CT)6	12	2	13	utr5
Cluster-9641.13228	2	p1	(A)19	19	1567	1585	utr3
Cluster-9641.15976	1	p2	(TC)13	26	1	26	utr5
Cluster-9641.15976	2	p3	(CAG)5	15	392	406	utr5
Cluster-9641.15971	1	p1	(T)11	11	3351	3361	cds
Cluster-9641.15971	2	p2	(AG)11	22	4069	4090	utr5
Cluster-5834.0	1	p1	(T)12	12	1	12	undetermined
Cluster-9641.15978	1	p2	(TC)16	32	1760	1791	utr5
Cluster-11760.0	1	p2	(GA)6	12	1108	1119	utr5
Cluster-9641.4256	1	p3	(GAT)5	15	228	242	undetermined
Cluster-9641.4252	1	p1	(T)11	11	592	602	undetermined
Cluster-9641.4250	1	p1	(A)16	16	423	438	undetermined
Cluster-9641.4250	2	c	(CAA)6aaag(A)13	35	1838	1872	undetermined
Cluster-9641.4250	3	p1	(A)11	11	2057	2067	undetermined
Cluster-9641.4250	4	p2	(GA)13	26	3066	3091	undetermined
Cluster-9641.25239	1	p1	(T)21	21	809	829	utr5
Cluster-9641.25238	1	p1	(T)15	15	1	15	utr5
Cluster-9641.25231	1	p1	(A)10	10	453	462	undetermined
Cluster-9641.25231	2	c	(TTA)6tacgagagagatc(GA)10	51	1289	1339	undetermined
Cluster-9641.25230	1	p2	(GA)14	28	1	28	utr5
Cluster-9641.25233	1	p1	(T)15	15	2487	2501	utr3
Cluster-9641.25237	1	p2	(GA)7	14	810	823	undetermined
Cluster-9641.25236	1	p2	(AG)15	30	3928	3957	utr5
Cluster-9641.18356	1	p2	(AT)10	20	99	118	utr5
Cluster-9641.18356	2	p1	(T)18	18	297	314	utr5
Cluster-9641.18356	3	p1	(T)26	26	3249	3274	utr3
Cluster-9641.18357	1	c	(GA)6tagagatagagagaacctttgactacgcccccctccgtaacgaccatctctctccgttgaatacccaaaccct(TC)13	111	1	111	undetermined
Cluster-9641.18354	1	p2	(TC)15	30	23	52	undetermined
Cluster-9641.18354	2	p1	(A)10	10	1402	1411	undetermined
Cluster-9641.18352	1	p1	(A)13	13	54	66	utr3
Cluster-9641.18353	1	p2	(TC)12	24	2410	2433	utr5
Cluster-9641.18350	1	p1	(A)10	10	194	203	utr3
Cluster-13056.0	1	p1	(A)10	10	8	17	undetermined
Cluster-9090.0	1	p2	(TA)12	24	506	529	undetermined
Cluster-9940.0	1	c	(AG)8cgcttcagaaacacgaaaagtagaacacaaacaaccaattcccaga(TC)6	74	371	444	undetermined
Cluster-9641.16301	1	c	(TC)6ctatgcagtttctctctctgtatctctatatatgattttctgtagttataggtaggtagaggtaggagta(GTG)6	100	1951	2050	undetermined
Cluster-9641.16300	1	p2	(AG)7	14	42	55	undetermined
Cluster-9641.16307	1	p2	(CT)6	12	2	13	utr5
Cluster-9641.16307	2	p3	(AGA)5	15	4303	4317	cds
Cluster-9641.16307	3	p1	(T)10	10	4461	4470	utr3
Cluster-9641.16307	4	p1	(T)10	10	4573	4582	utr3
Cluster-9641.16306	1	p2	(CT)11	22	1309	1330	utr5
Cluster-7727.0	1	p1	(A)10	10	349	358	undetermined
Cluster-3175.0	1	p2	(AC)6	12	62	73	undetermined
Cluster-3175.0	2	p2	(AT)10	20	366	385	undetermined
Cluster-3175.0	3	p2	(AT)12	24	648	671	undetermined
Cluster-3175.0	4	c	(AC)14(AT)7(AC)6	54	824	877	undetermined
Cluster-9641.5614	1	p1	(A)11	11	397	407	undetermined
Cluster-9641.5610	1	p1	(A)12	12	358	369	utr5
Cluster-9641.5610	2	p1	(T)17	17	983	999	utr5
Cluster-9641.5611	1	p1	(T)10	10	929	938	undetermined
Cluster-9641.15031	1	c	(TC)6tgtatatatctatctatctatatatatctctatagatagatagatatat(AG)6	73	1680	1752	undetermined
Cluster-9641.34189	1	p2	(CT)11	22	55	76	undetermined
Cluster-9641.2961	1	p2	(AG)11	22	35	56	utr5
Cluster-9641.22273	1	p2	(TC)14	28	15	42	utr5
Cluster-9641.22274	1	c	(A)10gtatgatacaaaatagcactttattagaag(A)10	50	1942	1991	utr5
Cluster-9641.22275	1	c	(A)11t(A)10	22	6694	6715	utr5
Cluster-9641.22276	1	p2	(GA)15	30	5055	5084	undetermined
Cluster-9641.22278	1	p2	(AG)9	18	1081	1098	utr5
Cluster-9641.17563	1	p2	(AG)14	28	4163	4190	utr5
Cluster-9641.17564	1	c	(GCT)6ggaggaggtgctggtacggcggagttcccgggaatggggacgccggtgcgccccccgacgccgccgccggcgtgttgtccattgct(AG)7	118	316	433	utr5
Cluster-9641.17565	1	p2	(CT)10	20	2070	2089	utr5
Cluster-9641.17566	1	p2	(TC)6	12	47	58	utr5
Cluster-11103.0	1	p2	(TA)11	22	1966	1987	utr3
Cluster-13214.0	1	p2	(GT)7	14	513	526	undetermined
Cluster-9641.10224	1	p1	(A)14	14	1	14	utr3
Cluster-9641.10224	2	p2	(TA)6	12	1746	1757	utr5
Cluster-2392.0	1	p1	(A)10	10	113	122	undetermined
Cluster-9641.10223	1	p2	(GA)9	18	2711	2728	utr5
Cluster-9641.10220	1	p1	(T)10	10	145	154	utr3
Cluster-11164.0	1	p4	(TATG)5	20	655	674	utr5
Cluster-9641.2345	1	p2	(TA)11	22	270	291	undetermined
Cluster-9641.2348	1	p2	(AG)7	14	2704	2717	undetermined
Cluster-6199.0	1	p2	(TC)8	16	59	74	undetermined
Cluster-8711.0	1	p1	(A)12	12	71	82	undetermined
Cluster-1699.0	1	p1	(A)10	10	26	35	undetermined
Cluster-1699.0	2	p1	(A)11	11	250	260	undetermined
Cluster-9641.10914	1	p2	(AT)8	16	2604	2619	utr5
Cluster-9641.10915	1	p2	(TC)9	18	166	183	utr3
Cluster-9641.10915	2	p3	(TCT)7	21	1512	1532	cds
Cluster-9641.10915	3	c	(CATT)5tggacttgctctattcccttagcgtgttgtccttctcatgcttgtcgcaccc(AG)9	90	1823	1912	utr5
Cluster-9641.10915	4	c	(AT)10(AG)14	48	2022	2069	utr5
Cluster-9641.10917	1	p2	(TC)17	34	779	812	utr5
Cluster-9641.10910	1	p2	(CT)13	26	1	26	utr5
Cluster-9641.10910	2	p2	(AT)6	12	248	259	utr5
Cluster-9641.10910	3	p2	(AC)12	24	1185	1208	cds
Cluster-9641.10912	1	c	(TC)7tttcgctgcacagcatcgggtgtcgaagtcaatccagattcttcccccacagtcaaagatcccctctcctactccattcacacacacatatgtaa(AC)7(AT)7	137	4	140	utr5
Cluster-9641.10913	1	c	(T)11aaatttatatatagctgcgtg(TA)6	44	255	298	undetermined
Cluster-9641.10918	1	p2	(AT)8	16	3935	3950	utr5
Cluster-9641.3765	1	p1	(A)26	26	1	26	utr3
Cluster-9641.3765	2	p2	(AT)22	44	837	880	utr5
Cluster-9641.3760	1	p2	(GT)8	16	153	168	undetermined
Cluster-9641.3760	2	p2	(TA)11	22	655	676	undetermined
Cluster-9641.3761	1	c	(CT)7g(TC)6	27	12	38	utr5
Cluster-540.0	1	c	(AT)6(AG)6	24	331	354	undetermined
Cluster-9641.3769	1	p1	(T)17	17	1000	1016	utr5
Cluster-7959.0	1	p2	(AT)11	22	1160	1181	utr3
Cluster-9641.14219	1	c	(TC)9tgctgaccgctcacaacgaagattcacagcaaatctctt(TC)6	69	1	69	utr5
Cluster-9641.14219	2	c	(TC)6cctccccctaattgactcatacaattatttgtcttccccgagtctctatttcactctttcatttcaatttgatcaa(TC)8	104	200	303	utr5
Cluster-9641.14219	3	p2	(TA)6	12	1365	1376	utr5
Cluster-9641.14213	1	p1	(A)11	11	20	30	utr5
Cluster-9641.14213	2	p2	(AT)8	16	173	188	undetermined
Cluster-9641.14213	3	p1	(A)12	12	522	533	utr3
Cluster-9641.14213	4	p2	(TA)19	38	761	798	utr3
Cluster-9641.14212	1	p1	(T)21	21	469	489	utr5
Cluster-9641.14210	1	p2	(TC)8	16	2019	2034	undetermined
Cluster-9641.14217	1	p2	(GA)10	20	21	40	utr5
Cluster-9641.14217	2	p1	(T)10	10	390	399	cds
Cluster-9641.14216	1	p1	(A)12	12	157	168	undetermined
Cluster-9641.14216	2	p1	(T)16	16	2838	2853	undetermined
Cluster-9641.14215	1	p1	(A)12	12	3434	3445	undetermined
Cluster-9641.144	1	p1	(A)16	16	68	83	undetermined
Cluster-9641.145	1	p3	(TTG)6	18	488	505	cds
Cluster-9641.145	2	p1	(A)10	10	811	820	utr5
Cluster-9641.7441	1	p2	(TC)7	14	1976	1989	undetermined
Cluster-9641.7441	2	c	(GA)17ttcttggtgttaatgcttcccaagacaaagagaacctctaaagcttaaagaatcagagagatg(GA)7	111	2522	2632	undetermined
Cluster-9641.7440	1	p1	(T)10	10	492	501	undetermined
Cluster-9641.7440	2	p1	(A)13	13	2041	2053	undetermined
Cluster-9641.7440	3	p2	(AT)20	40	4177	4216	undetermined
Cluster-9641.7444	1	p2	(AG)8	16	3275	3290	utr5
Cluster-9641.31718	1	p2	(AT)7	14	157	170	undetermined
Cluster-6285.0	1	c	(T)10gctaataactaaatggggtagcattggttgattttgtaatagactgcatttcccaaagtattaggtgtcca(T)12	93	204	296	undetermined
Cluster-12852.1	1	p1	(T)11	11	158	168	undetermined
Cluster-10237.0	1	p1	(T)16	16	583	598	undetermined
Cluster-3386.0	1	p1	(T)11	11	522	532	undetermined
Cluster-9641.34681	1	p1	(T)11	11	534	544	undetermined
Cluster-9641.34684	1	p1	(A)13	13	276	288	undetermined
Cluster-9641.788	1	c	(T)12acacaaaatttttcaacctgcttgacaatttgcaggtattcagtgatcc(T)13cattagcta(AT)8	99	174	272	undetermined
Cluster-9641.1724	1	p1	(A)10	10	481	490	undetermined
Cluster-9641.1725	1	p2	(AC)10	20	119	138	utr3
Cluster-9641.1726	1	p1	(A)10	10	174	183	undetermined
Cluster-9641.1720	1	p1	(T)10	10	479	488	undetermined
Cluster-9641.14919	1	p1	(A)12	12	1248	1259	undetermined
Cluster-9641.14919	2	p5	(GGTTC)5	25	1461	1485	undetermined
Cluster-9641.14919	3	p2	(TC)22	44	3354	3397	undetermined
Cluster-9641.16800	1	p2	(CA)8	16	3883	3898	undetermined
Cluster-9641.16800	2	p2	(TA)7	14	4199	4212	undetermined
Cluster-9641.16800	3	p6	(AGATAG)5	30	4436	4465	undetermined
Cluster-7541.0	1	p1	(T)19	19	287	305	undetermined
Cluster-7541.1	1	p1	(A)17	17	481	497	undetermined
Cluster-9641.16801	1	p1	(A)44	44	2771	2814	utr5
Cluster-9641.19567	1	p1	(T)14	14	623	636	utr3
Cluster-9641.19567	2	p2	(TC)7	14	1945	1958	utr5
Cluster-9641.19565	1	p2	(AG)16	32	1996	2027	utr5
Cluster-9641.16802	1	p1	(T)16	16	378	393	utr5
Cluster-9641.19560	1	p1	(A)11	11	385	395	undetermined
Cluster-9641.19560	2	c	(A)12tgaacaataactcaaaagtaaaaacgctttcaagttttggtgg(A)10	65	653	717	undetermined
Cluster-9641.19561	1	p2	(CT)9	18	894	911	utr5
Cluster-9641.16803	1	p2	(GA)6	12	2308	2319	undetermined
Cluster-9641.16805	1	p2	(AG)10	20	1053	1072	utr5
Cluster-9641.32985	1	c	(CT)8atagatatatgtatgtatgtatattta(TG)9c(GT)6	74	5	78	undetermined
Cluster-9641.16806	1	p1	(T)11	11	2704	2714	undetermined
Cluster-9641.16806	2	c	(CT)14(GT)11	50	5699	5748	undetermined
Cluster-9641.16700	1	p2	(GA)8	16	2140	2155	undetermined
Cluster-9641.1182	1	p1	(A)19	19	1	19	utr5
Cluster-9641.1184	1	p1	(A)10	10	1221	1230	utr5
Cluster-9641.1187	1	p1	(T)11	11	1148	1158	utr5
Cluster-9641.18553	1	c	(TC)8ggtgaaaacttctatacaggaattg(TC)11	63	13	75	undetermined
Cluster-9641.18553	2	p3	(TTG)5	15	966	980	cds
Cluster-9641.18553	3	p2	(AT)13	26	1496	1521	utr3
Cluster-9177.0	1	p2	(TA)8	16	566	581	undetermined
Cluster-9641.32981	1	p2	(CT)6	12	723	734	undetermined
Cluster-9641.17995	1	p1	(A)11	11	2727	2737	utr5
Cluster-9641.17995	2	p1	(A)10	10	4054	4063	utr5
Cluster-6582.0	1	c	(AT)10(AG)11	42	498	539	undetermined
Cluster-7369.0	1	p1	(A)12	12	332	343	undetermined
Cluster-11207.0	1	p3	(TCC)5	15	834	848	cds
Cluster-196.1	1	p2	(TC)10	20	1	20	undetermined
Cluster-196.1	2	p1	(T)15	15	407	421	undetermined
Cluster-9641.27768	1	p1	(T)17	17	1	17	undetermined
Cluster-9641.11638	1	p1	(A)11	11	116	126	undetermined
Cluster-9641.11636	1	p2	(CT)17	34	60	93	utr5
Cluster-9641.11636	2	p1	(T)10	10	3142	3151	utr5
Cluster-9641.11637	1	p1	(T)11	11	495	505	utr3
Cluster-9641.11635	1	p2	(GA)8	16	1103	1118	utr5
Cluster-9641.11632	1	p2	(AG)7	14	1560	1573	utr5
Cluster-9641.11633	1	p1	(A)10	10	2015	2024	undetermined
Cluster-9641.11633	2	p1	(T)10	10	3368	3377	undetermined
Cluster-11674.0	1	p1	(T)15	15	241	255	undetermined
Cluster-11674.0	2	p1	(T)12	12	901	912	undetermined
Cluster-9093.0	1	p1	(T)10	10	365	374	undetermined
Cluster-9641.15574	1	p1	(T)11	11	636	646	utr5
Cluster-6629.0	1	c	(T)12gttttac(T)11	30	499	528	undetermined
Cluster-9641.33457	1	p1	(T)12	12	172	183	undetermined
Cluster-9641.33457	2	p1	(T)13	13	729	741	undetermined
Cluster-9641.33457	3	p1	(T)28	28	1338	1365	undetermined
Cluster-9641.33453	1	p2	(GA)8	16	523	538	utr5
Cluster-9641.27016	1	p1	(T)14	14	313	326	undetermined
Cluster-9641.35850	1	p1	(T)14	14	197	210	undetermined
Cluster-9641.27015	1	p1	(T)13	13	1	13	undetermined
Cluster-9641.18319	1	p2	(CT)13	26	564	589	utr5
Cluster-9641.31343	1	p2	(TA)8	16	267	282	undetermined
Cluster-9641.31343	2	p1	(T)10	10	1491	1500	undetermined
Cluster-9641.21356	1	p2	(TA)9	18	9	26	utr5
Cluster-9641.21356	2	p1	(A)10	10	1271	1280	utr3
Cluster-9641.21357	1	p3	(AGA)7	21	2618	2638	utr5
Cluster-9641.21354	1	p2	(GT)13	26	1472	1497	utr5
Cluster-9641.21353	1	p2	(AG)9	18	1561	1578	undetermined
Cluster-9641.21350	1	c	(A)21tagtacagataaataggggaatttagtgttgttacagtgaagatgggtagcatcaa(T)19	96	329	424	utr3
Cluster-9641.21350	2	p3	(CTC)5	15	1767	1781	cds
Cluster-9641.21358	1	p2	(GA)7	14	1257	1270	utr5
Cluster-13278.0	1	p1	(A)10	10	220	229	undetermined
Cluster-8532.0	1	p1	(T)10	10	708	717	undetermined
Cluster-13609.0	1	p1	(T)10	10	3	12	undetermined
Cluster-13609.0	2	c	(AT)8gtatatata(TATG)5	45	714	758	undetermined
Cluster-3188.0	1	p3	(TTC)5	15	423	437	undetermined
Cluster-9641.3241	1	p1	(A)14	14	1	14	undetermined
Cluster-9641.3241	2	p1	(A)10	10	396	405	undetermined
Cluster-9641.3241	3	c	(T)12gccaaaatttttagtgtaaatttttttatttgtaattttagtgttaaatttacagcgtaaa(T)12	85	552	636	undetermined
Cluster-9641.3241	4	p1	(A)10	10	879	888	undetermined
Cluster-9641.3245	1	p1	(T)12	12	514	525	undetermined
Cluster-9641.3247	1	p1	(T)10	10	611	620	undetermined
Cluster-9641.3246	1	c	(TA)6tt(GA)7	28	85	112	utr5
Cluster-9641.28339	1	p2	(AG)18	36	1133	1168	utr5
Cluster-9641.28338	1	c	(TC)13tgcgggagagaccaatcccaggagattttgggc(A)12	71	50	120	utr5
Cluster-9641.18712	1	c	(GA)10c(AG)9	39	1	39	utr5
Cluster-9641.18712	2	p1	(A)11	11	1130	1140	utr3
Cluster-9641.18712	3	p1	(T)10	10	3556	3565	utr3
Cluster-9641.18712	4	p3	(TTA)5	15	3864	3878	utr3
Cluster-9641.32498	1	p1	(T)26	26	237	262	undetermined
Cluster-9641.32495	1	p1	(A)10	10	642	651	undetermined
Cluster-9641.32497	1	p1	(T)10	10	706	715	undetermined
Cluster-9641.18313	1	c	(GTA)5caactaacacatatt(TGTA)7	58	2852	2909	utr5
Cluster-9641.22459	1	p2	(AG)6	12	582	593	undetermined
Cluster-6274.0	1	p2	(TC)11	22	7	28	undetermined
Cluster-6274.0	2	p2	(AT)10	20	282	301	undetermined
Cluster-5629.0	1	p2	(AG)9	18	20	37	undetermined
Cluster-9641.35144	1	p1	(T)14	14	562	575	undetermined
Cluster-9641.35145	1	c	(C)20ggcctcatttttc(T)11	44	1	44	undetermined
Cluster-9641.35143	1	p1	(A)15	15	3	17	undetermined
Cluster-9641.35140	1	p2	(TA)6	12	64	75	undetermined
Cluster-4412.0	1	p2	(CT)11	22	1584	1605	utr5
Cluster-5752.0	1	p1	(A)13	13	451	463	undetermined
Cluster-9641.16211	1	c	(TG)6ta(TG)6	26	1675	1700	utr3
Cluster-9641.16211	2	p1	(T)12	12	1991	2002	utr3
Cluster-9641.16210	1	c	(TA)8actcgtaaactctactcagctgcctttcttttactcaaacaatcgaaattcgagta(AT)9	90	109	198	undetermined
Cluster-9641.16210	2	p4	(TTTA)8	32	786	817	undetermined
Cluster-9641.16213	1	p2	(CT)6	12	32	43	utr5
Cluster-9641.16213	2	p3	(CCG)5	15	245	259	utr5
Cluster-9641.16213	3	p1	(A)15	15	715	729	utr3
Cluster-8446.0	1	p2	(AG)7	14	332	345	utr5
Cluster-8446.0	2	p2	(AG)15	30	459	488	utr5
Cluster-9641.9890	1	p1	(A)11	11	1666	1676	utr5
Cluster-9641.9890	2	p1	(A)19	19	1865	1883	utr5
Cluster-9641.9896	1	c	(CT)11cgctctactgtctactgactcctcaccatctcgacctcagcgtccgtagtcgaaggggtgttgcaccgaggtctgttttcttcttattc(CT)7	125	177	301	undetermined
Cluster-9641.9897	1	c	(TC)15tgcggagccttaaaccctaacttccacggagagagataattccactccctgctactcagg(TC)7	104	26	129	utr5
Cluster-9641.9897	2	c	(T)11cgaagaaaaattctacaactatacctgcaatg(T)11	54	2105	2158	utr5
Cluster-9641.9897	3	p2	(AC)7	14	3090	3103	utr5
Cluster-9641.9894	1	p1	(T)11	11	1322	1332	utr5
Cluster-9641.9894	2	p2	(GA)8	16	1779	1794	utr5
Cluster-80.0	1	p1	(T)10	10	19	28	undetermined
Cluster-9641.22070	1	c	(TA)7catacatacacacacac(AT)6	43	198	240	undetermined
Cluster-9641.22070	2	p2	(GA)6	12	430	441	undetermined
Cluster-9641.16216	1	p2	(AG)7	14	7	20	undetermined
Cluster-9641.22079	1	c	(T)10cacagcacaaattttcagatttgggcaaggtaattaattttttta(AT)7	69	65	133	undetermined
Cluster-9641.22079	2	p2	(AG)6	12	627	638	undetermined
Cluster-13392.0	1	p1	(C)11	11	166	176	undetermined
Cluster-13392.0	2	p1	(A)10	10	492	501	utr3
Cluster-9641.26170	1	p1	(A)12	12	1927	1938	undetermined
Cluster-4774.0	1	p2	(AT)6	12	354	365	undetermined
Cluster-9641.34433	1	c	(T)16aaatgaagtttttatacaatattatgtggaaatgttatgtgcaagtaatagtatgttaatataatgtccacgagaatttcgaaatgataataaattcg(ATA)14	156	219	374	undetermined
Cluster-9641.34439	1	p1	(A)19	19	1	19	undetermined
Cluster-10983.0	1	p2	(TC)12	24	1305	1328	undetermined
Cluster-9641.15328	1	p2	(AG)6	12	2104	2115	utr5
Cluster-9641.15329	1	p1	(A)10	10	1545	1554	utr5
Cluster-9641.15329	2	p1	(A)14	14	1824	1837	utr5
Cluster-9641.15329	3	p1	(A)10	10	1942	1951	utr5
Cluster-9641.15329	4	p2	(GA)15	30	2294	2323	utr5
Cluster-9641.15322	1	p2	(TC)7	14	2	15	utr5
Cluster-9641.15323	1	p1	(A)12	12	2269	2280	undetermined
Cluster-9641.15324	1	p3	(CCA)5	15	3578	3592	undetermined
Cluster-9641.15325	1	p2	(TC)6	12	1	12	utr5
Cluster-9641.15326	1	p1	(A)10	10	572	581	undetermined
Cluster-9641.15326	2	c	(AT)27(AG)13	80	1807	1886	undetermined
Cluster-9641.15327	1	p1	(A)14	14	1586	1599	utr3
Cluster-9641.22923	1	p2	(GA)6	12	1139	1150	utr5
Cluster-9641.22928	1	p2	(TA)6	12	503	514	undetermined
Cluster-9641.22928	2	p2	(AG)6	12	653	664	undetermined
Cluster-9641.22929	1	p1	(T)19	19	4584	4602	undetermined
Cluster-9641.26753	1	p3	(CCT)5	15	551	565	cds
Cluster-5627.0	1	p2	(GT)7	14	1	14	undetermined
Cluster-9641.26750	1	p2	(AT)8	16	164	179	utr3
Cluster-9641.26750	2	p2	(GA)6	12	1773	1784	utr5
Cluster-9641.23504	1	p2	(AT)9	18	589	606	undetermined
Cluster-9641.33933	1	p1	(A)21	21	1022	1042	undetermined
Cluster-9641.33933	2	p3	(ATT)5	15	2424	2438	undetermined
Cluster-9641.33933	3	p1	(A)11	11	3305	3315	undetermined
Cluster-9641.34099	1	p1	(T)15	15	1	15	undetermined
Cluster-9641.20568	1	p1	(T)14	14	164	177	undetermined
Cluster-9641.20568	2	p1	(T)10	10	303	312	undetermined
Cluster-9641.20568	3	p3	(TGG)5	15	1586	1600	undetermined
Cluster-9641.20569	1	p2	(AT)10	20	3168	3187	undetermined
Cluster-9641.20563	1	p1	(T)28	28	1010	1037	undetermined
Cluster-9641.14059	1	p2	(AG)8	16	353	368	undetermined
Cluster-9641.14058	1	p1	(A)16	16	182	197	undetermined
Cluster-9641.14058	2	p1	(A)11	11	1669	1679	undetermined
Cluster-9641.20739	1	p1	(T)18	18	678	695	undetermined
Cluster-9641.14051	1	p1	(A)11	11	1244	1254	undetermined
Cluster-9641.14053	1	p2	(CT)7	14	96	109	undetermined
Cluster-9641.14057	1	p1	(T)17	17	4258	4274	undetermined
Cluster-9641.34097	1	c	(A)30t(A)29	60	1460	1519	undetermined
Cluster-9641.16562	1	p2	(GA)11	22	1988	2009	undetermined
Cluster-9641.16561	1	p1	(T)10	10	2261	2270	utr3
Cluster-9641.16560	1	p2	(AT)6	12	783	794	utr3
Cluster-9641.16560	2	p2	(GA)6	12	2612	2623	utr5
Cluster-9641.16567	1	p2	(TA)6	12	630	641	undetermined
Cluster-9641.16566	1	p1	(A)10	10	1500	1509	utr5
Cluster-9641.16566	2	p1	(A)10	10	4947	4956	utr5
Cluster-9641.13589	1	p2	(GA)7	14	65	78	undetermined
Cluster-9641.13589	2	p1	(T)10	10	1720	1729	undetermined
Cluster-9641.13589	3	p2	(AT)6	12	2748	2759	undetermined
Cluster-9641.13589	4	p2	(TC)13	26	3986	4011	undetermined
Cluster-9174.0	1	p1	(T)14	14	1084	1097	undetermined
Cluster-9641.13584	1	p2	(AT)14	28	2671	2698	undetermined
Cluster-9641.13585	1	p1	(A)10	10	1625	1634	utr3
Cluster-9641.13582	1	c	(CT)10(AT)7	34	7	40	undetermined
Cluster-9641.13582	2	p3	(GAA)5	15	274	288	undetermined
Cluster-9641.13583	1	c	(ATAC)5atatatacatatata(TG)8	51	3007	3057	undetermined
Cluster-9641.13583	2	p1	(A)10	10	4742	4751	undetermined
Cluster-9641.13583	3	p2	(AG)11	22	5310	5331	undetermined
Cluster-9641.13580	1	p2	(GA)8	16	2961	2976	utr5
Cluster-9641.14583	1	p1	(A)19	19	3	21	undetermined
Cluster-9641.14583	2	p1	(A)10	10	173	182	undetermined
Cluster-9641.14583	3	p2	(AG)8	16	1710	1725	undetermined
Cluster-9641.14583	4	p2	(AG)12	24	1840	1863	undetermined
Cluster-9641.14582	1	p1	(T)14	14	1268	1281	utr3
Cluster-9641.14585	1	p2	(AT)6	12	103	114	utr3
Cluster-9641.14585	2	c	(TA)6cacatacacccacagatatag(AT)8	49	2307	2355	utr5
Cluster-9641.14584	1	p2	(GA)7	14	2817	2830	utr5
Cluster-9641.14589	1	p2	(AG)10	20	1352	1371	undetermined
Cluster-9641.14588	1	c	(AC)17(AT)6	46	1681	1726	utr5
Cluster-9641.14588	2	p2	(GA)9	18	1885	1902	utr5
Cluster-9641.18857	1	c	(A)10gaagggagtttgctttagaaaggcatattccatttcttgttcaaaccatgccttggtagattgggggttaggtaatgagtcctgtctctgagtttagt(A)19	127	844	970	utr3
Cluster-9641.18857	2	p1	(A)12	12	1073	1084	utr3
Cluster-9641.16695	1	c	(TGA)7gtagtc(GTA)5	42	2340	2381	utr5
Cluster-9641.16695	2	p3	(TTA)5	15	2626	2640	utr5
Cluster-9641.16696	1	p2	(AG)12	24	124	147	undetermined
Cluster-9641.16690	1	p1	(T)11	11	3657	3667	utr5
Cluster-9641.16690	2	p2	(AG)7	14	4861	4874	utr5
Cluster-9641.16692	1	p1	(T)10	10	545	554	undetermined
Cluster-9641.18851	1	p2	(GA)12	24	1	24	undetermined
Cluster-9641.16699	1	p1	(A)12	12	1603	1614	utr3
Cluster-9641.16698	1	p1	(A)19	19	1556	1574	undetermined
Cluster-9641.16698	2	p4	(ACAA)5	20	2037	2056	undetermined
Cluster-9641.18154	1	p1	(T)11	11	1888	1898	undetermined
Cluster-9641.18154	2	p1	(T)10	10	4085	4094	undetermined
Cluster-9641.35191	1	p1	(A)10	10	93	102	undetermined
Cluster-3724.0	1	p3	(TGG)5	15	2463	2477	undetermined
Cluster-4349.0	1	p2	(AC)13	26	47	72	undetermined
Cluster-9641.7939	1	p2	(GA)9	18	1072	1089	undetermined
Cluster-9641.7937	1	p1	(T)11	11	3650	3660	utr3
Cluster-9641.7935	1	p2	(TC)6	12	2420	2431	utr5
Cluster-9641.7932	1	p2	(CT)7	14	4834	4847	utr5
Cluster-9641.7931	1	p2	(TC)9	18	311	328	utr5
Cluster-9641.7931	2	p2	(GA)6	12	434	445	utr5
Cluster-9641.7930	1	c	(AC)10(AT)6(AG)7	46	2199	2244	undetermined
Cluster-9641.20733	1	c	(TC)11a(CT)17	57	1	57	utr5
Cluster-9641.20733	2	p1	(A)10	10	371	380	utr3
Cluster-9641.20733	3	p1	(A)10	10	1260	1269	utr3
Cluster-9641.13050	1	p2	(CT)14	28	1	28	utr5
Cluster-9641.13051	1	p1	(T)11	11	1225	1235	utr5
Cluster-9641.13053	1	p2	(TC)16	32	18	49	utr5
Cluster-9641.13056	1	p2	(AG)12	24	22	45	undetermined
Cluster-9641.13057	1	p1	(T)11	11	136	146	utr3
Cluster-9641.13058	1	p2	(GA)9	18	1835	1852	utr5
Cluster-9641.13059	1	p2	(AG)12	24	786	809	utr5
Cluster-9641.18157	1	p1	(A)24	24	160	183	utr3
Cluster-9641.18157	2	c	(AG)8(GA)6	28	921	948	utr5
Cluster-6640.0	1	p1	(T)10	10	36	45	undetermined
Cluster-9641.17778	1	p2	(GA)12	24	2809	2832	utr5
Cluster-9819.0	1	p1	(T)10	10	277	286	undetermined
Cluster-9641.17771	1	p1	(A)11	11	1932	1942	utr3
Cluster-9641.17770	1	p1	(T)13	13	60	72	undetermined
Cluster-9641.17774	1	p2	(TA)19	38	164	201	utr5
Cluster-9641.17777	1	p4	(ATAC)7	28	152	179	utr5
Cluster-9641.17777	2	p2	(TC)6	12	810	821	cds
Cluster-10397.0	1	p1	(A)12	12	1	12	undetermined
Cluster-9641.15143	1	p1	(A)11	11	2766	2776	utr5
Cluster-9641.15143	2	p5	(TTGAA)5	25	2952	2976	utr5
Cluster-9641.36287	1	p4	(AATT)5	20	186	205	undetermined
Cluster-9641.36287	2	p1	(A)23	23	1385	1407	undetermined
Cluster-3451.0	1	p1	(A)10	10	37	46	undetermined
Cluster-9641.13250	1	p1	(A)10	10	3522	3531	utr5
Cluster-9641.25009	1	p2	(GA)9	18	611	628	undetermined
Cluster-9641.25007	1	p2	(AT)23	46	1	46	undetermined
Cluster-9641.25007	2	p2	(TC)12	24	208	231	undetermined
Cluster-9641.18499	1	c	(TC)8tg(TC)10	38	25	62	utr5
Cluster-9641.18498	1	c	(T)10atattcgtattc(A)18	40	107	146	utr5
Cluster-9641.18495	1	p1	(T)14	14	5448	5461	undetermined
Cluster-9641.18495	2	c	(TC)8ttttcctcctttggtggagaataaactatttagtgaagttgcaaatgcttactttggaggaatgatgatgtca(T)10	99	6437	6535	utr3
Cluster-9641.18494	1	p3	(CTT)5	15	3149	3163	utr5
Cluster-9641.18497	1	p3	(CAA)5	15	122	136	cds
Cluster-9641.18497	2	p2	(GA)12	24	2440	2463	utr3
Cluster-9641.18496	1	c	(AT)6(AG)11	34	1965	1998	utr5
Cluster-9641.18491	1	c	(T)35gtattttctcactattggggtttcaatgttgattttccattagtagaaaacagtc(GA)8	106	3724	3829	undetermined
Cluster-9641.18490	1	p2	(TA)10	20	798	817	undetermined
Cluster-9641.18493	1	p3	(TTA)7	21	683	703	undetermined
Cluster-9641.4776	1	c	(A)13gagc(A)10	27	10	36	undetermined
Cluster-9641.4777	1	p1	(A)19	19	1875	1893	undetermined
Cluster-9641.4771	1	p2	(CT)13	26	233	258	undetermined
Cluster-9641.4771	2	c	(T)14c(T)18	33	1096	1128	undetermined
Cluster-9641.4778	1	p1	(A)10	10	481	490	utr3
Cluster-9641.4778	2	p2	(AG)6	12	1189	1200	utr5
Cluster-9641.4779	1	p2	(AT)6	12	387	398	utr5
Cluster-9641.4779	2	p2	(AT)11	22	1261	1282	utr3
Cluster-9641.18149	1	p1	(A)17	17	3411	3427	undetermined
Cluster-9641.18148	1	p2	(AG)6	12	1420	1431	utr5
Cluster-4012.0	1	p1	(C)12	12	264	275	undetermined
Cluster-9641.33	1	p1	(A)12	12	144	155	undetermined
Cluster-9641.14879	1	p2	(TC)6	12	1	12	utr5
Cluster-9641.14879	2	p1	(T)10	10	387	396	utr5
Cluster-9641.14879	3	c	(CT)9gtacatattctgactctctctttctctctctc(TG)8	66	756	821	utr5
Cluster-9641.14878	1	p3	(GAG)16	48	2237	2284	utr5
Cluster-3445.0	1	p1	(A)11	11	15	25	undetermined
Cluster-9641.14871	1	p2	(AG)15	30	2492	2521	utr5
Cluster-9641.14870	1	p1	(T)11	11	5446	5456	utr5
Cluster-9641.14870	2	p2	(AG)8	16	6534	6549	utr5
Cluster-9641.14877	1	p2	(TC)13	26	320	345	undetermined
Cluster-9641.14877	2	p2	(CT)6	12	513	524	undetermined
Cluster-9641.14876	1	p2	(CT)7	14	3688	3701	undetermined
Cluster-9641.14875	1	p2	(AG)7	14	2392	2405	undetermined
Cluster-3948.0	1	p1	(A)10	10	109	118	undetermined
Cluster-3948.0	2	c	(A)10ccaactatatgatcagttcaaaaagtaaattagttaaatacttgttaatacaccaactcataggccaaaatataattactatacaa(T)10	106	313	418	undetermined
Cluster-1962.0	1	p1	(A)15	15	91	105	undetermined
Cluster-9641.28852	1	p1	(A)17	17	770	786	undetermined
Cluster-9641.5791	1	p1	(A)10	10	192	201	undetermined
Cluster-9641.5791	2	p1	(A)10	10	1289	1298	undetermined
Cluster-9641.5790	1	c	(A)14ttgatttccaagaa(T)10	38	475	512	utr5
Cluster-9641.5794	1	p2	(AG)8	16	35	50	utr5
Cluster-9641.5794	2	c	(TA)6tgtata(TG)7	32	210	241	cds
Cluster-9641.5794	3	p1	(T)14	14	1485	1498	utr3
Cluster-9641.5796	1	c	(TG)8(AG)15	46	2185	2230	undetermined
Cluster-9641.11348	1	p1	(A)10	10	63	72	undetermined
Cluster-9641.13984	1	p3	(ATC)7	21	1480	1500	undetermined
Cluster-9641.13984	2	p2	(GA)8	16	2685	2700	undetermined
Cluster-11390.0	1	p1	(A)21	21	1	21	undetermined
Cluster-9641.34370	1	p1	(T)11	11	519	529	undetermined
Cluster-9641.34377	1	p1	(A)13	13	54	66	undetermined
Cluster-9641.34377	2	p2	(GA)10	20	850	869	undetermined
Cluster-9641.34374	1	p1	(A)11	11	365	375	undetermined
Cluster-9641.34374	2	p2	(AC)6	12	606	617	undetermined
Cluster-9641.34374	3	p1	(T)10	10	1291	1300	undetermined
Cluster-9641.5427	1	c	(T)10gttttttccataaaagttggcatgtatttgac(T)13	55	157	211	utr5
Cluster-9641.5427	2	p1	(T)16	16	1331	1346	utr3
Cluster-9641.5426	1	p1	(A)13	13	1	13	undetermined
Cluster-9641.5424	1	p1	(T)10	10	3648	3657	undetermined
Cluster-9641.5424	2	p5	(CAGAG)5	25	3973	3997	undetermined
Cluster-9641.5429	1	p1	(A)19	19	758	776	undetermined
Cluster-9641.11962	1	p1	(A)14	14	2646	2659	undetermined
Cluster-9641.11962	2	p1	(T)12	12	3092	3103	undetermined
Cluster-9641.11962	3	p1	(A)12	12	3298	3309	undetermined
Cluster-9641.11962	4	p2	(GA)11	22	3622	3643	undetermined
Cluster-9641.11963	1	c	(AG)6gcgggagcggtcgggagagaagaatataggagagggaag(GA)6cgcggtcgccattgatgagaagtgggggatttagaaggagaagggtttggttttctccattctcccgaggtgcttccggcagtgcacagc(GA)14	181	1887	2067	utr5
Cluster-9641.11960	1	c	(TC)8ccc(CT)7	33	10	42	utr5
Cluster-9641.11960	2	p2	(AG)9	18	250	267	utr5
Cluster-9641.11960	3	p1	(A)10	10	2413	2422	utr5
Cluster-9641.11966	1	p2	(CT)16	32	40	71	undetermined
Cluster-9641.11966	2	p1	(T)10	10	797	806	undetermined
Cluster-6783.0	1	p1	(T)17	17	674	690	undetermined
Cluster-9641.11964	1	p2	(TA)9	18	836	853	undetermined
Cluster-9641.11965	1	p2	(TA)8	16	269	284	undetermined
Cluster-9641.11968	1	p1	(T)11	11	4503	4513	utr3
Cluster-9641.11968	2	p1	(T)13	13	4774	4786	utr3
Cluster-9641.11969	1	p1	(A)63	63	3	65	utr3
Cluster-9641.15041	1	c	(TC)9ttatatctctctcccacttctttttattctggttctttt(TC)6	69	78	146	utr5
Cluster-9641.15041	2	c	(TTC)5t(TTAA)5ttcagcgta(GTTT)5	65	294	358	utr5
Cluster-9641.15041	3	p1	(T)11	11	559	569	utr5
Cluster-9641.15040	1	p1	(T)15	15	493	507	utr3
Cluster-9641.15040	2	p1	(T)13	13	1312	1324	utr3
Cluster-9641.15042	1	p2	(GA)7	14	15	28	utr5
Cluster-9641.15045	1	p4	(TTTA)5	20	477	496	undetermined
Cluster-9641.15045	2	p1	(T)10	10	1760	1769	undetermined
Cluster-9641.15044	1	p2	(AC)7	14	1498	1511	utr5
Cluster-9641.15047	1	p2	(TC)14	28	18	45	utr5
Cluster-9641.15047	2	p1	(T)12	12	1347	1358	utr3
Cluster-9641.15046	1	p1	(A)13	13	304	316	utr3
Cluster-9641.15049	1	p1	(A)16	16	594	609	undetermined
Cluster-373.0	1	p2	(TG)6	12	301	312	undetermined
Cluster-9641.6217	1	p2	(TC)7	14	1210	1223	undetermined
Cluster-9641.6213	1	c	(AT)7t(TA)9(GA)9	51	3414	3464	undetermined
Cluster-9641.6212	1	p2	(TC)6	12	984	995	undetermined
Cluster-9641.12705	1	c	(TC)8c(CT)8	33	2450	2482	undetermined
Cluster-9641.3483	1	p1	(T)12	12	112	123	utr5
Cluster-9641.31445	1	p1	(T)18	18	49	66	undetermined
Cluster-9641.26832	1	p1	(A)12	12	411	422	undetermined
Cluster-9641.8072	1	p2	(AG)12	24	3	26	undetermined
Cluster-9641.8071	1	p1	(A)10	10	916	925	undetermined
Cluster-9641.8071	2	p3	(GGA)10	30	2653	2682	undetermined
Cluster-9641.8076	1	p2	(AG)6	12	2230	2241	utr5
Cluster-6800.0	1	p3	(ATC)7	21	65	85	undetermined
Cluster-2670.0	1	p1	(A)14	14	431	444	undetermined
Cluster-9641.26982	1	p2	(TA)7	14	860	873	utr3
Cluster-11086.0	1	p1	(A)10	10	1	10	undetermined
Cluster-2438.0	1	p1	(T)11	11	1	11	undetermined
Cluster-9641.9308	1	p1	(A)10	10	6857	6866	undetermined
Cluster-9641.9309	1	c	(A)10catagttttgcaattttaaaattaattaaaaggagcacatgagtgttataggctggttttgaagcctttggtgaatttcgc(T)13	104	2953	3056	undetermined
Cluster-9641.9300	1	p1	(T)19	19	758	776	undetermined
Cluster-9641.9300	2	p1	(A)41	41	2380	2420	undetermined
Cluster-9641.9301	1	p1	(A)15	15	3305	3319	undetermined
Cluster-9641.9306	1	p1	(A)11	11	3074	3084	undetermined
Cluster-9641.9307	1	p1	(A)12	12	6080	6091	undetermined
Cluster-9641.9305	1	c	(AT)6g(TA)10	33	1543	1575	utr5
Cluster-9641.12084	1	p1	(T)16	16	796	811	undetermined
Cluster-9641.12084	2	p1	(T)11	11	1322	1332	undetermined
Cluster-9641.12085	1	p2	(CT)7	14	25	38	undetermined
Cluster-9641.12085	2	p2	(AC)6	12	243	254	undetermined
Cluster-9641.12085	3	p2	(CT)15	30	1910	1939	undetermined
Cluster-9641.12086	1	p2	(TA)6	12	526	537	undetermined
Cluster-9641.12086	2	p2	(TA)9	18	1261	1278	undetermined
Cluster-9641.12086	3	p2	(TG)6	12	2145	2156	undetermined
Cluster-9641.12087	1	p1	(A)11	11	95	105	utr3
Cluster-9641.12080	1	p1	(A)10	10	219	228	undetermined
Cluster-9641.12080	2	p2	(TA)10	20	538	557	undetermined
Cluster-9641.12080	3	p2	(AT)6	12	1186	1197	undetermined
Cluster-9641.12080	4	p1	(A)13	13	2880	2892	undetermined
Cluster-9641.12082	1	p2	(TC)13	26	2	27	utr5
Cluster-9641.12082	2	p1	(A)21	21	237	257	utr5
Cluster-9641.12083	1	p1	(A)10	10	3359	3368	undetermined
Cluster-9641.12083	2	c	(AT)6acacgta(TG)9	37	4744	4780	undetermined
Cluster-9641.12083	3	c	(AT)9(AC)11	40	5021	5060	undetermined
Cluster-9641.12088	1	c	(AT)8tggcaggca(CGGT)5	45	3575	3619	undetermined
Cluster-9641.12088	2	p1	(A)11	11	4153	4163	undetermined
Cluster-9641.18272	1	p1	(A)11	11	211	221	undetermined
Cluster-9641.18272	2	p3	(ACC)5	15	3010	3024	undetermined
Cluster-9641.18275	1	p1	(A)10	10	883	892	undetermined
Cluster-9641.18275	2	p2	(CT)7	14	2693	2706	undetermined
Cluster-9641.31932	1	p2	(AG)13	26	1096	1121	undetermined
Cluster-9641.18277	1	p1	(A)11	11	23	33	utr5
Cluster-9641.18277	2	p1	(A)16	16	633	648	utr3
Cluster-9641.18277	3	p1	(A)29	29	1459	1487	utr3
Cluster-9641.31852	1	p2	(GA)7	14	1408	1421	utr5
Cluster-11797.0	1	p2	(GT)6	12	258	269	undetermined
Cluster-9641.26609	1	p2	(GA)6	12	2104	2115	utr5
Cluster-9641.12559	1	p1	(T)11	11	562	572	undetermined
Cluster-9641.12556	1	p2	(AG)8	16	3053	3068	utr3
Cluster-9641.12556	2	p1	(T)10	10	4187	4196	utr3
Cluster-9641.12557	1	p2	(AT)6	12	118	129	undetermined
Cluster-9641.12557	2	p1	(A)10	10	514	523	undetermined
Cluster-9641.12554	1	c	(CGC)7tatccctcccatcggcgccggagatatggaagccgacgatgacgacatggaagaagaagaatacgaggagat(AGA)9agtcgaatatgaagat(GAA)5gatgatgatgat(GAA)5	178	59	236	utr5
Cluster-9641.12555	1	p2	(CT)6	12	149	160	undetermined
Cluster-9641.12555	2	p1	(T)10	10	1542	1551	undetermined
Cluster-9641.12555	3	p1	(T)12	12	2018	2029	undetermined
Cluster-9641.12555	4	p1	(A)16	16	5034	5049	undetermined
Cluster-9641.12552	1	p2	(TC)6	12	77	88	utr5
Cluster-9641.12551	1	p1	(A)10	10	2434	2443	undetermined
Cluster-9641.12551	2	c	(TA)8c(AT)8(AG)9	51	5283	5333	undetermined
Cluster-9641.12551	3	c	(TC)8ccccttccccttctatatatgtg(TA)6catacattcctctgtttgcggattgcatatttattgctctctctca(CT)6	109	5468	5576	undetermined
Cluster-9641.12551	4	p2	(TA)7	14	5679	5692	undetermined
Cluster-9641.15148	1	p1	(T)11	11	515	525	utr3
Cluster-9641.15148	2	p4	(ATTT)6	24	1362	1385	utr5
Cluster-10480.0	1	p4	(TAGA)5	20	341	360	undetermined
Cluster-9641.28511	1	p1	(A)10	10	215	224	undetermined
Cluster-9641.20768	1	p1	(A)11	11	1449	1459	utr3
Cluster-9641.20768	2	p1	(A)11	11	1757	1767	utr3
Cluster-9641.20769	1	p2	(GA)8	16	915	930	utr5
Cluster-9641.20765	1	c	(CT)10(AT)9	38	2067	2104	undetermined
Cluster-9641.20765	2	p1	(A)12	12	2432	2443	undetermined
Cluster-9641.20766	1	p2	(GA)9	18	185	202	utr5
Cluster-9641.20760	1	p1	(A)12	12	88	99	utr5
Cluster-7184.0	1	p2	(TG)6	12	328	339	undetermined
Cluster-9641.28033	1	p1	(A)10	10	2116	2125	undetermined
Cluster-9641.8899	1	p2	(GA)8	16	523	538	undetermined
Cluster-9641.8893	1	p2	(CT)11	22	201	222	utr5
Cluster-9641.8892	1	c	(A)10ttt(A)10	23	1316	1338	undetermined
Cluster-9641.8894	1	p1	(A)14	14	1	14	undetermined
Cluster-9641.8894	2	p1	(A)11	11	773	783	undetermined
Cluster-9641.8897	1	p2	(AT)6	12	77	88	undetermined
Cluster-9641.8896	1	p1	(T)10	10	3955	3964	undetermined
Cluster-9641.33397	1	c	(AC)7(AT)6	26	526	551	undetermined
Cluster-9641.33396	1	p1	(T)14	14	1176	1189	undetermined
Cluster-9641.33391	1	p2	(TA)11	22	250	271	undetermined
Cluster-9641.33390	1	p1	(A)10	10	127	136	undetermined
Cluster-9641.21499	1	p1	(T)10	10	239	248	undetermined
Cluster-9641.21495	1	p2	(GA)14	28	1	28	undetermined
Cluster-9641.21495	2	p1	(A)11	11	2082	2092	undetermined
Cluster-9641.21495	3	p1	(T)17	17	2963	2979	undetermined
Cluster-9641.21495	4	p1	(T)12	12	3158	3169	undetermined
Cluster-9641.21494	1	p1	(A)28	28	1	28	undetermined
Cluster-9641.15149	1	p1	(A)11	11	1512	1522	undetermined
Cluster-9641.15149	2	p1	(T)11	11	2927	2937	undetermined
Cluster-9641.21491	1	p1	(A)10	10	1038	1047	utr3
Cluster-9641.21491	2	p2	(AG)15	30	3760	3789	utr5
Cluster-9641.21490	1	p4	(ATAC)7	28	45	72	undetermined
Cluster-9641.21490	2	p3	(TTC)8	24	2248	2271	undetermined
Cluster-9641.21493	1	p1	(A)10	10	3511	3520	undetermined
Cluster-9641.27260	1	p1	(T)11	11	1	11	undetermined
Cluster-9641.27261	1	p2	(TA)7	14	145	158	undetermined
Cluster-9641.27264	1	p2	(TC)19	38	1	38	utr5
Cluster-9641.27264	2	p1	(T)12	12	168	179	utr5
Cluster-9641.27264	3	p1	(A)14	14	296	309	utr5
Cluster-9641.27265	1	p1	(A)10	10	953	962	undetermined
Cluster-9641.27265	2	p1	(T)11	11	1502	1512	undetermined
Cluster-4126.0	1	p1	(T)10	10	483	492	utr3
Cluster-9641.27267	1	p1	(T)11	11	54	64	undetermined
Cluster-9641.4014	1	p2	(GA)6	12	2040	2051	utr5
Cluster-9641.22978	1	p1	(T)15	15	496	510	undetermined
Cluster-9641.4016	1	c	(AT)8agttaaatctaaattcacacatattttcatgcaaagcacataacttgag(A)11	76	942	1017	undetermined
Cluster-9641.4016	2	p1	(A)18	18	1267	1284	undetermined
Cluster-6.0	1	p1	(T)10	10	283	292	undetermined
Cluster-9641.29392	1	p1	(A)15	15	798	812	undetermined
Cluster-9641.29390	1	p2	(TG)7	14	112	125	undetermined
Cluster-9641.29396	1	p1	(T)10	10	275	284	undetermined
Cluster-9641.29397	1	p2	(AG)14	28	1525	1552	undetermined
Cluster-9641.29394	1	p2	(TC)15	30	898	927	undetermined
Cluster-9641.21147	1	p1	(A)20	20	5	24	undetermined
Cluster-9641.21147	2	p2	(GA)8	16	2296	2311	undetermined
Cluster-9641.21146	1	c	(TA)13ttctagaatacttggggaagcgtccacgacatatcacacacg(CA)6(TA)7	94	52	145	undetermined
Cluster-9641.21146	2	p1	(T)15	15	773	787	undetermined
Cluster-9641.21146	3	p3	(TTC)6	18	2773	2790	undetermined
Cluster-9641.21146	4	p1	(A)27	27	5400	5426	undetermined
Cluster-9641.4013	1	p2	(TA)6	12	535	546	undetermined
Cluster-9641.4013	2	p1	(A)19	19	737	755	undetermined
Cluster-9641.21149	1	c	(ACG)5tgctgctgccgccgttaccgtcgctgttgagtacgatctggtggtgcgccgccgtggtagaagt(AGC)5	94	2448	2541	undetermined
Cluster-9641.21148	1	p1	(A)30	30	306	335	undetermined
Cluster-9641.33646	1	p3	(TTA)5	15	121	135	undetermined
Cluster-9641.33646	2	p1	(T)12	12	272	283	undetermined
Cluster-9641.33645	1	p2	(AG)6	12	360	371	undetermined
Cluster-9641.33644	1	p1	(T)11	11	123	133	undetermined
Cluster-9641.33641	1	p1	(T)11	11	289	299	undetermined
Cluster-9641.33640	1	p2	(CT)14	28	55	82	utr5
Cluster-9641.33640	2	p3	(CAC)8	24	932	955	cds
Cluster-9641.33640	3	p1	(A)12	12	1558	1569	utr3
Cluster-9641.33867	1	p1	(A)11	11	95	105	undetermined
Cluster-9641.24510	1	p1	(T)12	12	1422	1433	utr3
Cluster-9641.32517	1	p1	(A)14	14	1298	1311	undetermined
Cluster-10680.1	1	p2	(CT)8	16	202	217	undetermined
Cluster-10787.0	1	p2	(AG)7	14	328	341	undetermined
Cluster-9641.25648	1	p1	(A)21	21	227	247	utr3
Cluster-9641.25648	2	p1	(A)10	10	1312	1321	utr5
Cluster-9641.25649	1	c	(TC)7tgtagacggagttcgttggcggtgaacggcggcgcttccttcagatctcagg(TC)8	82	1	82	undetermined
Cluster-9641.25649	2	p1	(T)12	12	302	313	undetermined
Cluster-9641.25645	1	p2	(TC)6	12	678	689	cds
Cluster-9641.25641	1	p3	(AAT)7	21	768	788	undetermined
Cluster-8125.0	1	p1	(A)12	12	408	419	undetermined
Cluster-9641.3634	1	p1	(A)12	12	936	947	undetermined
Cluster-9641.23592	1	p1	(A)20	20	106	125	undetermined
Cluster-9641.23592	2	p2	(AG)11	22	3518	3539	undetermined
Cluster-9641.23593	1	p2	(TA)11	22	1814	1835	undetermined
Cluster-9641.14432	1	p1	(T)29	29	2407	2435	utr3
Cluster-9641.8530	1	p1	(G)17	17	2402	2418	utr5
Cluster-9641.8531	1	p1	(T)10	10	638	647	undetermined
Cluster-9641.8537	1	p1	(A)10	10	3465	3474	utr5
Cluster-9641.8538	1	p1	(A)10	10	1647	1656	undetermined
Cluster-11485.0	1	p2	(CT)9	18	1	18	undetermined
Cluster-9641.30608	1	p1	(A)10	10	791	800	undetermined
Cluster-9641.30609	1	p1	(A)10	10	1130	1139	utr5
Cluster-9641.30604	1	p1	(A)24	24	1	24	undetermined
Cluster-9641.30604	2	c	(T)10c(A)12	23	867	889	undetermined
Cluster-9641.30605	1	p1	(T)13	13	134	146	undetermined
Cluster-5062.0	1	p1	(T)20	20	522	541	undetermined
Cluster-9641.30603	1	p1	(A)24	24	1000	1023	undetermined
Cluster-9641.33868	1	p1	(A)44	44	296	339	undetermined
Cluster-9641.2534	1	p2	(TC)13	26	2343	2368	utr5
Cluster-9641.2535	1	p3	(GAA)7	21	576	596	undetermined
Cluster-9641.2535	2	p1	(T)18	18	725	742	undetermined
Cluster-9641.2536	1	p2	(AG)12	24	2109	2132	undetermined
Cluster-9641.2537	1	p1	(T)10	10	1418	1427	undetermined
Cluster-9641.2530	1	c	(CGG)7aggcggcggcggaggcggcggcggcgga(GGC)6agcgga(GGC)6	91	10	100	undetermined
Cluster-9641.2530	2	p1	(A)14	14	283	296	undetermined
Cluster-9641.15658	1	c	(CT)6t(TC)9	31	131	161	undetermined
Cluster-9641.15658	2	p1	(A)11	11	491	501	undetermined
Cluster-9641.16888	1	c	(TC)8cccagcgagactcacagagagcatacaatt(CA)9	64	25	88	utr5
Cluster-9641.16889	1	c	(CT)7gctttttctctgacaattttc(T)12	47	14	60	utr3
Cluster-9641.16889	2	p2	(AG)9	18	216	233	utr3
Cluster-9641.16889	3	p2	(AT)10	20	1091	1110	utr3
Cluster-9641.16889	4	p1	(T)12	12	2904	2915	utr3
Cluster-9641.16889	5	c	(ACC)5atactaataatagtaacagtaaccaccaccacaaccaccacc(ATA)7	78	3548	3625	utr3
Cluster-9641.16889	6	p2	(TC)6	12	3860	3871	utr3
Cluster-9641.16889	7	p1	(T)10	10	4388	4397	utr3
Cluster-9641.16889	8	p1	(T)12	12	4809	4820	utr3
Cluster-9641.16889	9	p1	(A)12	12	5478	5489	utr3
Cluster-9641.16889	10	p1	(A)11	11	9714	9724	utr5
Cluster-9641.16889	11	c	(AG)6ttaatctcccaaacatattcctttttaacttgcaaatcaactgattttttttattta(T)10	79	10977	11055	utr5
Cluster-9641.16889	12	p2	(GA)10	20	11297	11316	utr5
Cluster-9641.27173	1	c	(TA)7tctatatgtg(TA)6	36	497	532	undetermined
Cluster-9641.16881	1	c	(TC)10cgtctctctgtaacttccaataaaggtaaagcaagcattctctcg(CT)7	79	5	83	utr5
Cluster-9641.16882	1	p1	(T)11	11	3339	3349	undetermined
Cluster-9641.16882	2	p1	(A)10	10	3939	3948	undetermined
Cluster-9641.16882	3	p2	(GA)11	22	4165	4186	undetermined
Cluster-9641.16884	1	p1	(A)16	16	301	316	undetermined
Cluster-9641.16884	2	p2	(GA)6	12	2518	2529	undetermined
Cluster-9641.16886	1	p2	(CT)10	20	383	402	undetermined
Cluster-9641.16887	1	p1	(A)25	25	1	25	utr3
Cluster-9641.16887	2	p1	(T)45	45	724	768	utr5
Cluster-9641.23176	1	p1	(A)11	11	131	141	undetermined
Cluster-9641.23177	1	p1	(A)15	15	8	22	undetermined
Cluster-9641.23177	2	p5	(GGCGG)6	30	248	277	undetermined
Cluster-9641.23178	1	p1	(A)10	10	839	848	utr3
Cluster-9641.23178	2	p1	(A)19	19	1282	1300	utr3
Cluster-9641.23178	3	p3	(GAG)5	15	3420	3434	utr5
Cluster-9641.23178	4	p1	(T)10	10	3759	3768	utr5
Cluster-9641.23179	1	p1	(T)10	10	307	316	utr3
Cluster-9641.23179	2	p1	(A)11	11	1425	1435	cds
Cluster-9641.23179	3	p3	(GAG)6	18	4160	4177	utr5
Cluster-9641.15286	1	p1	(A)12	12	530	541	utr5
Cluster-9641.15285	1	p1	(T)10	10	2358	2367	undetermined
Cluster-9641.15283	1	p2	(TC)9	18	1681	1698	utr5
Cluster-9641.15282	1	p1	(A)12	12	1743	1754	utr3
Cluster-9641.15282	2	p2	(AG)6	12	3120	3131	utr5
Cluster-9641.15282	3	p1	(T)11	11	3258	3268	utr5
Cluster-9641.15281	1	p3	(CGC)8	24	35	58	utr5
Cluster-9641.15281	2	c	(T)11atgcaatttttttaattttg(A)14	45	1584	1628	utr3
Cluster-9641.15280	1	p2	(AG)13	26	2735	2760	utr5
Cluster-9641.34603	1	p1	(T)10	10	803	812	undetermined
Cluster-9641.34600	1	p1	(T)15	15	1145	1159	undetermined
Cluster-9641.34601	1	p3	(AAT)9	27	100	126	undetermined
Cluster-9641.34606	1	p1	(A)10	10	287	296	undetermined
Cluster-9641.34607	1	p3	(CAC)7	21	374	394	undetermined
Cluster-9641.34607	2	p3	(GAA)5	15	515	529	undetermined
Cluster-9641.12792	1	p2	(GA)7	14	3954	3967	utr5
Cluster-9641.13933	1	p1	(A)10	10	165	174	utr5
Cluster-9641.13932	1	p2	(AT)8	16	129	144	undetermined
Cluster-9641.13932	2	p1	(T)10	10	919	928	undetermined
Cluster-9641.13932	3	p1	(T)10	10	1568	1577	undetermined
Cluster-9641.13931	1	p2	(CT)9	18	31	48	undetermined
Cluster-9641.13930	1	p1	(A)17	17	179	195	utr3
Cluster-9641.13930	2	p3	(ATG)7	21	1668	1688	utr5
Cluster-9641.13937	1	p2	(AG)11	22	3	24	utr5
Cluster-9641.13935	1	p2	(AT)12	24	151	174	undetermined
Cluster-9641.13934	1	p2	(AG)12	24	748	771	utr5
Cluster-9641.13938	1	p1	(T)13	13	3290	3302	utr3
Cluster-9641.14629	1	p3	(ATT)5	15	846	860	undetermined
Cluster-9641.14629	2	p2	(TA)13	26	1394	1419	undetermined
Cluster-9641.14626	1	p3	(ATC)8	24	1891	1914	utr3
Cluster-9641.14626	2	c	(CTC)6cacttgtccttgtcagacaccgccggaataagaatgagactagtgg(TGC)5	79	3354	3432	utr5
Cluster-9641.14626	3	p2	(CT)10	20	3586	3605	utr5
Cluster-9641.14624	1	p1	(A)12	12	1099	1110	undetermined
Cluster-9641.14624	2	c*	(TACA)10(AT)9*	57	1688	1744	undetermined
Cluster-9641.14624	3	p1	(A)10	10	2171	2180	undetermined
Cluster-9641.14625	1	c	(AT)7(AG)8	30	973	1002	cds
Cluster-9641.14625	2	p2	(GA)13	26	1182	1207	utr5
Cluster-9641.14622	1	c	(AG)7cggcg(GA)6	31	2527	2557	utr5
Cluster-9641.14620	1	p2	(GA)6	12	4189	4200	undetermined
Cluster-9641.14621	1	p1	(T)11	11	4535	4545	utr3
Cluster-9641.14621	2	p1	(T)10	10	5011	5020	utr3
Cluster-9641.6945	1	p1	(A)10	10	143	152	undetermined
Cluster-9641.23620	1	p1	(A)11	11	535	545	undetermined
Cluster-9641.7014	1	p4	(AAAT)5	20	98	117	undetermined
Cluster-9641.7017	1	p2	(GA)13	26	4342	4367	undetermined
Cluster-9641.7010	1	p2	(TC)12	24	139	162	undetermined
Cluster-9641.7010	2	p1	(T)10	10	1576	1585	undetermined
Cluster-9641.7013	1	c	(TC)8(TA)10	36	2230	2265	utr5
Cluster-9641.7013	2	p2	(AG)12	24	2389	2412	utr5
Cluster-9641.16710	1	p1	(T)11	11	1890	1900	undetermined
Cluster-9641.16710	2	c	(A)10taataataacataaggaaagaaaaagaaacg(A)14	55	2417	2471	undetermined
Cluster-9641.16710	3	p2	(TG)16	32	2612	2643	undetermined
Cluster-9641.16712	1	c	(GA)23tgggcgtgacaaaggagaaagttgaatctacactgacttcgaagcttaacccatctcaccttgtaa(TC)11(TA)12	158	8	165	undetermined
Cluster-9641.16712	2	p2	(AT)9	18	394	411	undetermined
Cluster-9641.16712	3	p1	(A)11	11	589	599	undetermined
Cluster-9641.16712	4	p1	(T)13	13	1594	1606	undetermined
Cluster-9641.16713	1	p1	(A)42	42	10	51	undetermined
Cluster-9641.16713	2	p2	(AT)10	20	1614	1633	undetermined
Cluster-9641.16716	1	p4	(TATT)5	20	1303	1322	undetermined
Cluster-9641.16716	2	p1	(A)10	10	1718	1727	undetermined
Cluster-9641.16716	3	p1	(A)15	15	2620	2634	undetermined
Cluster-9641.16717	1	p2	(AG)6	12	3485	3496	undetermined
Cluster-9641.16717	2	p1	(T)25	25	4090	4114	undetermined
Cluster-9641.11444	1	p2	(AG)11	22	1659	1680	utr5
Cluster-9641.21410	1	c	(A)13t(A)11	25	71	95	utr3
Cluster-9641.21410	2	c	(GA)8ctctggtgttgcatgc(AG)11	54	6311	6364	utr5
Cluster-9641.24254	1	p5	(GCATT)9	45	160	204	undetermined
Cluster-9641.24256	1	p2	(GA)6	12	1019	1030	utr5
Cluster-9641.24251	1	p1	(T)13	13	250	262	undetermined
Cluster-9641.24251	2	p1	(T)12	12	448	459	undetermined
Cluster-9641.24251	3	p1	(T)15	15	895	909	undetermined
Cluster-9641.24253	1	p2	(TA)7	14	979	992	undetermined
Cluster-9641.24258	1	p2	(TG)9	18	3062	3079	undetermined
Cluster-531.0	1	p2	(TA)10	20	124	143	undetermined
Cluster-9641.21412	1	p1	(T)10	10	3191	3200	utr5
Cluster-9641.4094	1	p1	(T)11	11	91	101	utr5
Cluster-9641.4094	2	c	(CATA)6caa(CT)7gcagaatgggggctagctgctcgaagctcaccgtctgctggtggcactcctccgtcctccaccctcctgttctcggcaagtcc(CT)7	138	222	359	undetermined
Cluster-9641.4094	3	p1	(T)12	12	1949	1960	utr3
Cluster-9641.4097	1	p1	(A)11	11	2	12	undetermined
Cluster-9641.4092	1	p1	(T)11	11	485	495	undetermined
Cluster-9641.4098	1	p2	(AG)7	14	1048	1061	utr5
Cluster-9641.18848	1	p2	(GA)14	28	4065	4092	undetermined
Cluster-9641.18849	1	p1	(A)11	11	112	122	undetermined
Cluster-9641.19139	1	c	(T)26g(T)14	41	1616	1656	utr3
Cluster-9641.19138	1	p2	(TA)6	12	4493	4504	undetermined
Cluster-9641.19135	1	c	(TC)6cctctccctctccctccctccctccctctactgtaataagcatcagcagagtagagaaaagataaaaagctatc(T)10ctttcccagtttagcttagctgattggttagggttcgttctcgattatcatagcttcaccacatacattttataaataatt(ATA)11	210	1	210	undetermined
Cluster-9641.19135	2	p2	(TA)13	26	358	383	undetermined
Cluster-9641.19135	3	p1	(T)10	10	3624	3633	undetermined
Cluster-9641.19134	1	p3	(CCG)5	15	279	293	cds
Cluster-9641.19136	1	c	(CT)11ccctctctcc(CT)6	44	30	73	utr5
Cluster-9641.19132	1	p2	(TA)8	16	2336	2351	utr5
Cluster-9641.36261	1	p1	(A)11	11	1	11	utr5
Cluster-9641.36261	2	p3	(GCC)5	15	121	135	utr5
Cluster-9641.36261	3	p1	(A)11	11	820	830	utr3
Cluster-9641.36267	1	p2	(AG)12	24	797	820	undetermined
Cluster-9641.5320	1	p1	(A)12	12	21	32	undetermined
Cluster-9641.5321	1	p2	(AT)9	18	4622	4639	undetermined
Cluster-9641.5322	1	p1	(T)14	14	4262	4275	undetermined
Cluster-9641.5329	1	p1	(T)10	10	366	375	utr5
Cluster-9641.12718	1	p2	(TC)8	16	7	22	utr5
Cluster-9641.12718	2	p1	(T)10	10	994	1003	utr3
Cluster-4796.0	1	p1	(T)20	20	1	20	undetermined
Cluster-9641.12716	1	p2	(AT)18	36	3572	3607	utr5
Cluster-9641.12717	1	p6	(AGGCTG)5	30	1	30	cds
Cluster-9641.12717	2	c*	(AG)6(AGA)7*(AG)6*	40	1741	1780	utr5
Cluster-9641.12717	3	p2	(AG)10	20	1955	1974	utr5
Cluster-9641.12710	1	c	(C)11(TA)7	25	1	25	utr5
Cluster-9641.12710	2	p1	(T)10	10	2420	2429	utr5
Cluster-9641.12711	1	p1	(T)10	10	1775	1784	undetermined
Cluster-9641.12713	1	p2	(GA)6	12	1865	1876	utr5
Cluster-12941.0	1	p1	(A)12	12	60	71	undetermined
Cluster-7062.0	1	c	(T)10a(T)11	22	189	210	undetermined
Cluster-9641.10716	1	p1	(A)10	10	31	40	utr5
Cluster-9641.10716	2	p3	(TCA)6	18	1055	1072	utr3
Cluster-9641.10714	1	p4	(AAGA)6	24	1078	1101	utr3
Cluster-9641.10714	2	c	(AT)7aatcaccaccaccctttttccaatcatttatacaagcaaacctatga(AG)11	83	2785	2867	cds
Cluster-9641.10714	3	c	(CT)9gttgtttcagggtttcagtggaatttggggaagag(GAA)9	80	3066	3145	utr5
Cluster-9641.10715	1	p2	(TC)15	30	3082	3111	undetermined
Cluster-6813.1	1	p1	(A)11	11	527	537	undetermined
Cluster-9641.22763	1	p2	(AT)6	12	1267	1278	undetermined
Cluster-9641.21418	1	p2	(AG)10	20	10	29	undetermined
Cluster-9641.4634	1	p1	(A)10	10	667	676	undetermined
Cluster-9641.18268	1	p2	(GA)8	16	39	54	undetermined
Cluster-9641.18269	1	p1	(A)17	17	398	414	utr3
Cluster-9641.18269	2	p2	(GA)18	36	2380	2415	utr5
Cluster-9641.31481	1	p2	(GA)7	14	2	15	utr5
Cluster-9641.31487	1	p1	(A)24	24	694	717	utr5
Cluster-9641.16217	1	p1	(T)10	10	107	116	utr5
Cluster-7376.0	1	p1	(A)10	10	194	203	undetermined
Cluster-9641.31484	1	p2	(TG)6	12	85	96	undetermined
Cluster-9641.31484	2	p2	(AG)8	16	1093	1108	undetermined
Cluster-9641.5017	1	p2	(AG)12	24	109	132	undetermined
Cluster-9641.24011	1	p2	(AG)9	18	11	28	utr5
Cluster-9641.24011	2	p2	(AC)7	14	1299	1312	utr3
Cluster-10349.0	1	p2	(GA)7	14	739	752	undetermined
Cluster-10349.0	2	p1	(T)15	15	924	938	undetermined
Cluster-10607.0	1	p2	(AT)10	20	373	392	undetermined
Cluster-10607.1	1	p1	(T)11	11	123	133	undetermined
Cluster-10312.0	1	c	(AAT)8aactcacggggaaaagagaaacaaagtacacaaaattataactgtcaactacattcacaataacttcaacaaaaaccc(A)16	118	8	125	undetermined
Cluster-10312.0	2	p1	(A)11	11	452	462	undetermined
Cluster-10312.0	3	c	(AT)14tttactcaccggcaattctaacgagagatcgaaaactagttttttgaagttgcgact(GA)6a(AG)6	110	616	725	undetermined
Cluster-9641.31629	1	p2	(GA)6	12	482	493	undetermined
Cluster-6664.0	1	p2	(AG)8	16	525	540	undetermined
Cluster-11629.0	1	p1	(T)10	10	319	328	undetermined
Cluster-9641.3076	1	p1	(A)12	12	134	145	undetermined
Cluster-9641.3076	2	p1	(A)13	13	1107	1119	undetermined
Cluster-9641.6005	1	p1	(T)10	10	307	316	undetermined
Cluster-9641.3074	1	p1	(A)19	19	314	332	utr3
Cluster-9641.3075	1	p2	(GA)7	14	2562	2575	utr5
Cluster-9641.6000	1	p1	(T)11	11	244	254	undetermined
Cluster-9641.6000	2	p2	(AT)14	28	1382	1409	undetermined
Cluster-9641.6002	1	p3	(AAG)5	15	146	160	undetermined
Cluster-9641.6008	1	p2	(AG)12	24	61	84	undetermined
Cluster-9641.6008	2	p1	(T)12	12	3041	3052	undetermined
Cluster-9641.3079	1	p2	(GA)7	14	1186	1199	utr5
Cluster-9641.35403	1	c	(TA)9(GA)8aagagattcccacagctgcaggtgctccgccccgtcgtgggataatccgaccccctctacttcc(AG)6ggatatagagagagatcctcttttttatctctcccattatcaatttcatcaactaccaacacttg(GA)6a(AG)8	204	159	362	undetermined
Cluster-9641.13555	1	c	(CTT)5ca(T)11	28	84	111	utr5
Cluster-9641.13555	2	p1	(T)11	11	598	608	utr5
Cluster-3576.0	1	p1	(A)10	10	206	215	undetermined
Cluster-3576.0	2	p1	(A)10	10	322	331	undetermined
Cluster-9641.7757	1	p1	(A)10	10	691	700	utr5
Cluster-9641.7757	2	p1	(T)11	11	920	930	utr5
Cluster-9641.7755	1	p2	(GA)9	18	372	389	undetermined
Cluster-9641.7753	1	p2	(TG)6	12	2391	2402	utr5
Cluster-9641.7752	1	c	(GT)25(AG)8	66	1032	1097	undetermined
Cluster-9641.7750	1	p2	(TC)12	24	3729	3752	undetermined
Cluster-9641.7759	1	p1	(T)10	10	141	150	undetermined
Cluster-9641.7758	1	p1	(T)18	18	1	18	utr3
Cluster-9641.7758	2	p2	(AG)7	14	3396	3409	utr5
Cluster-9641.23071	1	p2	(GA)13	26	240	265	utr5
Cluster-1771.0	1	p1	(T)10	10	249	258	undetermined
Cluster-9641.20255	1	p2	(AT)15	30	49	78	undetermined
Cluster-9641.20255	2	p1	(T)18	18	316	333	undetermined
Cluster-9641.20255	3	c	(CT)6(AT)9	30	641	670	undetermined
Cluster-9641.20255	4	p2	(AT)6	12	2310	2321	utr3
Cluster-6231.0	1	p2	(TA)7	14	382	395	undetermined
Cluster-9641.19858	1	p2	(GA)11	22	380	401	undetermined
Cluster-9641.19857	1	p1	(A)13	13	60	72	undetermined
Cluster-9641.19857	2	c	(AG)10(TG)8	36	3800	3835	undetermined
Cluster-9641.19855	1	c	(TA)6tgtatatctctctggttatacctgcagctgcaagggttgagataacaatggataaa(GT)8	84	2332	2415	utr5
Cluster-9641.19852	1	p3	(TCT)5	15	203	217	undetermined
Cluster-9641.19850	1	c	(AG)9ttgaat(GA)8	40	3592	3631	utr5
Cluster-9641.19851	1	c	(T)13aaataagaaagatttctatacacatatttctaaaactagaaatctactattactcattttttcagtaattctttccatgag(A)11	105	72	176	undetermined
Cluster-9641.19851	2	p1	(A)15	15	420	434	undetermined
Cluster-9641.3696	1	c	(T)18accagataggctcttcttcttctttggttgctccatagccacacagagagaaac(AG)11	94	1703	1796	undetermined
Cluster-9641.3694	1	p1	(T)19	19	4	22	undetermined
Cluster-9641.3694	2	p1	(T)20	20	435	454	undetermined
Cluster-9641.3694	3	p1	(A)19	19	900	918	undetermined
Cluster-9641.3695	1	p1	(A)18	18	9	26	undetermined
Cluster-9641.1699	1	p2	(CT)7	14	16	29	utr5
Cluster-9641.10795	1	p2	(GA)10	20	2343	2362	undetermined
Cluster-7999.0	1	p1	(T)10	10	118	127	undetermined
Cluster-9641.1692	1	p2	(AT)6	12	225	236	undetermined
Cluster-9641.1697	1	p1	(T)12	12	295	306	undetermined
Cluster-11667.0	1	p1	(A)10	10	112	121	undetermined
Cluster-9641.1348	1	c	(T)14aatcttcaactttctcctgtaaagttgctttttcgcgcttctc(T)15	72	304	375	undetermined
Cluster-9641.1349	1	p1	(A)11	11	1569	1579	undetermined
Cluster-9641.1349	2	p1	(T)10	10	2224	2233	undetermined
Cluster-9641.1346	1	p1	(A)23	23	358	380	undetermined
Cluster-9641.1347	1	p1	(A)11	11	739	749	undetermined
Cluster-9641.1343	1	p1	(T)10	10	223	232	undetermined
Cluster-9641.32998	1	p5	(TTTGT)7	35	261	295	undetermined
Cluster-9641.9175	1	p2	(GA)11	22	1	22	undetermined
Cluster-9641.9175	2	p2	(GA)14	28	552	579	undetermined
Cluster-9641.9174	1	p2	(AT)11	22	2541	2562	utr3
Cluster-9641.9171	1	p2	(AT)11	22	66	87	utr5
Cluster-9641.9171	2	c	(TC)9c(CT)9	37	194	230	utr5
Cluster-9641.9171	3	p1	(T)11	11	530	540	utr5
Cluster-9641.9171	4	p1	(T)14	14	938	951	utr5
Cluster-9641.9170	1	p2	(AG)8	16	2019	2034	utr5
Cluster-9641.9173	1	c	(ACC)5acgacaaacaacaacaaaagcagttaattatcctcctcttgtgctatcatcccattcccttactat(CCA)9	108	193	300	utr5
Cluster-9641.9172	1	p2	(AG)11	22	30	51	utr5
Cluster-9641.9172	2	c	(T)10attaataattatttacattattctcaatgcttctctaccttaagcccataatacaattttaggaggccgtgcac(T)10	94	464	557	utr5
Cluster-9641.19738	1	p2	(TC)6	12	2399	2410	undetermined
Cluster-9641.19738	2	p1	(A)10	10	3172	3181	undetermined
Cluster-9641.23372	1	p1	(T)13	13	25	37	utr3
Cluster-9641.15868	1	p3	(AAG)6	18	40	57	undetermined
Cluster-9676.0	1	p2	(GA)8	16	282	297	undetermined
Cluster-9641.31871	1	p2	(TA)7	14	22	35	utr3
Cluster-9641.19732	1	p1	(A)15	15	689	703	utr3
Cluster-9641.19732	2	p2	(AT)19	38	1265	1302	utr3
Cluster-9641.19732	3	p1	(T)17	17	1909	1925	utr5
Cluster-9641.27878	1	p2	(GA)8	16	1	16	utr3
Cluster-9641.27870	1	p2	(TA)6	12	23	34	undetermined
Cluster-9641.27870	2	p1	(T)10	10	827	836	undetermined
Cluster-9641.27873	1	p1	(T)10	10	273	282	undetermined
Cluster-9641.27874	1	c	(TA)7ttctatcaac(T)12	36	380	415	cds
Cluster-9641.27874	2	p1	(T)10	10	952	961	utr3
Cluster-9641.27874	3	p1	(T)10	10	1501	1510	utr3
Cluster-9641.27876	1	p2	(GA)13	26	82	107	undetermined
Cluster-9218.0	1	p1	(A)10	10	564	573	undetermined
Cluster-5995.0	1	p3	(ATG)7	21	79	99	cds
Cluster-9641.26479	1	p1	(A)16	16	464	479	utr5
Cluster-9641.26475	1	c	(A)10g(A)10	21	111	131	undetermined
Cluster-9641.26475	2	p2	(TA)8	16	1668	1683	undetermined
Cluster-9641.26475	3	p2	(TC)8	16	1927	1942	undetermined
Cluster-9641.26472	1	c	(A)11tataaataagtataattttgtgtaattacatgtatatatatatttttttggaaactagtaattacatgtatatgtagatgtagatgtgtatgtatgc(GT)6	120	2335	2454	utr3
Cluster-9641.26472	2	p2	(AG)6	12	2611	2622	utr3
Cluster-9641.26473	1	p2	(GA)16	32	54	85	utr5
Cluster-9641.26471	1	p2	(AG)6	12	328	339	undetermined
Cluster-9641.17212	1	c	(CT)11ccccctccctccctctctctccctctccgtctctccagagcctcctcttccttctcaacttccgataaaa(TC)6	104	16	119	undetermined
Cluster-9641.17213	1	c	(T)10aaca(AT)8	30	1081	1110	undetermined
Cluster-9641.13351	1	p1	(T)21	21	206	226	undetermined
Cluster-9641.13351	2	p2	(AT)8	16	2090	2105	undetermined
Cluster-9641.13351	3	p2	(TA)10	20	2440	2459	undetermined
Cluster-9641.13351	4	p2	(GA)9	18	2775	2792	undetermined
Cluster-3276.0	1	p6	(TTAGGG)5	30	390	419	utr5
Cluster-10503.0	1	p1	(T)15	15	1	15	undetermined
Cluster-10503.0	2	p2	(TC)6	12	203	214	undetermined
Cluster-10503.0	3	p1	(T)22	22	934	955	undetermined
Cluster-10412.0	1	p2	(TA)10	20	950	969	utr5
Cluster-9641.30839	1	p2	(TC)6	12	579	590	undetermined
Cluster-9641.30835	1	p1	(C)12	12	18	29	undetermined
Cluster-9641.30831	1	p1	(A)10	10	78	87	undetermined
Cluster-9641.30833	1	p2	(AG)6	12	124	135	undetermined
Cluster-9641.17218	1	p1	(A)10	10	620	629	undetermined
Cluster-9641.17218	2	p1	(A)17	17	912	928	undetermined
Cluster-8271.0	1	p1	(A)12	12	99	110	undetermined
Cluster-9641.28494	1	p1	(T)13	13	640	652	undetermined
Cluster-9641.17219	1	p2	(AG)10	20	59	78	utr5
Cluster-9641.28721	1	p2	(TA)10	20	92	111	undetermined
Cluster-9641.28721	2	p1	(T)12	12	1096	1107	undetermined
Cluster-9641.14916	1	c	(CATA)7ccagagaaaaacaaaccag(ATC)5	62	29	90	utr5
Cluster-9641.28723	1	p1	(T)10	10	466	475	undetermined
Cluster-9641.28726	1	p1	(A)11	11	104	114	undetermined
Cluster-9641.28727	1	p1	(T)10	10	293	302	undetermined
Cluster-9641.13016	1	p2	(TA)8	16	105	120	utr5
Cluster-9641.20137	1	c	(TC)12(AC)13aacccgcggagttgcccagatttttcaggcacaaagatagatacatac(AT)7agaa(AG)8	132	24	155	utr5
Cluster-9641.20137	2	p1	(T)15	15	307	321	utr5
Cluster-9641.20137	3	p1	(T)16	16	697	712	utr5
Cluster-9641.20131	1	c	(TCT)5ggaaaaaccctagtacctccga(CT)15	67	1447	1513	utr5
Cluster-9641.20130	1	p2	(TA)8	16	1580	1595	utr5
Cluster-9641.20133	1	p2	(AT)13	26	2567	2592	utr5
Cluster-9641.20133	2	p2	(GA)6	12	2749	2760	utr5
Cluster-9641.20132	1	p3	(CCG)5	15	107	121	undetermined
Cluster-9641.18166	1	c	(TC)8(TA)7	30	194	223	utr5
Cluster-9641.18166	2	p3	(GCT)5	15	452	466	cds
Cluster-10808.0	1	p1	(A)13	13	381	393	undetermined
Cluster-9641.21846	1	p1	(A)10	10	94	103	undetermined
Cluster-9641.21847	1	c	(TC)6ac(TA)9	32	29	60	undetermined
Cluster-9641.21847	2	p1	(T)10	10	2179	2188	undetermined
Cluster-9641.21847	3	p2	(AG)6	12	2329	2340	undetermined
Cluster-9641.21842	1	c	(AT)9acacgcacatacacacatatatatagagagagc(TA)7	65	105	169	undetermined
Cluster-9641.21842	2	p2	(TA)11	22	5027	5048	undetermined
Cluster-9641.21843	1	p2	(TC)8	16	63	78	undetermined
Cluster-9641.21843	2	p1	(A)16	16	1217	1232	undetermined
Cluster-9641.21841	1	p2	(GA)6	12	3164	3175	utr5
Cluster-9641.21848	1	p1	(T)17	17	28	44	utr5
Cluster-9641.33566	1	p1	(A)25	25	1	25	undetermined
Cluster-9641.33564	1	p2	(AT)6	12	579	590	undetermined
Cluster-6072.0	1	p2	(TA)12	24	459	482	undetermined
Cluster-9641.17700	1	c	(A)11caaaaacaaaacccaaattccaattcattccggccaaaagcacgtagcaaataatttgca(CT)7	85	1	85	undetermined
Cluster-9641.21263	1	p1	(T)10	10	340	349	utr5
Cluster-9641.21263	2	p1	(T)16	16	1300	1315	utr5
Cluster-9641.21263	3	p1	(T)13	13	1423	1435	utr5
Cluster-9641.21263	4	c	(AG)6acagaaacaga(G)10	33	4098	4130	utr3
Cluster-9641.21260	1	c	(CT)6cccatatctctctccacccgttccctttcccttctaaaaatttatctcctctattttctcatcagtt(TC)8	95	48	142	undetermined
Cluster-9641.21267	1	p1	(A)12	12	894	905	utr5
Cluster-9641.21264	1	c	(A)14tggataactttctcaataaaaagaaaagag(A)11	55	147	201	undetermined
Cluster-9641.21268	1	c	(TA)15(GA)13	56	1430	1485	utr5
Cluster-9641.21269	1	c	(AG)11atattgattagattatccccttctta(AAT)10	78	56	133	undetermined
Cluster-9641.21269	2	p2	(GA)11	22	360	381	undetermined
Cluster-9731.0	1	p1	(T)10	10	79	88	undetermined
Cluster-7851.0	1	p1	(T)11	11	219	229	undetermined
Cluster-8638.0	1	p1	(T)10	10	169	178	undetermined
Cluster-9641.29456	1	p2	(AT)7	14	81	94	undetermined
Cluster-9641.29459	1	p2	(TC)6	12	4011	4022	utr3
Cluster-9641.29459	2	p1	(A)10	10	4174	4183	utr3
Cluster-1840.0	1	p1	(A)14	14	66	79	undetermined
Cluster-6207.0	1	p2	(CT)6	12	35	46	undetermined
Cluster-2172.1	1	p1	(T)10	10	623	632	undetermined
Cluster-9641.24722	1	p4	(TTAT)5	20	685	704	undetermined
Cluster-9641.24722	2	c	(T)10ctttcggtgtcacagtgttatggataagggttttgtgatttgga(T)10	64	863	926	undetermined
Cluster-9641.24722	3	p2	(TC)8	16	1810	1825	undetermined
Cluster-9641.31056	1	p2	(TC)11	22	182	203	undetermined
Cluster-9641.1091	1	p2	(GT)9	18	662	679	undetermined
Cluster-9641.12233	1	p1	(A)10	10	224	233	undetermined
Cluster-9641.31058	1	p2	(CT)6	12	28	39	undetermined
Cluster-9641.22766	1	c	(TA)6tgc(AG)8	31	2047	2077	utr3
Cluster-9641.22766	2	p2	(AT)8	16	2196	2211	cds
Cluster-9641.22766	3	p2	(AG)9	18	2358	2375	utr5
Cluster-9641.22767	1	p1	(A)10	10	653	662	undetermined
Cluster-9641.22767	2	p3	(GAA)6	18	2495	2512	undetermined
Cluster-9641.22767	3	c*	(AT)7(ATAG)5*	32	3382	3413	undetermined
Cluster-9641.22767	4	p2	(TA)8	16	5861	5876	undetermined
Cluster-9641.22767	5	p2	(AG)10	20	6719	6738	undetermined
Cluster-9641.22762	1	c	(T)12ccattacagttagttatatttcaatttttgttgatgaaataaacttctgtttttccagtctattattattgcgaattac(AT)7	105	174	278	undetermined
Cluster-9641.22762	2	p2	(CT)6	12	1442	1453	undetermined
Cluster-9641.22761	1	p1	(T)13	13	850	862	utr3
Cluster-9641.22768	1	p1	(A)10	10	2529	2538	utr5
Cluster-9641.22768	2	c	(AG)8ggagggagtagggcagtggtaacatgc(AT)6agatacgta(TATG)7	92	4542	4633	utr5
Cluster-9641.5127	1	c	(AT)12aatatataaacgtatacat(AG)7	57	63	119	utr5
Cluster-9641.5125	1	p2	(GT)6	12	245	256	undetermined
Cluster-9641.5125	2	p2	(AT)6	12	413	424	undetermined
Cluster-9641.5122	1	p3	(GAA)5	15	133	147	undetermined
Cluster-421.0	1	p1	(T)16	16	376	391	undetermined
Cluster-9641.5129	1	p1	(T)20	20	1934	1953	undetermined
Cluster-13814.1	1	p1	(T)13	13	165	177	undetermined
Cluster-8843.0	1	c*	(A)15(AG)6*	26	1	26	undetermined
Cluster-6311.1	1	p1	(A)10	10	560	569	undetermined
Cluster-9641.26108	1	p1	(T)15	15	619	633	undetermined
Cluster-9641.26109	1	p1	(A)12	12	267	278	utr3
Cluster-9641.34101	1	p1	(T)10	10	3397	3406	utr3
Cluster-9641.34100	1	p2	(AT)12	24	192	215	undetermined
Cluster-9641.34100	2	p1	(T)11	11	411	421	undetermined
Cluster-9641.34103	1	p1	(A)13	13	296	308	undetermined
Cluster-9641.34102	1	p2	(GA)13	26	297	322	utr5
Cluster-9641.34109	1	p2	(TG)17	34	495	528	undetermined
Cluster-9641.34001	1	c	(TC)6cc(CT)6	26	954	979	utr5
Cluster-9641.5698	1	p2	(TC)6	12	2088	2099	undetermined
Cluster-9641.5694	1	p1	(T)10	10	963	972	undetermined
Cluster-9641.5695	1	p1	(A)10	10	680	689	undetermined
Cluster-9641.5696	1	p2	(AG)6	12	1738	1749	utr5
Cluster-9641.5690	1	p2	(TC)9	18	1371	1388	utr5
Cluster-9641.5691	1	p1	(T)11	11	766	776	undetermined
Cluster-9641.5692	1	p2	(TA)6	12	1321	1332	undetermined
Cluster-9641.5692	2	p2	(AT)14	28	2991	3018	undetermined
Cluster-9641.5692	3	p4	(GTAT)6	24	3219	3242	undetermined
Cluster-13819.0	1	p1	(T)12	12	680	691	utr5
Cluster-4573.0	1	p1	(G)10	10	1	10	undetermined
Cluster-4573.0	2	p4	(AAAT)5	20	355	374	undetermined
Cluster-9641.2470	1	p2	(AG)8	16	89	104	undetermined
Cluster-9641.2473	1	p1	(A)10	10	1458	1467	undetermined
Cluster-9641.2472	1	p1	(T)15	15	2086	2100	undetermined
Cluster-9641.2475	1	c	(A)15tctgattatc(A)13	38	206	243	undetermined
Cluster-9641.2475	2	p2	(AT)15	30	529	558	undetermined
Cluster-9641.2474	1	p2	(CT)6	12	284	295	undetermined
Cluster-9641.22180	1	p2	(AT)10	20	1990	2009	utr5
Cluster-9641.22187	1	c	(AG)7aa(AG)6	28	1843	1870	utr5
Cluster-9641.22189	1	p1	(T)10	10	1103	1112	undetermined
Cluster-9641.22189	2	p1	(A)13	13	1626	1638	undetermined
Cluster-9641.18465	1	p2	(GA)6	12	49	60	undetermined
Cluster-9641.18465	2	p2	(CT)10	20	3311	3330	undetermined
Cluster-8173.0	1	p2	(AG)8	16	1211	1226	utr5
Cluster-9641.18466	1	p3	(CAT)6	18	2015	2032	undetermined
Cluster-9641.18466	2	p2	(AG)6	12	2483	2494	undetermined
Cluster-9641.18460	1	p3	(TGC)21	63	37	99	undetermined
Cluster-9641.18460	2	p3	(TTG)5	15	1802	1816	undetermined
Cluster-9641.18460	3	p3	(TGC)5	15	2665	2679	undetermined
Cluster-9641.18460	4	p3	(GCT)5	15	2945	2959	undetermined
Cluster-9641.26297	1	p4	(CTGC)5	20	2579	2598	utr3
Cluster-9641.18461	1	p2	(GA)10	20	1062	1081	utr5
Cluster-9641.18462	1	p1	(A)28	28	1	28	undetermined
Cluster-9641.18462	2	p2	(AT)15	30	578	607	undetermined
Cluster-9641.18463	1	c	(AC)15atatatatagtctaattgtgtgattttatgtgtagtgagatctaaaagcataaggagaagacgtacccatggaaattggagaa(AG)6	125	2760	2884	utr5
Cluster-9641.32902	1	p1	(T)11	11	523	533	undetermined
Cluster-9641.34814	1	p1	(A)10	10	188	197	undetermined
Cluster-9027.1	1	c	(AAAG)5atgacttcatccgcgatgctatcataacgttatctcattcatcacccaagtttttgttataaa(T)10	93	347	439	undetermined
Cluster-9641.14292	1	p2	(GA)10	20	1744	1763	utr5
Cluster-9641.14291	1	p2	(AG)7	14	2116	2129	utr5
Cluster-9641.14291	2	p2	(CT)7	14	2246	2259	utr5
Cluster-9641.14297	1	p1	(A)10	10	87	96	utr3
Cluster-9641.14297	2	p1	(A)31	31	1245	1275	utr3
Cluster-9641.14294	1	c	(AG)7ggagagg(GA)8	37	200	236	undetermined
Cluster-9641.14299	1	p1	(A)11	11	202	212	undetermined
Cluster-9641.14298	1	p1	(A)11	11	2567	2577	utr5
Cluster-9641.14298	2	c	(A)12g(A)13	26	4895	4920	utr5
Cluster-9641.14298	3	c	(AG)6tggaggctccggtgttcaccgccgtcaatatctgccgatcactcgccgttaagttccccatcaccgcctgtaccgtcgccatttccttctgat(TC)9	123	5040	5162	utr5
Cluster-9641.10999	1	p1	(T)10	10	143	152	utr5
Cluster-9641.15748	1	p1	(A)19	19	2	20	utr3
Cluster-9641.15748	2	c	(GAA)5gctgaactcgctgcagagcttagcactgattctgccgccattttta(CT)11	83	3149	3231	utr5
Cluster-9641.15749	1	p2	(AG)18	36	1	36	undetermined
Cluster-9641.10994	1	p2	(TC)6	12	3048	3059	undetermined
Cluster-9641.10995	1	p1	(A)10	10	16	25	undetermined
Cluster-9641.10995	2	p1	(A)16	16	212	227	undetermined
Cluster-9641.10995	3	p1	(T)22	22	2241	2262	undetermined
Cluster-9641.10997	1	p2	(GA)14	28	30	57	undetermined
Cluster-9641.10997	2	p1	(A)15	15	287	301	undetermined
Cluster-9641.10997	3	c*	(T)14gccgtttttacctacaaaagtttgaagtttaagttgtatacatctagcttttcttttactttgagaaaaagctaagg(T)13(TTA)6*	120	707	826	undetermined
Cluster-9641.10990	1	p2	(CT)11	22	210	231	utr5
Cluster-9641.10990	2	p1	(T)10	10	466	475	utr5
Cluster-9641.10990	3	c	(T)12aaattgaattaattttggggtgattgtaaattgagctctgtttttttta(T)11	72	662	733	utr5
Cluster-9641.10990	4	p1	(A)13	13	2117	2129	utr5
Cluster-9641.10991	1	p1	(A)11	11	8	18	utr3
Cluster-9641.10991	2	p1	(A)16	16	328	343	utr3
Cluster-9641.26158	1	p1	(A)15	15	297	311	undetermined
Cluster-9641.20859	1	p2	(AG)8	16	377	392	undetermined
Cluster-9641.20859	2	p1	(A)22	22	532	553	undetermined
Cluster-9641.20853	1	c	(TA)6aatacaataaataaaataggtagataactttttaaaacagacacgacattcacccacgtagtgtggttct(A)10	92	613	704	undetermined
Cluster-9641.20850	1	p2	(AT)7	14	383	396	undetermined
Cluster-9641.20850	2	p2	(AG)8	16	2634	2649	undetermined
Cluster-9641.15499	1	c	(AT)6gaattttcatgtcctctttaaagggaaaaacaaagagatgagaggggagtaggaaagaaattacaagacaatgacaataaagat(A)13	109	1	109	undetermined
Cluster-9641.6578	1	p2	(TC)11	22	4	25	undetermined
Cluster-9641.6579	1	p3	(GAT)5	15	278	292	undetermined
Cluster-9641.6575	1	p2	(TA)10	20	1	20	undetermined
Cluster-9641.6571	1	p2	(TC)6	12	2378	2389	undetermined
Cluster-9641.6572	1	p1	(A)10	10	138	147	undetermined
Cluster-9641.6572	2	p1	(T)10	10	496	505	undetermined
Cluster-9641.6573	1	p2	(TC)13	26	5	30	utr5
Cluster-9641.6573	2	p2	(TA)14	28	144	171	utr5
Cluster-9641.6573	3	p1	(T)22	22	5021	5042	utr3
Cluster-9641.26052	1	p2	(AT)6	12	241	252	undetermined
Cluster-9641.17670	1	p2	(AG)6	12	107	118	undetermined
Cluster-9641.17670	2	p2	(AC)9	18	972	989	undetermined
Cluster-9641.17671	1	p2	(TC)7	14	115	128	undetermined
Cluster-9641.17673	1	p1	(T)11	11	72	82	undetermined
Cluster-9641.17675	1	p1	(T)11	11	336	346	utr3
Cluster-9641.17677	1	p2	(CT)9	18	57	74	utr5
Cluster-9641.17679	1	c	(AGA)6aatcggttggtggtattgcaaagccgaagcagcctaagtcaattaaggtgccgcctgccaagaagaaagcaaagaagcctactgctacagctactgctt(GAG)5	132	585	716	undetermined
Cluster-9641.17679	2	p2	(CT)7	14	929	942	utr3
Cluster-9641.26084	1	p1	(T)11	11	1248	1258	undetermined
Cluster-9641.7229	1	p2	(CT)8	16	1007	1022	utr5
Cluster-9641.7228	1	p1	(A)10	10	710	719	undetermined
Cluster-9641.13742	1	c	(A)15caaatcagtccaaaaaagaaaaaccaagtgaaaaatctcttatcttgcaacaggagacctgagaagtgttttacactccc(A)24	119	1087	1205	utr5
Cluster-9641.13743	1	p1	(A)18	18	2944	2961	undetermined
Cluster-9641.13743	2	c	(AC)8(AT)6	28	3190	3217	undetermined
Cluster-9641.13743	3	p2	(GA)10	20	3357	3376	undetermined
Cluster-9641.13744	1	c	(TC)10tggtgtgtctttgaaaccctaattcgagtcgattatttgagtctgcgagctttgctactgggacctcggagagat(AG)6	107	179	285	undetermined
Cluster-9641.13744	2	p1	(A)11	11	2631	2641	undetermined
Cluster-9641.13745	1	p1	(T)17	17	1708	1724	utr5
Cluster-9641.13745	2	p2	(CT)10	20	1856	1875	utr5
Cluster-9641.13746	1	p2	(CT)10	20	37	56	undetermined
Cluster-9641.13747	1	p1	(A)12	12	693	704	undetermined
Cluster-9641.13747	2	p1	(T)10	10	1233	1242	undetermined
Cluster-9641.13747	3	p3	(GCG)6	18	4112	4129	undetermined
Cluster-9641.13747	4	p1	(A)13	13	5948	5960	undetermined
Cluster-9641.13747	5	p2	(TA)11	22	6119	6140	undetermined
Cluster-9641.13747	6	c	(TC)11(TA)14	50	6246	6295	undetermined
Cluster-9641.13748	1	p2	(AT)8	16	140	155	undetermined
Cluster-9641.13748	2	p1	(T)14	14	1774	1787	undetermined
Cluster-9641.21501	1	p1	(A)33	33	166	198	undetermined
Cluster-1114.0	1	p2	(AT)13	26	421	446	undetermined
Cluster-4406.0	1	p1	(T)11	11	47	57	undetermined
Cluster-4406.0	2	c	(T)11cttttgatttcatacaatcgataccaatttatcagatattaagataccaagtatcctgagatcgacaacagcgcaagggtttggtggtc(T)10	110	381	490	undetermined
Cluster-9641.1104	1	p1	(A)11	11	377	387	undetermined
Cluster-9641.1104	2	p2	(TC)6	12	742	753	undetermined
Cluster-9641.1105	1	p1	(A)10	10	1190	1199	utr5
Cluster-9641.1105	2	p1	(T)11	11	2347	2357	utr5
Cluster-9641.1105	3	p1	(A)10	10	2745	2754	utr5
Cluster-9641.1106	1	p1	(A)10	10	817	826	undetermined
Cluster-9641.1108	1	p2	(AT)13	26	220	245	undetermined
Cluster-9641.1109	1	c	(TC)9tatgtctc(TA)6	38	1	38	undetermined
Cluster-9641.1109	2	c	(TA)7a(AT)6	27	796	822	undetermined
Cluster-9641.1109	3	p1	(T)10	10	1119	1128	undetermined
Cluster-9641.16101	1	p3	(TAT)5	15	794	808	utr3
Cluster-9641.16101	2	p1	(T)12	12	1889	1900	utr3
Cluster-9641.16101	3	c	(AC)10atat(AG)8taaatacttgaggactccccaaaaactctgggagaccaaccagcgagcaaagggggctgcatcatccggtacaggttt(AG)6	130	2258	2387	cds
Cluster-9641.16105	1	p1	(T)11	11	109	119	utr5
Cluster-9641.16107	1	p1	(T)16	16	4487	4502	utr5
Cluster-9641.16107	2	p1	(T)17	17	5009	5025	utr5
Cluster-9641.16106	1	p2	(TC)6	12	18	29	undetermined
Cluster-9641.16108	1	p2	(GA)9	18	2494	2511	utr5
Cluster-9641.20625	1	p1	(T)20	20	2549	2568	utr5
Cluster-13081.0	1	p1	(T)16	16	319	334	undetermined
Cluster-9641.18657	1	p2	(CT)12	24	2796	2819	utr5
Cluster-9641.18655	1	p2	(AG)11	22	179	200	utr5
Cluster-9641.18655	2	p2	(AT)10	20	927	946	cds
Cluster-9641.18655	3	p1	(T)10	10	1115	1124	utr3
Cluster-9641.18655	4	p2	(AT)21	42	1447	1488	utr3
Cluster-9641.18655	5	p1	(A)10	10	1811	1820	utr3
Cluster-9641.18654	1	p1	(A)10	10	2517	2526	undetermined
Cluster-9641.18653	1	p2	(GA)8	16	1641	1656	undetermined
Cluster-9641.18650	1	c	(TC)7aaattgaacacac(TCTCTA)7tctgtctgaaactgagcaatctctctctcgatttcactaaaattgagcaatttctctttttatctctcagaaattgagcaa(TC)9	168	2874	3041	utr5
Cluster-9641.18658	1	p1	(A)12	12	177	188	undetermined
Cluster-9641.18658	2	p1	(T)10	10	1619	1628	undetermined
Cluster-9641.20622	1	c	(AC)14(AT)9	46	1	46	undetermined
Cluster-9641.23966	1	p3	(TTA)6	18	287	304	undetermined
Cluster-9641.23966	2	p1	(T)11	11	1569	1579	undetermined
Cluster-225.0	1	p1	(A)14	14	384	397	undetermined
Cluster-12708.0	1	p2	(GA)11	22	457	478	undetermined
Cluster-9641.20629	1	p4	(AAAG)5	20	1644	1663	undetermined
Cluster-9641.26154	1	p1	(T)24	24	459	482	undetermined
Cluster-9641.12909	1	p1	(A)15	15	159	173	utr3
Cluster-9641.12909	2	p2	(AG)10	20	789	808	utr5
Cluster-9641.32986	1	p2	(TC)11	22	97	118	undetermined
Cluster-9641.32986	2	p1	(A)15	15	255	269	undetermined
Cluster-9641.12905	1	p1	(A)10	10	155	164	utr3
Cluster-9641.12904	1	p2	(AT)10	20	1118	1137	utr3
Cluster-9641.12907	1	c	(GAA)7gagggaggcagg(GA)13	59	34	92	utr5
Cluster-9641.12906	1	p2	(TC)7	14	586	599	undetermined
Cluster-9641.12906	2	p1	(T)11	11	938	948	undetermined
Cluster-9641.12901	1	c	(GA)6gtctagagagagaaagcgagaatggtcaaatatgacctgtggcgcgccttcgttaatggttgataaaccccccctctccctctctcta(TC)8	116	1	116	utr5
Cluster-9641.12901	2	p1	(A)10	10	1427	1436	utr5
Cluster-9641.9164	1	p1	(T)10	10	1071	1080	utr3
Cluster-9641.12903	1	p2	(TA)9	18	81	98	undetermined
Cluster-9641.12903	2	p1	(T)13	13	684	696	undetermined
Cluster-9641.12902	1	p1	(A)10	10	873	882	undetermined
Cluster-9641.12902	2	p1	(A)11	11	1031	1041	undetermined
Cluster-9641.12902	3	p3	(TCT)5	15	1791	1805	undetermined
Cluster-9641.26157	1	c	(GA)8aagatttagaaacagagaggagggaaaattggattcctgatcgatca(TC)15	93	46	138	utr5
Cluster-4313.0	1	p1	(A)12	12	378	389	undetermined
Cluster-9641.9163	1	p2	(CT)8	16	48	63	undetermined
Cluster-9641.9163	2	p1	(A)10	10	1080	1089	undetermined
Cluster-9641.9163	3	p1	(T)11	11	1872	1882	undetermined
Cluster-9641.19302	1	p2	(AT)9	18	3269	3286	utr3
Cluster-9641.19302	2	p2	(AG)12	24	4522	4545	utr5
Cluster-9641.19303	1	p1	(T)10	10	1303	1312	undetermined
Cluster-9641.19303	2	c	(GT)6atactttc(AG)11acgtacaatgggctgagtcataatacgcctggactttggtgctcgccatggctgcggttc(GA)6	114	1472	1585	undetermined
Cluster-9641.19300	1	p1	(T)11	11	1859	1869	undetermined
Cluster-9641.19301	1	p2	(AT)7	14	40	53	undetermined
Cluster-9641.19304	1	c	(AG)7gggcgggggcggggggatggaa(AG)11	58	891	948	utr5
Cluster-9641.19305	1	p1	(T)10	10	5	14	undetermined
Cluster-9641.19305	2	p1	(T)10	10	705	714	undetermined
Cluster-9641.19308	1	p1	(T)10	10	14	23	undetermined
Cluster-9641.19309	1	p2	(AT)7	14	2969	2982	undetermined
Cluster-9314.0	1	p1	(T)13	13	11	23	undetermined
Cluster-9209.1	1	c	(T)11attttctaagcccaaattttttcggaactaaggtaaccagaaattttttttta(AT)8g(TA)7	95	17	111	undetermined
Cluster-5788.0	1	p1	(T)12	12	1	12	undetermined
Cluster-4408.0	1	c	(TA)8(GT)7gaatgagcctttttcaactttacgaaacgtgtagatgt(TA)10	88	193	280	undetermined
Cluster-9641.3567	1	p2	(AT)17	34	1	34	undetermined
Cluster-9641.3567	2	p2	(CA)6	12	154	165	undetermined
Cluster-9641.3567	3	c	(AT)13tacccttcggggagcgggagctacggcttttatatacattactttcagggagcgggagctacggctc(AT)6tacccttcggggagcgggagctacggctcgtatgtacattacccttcggggatcgggagctacggctc(AT)6	185	2193	2377	undetermined
Cluster-7441.0	1	p3	(ATT)5	15	41	55	undetermined
Cluster-6345.0	1	p1	(T)11	11	312	322	undetermined
Cluster-9641.23968	1	c	(A)10tcaacattatgtaccagagaacaggtcgtcgccagcaccggcgaccaccagatagacagcaccttgggaaaactat(GA)10	106	961	1066	undetermined
Cluster-9641.23968	2	p2	(GA)10	20	1180	1199	undetermined
Cluster-6190.0	1	p1	(T)10	10	111	120	undetermined
Cluster-9641.10504	1	p1	(A)10	10	3340	3349	utr5
Cluster-9641.10502	1	p2	(AG)6	12	1307	1318	utr5
Cluster-9641.10501	1	p1	(T)22	22	1440	1461	utr3
Cluster-9641.10500	1	p1	(T)19	19	186	204	undetermined
Cluster-9641.10508	1	p2	(AT)9	18	20	37	utr5
Cluster-11982.0	1	p1	(T)11	11	276	286	undetermined
Cluster-9641.16072	1	p2	(GA)8	16	4692	4707	utr5
Cluster-9641.21578	1	p2	(GA)6	12	30	41	utr5
Cluster-9641.21578	2	p2	(CT)7	14	235	248	utr5
Cluster-11502.0	1	p3	(AAT)7	21	85	105	utr5
Cluster-9641.26611	1	p2	(CT)11	22	32	53	utr5
Cluster-9641.26611	2	p2	(TG)10	20	2838	2857	utr3
Cluster-9641.15602	1	p1	(T)12	12	1049	1060	utr5
Cluster-9641.15602	2	p1	(T)11	11	2242	2252	utr5
Cluster-9641.15602	3	c	(A)11gcttatgcaaggtttagcattcacttgtcctggtcaaattagggggcaaggaaattt(A)10	78	3935	4012	utr5
Cluster-9641.15602	4	p2	(TG)9	18	4252	4269	utr5
Cluster-9641.15602	5	p1	(T)10	10	4872	4881	utr5
Cluster-9641.32763	1	p1	(A)11	11	289	299	undetermined
Cluster-7429.0	1	p2	(AT)10	20	1	20	undetermined
Cluster-9641.6632	1	p3	(CTG)5	15	4352	4366	utr3
Cluster-9641.6632	2	p2	(TC)14	28	4674	4701	utr3
Cluster-9641.6639	1	p2	(AT)6	12	1122	1133	utr5
Cluster-9641.6638	1	p1	(A)10	10	474	483	utr5
Cluster-1987.0	1	p2	(AT)13	26	395	420	undetermined
Cluster-9641.265	1	c	(CT)7ggaagcctgctttcccgatctc(CTT)5	51	69	119	undetermined
Cluster-9641.265	2	p2	(CT)6	12	232	243	undetermined
Cluster-9641.264	1	p1	(A)14	14	1113	1126	undetermined
Cluster-9641.26615	1	c	(AT)6tatatataaaaatatttg(AT)7aatatt(TA)8	66	332	397	undetermined
Cluster-9641.26615	2	p3	(GAA)5	15	527	541	undetermined
Cluster-11004.0	1	p1	(A)16	16	404	419	undetermined
Cluster-9641.35238	1	p2	(GA)7	14	216	229	undetermined
Cluster-9641.35235	1	p1	(T)14	14	5	18	undetermined
Cluster-9641.35237	1	p1	(A)10	10	124	133	undetermined
Cluster-9641.35231	1	p1	(A)10	10	8	17	undetermined
Cluster-11049.0	1	p1	(T)14	14	317	330	undetermined
Cluster-9641.29068	1	p1	(T)12	12	33	44	undetermined
Cluster-9641.29068	2	p1	(T)11	11	376	386	undetermined
Cluster-9641.29063	1	p2	(TC)8	16	84	99	utr5
Cluster-9641.29063	2	p2	(TC)6	12	266	277	cds
Cluster-9641.8144	1	c	(TC)10(AC)10	40	381	420	undetermined
Cluster-9641.8142	1	p1	(A)10	10	294	303	utr3
Cluster-9641.8141	1	p1	(T)10	10	1563	1572	utr3
Cluster-9641.8140	1	p2	(CT)23	46	1	46	utr5
Cluster-9641.8140	2	p1	(A)11	11	1141	1151	utr5
Cluster-9641.8140	3	p1	(T)12	12	2627	2638	utr3
Cluster-9641.8149	1	p2	(AG)14	28	3249	3276	undetermined
Cluster-9641.22509	1	p1	(T)18	18	284	301	utr5
Cluster-9641.31861	1	p1	(A)24	24	6	29	undetermined
Cluster-9641.9818	1	p1	(A)10	10	1031	1040	undetermined
Cluster-9641.9818	2	p1	(A)10	10	2013	2022	undetermined
Cluster-9641.9817	1	c	(GA)6a(AG)8	29	1341	1369	utr5
Cluster-9641.40	1	p1	(A)21	21	1	21	undetermined
Cluster-9641.46	1	p1	(T)14	14	372	385	undetermined
Cluster-9641.28916	1	p2	(GA)8	16	24	39	utr5
Cluster-9641.28915	1	p1	(T)10	10	1714	1723	utr3
Cluster-9641.28914	1	p2	(CT)6	12	449	460	undetermined
Cluster-9641.28911	1	p2	(AT)7	14	164	177	undetermined
Cluster-12447.0	1	p1	(A)12	12	1541	1552	undetermined
Cluster-9641.16275	1	p2	(GA)8	16	1031	1046	utr5
Cluster-9641.19557	1	p2	(TA)6	12	7681	7692	utr3
Cluster-10949.0	1	p1	(T)10	10	11	20	undetermined
Cluster-9641.24313	1	p1	(A)10	10	930	939	undetermined
Cluster-9641.24313	2	p1	(T)16	16	1235	1250	undetermined
Cluster-9641.24313	3	p2	(TA)8	16	2539	2554	undetermined
Cluster-10854.0	1	p1	(T)10	10	297	306	undetermined
Cluster-9641.30313	1	p1	(T)10	10	205	214	undetermined
Cluster-912.0	1	p2	(GA)9	18	454	471	undetermined
Cluster-9641.23659	1	p1	(T)10	10	2370	2379	utr3
Cluster-9641.23658	1	p2	(CT)12	24	54	77	undetermined
Cluster-9641.23657	1	p1	(A)17	17	345	361	utr5
Cluster-7412.0	1	p1	(A)10	10	13	22	utr5
Cluster-9641.23651	1	p1	(A)17	17	119	135	utr3
Cluster-9641.23651	2	p1	(A)14	14	3455	3468	utr5
Cluster-9641.23651	3	c	(GT)9(GA)14	46	4170	4215	utr5
Cluster-9641.23650	1	p1	(T)16	16	1	16	undetermined
Cluster-9641.23650	2	p1	(T)10	10	871	880	undetermined
Cluster-5965.0	1	p1	(T)10	10	90	99	undetermined
Cluster-9641.17141	1	p2	(TC)7	14	48	61	undetermined
Cluster-9641.36252	1	p1	(T)26	26	363	388	undetermined
Cluster-9641.36254	1	p1	(A)10	10	71	80	undetermined
Cluster-9641.24029	1	p1	(T)13	13	1931	1943	undetermined
Cluster-9641.24029	2	p2	(AC)8	16	2113	2128	undetermined
Cluster-9641.24029	3	p2	(AT)19	38	2441	2478	undetermined
Cluster-5589.0	1	p2	(AG)7	14	440	453	undetermined
Cluster-9641.24026	1	p2	(TA)8	16	571	586	undetermined
Cluster-9641.24026	2	p1	(A)10	10	793	802	undetermined
Cluster-9641.24023	1	p1	(T)10	10	445	454	undetermined
Cluster-11657.0	1	p2	(CT)8	16	90	105	utr5
Cluster-9641.18923	1	p2	(CT)14	28	52	79	undetermined
Cluster-9641.13506	1	p1	(A)12	12	453	464	utr3
Cluster-9641.13506	2	p1	(A)10	10	1305	1314	utr5
Cluster-9641.13507	1	p3	(TCC)6	18	35	52	undetermined
Cluster-9641.13507	2	p1	(A)10	10	2498	2507	undetermined
Cluster-9641.13507	3	c	(AG)12gcgttttgggtttgtggcgttatagaaaatgtgagtgtaaaaaatcaaccaacttatccaca(AG)14	114	2937	3050	undetermined
Cluster-9641.13504	1	p1	(A)15	15	1399	1413	undetermined
Cluster-9641.13502	1	c	(TC)9gcccaatgttactccgccgccagctcctccccaccgccctccacctccgccacctctcca(CGG)5	93	39	131	undetermined
Cluster-9641.13502	2	p1	(T)11	11	1779	1789	undetermined
Cluster-9641.13502	3	p1	(T)10	10	3849	3858	undetermined
Cluster-9641.13503	1	p2	(TG)7	14	1703	1716	utr3
Cluster-9641.13500	1	p2	(AG)14	28	1	28	utr5
Cluster-9641.13500	2	p2	(TA)8	16	3932	3947	utr3
Cluster-9641.13501	1	p1	(A)10	10	2208	2217	utr5
Cluster-9641.13508	1	p1	(T)10	10	924	933	utr3
Cluster-9641.13508	2	p2	(TA)6	12	2260	2271	utr5
Cluster-9641.13508	3	p1	(A)10	10	3474	3483	utr5
Cluster-9641.20302	1	p2	(TA)8	16	776	791	undetermined
Cluster-9641.20303	1	p3	(CGG)6	18	2156	2173	undetermined
Cluster-9641.20300	1	p2	(CT)7	14	29	42	utr5
Cluster-9641.20301	1	p1	(A)14	14	7798	7811	utr5
Cluster-9641.8224	1	p1	(T)12	12	1179	1190	undetermined
Cluster-9641.8224	2	p2	(GA)7	14	3105	3118	undetermined
Cluster-9641.20304	1	c	(A)11gatagaacaaaagtactaaaatttttcatacctttttccct(TTA)5tagatgaccaattagaagaagtgtattcattaatacccatctcctagtgtctcctatctcccttaaattccaa(TC)7c(CT)9	173	57	229	utr5
Cluster-9641.20304	2	c	(TG)6tttaggtagg(TA)10cacaatgtatataagtatattgtgtgttt(ATA)13	110	2292	2401	utr3
Cluster-9641.20305	1	p2	(AT)10	20	112	131	undetermined
Cluster-9641.20308	1	p1	(A)16	16	269	284	utr3
Cluster-9641.20308	2	p1	(A)15	15	1568	1582	utr3
Cluster-9641.15838	1	p2	(AG)7	14	1754	1767	utr5
Cluster-9641.15838	2	p2	(TC)8	16	1922	1937	utr5
Cluster-9641.15839	1	p1	(T)15	15	2545	2559	undetermined
Cluster-9641.15839	2	p3	(AAT)13	39	2670	2708	undetermined
Cluster-9641.15839	3	p2	(TA)9	18	3147	3164	undetermined
Cluster-9641.15830	1	p2	(CT)9	18	118	135	utr5
Cluster-9641.15830	2	p2	(AT)7	14	2694	2707	utr3
Cluster-9641.15831	1	p2	(CT)13	26	76	101	undetermined
Cluster-9641.15832	1	p1	(T)11	11	4054	4064	undetermined
Cluster-9641.15832	2	p2	(TC)17	34	5457	5490	undetermined
Cluster-9641.15833	1	p2	(AG)6	12	1613	1624	utr5
Cluster-9641.15835	1	p1	(A)15	15	1353	1367	utr3
Cluster-9641.15835	2	p1	(T)10	10	7145	7154	utr5
Cluster-9641.15835	3	p2	(AG)6	12	7419	7430	utr5
Cluster-9641.15836	1	p1	(A)10	10	1018	1027	utr3
Cluster-9641.15836	2	p2	(CT)6	12	2881	2892	utr5
Cluster-4048.0	1	p2	(AG)15	30	1	30	undetermined
Cluster-9641.21655	1	p1	(T)11	11	1353	1363	undetermined
Cluster-9641.21654	1	p2	(GA)11	22	555	576	utr5
Cluster-9641.21653	1	p3	(CCG)5	15	140	154	undetermined
Cluster-9641.21653	2	p3	(GAA)5	15	267	281	undetermined
Cluster-9641.21653	3	p1	(T)14	14	731	744	undetermined
Cluster-9641.21651	1	p1	(T)11	11	2220	2230	utr3
Cluster-9641.21659	1	c	(AC)8(AT)6	28	459	486	utr5
Cluster-9641.21658	1	c	(A)10tatgttagtcattatttaaaaaaaagctgcaattttaaagttattatttatctttttctc(T)10	80	1069	1148	undetermined
Cluster-9641.21658	2	p2	(AG)7	14	3748	3761	undetermined
Cluster-9641.21658	3	p1	(A)14	14	4475	4488	undetermined
Cluster-9641.21658	4	p1	(T)15	15	4732	4746	undetermined
Cluster-9189.0	1	c	(TG)7(TA)9attgtaaaagaaagcacacatgttatatgtgtgagtatat(TTTA)8	104	251	354	undetermined
Cluster-9641.24683	1	p2	(AG)9	18	6	23	undetermined
Cluster-497.0	1	p1	(A)17	17	395	411	undetermined
Cluster-9641.24680	1	c	(AG)8ggaatacctacagatgaggggccagtgtgatcggagagctacggtcgccggagagaggt(AG)7	89	1619	1707	undetermined
Cluster-9641.24687	1	p4	(TATC)12	48	583	630	undetermined
Cluster-9641.24687	2	p2	(GA)9	18	827	844	undetermined
Cluster-9641.24684	1	p2	(GA)11	22	2344	2365	utr5
Cluster-9641.32205	1	c	(A)10tattatttataaatgaatatgtatatatgtatgtatatataaatataaata(TG)8	77	44	120	undetermined
Cluster-9641.32207	1	p2	(AG)10	20	1720	1739	utr5
Cluster-9641.32200	1	p1	(A)14	14	810	823	undetermined
Cluster-9641.32201	1	p2	(TC)11	22	3	24	utr5
Cluster-9641.32202	1	p4	(AAGA)5	20	503	522	undetermined
Cluster-9641.32203	1	p2	(AT)14	28	34	61	undetermined
Cluster-4721.0	1	p1	(T)10	10	120	129	undetermined
Cluster-9641.32209	1	p1	(T)26	26	1	26	undetermined
Cluster-11118.0	1	p1	(A)15	15	273	287	undetermined
Cluster-9641.24127	1	p2	(GA)10	20	4723	4742	undetermined
Cluster-9641.25374	1	p1	(T)13	13	411	423	undetermined
Cluster-9641.25374	2	p1	(T)16	16	650	665	undetermined
Cluster-9641.25376	1	p1	(A)12	12	16	27	undetermined
Cluster-9641.25086	1	p3	(TCA)6	18	4999	5016	cds
Cluster-9641.25085	1	c	(TA)7(GA)6	26	3587	3612	undetermined
Cluster-9641.25085	2	c	(TTGG)5gggatgaataatacgtgtatagac(AG)6	56	3858	3913	undetermined
Cluster-9641.25083	1	c	(TC)6cctg(TC)8	32	835	866	utr5
Cluster-9641.25080	1	p1	(T)10	10	1969	1978	undetermined
Cluster-9641.25081	1	p4	(ATAC)6	24	392	415	undetermined
Cluster-9641.35318	1	c	(A)13g(A)10g(A)10	35	67	101	undetermined
Cluster-9641.25088	1	p1	(T)12	12	250	261	utr3
Cluster-9641.4447	1	p2	(CT)12	24	4	27	utr5
Cluster-9641.18418	1	p1	(T)12	12	1453	1464	undetermined
Cluster-9641.19977	1	p1	(A)21	21	6097	6117	undetermined
Cluster-9641.16026	1	c	(CT)11gtcaccgtcgctaaaatttctgtctaccagtcggtaagtccttctactctcattcccttagagagagaatcaaatagcttcttgcatatgttatac(AT)6	130	9	138	utr5
Cluster-9641.16024	1	p1	(A)11	11	1039	1049	utr5
Cluster-9641.16022	1	p1	(T)10	10	1	10	utr5
Cluster-9641.16020	1	p2	(AT)9	18	2739	2756	utr5
Cluster-9641.16021	1	p1	(A)12	12	1850	1861	undetermined
Cluster-7494.0	1	p3	(TGT)5	15	980	994	utr5
Cluster-9641.16028	1	c	(GA)9ggctgagatgatgataatgatgccgacggagaagagagagaagtcacgcat(TC)11	91	31	121	utr5
Cluster-9641.16028	2	p2	(GT)9	18	8457	8474	utr3
Cluster-5999.0	1	p1	(A)10	10	105	114	undetermined
Cluster-5999.0	2	p1	(A)10	10	415	424	undetermined
Cluster-9641.17999	1	p2	(TA)15	30	1	30	utr5
Cluster-9641.17998	1	p2	(GA)23	46	19	64	undetermined
Cluster-9641.17997	1	p4	(CTCC)7	28	1203	1230	undetermined
Cluster-9641.11932	1	p2	(AG)11	22	87	108	utr5
Cluster-9641.17991	1	p2	(TC)6	12	1	12	utr5
Cluster-9641.17990	1	p3	(ATT)6	18	6464	6481	undetermined
Cluster-9641.17993	1	p2	(AT)10	20	496	515	undetermined
Cluster-9641.17993	2	p2	(TA)8	16	1588	1603	undetermined
Cluster-9641.17992	1	p1	(A)19	19	542	560	utr3
Cluster-9641.22689	1	p1	(A)10	10	627	636	undetermined
Cluster-9641.22689	2	p2	(TC)6	12	1616	1627	undetermined
Cluster-9641.22687	1	p2	(TA)12	24	22	45	undetermined
Cluster-9641.22686	1	p1	(T)18	18	202	219	undetermined
Cluster-9641.22686	2	p1	(T)12	12	367	378	undetermined
Cluster-9641.22681	1	p1	(T)18	18	2000	2017	undetermined
Cluster-9629.0	1	p1	(T)11	11	120	130	undetermined
Cluster-9641.5715	1	p1	(T)10	10	184	193	undetermined
Cluster-9641.5714	1	p1	(A)25	25	23	47	utr5
Cluster-9641.5714	2	p1	(T)16	16	1921	1936	utr5
Cluster-9641.13602	1	p2	(CT)9	18	138	155	utr5
Cluster-9641.13602	2	p2	(CT)9	18	484	501	utr5
Cluster-9641.28583	1	p1	(A)11	11	452	462	undetermined
Cluster-9641.2846	1	p1	(T)11	11	762	772	undetermined
Cluster-9641.2847	1	p1	(A)10	10	699	708	undetermined
Cluster-9641.2840	1	c	(GA)12gg(GA)8	42	10	51	undetermined
Cluster-9641.22531	1	p3	(GAT)7	21	374	394	undetermined
Cluster-9641.31562	1	p1	(A)11	11	53	63	undetermined
Cluster-9641.31562	2	p1	(A)12	12	271	282	undetermined
Cluster-9641.22539	1	p2	(TA)8	16	445	460	undetermined
Cluster-9641.22539	2	p1	(A)10	10	1932	1941	undetermined
Cluster-9641.22539	3	c	(AC)8(AG)8	32	7212	7243	undetermined
Cluster-9641.31565	1	p2	(TC)7	14	21	34	utr5
Cluster-9641.17115	1	p2	(AG)9	18	9125	9142	utr5
Cluster-9641.17115	2	p1	(T)10	10	9329	9338	utr5
Cluster-499.0	1	p1	(T)10	10	456	465	undetermined
Cluster-9641.31566	1	p2	(GA)6	12	638	649	undetermined
Cluster-9641.27459	1	c	(AG)9aagagagt(GA)12	50	5	54	utr5
Cluster-9641.27459	2	c	(TA)16tttagtttcctgtatacttttgaccttat(TC)8	77	2509	2585	utr3
Cluster-4352.0	1	c	(AG)8aa(AG)6	30	507	536	utr5
Cluster-11431.0	1	p3	(TTA)8	24	87	110	undetermined
Cluster-13320.0	1	p1	(A)17	17	327	343	undetermined
Cluster-13320.0	2	p1	(A)10	10	737	746	undetermined
Cluster-13107.0	1	p2	(TA)19	38	1566	1603	undetermined
Cluster-9327.0	1	p1	(A)11	11	1	11	undetermined
Cluster-9641.2291	1	p1	(T)11	11	349	359	undetermined
Cluster-2418.0	1	p1	(A)11	11	99	109	undetermined
Cluster-9641.10045	1	c	(TA)14ttactcagaccgacctatatgtatcgcatacgcacagactg(AT)6	81	1	81	undetermined
Cluster-9641.10045	2	p2	(AC)18	36	294	329	undetermined
Cluster-9641.10075	1	p1	(T)10	10	1374	1383	utr5
Cluster-9641.10073	1	p2	(AT)6	12	310	321	utr3
Cluster-9641.10071	1	p2	(TG)6	12	2037	2048	utr3
Cluster-9641.10071	2	p2	(TA)6	12	2403	2414	utr3
Cluster-4182.0	1	c	(TG)7(TA)10	34	271	304	undetermined
Cluster-9641.31124	1	c	(CA)18ctctgacacacaaaa(AC)6atacatatttatatagaa(AG)9	99	1	99	undetermined
Cluster-9641.31124	2	p1	(A)11	11	259	269	undetermined
Cluster-9641.31124	3	p1	(A)10	10	671	680	undetermined
Cluster-9641.2296	1	p1	(A)12	12	535	546	undetermined
Cluster-9641.2296	2	p1	(T)18	18	758	775	undetermined
Cluster-9641.2296	3	p1	(A)26	26	1034	1059	undetermined
Cluster-9641.15038	1	p4	(AATA)5	20	229	248	undetermined
Cluster-9641.29639	1	p2	(GA)12	24	1	24	undetermined
Cluster-9641.6439	1	p2	(AT)6	12	1027	1038	undetermined
Cluster-9641.6438	1	p2	(CT)13	26	1848	1873	utr5
Cluster-3102.0	1	p2	(AT)6	12	641	652	undetermined
Cluster-9641.12654	1	p2	(AT)11	22	435	456	undetermined
Cluster-9641.14317	1	p2	(GA)7	14	8923	8936	utr5
Cluster-9641.14314	1	p2	(AG)17	34	696	729	undetermined
Cluster-9641.14314	2	p1	(A)11	11	2776	2786	undetermined
Cluster-9641.12657	1	c*	(CCTATT)5ccaattctctg(TC)10cagctctacagtgttagccaaaaccgccaaactccaccaccactcattcccccccttc(CT)9(TCTCTA)5*	162	12	173	utr5
Cluster-9641.12657	2	p1	(T)14	14	2577	2590	utr3
Cluster-9641.14310	1	p2	(GA)7	14	2428	2441	undetermined
Cluster-9641.12656	1	p1	(T)24	24	1001	1024	undetermined
Cluster-9641.7528	1	c	(CT)6a(TC)6ta(TC)7	41	1881	1921	utr5
Cluster-9641.7529	1	p1	(T)10	10	2385	2394	cds
Cluster-9641.7529	2	p2	(TC)7	14	2810	2823	utr5
Cluster-9641.7525	1	p2	(GA)8	16	1477	1492	utr5
Cluster-9641.7527	1	p1	(A)14	14	286	299	utr3
Cluster-9641.7527	2	p2	(AG)13	26	1500	1525	utr5
Cluster-9641.7520	1	c	(TG)6tc(TA)11	36	2782	2817	undetermined
Cluster-9641.7523	1	p2	(CT)12	24	5	28	utr5
Cluster-9641.7523	2	p1	(A)10	10	2082	2091	utr3
Cluster-9641.12653	1	p2	(TC)7	14	42	55	utr5
Cluster-9641.12653	2	c	(GGA)5ggtggaggagagagagagggatgggtttggggctgcgaggcttgttcttgtacagtaattgaacacatctctctc(TA)8	106	566	671	undetermined
Cluster-9641.12652	1	p1	(A)13	13	3790	3802	utr5
Cluster-5652.0	1	p1	(T)10	10	256	265	undetermined
Cluster-9641.7389	1	p2	(TA)13	26	58	83	utr3
Cluster-9641.7389	2	p4	(TATG)7	28	229	256	utr3
Cluster-9641.7389	3	p2	(AT)16	32	390	421	utr5
Cluster-9641.27334	1	c	(AC)8aaataacaacaaaacccagatacatacatccatcc(AT)10	71	1088	1158	undetermined
Cluster-9641.27334	2	p2	(TA)8	16	1305	1320	undetermined
Cluster-12673.0	1	p3	(TTA)5	15	245	259	undetermined
Cluster-9641.7384	1	p1	(A)28	28	2460	2487	utr5
Cluster-9641.7387	1	p2	(AG)6	12	3244	3255	utr5
Cluster-9641.7387	2	p2	(AG)6	12	3416	3427	utr5
Cluster-9641.7387	3	p2	(GA)15	30	3596	3625	utr5
Cluster-9641.7387	4	p2	(AG)6	12	3926	3937	utr5
Cluster-9641.4879	1	p2	(AT)14	28	1	28	undetermined
Cluster-9641.4878	1	p2	(AT)13	26	1	26	undetermined
Cluster-9641.4878	2	p1	(T)10	10	1446	1455	undetermined
Cluster-9641.4878	3	p1	(T)10	10	1893	1902	undetermined
Cluster-9641.4878	4	p1	(T)10	10	2489	2498	undetermined
Cluster-9641.4878	5	p1	(T)19	19	3333	3351	undetermined
Cluster-9641.4877	1	p2	(GA)10	20	155	174	undetermined
Cluster-9641.4877	2	p1	(A)20	20	497	516	undetermined
Cluster-9641.4875	1	p1	(T)10	10	2110	2119	utr3
Cluster-4101.1	1	p2	(TC)8	16	1767	1782	undetermined
Cluster-9641.4870	1	p1	(A)11	11	1661	1671	utr5
Cluster-9641.27770	1	p1	(T)10	10	382	391	undetermined
Cluster-9641.27770	2	p1	(T)12	12	881	892	undetermined
Cluster-9641.27770	3	p1	(T)10	10	1425	1434	undetermined
Cluster-9641.27770	4	p1	(T)22	22	2971	2992	undetermined
Cluster-9641.10656	1	p3	(AAG)8	24	3958	3981	undetermined
Cluster-12138.0	1	p1	(T)10	10	394	403	utr5
Cluster-9641.10655	1	p2	(CT)9	18	26	43	undetermined
Cluster-9641.938	1	p1	(T)15	15	1	15	undetermined
Cluster-9641.938	2	p1	(A)17	17	136	152	undetermined
Cluster-9641.938	3	p1	(T)14	14	516	529	undetermined
Cluster-9641.930	1	p1	(A)26	26	1	26	undetermined
Cluster-9641.933	1	p1	(T)13	13	231	243	undetermined
Cluster-9641.934	1	c	(TA)18tgtga(GT)7	55	25	79	undetermined
Cluster-9641.934	2	p1	(T)10	10	823	832	undetermined
Cluster-9641.937	1	p2	(GA)6	12	940	951	undetermined
Cluster-9641.10651	1	p1	(T)12	12	806	817	utr3
Cluster-9983.0	1	p1	(A)11	11	6	16	undetermined
Cluster-11533.0	1	p1	(A)10	10	152	161	undetermined
Cluster-9641.21855	1	p2	(TC)14	28	3227	3254	utr5
Cluster-9641.12004	1	c	(TGA)5taatgatggtgtgtgtgcgcgcgcgcgtgggg(GA)12	71	4523	4593	utr5
Cluster-9641.12005	1	p1	(T)10	10	938	947	utr3
Cluster-9641.12007	1	p2	(CT)11	22	33	54	utr5
Cluster-9641.12007	2	p1	(T)11	11	1849	1859	utr3
Cluster-9641.12000	1	p1	(A)22	22	568	589	utr5
Cluster-9641.12002	1	p1	(T)29	29	1726	1754	utr5
Cluster-9641.12003	1	p3	(AAG)6	18	110	127	undetermined
Cluster-9641.12003	2	p2	(CT)6	12	2555	2566	undetermined
Cluster-9641.4121	1	p1	(A)10	10	233	242	undetermined
Cluster-9641.4120	1	p3	(AGA)5	15	136	150	cds
Cluster-9641.4122	1	p1	(T)23	23	2	24	undetermined
Cluster-9641.4122	2	p1	(A)12	12	1749	1760	undetermined
Cluster-9641.4122	3	p1	(T)13	13	3162	3174	undetermined
Cluster-9641.4125	1	p1	(A)24	24	1826	1849	utr5
Cluster-9641.4125	2	p1	(A)12	12	3278	3289	utr5
Cluster-9641.4125	3	p2	(TA)16	32	4396	4427	utr5
Cluster-9641.4124	1	p1	(A)14	14	1256	1269	utr5
Cluster-9641.4124	2	c	(GA)6tagagatttaggatttaggaccatggttggagtatggccgccattaacg(GA)12	85	1722	1806	utr5
Cluster-9641.4127	1	p2	(GA)6	12	2356	2367	undetermined
Cluster-9641.4126	1	p2	(TC)8	16	42	57	undetermined
Cluster-9641.4126	2	c	(CT)6ttctgtc(TA)17	53	259	311	undetermined
Cluster-9641.18759	1	p2	(GT)11	22	1649	1670	undetermined
Cluster-9641.5830	1	p2	(AT)7	14	295	308	undetermined
Cluster-9641.5830	2	p1	(T)11	11	845	855	undetermined
Cluster-9641.5839	1	p1	(A)10	10	141	150	utr3
Cluster-9641.5839	2	p2	(CT)8	16	2110	2125	utr5
Cluster-8988.0	1	p1	(A)17	17	1141	1157	undetermined
Cluster-286.0	1	p1	(A)10	10	90	99	undetermined
Cluster-3832.0	1	p2	(GT)18	36	345	380	undetermined
Cluster-9641.19802	1	p1	(A)10	10	2183	2192	undetermined
Cluster-9641.24284	1	p1	(A)16	16	1240	1255	utr3
Cluster-8815.0	1	p1	(A)12	12	1387	1398	undetermined
Cluster-9641.18101	1	p1	(T)11	11	2400	2410	utr5
Cluster-9641.18101	2	c	(TA)10(GA)18	56	6704	6759	utr5
Cluster-9641.18100	1	c	(GA)7gg(GA)15	46	20	65	utr5
Cluster-9641.18100	2	c	(AAT)7gcatgtctgattcttatg(T)12	51	1686	1736	utr3
Cluster-9641.11067	1	p1	(A)19	19	1323	1341	utr3
Cluster-9641.11066	1	p2	(AG)6	12	716	727	cds
Cluster-9641.11065	1	c	(A)10tttctcttttaaacacta(T)10	38	219	256	undetermined
Cluster-9641.11065	2	p2	(TA)12	24	1281	1304	undetermined
Cluster-9641.11063	1	p1	(A)14	14	1	14	utr3
Cluster-9641.11063	2	p2	(TA)9	18	465	482	utr3
Cluster-9641.11061	1	p2	(CT)10	20	11	30	utr5
Cluster-9641.11061	2	p3	(CTC)6	18	135	152	utr5
Cluster-9641.11060	1	p2	(CT)14	28	5	32	utr5
Cluster-9641.18104	1	p2	(TC)8	16	3219	3234	undetermined
Cluster-9641.19804	1	p2	(AT)6	12	476	487	utr3
Cluster-9641.29641	1	p2	(GT)6	12	931	942	utr3
Cluster-9641.29644	1	p1	(A)12	12	1	12	undetermined
Cluster-9641.29644	2	p1	(A)10	10	254	263	undetermined
Cluster-9641.29644	3	p2	(GA)16	32	942	973	undetermined
Cluster-9641.29645	1	p2	(AT)6	12	199	210	utr3
Cluster-9641.29647	1	p1	(T)10	10	76	85	undetermined
Cluster-9641.18393	1	p2	(AG)13	26	1	26	utr5
Cluster-9641.33317	1	p2	(GA)18	36	1365	1400	utr5
Cluster-9641.33316	1	p1	(T)10	10	472	481	undetermined
Cluster-9641.33319	1	p2	(TA)9	18	351	368	undetermined
Cluster-9641.33318	1	p2	(AT)8	16	495	510	undetermined
Cluster-9641.18390	1	p2	(CT)7	14	66	79	undetermined
Cluster-9641.18390	2	p1	(A)10	10	1430	1439	undetermined
Cluster-9641.18390	3	c	(AC)6ag(AC)7	28	4821	4848	undetermined
Cluster-9641.18390	4	p1	(A)17	17	5036	5052	undetermined
Cluster-9641.31222	1	p2	(TA)10	20	129	148	undetermined
Cluster-9641.10336	1	p1	(A)10	10	124	133	undetermined
Cluster-9641.10336	2	c	(AG)10ggaccttaatgtttgtcatgtaatccatttaaaagaattaaactcaagca(AG)7	84	4237	4320	undetermined
Cluster-9641.10336	3	c	(TA)9(GA)7	32	7322	7353	undetermined
Cluster-9641.10330	1	p2	(GA)7	14	1320	1333	utr5
Cluster-9641.10333	1	c	(T)11g(T)15	27	569	595	utr3
Cluster-9641.10333	2	p1	(T)10	10	797	806	utr3
Cluster-9641.10339	1	p2	(CT)9	18	126	143	utr5
Cluster-9641.18396	1	p1	(A)12	12	1603	1614	undetermined
Cluster-9641.18396	2	p2	(TC)14	28	4043	4070	undetermined
Cluster-8335.0	1	p1	(A)12	12	190	201	undetermined
Cluster-9641.18397	1	p2	(CT)6	12	73	84	undetermined
Cluster-9641.18397	2	p1	(A)10	10	592	601	undetermined
Cluster-9641.18397	3	p1	(A)10	10	799	808	undetermined
Cluster-9641.18397	4	p2	(TA)9	18	992	1009	undetermined
Cluster-9641.32042	1	p2	(AG)14	28	6	33	undetermined
Cluster-9641.32040	1	p3	(ATA)8	24	665	688	utr3
Cluster-9641.32046	1	p1	(A)10	10	765	774	undetermined
Cluster-9641.32044	1	p1	(A)19	19	1	19	undetermined
Cluster-9641.32045	1	p1	(A)11	11	465	475	undetermined
Cluster-9641.18394	1	p3	(CCT)7	21	887	907	utr5
Cluster-9641.18394	2	p2	(AG)7	14	1055	1068	utr5
Cluster-9641.18394	3	p2	(GA)6	12	1245	1256	utr5
Cluster-9641.3366	1	p1	(T)11	11	18	28	undetermined
Cluster-9641.3366	2	p1	(T)19	19	676	694	undetermined
Cluster-9641.3364	1	p1	(A)15	15	158	172	undetermined
Cluster-9641.3368	1	p2	(AG)12	24	1451	1474	utr5
Cluster-9641.3369	1	p2	(TC)8	16	1	16	utr5
Cluster-9641.20612	1	c	(CT)11ccgcctatacatacatagatacatacatattatatcacaata(CT)6	76	21	96	undetermined
Cluster-810.0	1	p1	(A)20	20	1	20	undetermined
Cluster-9641.542	1	p2	(GA)8	16	2522	2537	utr5
Cluster-9641.544	1	p2	(TA)6	12	809	820	undetermined
Cluster-9641.548	1	p3	(GAT)5	15	572	586	utr5
Cluster-9641.549	1	p2	(AT)16	32	853	884	undetermined
Cluster-9641.32592	1	p3	(ATA)5	15	386	400	cds
Cluster-9641.32593	1	p1	(T)10	10	18	27	utr5
Cluster-9641.18734	1	p3	(AAT)5	15	79	93	utr3
[truncated: 26,323 more rows]
