# Supplementary material for: Development of EST-SSR markers based on transcriptome for genetic analysis in Radix Ardisia
Source: PeerJ. 2025 Jun 17;13:e19560. doi: 10.7717/peerj.19560 (PMC12180450; doi:10.7717/peerj.19560)
Supplement: Supplemental Information 4 [file peerj-13-19560-s004.xls]

ID	SSR nr.	SSR type	SSR	size	start	end	FORWARD PRIMER1 (5'-3')	Tm(°C)	size	REVERSE PRIMER1 (5'-3')	Tm(°C)	size	PRODUCT1 size (bp)	start (bp)	end (bp)	FORWARD PRIMER2 (5'-3')	Tm(°C)	size	REVERSE PRIMER2 (5'-3')	Tm(°C)	size	PRODUCT2 size (bp)	start (bp)	end (bp)	FORWARD PRIMER3 (5'-3')	Tm(°C)	size	REVERSE PRIMER3 (5'-3')	Tm(°C)	size	PRODUCT3 size (bp)	start (bp)	end (bp)
Cluster-9641.18011	1	p2	(TC)9	18	2405	2422	GTATGGCCCGTACCCATCAG	59.965	20	GACGAGTTGACACGGTTCCT	59.968	20	274	2216	2489	GTGGAGGATATGGGCCTTGG	59.889	20	GACGAGTTGACACGGTTCCT	59.968	20	134	2356	2489	GGTGGAGGATATGGGCCTTG	59.889	20	GACGAGTTGACACGGTTCCT	59.968	20	135	2355	2489
Cluster-9641.26341	1	p1	(A)10	10	39	48	GGATCATTTATAGCATTTAGGTTGAGT	57.710	27	CGATCGTCACCCATCCCAAT	59.893	20	187	0	186	GGATCATTTATAGCATTTAGGTTGAGT	57.710	27	ATCGTAGTCGGGGTTGAGGT	60.324	20	258	0	257	GGATCATTTATAGCATTTAGGTTGAGT	57.710	27	GATCGTAGTCGGGGTTGAGG	59.615	20	259	0	258
Cluster-9641.26341	2	c	(ATA)6ttcaaacccctcttaaccctaatcctactgctaccgctgctgctgctaatgtc(GAT)7	92	269	360	ATTGGGATGGGTGACGATCG	59.893	20	GCACGACAGATGGGATGGAA	60.108	20	263	167	429	ACCTCAACCCCGACTACGAT	60.324	20	GCACGACAGATGGGATGGAA	60.108	20	192	238	429	CTCAACCCCGACTACGATCC	59.615	20	GCACGACAGATGGGATGGAA	60.108	20	190	240	429
Cluster-9641.32330	1	p1	(A)12	12	341	352	GTTGCAAGTACTCCACACGC	59.765	20	TGCAATTGCTCTCTCTCAAAACA	59.115	23	265	148	412	GTACTCCACACGCCGAGATC	60.249	20	TGCAATTGCTCTCTCTCAAAACA	59.115	23	258	155	412	GTTGCAAGTACTCCACACGC	59.765	20	CTGCAATTGCTCTCTCTCAAAACA	60.023	24	266	148	413
Cluster-9641.32336	1	p1	(T)10	10	2152	2161	TCCTGAGCTTGGTGCATCTG	60.036	20	ACTTGCCTAAAACGGAAACTCA	58.452	22	215	2001	2215	AGACTTGTGCCAGCTTTCGA	59.893	20	ACTTGCCTAAAACGGAAACTCA	58.452	22	267	1949	2215	TGTTCCTGAGCTTGGTGCAT	59.889	20	ACTTGCCTAAAACGGAAACTCA	58.452	22	218	1998	2215
Cluster-9641.26346	1	p2	(TC)13	26	1	26
Cluster-9641.26346	2	p1	(T)12	12	736	747	CCTTGTCCGTATAGCCCACC	59.894	20	AGAATATGAAGGGGCAAAAAGTC	57.078	23	180	594	773	CCTTGTCCGTATAGCCCACC	59.894	20	TCACATACTTAGAATATGAAGGGGCA	59.671	26	190	594	783	CCTTGTCCGTATAGCCCACC	59.894	20	CACATACTTAGAATATGAAGGGGCA	58.466	25	189	594	782
Cluster-9641.26346	3	p1	(A)11	11	1090	1100	TCGGCTCTTGATTAGCTAGATCA	58.855	23	ATAACCGGCGACACAAACCT	59.964	20	264	964	1227	TCGGCTCTTGATTAGCTAGATCA	58.855	23	ACGCTGACCTGCCGTATAAC	60.179	20	279	964	1242	TCGGCTCTTGATTAGCTAGATCA	58.855	23	CACGCTGACCTGCCGTATAA	60.179	20	280	964	1243
Cluster-9641.26346	4	p1	(T)10	10	2072	2081	AGGCGTATCAGTTGCAGACC	60.108	20	GCCAGCCTAGTTTGAGATGC	58.980	20	241	2014	2254	AGGCGTATCAGTTGCAGACC	60.108	20	CCAGCCTAGTTTGAGATGCCA	60.065	21	240	2014	2253	CTATGTTGGCCCGCGTTTTT	59.757	20	GCCAGCCTAGTTTGAGATGC	58.980	20	266	1989	2254
Cluster-9641.26346	5	p3	(ATA)5	15	2349	2363
Cluster-9641.26347	1	p2	(GA)6	12	322	333	TGCACGACGAAGAAGCGTAT	60.109	20	CTATCTCGCCACCACCTCAC	59.897	20	169	283	451	ATGCACGACGAAGAAGCGTA	60.109	20	CTATCTCGCCACCACCTCAC	59.897	20	170	282	451	TGCACGACGAAGAAGCGTAT	60.109	20	CACCACCTCACCCATTGTCA	59.890	20	160	283	442
Cluster-12711.0	1	p4	(ATAG)5	20	496	515
Cluster-9641.24594	1	p1	(T)15	15	1467	1481	CAGAATCATGGCCCCTCGTT	60.107	20	AGGCAGTCCAAGCATGAGAC	60.036	20	187	1386	1572	AGGTAGCAAGGGAGTGGTCA	60.179	20	AGGCAGTCCAAGCATGAGAC	60.036	20	222	1351	1572	GGTCAGAATCATGGCCCCTC	60.179	20	AGGCAGTCCAAGCATGAGAC	60.036	20	190	1383	1572
Cluster-9641.24594	2	p1	(A)11	11	1801	1811	CCAACGCATTGATGAGTGAGC	60.202	21	ACTGATTCTTGCACTTCGTCCT	59.962	22	161	1747	1907	CCAACGCATTGATGAGTGAGC	60.202	21	CACTGATTCTTGCACTTCGTCC	59.842	22	162	1747	1908	CCAACGCATTGATGAGTGAGC	60.202	21	CGCCAATTGGTCAAAGTTACCA	59.705	22	125	1747	1871
Cluster-9641.24594	3	p1	(A)17	17	2830	2846	AGAAGCAATCAAGCCAGCCT	59.961	20	TGGAGGCATTGTTCATAGGGA	58.796	21	269	2691	2959	CATCTAGAGCGGCAACCCAT	59.893	20	TGGAGGCATTGTTCATAGGGA	58.796	21	225	2735	2959	CTAGAGCGGCAACCCATCAA	60.108	20	TGGAGGCATTGTTCATAGGGA	58.796	21	222	2738	2959
Cluster-9641.24594	4	p1	(A)12	12	3368	3379	AGGCCATTTGCGTGTTACAA	58.677	20	CGACAGTGTTTGGCTTCTGC	60.041	20	242	3204	3445	AGGCCATTTGCGTGTTACAA	58.677	20	GCGACAGTGTTTGGCTTCTG	60.041	20	243	3204	3446	AGGCCATTTGCGTGTTACAAA	59.316	21	CGACAGTGTTTGGCTTCTGC	60.041	20	242	3204	3445
Cluster-9641.24594	5	p2	(TC)8	16	3774	3789	TTTGGCGGCTTCTTTGTTGG	59.896	20	CACAGAGGAGAGCTAGCAGC	59.897	20	163	3672	3834	CATGAGGCTGTCGTCGGATT	60.179	20	CACAGAGGAGAGCTAGCAGC	59.897	20	238	3597	3834	TTTGGCGGCTTCTTTGTTGG	59.896	20	TACGCCACAGAGGAGAGCTA	59.745	20	168	3672	3839
Cluster-9641.24593	1	p1	(A)16	16	183	198	CTCCTCCAGGTCATCAAACCA	59.370	21	TCAAGAGGAGCGAACTTGCA	59.607	20	271	136	406	ACTCCTCCAGGTCATCAAACC	59.369	21	TCAAGAGGAGCGAACTTGCA	59.607	20	272	135	406	TCCTCCAGGTCATCAAACCA	58.259	20	TCAAGAGGAGCGAACTTGCA	59.607	20	270	137	406
Cluster-9641.24592	1	p2	(AG)7	14	1854	1867	GGGCAGTATGTCCTTAGCCC	59.891	20	TCCGTGGCATCATAAGGTCAG	59.861	21	192	1726	1917	GGGGCAGTATGTCCTTAGCC	59.891	20	TCCGTGGCATCATAAGGTCAG	59.861	21	193	1725	1917	GGGCAGTATGTCCTTAGCCC	59.891	20	TCCGTGGCATCATAAGGTCA	58.800	20	192	1726	1917
Cluster-9641.24591	1	p1	(A)10	10	451	460	GGAGGACTCTTCTGGCCAAA	59.307	20	CCTTAGCTCCTCTTGCTCCC	59.532	20	238	293	530	ATTCGGAGGACTCTTCTGGC	59.173	20	CCTTAGCTCCTCTTGCTCCC	59.532	20	242	289	530	GGAGGACTCTTCTGGCCAAA	59.307	20	GCTCCTCTTGCTCCCATGTA	59.167	20	233	293	525
Cluster-9641.29313	1	p1	(T)11	11	1695	1705	TGTCCACAAATCTCCCACCG	59.964	20	TCTTTTGGAACACTTAACCGGA	57.846	22	171	1565	1735	GTCCACAAATCTCCCACCGT	59.964	20	TCTTTTGGAACACTTAACCGGA	57.846	22	170	1566	1735	ACCTTAATCTGTTGCCGCCA	59.962	20	TCTTTTGGAACACTTAACCGGA	57.846	22	198	1538	1735
Cluster-9641.29313	2	c	(T)10c(T)11ggtggtatttatgcaacaaaacaacc(A)15	63	1894	1956
Cluster-9641.29311	1	p1	(T)18	18	601	618	GCAAGCAGCCAAGATAGCGA	61.092	20	TGCTGTGTTTCTGTGTCACTG	58.991	21	254	525	778	GCAAGCAGCCAAGATAGCGA	61.092	20	GCTGTGTTTCTGTGTCACTGT	58.990	21	253	525	777	GCAAGCAGCCAAGATAGCG	59.645	19	TGCTGTGTTTCTGTGTCACTG	58.991	21	254	525	778
Cluster-9641.29316	1	p2	(CT)13	26	37	62	CTCTCTCACACAATCCAACGC	59.271	21	TTGGGAGACGAATCCAACGG	60.037	20	152	13	164	CTCTCTCACACAATCCAACGC	59.271	21	TTTGGAGGGGATGGGGAGAT	59.952	20	113	13	125	CTCTCTCACACAATCCAACGC	59.271	21	ATTTGGAGGGGATGGGGAGA	59.952	20	114	13	126
Cluster-9641.29316	2	p1	(T)14	14	4301	4314	CATCCGGCGGCTAGTTTTTG	59.901	20	TGTTGTGACAATGACCGAGT	57.387	20	208	4134	4341	ACATCCGGCGGCTAGTTTTT	60.322	20	TGTTGTGACAATGACCGAGT	57.387	20	209	4133	4341	CATCCGGCGGCTAGTTTTTG	59.901	20	TGTTGTGACAATGACCGAGTT	58.087	21	208	4134	4341
Cluster-4618.0	1	p2	(AG)10	20	39	58	TCTTTACCTGGATCTTGATCCGG	59.612	23	GCATTCACATTTGGGCCCAA	59.676	20	108	6	113	CTTTACCTGGATCTTGATCCGG	58.267	22	GCATTCACATTTGGGCCCAA	59.676	20	107	7	113	TTTACCTGGATCTTGATCCGG	57.162	21	GCATTCACATTTGGGCCCAA	59.676	20	106	8	113
Cluster-9641.14989	1	p2	(AG)6	12	1	12
Cluster-9641.14988	1	p2	(TA)9	18	2268	2285	TGTTCATCAAGTGTTACTATTTCCTT	57.082	26	AGTGCGATTCTTGCGTCTGA	60.038	20	254	2229	2482	TTGTTCATCAAGTGTTACTATTTCCT	57.082	26	AGTGCGATTCTTGCGTCTGA	60.038	20	255	2228	2482	TGTTCATCAAGTGTTACTATTTCCTT	57.082	26	CAGTGCGATTCTTGCGTCTG	59.906	20	255	2229	2483
Cluster-9641.14987	1	p2	(GA)7	14	1	14
Cluster-9641.14987	2	p1	(T)12	12	2434	2445	GGAATTGCAACTTGAGGCACA	59.659	21	CTTTCAAGCATCTTGCCACCA	59.385	21	246	2359	2604	GGAATTGCAACTTGAGGCACA	59.659	21	ACTTTCAAGCATCTTGCCACC	59.385	21	247	2359	2605	GGAATTGCAACTTGAGGCACA	59.659	21	TTTCAAGCATCTTGCCACCA	58.298	20	245	2359	2603
Cluster-9641.14986	1	p6	(CTCATC)6	36	3450	3485	CTCTGCGAGGACACTTGGTT	59.966	20	TGGACAGTGATGATGAGGTGG	59.444	21	230	3416	3645	CTCTGCGAGGACACTTGGTT	59.966	20	GGACAGTGATGATGAGGTGGA	59.166	21	229	3416	3644	TCTGCGAGGACACTTGGTTT	59.532	20	TGGACAGTGATGATGAGGTGG	59.444	21	229	3417	3645
Cluster-9641.14986	2	p2	(GA)15	30	4760	4789
Cluster-9641.14985	1	p1	(T)12	12	1230	1241
Cluster-9641.14983	1	p2	(TA)7	14	48	61
Cluster-9641.14981	1	p2	(GA)8	16	3666	3681
Cluster-9641.14980	1	p2	(AG)9	18	1318	1335
Cluster-9641.35645	1	p1	(A)11	11	8	18
Cluster-9641.35647	1	p1	(T)10	10	63	72	TTTTACTTCGCCACTGGTAGT	57.243	21	TGAGTATGCGATTCGTCGTT	57.445	20	266	32	297	TTTTACTTCGCCACTGGTAGT	57.243	21	ATGAGTATGCGATTCGTCGT	57.224	20	267	32	298	TTTTTACTTCGCCACTGGTAGT	57.924	22	TGAGTATGCGATTCGTCGTT	57.445	20	267	31	297
Cluster-9641.35646	1	p1	(T)10	10	247	256	TCGAACAGGAAAGCGGCTAA	59.681	20	AGTGGTCTTGGGCGTTCAAT	59.890	20	266	135	400	TTCGAACAGGAAAGCGGCTA	59.681	20	AGTGGTCTTGGGCGTTCAAT	59.890	20	267	134	400	GTTTCGAACAGGAAAGCGGC	60.386	20	AGTGGTCTTGGGCGTTCAAT	59.890	20	269	132	400
Cluster-9641.35648	1	p1	(T)14	14	202	215	AAGCTGGTTGTATGGTGCAAC	59.387	21	ACGAAATGGTTTGTTTGGTTACA	57.674	23	100	150	249	AAGCTGGTTGTATGGTGCAAC	59.387	21	ACGAAATGGTTTGTTTGGTTACAAC	59.422	25	100	150	249	AAGCTGGTTGTATGGTGCAA	58.006	20	ACGAAATGGTTTGTTTGGTTACA	57.674	23	100	150	249
Cluster-9641.31152	1	p1	(A)10	10	38	47	ACATGATCGCCACTACACAA	57.239	20	TGTGCTCTTGGTTTTGTGAGT	58.278	21	125	9	133	ACATGATCGCCACTACACAA	57.239	20	GCATGTTTGGCAAGCCCA	59.258	18	273	9	281	ACATGATCGCCACTACACAA	57.239	20	TGTGCTCTTGGTTTTGTGAGTT	58.911	22	125	9	133
Cluster-9641.31155	1	p2	(AT)8	16	829	844	ACTGGTACGAATTCCCTTAGTGA	58.908	23	AAATCGCAATCCTCCCTCCC	59.816	20	202	720	921	ACTGGTACGAATTCCCTTAGTGA	58.908	23	ACACGTGTGCACAAAAACGT	59.761	20	174	720	893	ACTGGTACGAATTCCCTTAGTGA	58.908	23	CTCCCACTCAGTGACACGTG	60.319	20	187	720	906
Cluster-9641.31155	2	p1	(A)10	10	1439	1448	ACCGTTCTACTCTGTTCGGAG	59.189	21	TCACCAATCTTTTGTTTTTGTTTCA	57.030	25	184	1391	1574	AGTCGCCTCTGAGTGAATGC	60.108	20	AAAACAGTATCTATTTTGGATCCATCA	57.301	27	259	1220	1478	ACCGTTCTACTCTGTTCGGA	58.098	20	TCACCAATCTTTTGTTTTTGTTTCA	57.030	25	184	1391	1574
Cluster-9641.31155	3	p2	(GA)21	42	1739	1780
Cluster-9641.31154	1	p2	(TC)11	22	556	577	TTGTAGTGATCGCCCTGCTC	59.824	20	AAAAAGCAAGCCCGCCAAC	60.228	19	188	419	606	TAGTGATCGCCCTGCTCCTA	59.815	20	AAAAAGCAAGCCCGCCAAC	60.228	19	185	422	606	CCTCATGCTTGCACCCTTTG	59.754	20	AAAAAGCAAGCCCGCCAAC	60.228	19	205	402	606
Cluster-9641.31159	1	c	(TG)11(AG)9	40	1043	1082	ATAGCACCGGTGTGAATGCA	60.036	20	GGTCACTTGTCTCTATCCCCC	59.236	21	157	955	1111	ATCCCTCGTATAGCACCGGT	60.179	20	GGTCACTTGTCTCTATCCCCC	59.236	21	166	946	1111	CCTCGTATAGCACCGGTGTG	60.249	20	GGTCACTTGTCTCTATCCCCC	59.236	21	163	949	1111
Cluster-9641.5007	1	p1	(T)12	12	2815	2826	AGGCACGTATGTTTGGCCTA	59.384	20	TCTGGTTGTTTTCCTATCTGGGT	59.344	23	260	2613	2872	TCAGGCACGTATGTTTGGCC	60.958	20	TCTGGTTGTTTTCCTATCTGGGT	59.344	23	262	2611	2872	CAGGCACGTATGTTTGGCCT	60.960	20	TCTGGTTGTTTTCCTATCTGGGT	59.344	23	261	2612	2872
Cluster-9641.5007	2	p2	(GA)15	30	3016	3045
Cluster-9641.5006	1	p1	(T)10	10	71	80	ATCAGGTTCCTGCTGTAGCC	59.456	20	TACTCCGGAAGAGAGGGTGG	60.033	20	112	8	119	TCAGGTTCCTGCTGTAGCCT	60.545	20	TACTCCGGAAGAGAGGGTGG	60.033	20	111	9	119	ATCAGGTTCCTGCTGTAGCC	59.456	20	AGAGGGTGGACTCTCAACGT	60.179	20	101	8	108
Cluster-9641.5001	1	c*	(TC)8(TCA)6*	32	7	38
Cluster-9641.5001	2	p1	(T)14	14	776	789	GGGCTCACACTGTTGCATCT	60.607	20	CTGAGCTCAAACAAAAAGGGGG	59.964	22	278	683	960	GGGCTCACACTGTTGCATCT	60.607	20	TGAGCTCAAACAAAAAGGGGG	58.961	21	277	683	959	GGGCTCACACTGTTGCATCT	60.607	20	GAGCTCAAACAAAAAGGGGGA	58.684	21	276	683	958
Cluster-9641.5001	3	p3	(AAT)6	18	894	911	GGGCTCACACTGTTGCATCT	60.607	20	CTGAGCTCAAACAAAAAGGGGG	59.964	22	278	683	960	GGGCTCACACTGTTGCATCT	60.607	20	TGAGCTCAAACAAAAAGGGGG	58.961	21	277	683	959	GGGCTCACACTGTTGCATCT	60.607	20	GAGCTCAAACAAAAAGGGGGA	58.684	21	276	683	958
Cluster-9641.5000	1	p2	(AG)10	20	887	906
Cluster-9641.5002	1	p2	(TC)8	16	1051	1066
Cluster-9641.5009	1	p2	(TA)7	14	556	569	TGACGTGTTTTTCTTGTTTTAGGC	58.903	24	TCGGGATCGAAATAAGGCCT	58.580	20	198	495	692	TGACGTGTTTTTCTTGTTTTAGGCT	60.106	25	TCGGGATCGAAATAAGGCCT	58.580	20	198	495	692	ACGTGTTTTTCTTGTTTTAGGCT	57.681	23	TCGGGATCGAAATAAGGCCT	58.580	20	196	497	692
Cluster-9641.5009	2	p2	(TG)8	16	781	796	AGGCCTTATTTCGATCCCGA	58.580	20	ACTTGCACCATCTCCAGCAA	59.889	20	270	673	942	AGGCCTTATTTCGATCCCGA	58.580	20	AACTTGCACCATCTCCAGCA	59.889	20	271	673	943	AGGCCTTATTTCGATCCCGA	58.580	20	AGTGTGCAGTCATGGCATGT	60.251	20	216	673	888
Cluster-9641.5008	1	p2	(TA)10	20	374	393	TGCTGGAGATGGTGCAAGTT	59.889	20	TGCCAGTGCACAGTGATGTA	59.604	20	164	281	444	TTGCTGGAGATGGTGCAAGT	59.889	20	TGCCAGTGCACAGTGATGTA	59.604	20	165	280	444	ATCCACCCAGGGTTTGTGTC	59.888	20	TGCCAGTGCACAGTGATGTA	59.604	20	248	197	444
Cluster-9641.5008	2	p2	(GA)6	12	1159	1170	AGTGTAGGCCCAGATCAGGT	59.957	20	GATCGATCGTGACCTTGGCT	59.897	20	244	971	1214	AGTGTAGGCCCAGATCAGGT	59.957	20	GATCGTGACCTTGGCTTCGA	60.109	20	240	971	1210	AGTGTAGGCCCAGATCAGGT	59.957	20	TCGATCGTGACCTTGGCTTC	60.109	20	242	971	1212
Cluster-12856.0	1	p1	(A)11	11	439	449	GGATGGTTGTAGGCGGTTGA	60.036	20	GTTCTGAACCACATGCGCAA	59.689	20	257	287	543	TGGATGGTTGTAGGCGGTTG	60.322	20	GTTCTGAACCACATGCGCAA	59.689	20	258	286	543	GTGGATGGTTGTAGGCGGTT	60.322	20	GTTCTGAACCACATGCGCAA	59.689	20	259	285	543
Cluster-9641.17869	1	p2	(CT)10	20	94	113	AAACCCAGGTGAACTCCGTC	59.892	20	TTTCGCAGTCAACCTTCCCA	59.818	20	209	40	248	GAAACCCAGGTGAACTCCGT	59.892	20	TTTCGCAGTCAACCTTCCCA	59.818	20	210	39	248	CCGGAAGAAACCCAGGTGAA	59.890	20	TTTCGCAGTCAACCTTCCCA	59.818	20	216	33	248
Cluster-9641.17869	2	p2	(TA)9	18	3536	3553	TTGCACCAGGAATGGACTCC	59.962	20	AGGGCGGTAAGAAAGCTTCC	60.035	20	240	3486	3725	TTGCACCAGGAATGGACTCC	59.962	20	TAGCAGGGCGGTAAGAAAGC	60.108	20	244	3486	3729	TTGCACCAGGAATGGACTCC	59.962	20	CGTAGCAGGGCGGTAAGAAA	60.109	20	246	3486	3731
Cluster-9641.17861	1	p2	(TA)8	16	1475	1490	AAGCACTGTCGAGGAGTTGG	59.966	20	CCGTCCAGCAGATAACCCTC	59.895	20	134	1389	1522	CCAAAGCACTGTCGAGGAGT	59.966	20	CCGTCCAGCAGATAACCCTC	59.895	20	137	1386	1522	TCTTCCGTCCTCTGAGCAGA	59.962	20	CCGTCCAGCAGATAACCCTC	59.895	20	183	1340	1522
Cluster-9641.17864	1	p2	(AT)7	14	5134	5147	GGTTCCATTTACCCGACTCCA	59.720	21	GCCAGTTCTTTTCAGGCCAG	59.400	20	134	5086	5219	GGTTCCATTTACCCGACTCCA	59.720	21	CAGGCCAGTTCTTTTCAGGC	59.400	20	137	5086	5222	TGGTTCCATTTACCCGACTCC	59.720	21	GCCAGTTCTTTTCAGGCCAG	59.400	20	135	5085	5219
Cluster-9641.17866	1	p1	(T)12	12	1	12
Cluster-9641.7407	1	p1	(A)14	14	2521	2534	ACCACCCAAATTCCAACCCT	59.434	20	AGCTACTCCCCGTCTATGAA	57.250	20	258	2429	2686	ACCACCCAAATTCCAACCCT	59.434	20	GCTACTCCCCGTCTATGAAAGA	59.043	22	257	2429	2685	ACCACCCAAATTCCAACCCT	59.434	20	AGCTACTCCCCGTCTATGAAAG	59.040	22	258	2429	2686
Cluster-9641.7407	2	p2	(AG)19	38	2949	2986	TCTTGCTGTTAGCCTCTGCC	60.036	20	CGACTCTTTGCTTAATCCCTCCT	60.119	23	108	2909	3016	CAGTGCGAAGTTTGTGGTCG	60.042	20	CGACTCTTTGCTTAATCCCTCCT	60.119	23	159	2858	3016	GTGCGAAGTTTGTGGTCGAC	60.042	20	CGACTCTTTGCTTAATCCCTCCT	60.119	23	157	2860	3016
Cluster-9641.7406	1	p1	(T)11	11	1334	1344	AAGGTCTAGTTCCCGGTGGA	59.884	20	ACATGGATCGCTTTCTACTCGT	59.573	22	258	1158	1415	TCTCTTGCTAATGCCACTGGG	60.065	21	AGGAACTCGGATCACCAACT	58.354	20	229	1259	1487	AAGGTCTAGTTCCCGGTGGA	59.884	20	GGATCGCTTTCTACTCGTTTGG	59.396	22	254	1158	1411
Cluster-9641.7405	1	p1	(T)18	18	1	18
Cluster-1728.0	1	p3	(GAT)5	15	320	334	GTGGAGTGATGTTGGAAATTGGG	60.057	23	ACAAATCCAATTCCACCTCATCT	58.061	23	211	173	383	GGTGGAGTGATGTTGGAAATTGG	60.057	23	ACAAATCCAATTCCACCTCATCT	58.061	23	212	172	383	TGGAGTGATGTTGGAAATTGGG	58.836	22	ACAAATCCAATTCCACCTCATCT	58.061	23	210	174	383
Cluster-9641.7404	1	p2	(TC)16	32	52	83	TCAGACACATTCCGATCGGA	58.530	20	TGATCGAACCCTAGCCAGGA	60.033	20	242	14	255	TCAGACACATTCCGATCGGA	58.530	20	GGAGAATGGCCAGGATCGAG	59.965	20	225	14	238	TCAGACACATTCCGATCGGA	58.530	20	TCGAACCCTAGCCAGGAGAA	59.959	20	239	14	252
Cluster-9641.7404	2	p1	(T)10	10	2397	2406	TCTGTGTCTACTTGTGCAGGT	58.961	21	TCCCATGCAAACAGAATCACA	58.126	21	209	2254	2462	TCTGTGTCTACTTGTGCAGGT	58.961	21	TCCCATGCAAACAGAATCACAA	58.771	22	209	2254	2462	TCTGTGTCTACTTGTGCAGGT	58.961	21	CCCATGCAAACAGAATCACAAGA	59.744	23	208	2254	2461
Cluster-9641.7404	3	p1	(T)18	18	2972	2989
Cluster-9641.34063	1	p2	(CT)7	14	447	460	TTCCCTTCGCACCAAGGATC	60.035	20	GGACAGCCGACTCTAGGTTG	59.826	20	235	341	575	TTCCCTTCGCACCAAGGATC	60.035	20	CGACTCTAGGTTGCCGAACA	59.757	20	228	341	568	TTCCCTTCGCACCAAGGATC	60.035	20	TGGACAGCCGACTCTAGGTT	60.252	20	236	341	576
Cluster-9641.34060	1	c	(GT)8(AT)6	28	654	681	CTCCAACCGATTGACGTCCA	60.038	20	TCCAGACCGAGATTGATGACAC	59.834	22	165	542	706	TCTCCAACCGATTGACGTCC	59.754	20	TCCAGACCGAGATTGATGACAC	59.834	22	166	541	706	TCCAACCGATTGACGTCCAC	60.320	20	TCCAGACCGAGATTGATGACAC	59.834	22	164	543	706
Cluster-9641.34068	1	p2	(AG)21	42	12	53
Cluster-9641.34068	2	p4	(TTTA)5	20	749	768	GCACACACATGCACACACAA	60.179	20	ACAAGAATTTGGGGTCGGCT	59.888	20	233	573	805	AGGAGCGAGTGGTGTAGGAA	60.252	20	ACAAGAATTTGGGGTCGGCT	59.888	20	113	693	805	AGGAGCGAGTGGTGTAGGAA	60.252	20	TACAGGAAAGCGAGCACTCC	59.753	20	166	693	858
Cluster-9641.7402	1	p2	(TA)6	12	182	193	ACTAAAAGTGTGCAACTCTTTAGTCT	58.951	26	CCCAACCCAATATCCGACCC	60.179	20	180	61	240	ACTAAAAGTGTGCAACTCTTTAGTCT	58.951	26	GCCCGATATACCCGTGTACC	59.755	20	198	61	258	ACTAAAAGTGTGCAACTCTTTAGTCT	58.951	26	ATATCCGACCCGACCTACCC	60.252	20	171	61	231
Cluster-9641.7401	1	p2	(AT)11	22	1596	1617	AGTATTCTGGGTTGCGTGGG	60.035	20	CATGTACCGCAACCAAGCAC	60.110	20	203	1469	1671	TATTCTGGGTTGCGTGGGAC	60.036	20	CATGTACCGCAACCAAGCAC	60.110	20	201	1471	1671	GTATTCTGGGTTGCGTGGGA	60.036	20	CATGTACCGCAACCAAGCAC	60.110	20	202	1470	1671
Cluster-9641.7401	2	p1	(A)13	13	2216	2228
Cluster-7672.0	1	p2	(CT)7	14	523	536	TTTACAACCACCACCCCACC	60.106	20	ACCTGTGTGGCCCTTTCTTC	60.179	20	210	481	690	TTTACAACCACCACCCCACC	60.106	20	CCTGTGTGGCCCTTTCTTCA	60.179	20	209	481	689	TTTACAACCACCACCCCACC	60.106	20	AACCTGTGTGGCCCTTTCTT	59.738	20	211	481	691
Cluster-11518.0	1	p2	(TA)6	12	149	160	AACCCGAACCAAACCAGTCT	59.451	20	TGGAACACTTATTGGTTGCCAG	59.110	22	113	98	210	AACCCGAACCAAACCAGTCT	59.451	20	GGAACACTTATTGGTTGCCAGT	59.109	22	112	98	209	AACCCGAACCAAACCAGTCT	59.451	20	TGGAACACTTATTGGTTGCCA	58.049	21	113	98	210
Cluster-10944.0	1	p2	(AT)7	14	437	450	TTTCGACGTACCTGAGTGGC	60.039	20	TGGATCGATCTAACTGGGCG	59.326	20	268	236	503	TGAGTGGCACGCAAAACAAG	59.900	20	TGGATCGATCTAACTGGGCG	59.326	20	256	248	503	CTGAGTGGCACGCAAAACAA	59.900	20	TGGATCGATCTAACTGGGCG	59.326	20	257	247	503
Cluster-9641.34680	1	p2	(TG)10	20	1926	1945	AGGCCTAATTCCAAGCCCAC	60.033	20	GAAATGAGCTGAGCCGAGCT	60.462	20	262	1807	2068	AGGCCTAATTCCAAGCCCAC	60.033	20	AGAAATGAGCTGAGCCGAGC	60.462	20	263	1807	2069	AGGCCTAATTCCAAGCCCAC	60.033	20	CCGAGCTGGATCTGACTTGT	59.466	20	249	1807	2055
Cluster-9641.11856	1	c	(TC)10agcagttctaagggagaaatgccccaagcggtgcaaatatgatc(AT)15	94	343	436
Cluster-9641.11857	1	p1	(A)10	10	680	689	CACCACCTGGATCCAACCAC	60.609	20	AGAAAATTTCCCAATCAGCAAGGT	59.406	24	256	463	718	CACCACCACCTGGATCCAAC	60.609	20	AGAAAATTTCCCAATCAGCAAGGT	59.406	24	259	460	718	CCCTCTGCTTCACCATCGTG	60.742	20	AGAAAATTTCCCAATCAGCAAGGT	59.406	24	176	543	718
Cluster-9641.11852	1	p1	(T)15	15	1892	1906	TCAAGGACTTTGACTAGCGGG	59.725	21	GATTGAAAGCAAGCAAAGGGC	58.928	21	254	1868	2121	TCAAGGACTTTGACTAGCGGG	59.725	21	ATTGAAAGCAAGCAAAGGGC	57.826	20	253	1868	2120	TCAAGGACTTTGACTAGCGGG	59.725	21	AGATTGAAAGCAAGCAAAGGGC	60.289	22	255	1868	2122
Cluster-9641.11853	1	p2	(GA)12	24	1	24
Cluster-9641.11851	1	p2	(AG)8	16	1668	1683
Cluster-9641.16809	1	p1	(A)15	15	160	174	TGAAAGGTGACCAAGGACGG	59.892	20	GATGGTGTTCCTCCTGCTGT	59.674	20	217	69	285	GAAAGGTGACCAAGGACGGT	59.892	20	GATGGTGTTCCTCCTGCTGT	59.674	20	216	70	285	TGAAAGGTGACCAAGGACGG	59.892	20	AGATGGTGTTCCTCCTGCTG	59.383	20	218	69	286
Cluster-9641.16809	2	p2	(CT)9	18	4551	4568	GGAGGGAGAAGAGGATTGCG	59.894	20	TGCCCCTTACACACTGTGAC	59.892	20	186	4484	4669	GGAGGGAGAAGAGGATTGCG	59.894	20	CAAAACACTACCCACCCGGA	59.891	20	152	4484	4635	GGAGGGAGAAGAGGATTGCG	59.894	20	ACACACTGTGACTTGGGCTC	60.179	20	178	4484	4661
Cluster-9641.11858	1	p2	(GA)6	12	659	670	CCACCGTGGCAGTGCTATAG	60.531	20	CCTTCAACCCTCTCACTGACC	59.997	21	233	478	710	CCACCGTGGCAGTGCTATAG	60.531	20	CACCTCCTTCAACCCTCTCAC	59.997	21	238	478	715	TGCTGGTGTGCAGTCTCTTG	60.534	20	CCTTCAACCCTCTCACTGACC	59.997	21	255	456	710
Cluster-9641.11859	1	c	(A)11gaaagaaaag(A)10	31	156	186	CCCGTTACATTCTCCCACGA	59.467	20	ATTGGCACTCCTGGTCAGTG	59.963	20	247	96	342	TCCCGTTACATTCTCCCACG	59.467	20	ATTGGCACTCCTGGTCAGTG	59.963	20	248	95	342	ATCTCAGTGCTGTTCCCGTT	59.313	20	ATTGGCACTCCTGGTCAGTG	59.963	20	261	82	342
Cluster-9641.33141	1	p1	(T)14	14	329	342	TGGCTGTCAACATTTCCCCT	59.518	20	TGTCAATAAATTTGTGGGACTCCA	58.610	24	126	247	372	TGTCAACATTTCCCCTGGGT	59.143	20	TGTCAATAAATTTGTGGGACTCCA	58.610	24	122	251	372	GCTGTCAACATTTCCCCTGG	59.109	20	TGTCAATAAATTTGTGGGACTCCA	58.610	24	124	249	372
Cluster-9641.14135	1	p2	(AG)6	12	733	744	AGTTCACACAACTGCCCGAA	60.107	20	ATGTGTCACGGCCCATACTC	59.822	20	243	636	878	ACCTTTCCAGCCCCGAATTT	59.886	20	ATGTGTCACGGCCCATACTC	59.822	20	192	687	878	ACCTTTCCAGCCCCGAATTT	59.886	20	GAAGCCTGCTGTGAACCAGA	60.250	20	273	687	959
Cluster-9641.14135	2	p2	(AG)8	16	1508	1523	ATCGTCGCCATTTCCAACCT	60.035	20	TTCGCATATACCACCAGGCC	59.892	20	124	1479	1602	TCCTAACCCCACCATAGGCA	59.955	20	TTCGCATATACCACCAGGCC	59.892	20	167	1436	1602	GTTTAGCCCTATCGTCGCCA	59.896	20	TTCGCATATACCACCAGGCC	59.892	20	134	1469	1602
Cluster-13564.0	1	p3	(TAT)5	15	729	743	TCATGAACAACTTTTGTGTGGGT	59.233	23	ACTGCCCAAGAACACAGCAT	60.179	20	244	573	816	TCATGAACAACTTTTGTGTGGGT	59.233	23	AACTGCCCAAGAACACAGCA	60.396	20	245	573	817	TCTCATGAACAACTTTTGTGTGGG	59.902	24	ACTGCCCAAGAACACAGCAT	60.179	20	246	571	816
Cluster-13002.0	1	p2	(TC)6	12	379	390	ACAGCTAGGAGTTGGGGCTA	59.957	20	AACCATGGCCGATCAGAGTC	59.821	20	132	355	486	ACAGCTAGGAGTTGGGGCTA	59.957	20	ACAACTCTGCACCAAGCTCA	59.819	20	157	355	511	ACAGCTAGGAGTTGGGGCTA	59.957	20	TGACAACTCTGCACCAAGCT	59.819	20	159	355	513
Cluster-9641.15949	1	p2	(CT)11	22	72	93	CCTCCCCGCTTGCTGATATT	59.891	20	CCGAGCAAACACATCAGCAC	60.110	20	274	40	313	CCTCCCCGCTTGCTGATATT	59.891	20	TGATGTTGCCGAGATGAGGG	59.821	20	239	40	278	CCTCCCCGCTTGCTGATATT	59.891	20	ATGTTGCCGAGATGAGGGAC	59.821	20	237	40	276
Cluster-9641.15949	2	p1	(T)10	10	2683	2692	TACCACATCAGCTGGCGTTT	59.964	20	GCGTGTAAATGCCAATGCCA	60.109	20	248	2533	2780	TTACCACATCAGCTGGCGTT	59.964	20	GCGTGTAAATGCCAATGCCA	60.109	20	249	2532	2780	TTTACCACATCAGCTGGCGT	59.964	20	GCGTGTAAATGCCAATGCCA	60.109	20	250	2531	2780
Cluster-9641.15571	1	p1	(T)13	13	88	100	ACATCCGAAGCCATACAAGCT	59.790	21	ACCTAGTAATGACCCCGAGG	57.916	20	252	56	307	ACATCCGAAGCCATACAAGCT	59.790	21	CAACCTAGTAATGACCCCGAGG	59.897	22	254	56	309	ACATCCGAAGCCATACAAGCT	59.790	21	AGTCCGAGATTTTTACGAGGCA	59.767	22	146	56	201
Cluster-9641.15571	2	p1	(A)14	14	2182	2195
Cluster-9641.15573	1	p2	(AG)9	18	9466	9483
Cluster-9641.15572	1	c	(GA)6gggagggagaagagactgtgtattcctgtgtgctatggccagatgt(AG)7	72	3339	3410
Cluster-7747.0	1	p1	(A)11	11	6	16
Cluster-9641.15577	1	p2	(TC)8	16	1	16
Cluster-9641.15579	1	p2	(CA)19	38	27	64	ACTCACTCCCCATCTCTCCC	60.032	20	TCAGGGGTGCTTCTGGGATA	59.956	20	243	0	242	ACTCACTCCCCATCTCTCCC	60.032	20	CATCTCAGGGGTGCTTCTGG	60.107	20	247	0	246	ACTCACTCCCCATCTCTCCC	60.032	20	TCTTCCCACATCTCAGGGGT	59.881	20	255	0	254
Cluster-9641.15579	2	c	(TA)16(GA)12	56	4678	4733	CTCAGACCCTCAACGCGTAA	59.757	20	CAACCAGCCCAACAAACTCG	59.969	20	232	4532	4763	CTCAGACCCTCAACGCGTAA	59.757	20	ACACCTTGGAGCAGTGGAAC	60.179	20	269	4532	4800	CTCAGACCCTCAACGCGTAA	59.757	20	CACACCTTGGAGCAGTGGAA	60.179	20	270	4532	4801
Cluster-9641.15578	1	p1	(A)10	10	657	666	TCTCCGTCTCAACTCGCCTA	60.036	20	TCGGGTATTCAGCTTTGGAGT	59.093	21	158	580	737	AATCTCCGTCTCAACTCGCC	59.826	20	TCGGGTATTCAGCTTTGGAGT	59.093	21	160	578	737	TCTCCGTCTCAACTCGCCTA	60.036	20	GGGTATTCAGCTTTGGAGTCGA	60.094	22	156	580	735
Cluster-9641.15578	2	p1	(T)15	15	1890	1904	CCAGCAGGGTGTGATTGTTC	59.116	20	GGGCATGAAATACTTCCCATGG	59.370	22	276	1800	2075	CCAGCAGGGTGTGATTGTTC	59.116	20	TGGGCATGAAATACTTCCCATG	58.701	22	277	1800	2076	CAGCAGGGTGTGATTGTTCA	58.392	20	GGGCATGAAATACTTCCCATGG	59.370	22	275	1801	2075
Cluster-9641.15578	3	p1	(A)16	16	2238	2253	GGTCACGACCCCAAAACTTC	59.051	20	GGTCTCGAGCTTCATCCGAG	59.970	20	263	2126	2388	GGTCACGACCCCAAAACTTC	59.051	20	CGAAAAGCAAAGCAGCTGGT	59.969	20	280	2126	2405	GGTCACGACCCCAAAACTTC	59.051	20	CAGCTGGTCTCGAGCTTCAT	59.825	20	268	2126	2393
Cluster-9641.15578	4	p2	(AT)10	20	3231	3250	GCATAACATCAGGTCAACGCC	59.936	21	GGAGTTGATGGCGCTACAGT	60.108	20	250	3205	3454	GGCATAACATCAGGTCAACGC	59.936	21	GGAGTTGATGGCGCTACAGT	60.108	20	251	3204	3454	GCATAACATCAGGTCAACGCC	59.936	21	TGGAGTTGATGGCGCTACAG	60.108	20	251	3205	3455
Cluster-2751.0	1	p1	(T)11	11	159	169	CGGGAGCCACATATTTGCTG	59.335	20	GCCCATTGAAAGGATAAGAGTTGG	59.901	24	202	1	202	CGGGAGCCACATATTTGCTG	59.335	20	TGAGCCCATTGAAAGGATAAGAGT	59.772	24	205	1	205	CGGGAGCCACATATTTGCTG	59.335	20	ACTCTATTGAGCCCATTGAAAGGA	59.772	24	212	1	212
Cluster-9641.10898	1	c	(CT)11gaagtcggccggaatccacaccaccctctcccacatccatggacaaccc(CT)6	83	1840	1922	GGCGAGGTGGCTACTGAATT	60.108	20	CGAGATGAAGTCGAGGTGGG	59.899	20	258	1806	2063	GGCGAGGTGGCTACTGAATT	60.108	20	GGTGGGACTTTAGGTCGTCG	60.109	20	244	1806	2049	GGCGAGGTGGCTACTGAATT	60.108	20	CGAGGTGGGACTTTAGGTCG	59.827	20	247	1806	2052
Cluster-9641.10898	2	p1	(A)11	11	2190	2200	CCCACCTCGACTTCATCTCG	59.899	20	AGGGTTTGTTCAGGAGGGGA	60.403	20	185	2044	2228	CGACGACCTAAAGTCCCACC	60.109	20	AGGGTTTGTTCAGGAGGGGA	60.403	20	199	2030	2228	CGACCTAAAGTCCCACCTCG	59.827	20	AGGGTTTGTTCAGGAGGGGA	60.403	20	196	2033	2228
Cluster-13650.0	1	p1	(A)11	11	435	445	CTTCAACAGCAGGCACTTCC	59.405	20	TCAAGCAGCTATGAGGAAGCT	59.164	21	255	248	502	CTTCAACAGCAGGCACTTCC	59.405	20	TTCAAGCAGCTATGAGGAAGCT	59.762	22	256	248	503	TCAACAGCAGGCACTTCCTA	58.944	20	TCAAGCAGCTATGAGGAAGCT	59.164	21	253	250	502
Cluster-9641.10893	1	c	(A)17g(A)10	28	388	415	ACAAGCAGCTTCATCATCCT	57.197	20	AAGTCACCGGTGTTGCTCAA	60.107	20	265	283	547	ACAAGCAGCTTCATCATCCTT	57.917	21	AAGTCACCGGTGTTGCTCAA	60.107	20	265	283	547	ACTACCAAACAACAGGCAATGT	58.704	22	TAAAAACTCGGTCCAGGCCC	59.963	20	259	309	567
Cluster-9641.10892	1	p1	(T)19	19	1695	1713
Cluster-9641.10895	1	p3	(GCA)5	15	41	55	GCATAATGCCATTGTAAGTATCTATCT	57.611	27	AATTCTTCCCCTGGCAGACG	60.035	20	110	2	111	AGCATAATGCCATTGTAAGTATCTATC	57.611	27	AATTCTTCCCCTGGCAGACG	60.035	20	111	1	111	GCATAATGCCATTGTAAGTATCTATCT	57.611	27	CCCTGGCAGACGAGGAGATA	60.468	20	102	2	103
Cluster-9641.10895	2	p3	(AGT)8	24	224	247	CGTCTGCCAGGGGAAGAATT	60.035	20	CCCAGATTGCAATCTCGGGT	60.107	20	248	92	339	CGTCTGCCAGGGGAAGAATT	60.035	20	AGCCTGCCAACTTGGAATGA	59.887	20	193	92	284	CGTCTGCCAGGGGAAGAATT	60.035	20	TGAGCCTGCCAACTTGGAAT	59.887	20	195	92	286
Cluster-9641.10894	1	c	(GA)7cgacaatacgaatcatcgacagagactttgatatctacgatgagcttggaacttctagaacctcagcctaaagtca(TC)13	116	377	492	AATGACAGAGAGGGGGAGGG	60.327	20	GGTGAGACACCGAGGTAAAGT	59.383	21	254	353	606	AATGACAGAGAGGGGGAGGG	60.327	20	CGATGGATACGAAGATTGGGC	58.931	21	197	353	549	GGCGCCCTCCGAATACTATG	60.390	20	CGATGGATACGAAGATTGGGC	58.931	21	269	281	549
Cluster-9641.10896	1	p2	(AG)6	12	2017	2028	AGAGTGCAGCCGAACTTCTC	60.038	20	CCTCCTCTCTTCCTCCTCGA	59.451	20	232	1830	2061	AGAGTGCAGCCGAACTTCTC	60.038	20	TCCTCCTCTCTTCCTCCTCG	59.451	20	233	1830	2062	GAGAGTGCAGCCGAACTTCT	60.038	20	CCTCCTCTCTTCCTCCTCGA	59.451	20	233	1829	2061
Cluster-9641.6725	1	p2	(AT)7	14	608	621	GCAACCTTACTCCACCCCAA	59.888	20	TTGGCCGTATTGTCCTTGCT	59.962	20	204	517	720	AAGGCAACCTTACTCCACCC	59.596	20	TTGGCCGTATTGTCCTTGCT	59.962	20	207	514	720	TTCCTCGGAAAAGGCAACCT	59.523	20	TTGGCCGTATTGTCCTTGCT	59.962	20	217	504	720
Cluster-9641.6725	2	p2	(TG)9	18	979	996	GGTACAGCCACCATTGAAAGC	59.798	21	GTCCCCTCCCCCAACTCTTA	60.253	20	125	918	1042	CAGCCACCATTGAAAGCTCA	58.750	20	GTCCCCTCCCCCAACTCTTA	60.253	20	121	922	1042	ACAGCCACCATTGAAAGCTC	58.749	20	GTCCCCTCCCCCAACTCTTA	60.253	20	122	921	1042
Cluster-9641.6721	1	p2	(CT)6	12	193	204	GCCAGTTTCAAGCTCTTCGC	60.110	20	AGAAGGACTTTAACGGCGCA	59.966	20	264	114	377	GCCAGTTTCAAGCTCTTCGC	60.110	20	GACTTTAACGGCGCATTCCC	59.902	20	259	114	372	GCCAGTTTCAAGCTCTTCGC	60.110	20	GGACTTTAACGGCGCATTCC	59.902	20	260	114	373
Cluster-9641.6721	2	p2	(AT)6	12	406	417	TGCGCCGTTAAAGTCCTTCT	59.966	20	TCACTCCACACAGCGTCTTC	59.968	20	134	358	491	TGCGCCGTTAAAGTCCTTCT	59.966	20	CACACAGCGTCTTCAAAGCC	60.041	20	128	358	485	TGCGCCGTTAAAGTCCTTCT	59.966	20	CCACACAGCGTCTTCAAAGC	60.041	20	129	358	486
Cluster-9641.6720	1	p1	(A)12	12	1161	1172	AGCTGTTTCCGAGGGACTTG	59.965	20	AAGTTTCATTGGGCCCACGA	60.179	20	280	1078	1357	AGCTGTTTCCGAGGGACTTG	59.965	20	TTCATTGGGCCCACGACAAT	60.252	20	276	1078	1353	AGCTGTTTCCGAGGGACTTG	59.965	20	AATGCAGACCCATAGCAGCA	59.743	20	259	1078	1336
Cluster-9641.6722	1	p2	(CT)7	14	8	21
Cluster-9641.6722	2	p2	(TA)9	18	2944	2961	AGGAATGGTCGAAGATGCGG	60.179	20	TGGTTCAACTCTATGACTACCTTCA	59.222	25	250	2760	3009	GCGGTGGCATTAGTGAAGGA	60.392	20	TGGTTCAACTCTATGACTACCTTCA	59.222	25	234	2776	3009	GGAATGGTCGAAGATGCGGT	60.462	20	TGGTTCAACTCTATGACTACCTTCA	59.222	25	249	2761	3009
Cluster-9641.23735	1	c	(TC)6tg(TC)12(TA)9	56	47	102	TCGAAAGCCTACCATCACAGG	59.793	21	AGGAGCAACGAGATCAGAGT	58.154	20	176	21	196	CGAAAGCCTACCATCACAGG	58.343	20	AGGAGCAACGAGATCAGAGT	58.154	20	175	22	196	AGTCGAAAGCCTACCATCACA	59.100	21	AGGAGCAACGAGATCAGAGT	58.154	20	178	19	196
Cluster-9641.7094	1	p1	(T)16	16	1538	1553	AGGGTCAGTTGGGATTGCTT	59.220	20	AGCATCCGTAAGACTACTTCCA	58.637	22	160	1500	1659	AAGGGTCAGTTGGGATTGCT	59.220	20	AGCATCCGTAAGACTACTTCCA	58.637	22	161	1499	1659	AGGGTCAGTTGGGATTGCTT	59.220	20	AGCAGGTGGTTTAGAGTTTACCA	59.607	23	101	1500	1600
Cluster-9641.7095	1	p1	(A)10	10	96	105	ACCTCATCCAGTACTCGGCT	60.033	20	TCGCGCTAGGACTTGCTTTT	60.320	20	251	9	259	CACCTCATCCAGTACTCGGC	59.897	20	TCGCGCTAGGACTTGCTTTT	60.320	20	252	8	259	ACCTCATCCAGTACTCGGCT	60.033	20	CGCGCTAGGACTTGCTTTTT	59.483	20	250	9	258
Cluster-9641.7096	1	p3	(TCA)8	24	212	235	AAATGGCGATCGTGGAGGAG	60.179	20	AACCCGTGCCGTTAATGGAT	60.035	20	150	126	275	AAATGGCGATCGTGGAGGAG	60.179	20	AGTAGAGCTTGCTGGAGGGA	59.958	20	243	126	368	AAATGGCGATCGTGGAGGAG	60.179	20	GGGGAAGTAGAGCTTGCTGG	60.107	20	248	126	373
Cluster-9641.7096	2	p1	(T)10	10	1375	1384	TGTTTTTCCCGCCTGTTCTT	58.230	20	CATCGAGAAACACAACCCGC	59.834	20	201	1340	1540	TGTTTTTCCCGCCTGTTCTT	58.230	20	ATCGAGAAACACAACCCGCA	60.250	20	200	1340	1539	TGTTTTTCCCGCCTGTTCTT	58.230	20	CGAGAAACACAACCCGCAAA	59.621	20	198	1340	1537
Cluster-9641.7093	1	p1	(T)13	13	2184	2196	GGGTAGTCAAAGCGGACACA	59.966	20	TCCATAGTATTTCTCTGCAACTGC	58.881	24	266	2018	2283	TGGGTAGTCAAAGCGGACAC	59.966	20	TCCATAGTATTTCTCTGCAACTGC	58.881	24	267	2017	2283	GTGGGTAGTCAAAGCGGACA	59.966	20	TCCATAGTATTTCTCTGCAACTGC	58.881	24	268	2016	2283
Cluster-12182.0	1	p2	(AT)20	40	344	383
Cluster-9641.33010	1	p1	(A)13	13	1911	1923
Cluster-9641.17048	1	p1	(A)21	21	69	89	CCCAAACCATTCCACTCTGAGA	59.960	22	CGGGGATTGAGTACGACGAG	59.971	20	231	37	267	TCCCAAACCATTCCACTCTGAG	59.960	22	CGGGGATTGAGTACGACGAG	59.971	20	232	36	267	CTCCCAAACCATTCCACTCTGA	59.960	22	CGGGGATTGAGTACGACGAG	59.971	20	233	35	267
Cluster-9641.17043	1	c	(TC)7tt(TC)6ttcagtttctccgaatcagcagcatccacacttgcacctttcgattctctagaacgatctaaatatatacatatatatgtatatgag(TC)8	131	2273	2403	CGTAGAACCTTTCTGGGTAGCT	59.504	22	GTTATGGGGCGAATCCGACT	59.894	20	280	2171	2450	AGAACCTTTCTGGGTAGCTCA	58.379	21	CTGTTATGGGGCGAATCCGA	59.894	20	279	2174	2452	AGAACCTTTCTGGGTAGCTCA	58.379	21	TCTGTTATGGGGCGAATCCG	59.894	20	280	2174	2453
Cluster-9641.17042	1	p4	(TTAT)5	20	1122	1141	CCGACGCCAAGAAAAAGCAA	59.970	20	AGCCCTATCACTAGCTGGTT	57.817	20	279	919	1197	CCGACGCCAAGAAAAAGCAA	59.970	20	AAGCCCTATCACTAGCTGGT	57.817	20	280	919	1198	CCGACGCCAAGAAAAAGCAA	59.970	20	AAGCCCTATCACTAGCTGGTT	58.518	21	280	919	1198
Cluster-9641.17042	2	p4	(TTAT)5	20	4135	4154	CCGACGCCAAGAAAAAGCAA	59.970	20	AGCCCTATCACTAGCTGGTT	57.817	20	279	3932	4210	CCGACGCCAAGAAAAAGCAA	59.970	20	AAGCCCTATCACTAGCTGGT	57.817	20	280	3932	4211	CCGACGCCAAGAAAAAGCAA	59.970	20	AAGCCCTATCACTAGCTGGTT	58.518	21	280	3932	4211
Cluster-9641.17042	3	p1	(A)10	10	5883	5892	GCTTCCAGCAACCCTGACTA	59.675	20	TGTCAGAGGGGGAGTAGCAG	60.325	20	277	5784	6060	GCTTCCAGCAACCCTGACTA	59.675	20	CTGTCAGAGGGGGAGTAGCA	60.325	20	278	5784	6061	GCTTCCAGCAACCCTGACTA	59.675	20	GGCTGTCAGAGGGGGAGTA	59.998	19	280	5784	6063
Cluster-9641.17040	1	p1	(A)11	11	782	792	AAGGGGATGGCTAAAGTCGC	60.107	20	GTAGTGGACGGAGCCAACG	60.446	19	121	756	876	AAGGGGATGGCTAAAGTCGC	60.107	20	TAGTGGACGGAGCCAACGTT	61.466	20	120	756	875	GGGGATGGCTAAAGTCGCAT	60.179	20	GTAGTGGACGGAGCCAACG	60.446	19	119	758	876
Cluster-9641.17046	1	p1	(A)55	55	1473	1527
Cluster-9641.17045	1	p1	(A)14	14	8129	8142	TCCCCAACCCACCATGATTG	59.959	20	CAGTGCCTCTCTCCCTCTCT	60.033	20	262	8094	8355	GTCCCCAACCCACCATGATT	59.959	20	CAGTGCCTCTCTCCCTCTCT	60.033	20	263	8093	8355	TCCCCAACCCACCATGATTG	59.959	20	CTCTCTCTCCCCCTCTCTCG	59.891	20	244	8094	8337
Cluster-9641.17045	2	p2	(GA)6	12	8330	8341	GAAAACCCTGTGGAGGAGCA	59.890	20	TCTCCTCTCCTCTCCATCGG	59.524	20	110	8276	8385	TGAAAACCCTGTGGAGGAGC	59.890	20	TCTCCTCTCCTCTCCATCGG	59.524	20	111	8275	8385	CCCCACCACAGATCCCAAAA	59.886	20	TCTCCTCTCCTCTCCATCGG	59.524	20	147	8239	8385
Cluster-9641.17044	1	c	(GA)9ttgttgtgtggtttaagcaagttgttgagggattttgcagactttttgacacat(AG)9	90	2179	2268	CAGAGGGAGGAAGAAGACGC	59.825	20	TGGCAGCATGACCCTTTCAT	59.960	20	199	2142	2340	GCGAAACAGAGGGAGGAAGA	59.391	20	TGGCAGCATGACCCTTTCAT	59.960	20	205	2136	2340	AGGGAGGAAGAAGACGCCAT	60.619	20	TGGCAGCATGACCCTTTCAT	59.960	20	196	2145	2340
Cluster-12953.0	1	p1	(T)18	18	601	618
Cluster-9641.843	1	p1	(A)12	12	836	847	TTGCCACAATCTGCTCCCTT	59.887	20	TCTCATGTAGTTTCTGCTTCTGT	57.525	23	275	650	924	TCTTGCCACAATCTGCTCCC	60.323	20	TCTCATGTAGTTTCTGCTTCTGT	57.525	23	277	648	924	ATCTGCTCCCTTGTTGCCTG	60.323	20	TCTCATGTAGTTTCTGCTTCTGT	57.525	23	267	658	924
Cluster-9641.843	2	p2	(TC)6	12	1840	1851	TTGAGCTACCTCCAATGGCG	60.108	20	TCCCAGCACTCTCTTATGTGT	58.460	21	222	1746	1967	GCCGCTCTGTTCTTCTCCAT	60.108	20	TCCCAGCACTCTCTTATGTGT	58.460	21	160	1808	1967	TCGCCTCTCTCTCTCCGAAT	59.818	20	TCCCAGCACTCTCTTATGTGT	58.460	21	272	1696	1967
Cluster-9641.29310	1	p2	(TC)8	16	788	803	CAACACTTGCAACGGAGGTG	59.971	20	TACACGCGCTCAACCTTTCT	59.967	20	254	636	889	ACACTTGCAACGGAGGTGAA	60.107	20	TACACGCGCTCAACCTTTCT	59.967	20	252	638	889	AACACTTGCAACGGAGGTGA	60.107	20	TACACGCGCTCAACCTTTCT	59.967	20	253	637	889
Cluster-9641.19636	1	p2	(TC)7	14	14	27
Cluster-9641.12139	1	c	(TA)6catac(AT)18gtatg(TA)6	70	72	141	TGATATCGCCGCAACCCTAC	59.967	20	TGATATCGCCGCAACCCTAC	59.967	20	172	20	191	ACGAGGCGACCACTGTAATT	59.393	20	TGATATCGCCGCAACCCTAC	59.967	20	144	48	191	ACGAGGCGACCACTGTAATT	59.393	20	CACGCCAGACTACAGCTCAA	60.038	20	267	48	314
Cluster-9641.12130	1	c	(AG)7aaagcagttaccttatcaagtatgagacgatgatgatgacagagagagatccgaaaatg(GA)6	85	2990	3074	TGTGGGTGAATGTGGTTGCT	60.106	20	AACCCTCCTGTCTTCCCTCA	59.806	20	236	2909	3144	TGTGGGTGAATGTGGTTGCT	60.106	20	ACCCTCCTGTCTTCCCTCAT	59.581	20	235	2909	3143	TGTGGGTGAATGTGGTTGCT	60.106	20	CAACCCTCCTGTCTTCCCTC	59.384	20	237	2909	3145
Cluster-9641.12133	1	p2	(TC)10	20	27	46
Cluster-9641.12134	1	p2	(TC)11	22	254	275	GTGAACACATCTGGGAGGGA	59.016	20	TGACCCAATCTTCAAGCCGA	59.310	20	233	67	299	AGTGAACACATCTGGGAGGG	59.013	20	TGACCCAATCTTCAAGCCGA	59.310	20	234	66	299	GTGAACACATCTGGGAGGGAA	59.649	21	TGACCCAATCTTCAAGCCGA	59.310	20	233	67	299
Cluster-9641.12136	1	p1	(T)10	10	854	863	TCTCCTCCAGAGTCATCCGT	59.374	20	TGCCATCAGTAACTGCGTGA	59.680	20	113	776	888	TCTCCTCCAGAGTCATCCGT	59.374	20	TCTGCCATCAGTAACTGCGT	59.392	20	115	776	890	AGCACCACTACTGGATGCTT	59.013	20	TGCCATCAGTAACTGCGTGA	59.680	20	213	676	888
Cluster-9641.12137	1	p2	(CT)7	14	802	815	TGGAGCCATGTGTAGGCAAG	60.035	20	TTCAGTTCAGACGGCGTGAG	60.319	20	270	573	842	TGGAGCCATGTGTAGGCAAG	60.035	20	CTTCAGTTCAGACGGCGTGA	60.319	20	271	573	843	TGGAGCCATGTGTAGGCAAG	60.035	20	GTTCAGACGGCGTGAGAGAG	60.455	20	266	573	838
Cluster-9641.27434	1	p2	(TA)6	12	55	66	AACGAGGCGGCTGAATTAGG	60.462	20	AAATCTGGTTTCCCCGCCAT	59.959	20	250	31	280	AGAACGAGGCGGCTGAATTA	59.465	20	AAATCTGGTTTCCCCGCCAT	59.959	20	252	29	280	AACGAGGCGGCTGAATTAGG	60.462	20	CCGCCATCTTGAGGGAAGAG	60.179	20	237	31	267
Cluster-9894.0	1	c	(GA)8ttgagggagagatgggtgatgggttaggtttgagattgagggagagagatatc(AG)6	81	598	678
Cluster-9641.4018	1	p1	(A)10	10	385	394	TGTGGACCAGCATCACATGT	59.599	20	GTTGCTCCTTTGTTTGTCCCA	59.246	21	161	342	502	TGTGGACCAGCATCACATGT	59.599	20	GGGACGATATATGCTTGCAGGA	60.028	22	223	342	564	TGTGGACCAGCATCACATGT	59.599	20	AGTTGCTCCTTTGTTTGTCCC	58.968	21	162	342	503
Cluster-9641.4018	2	p1	(T)11	11	3776	3786	TCCTTGCATAGGCTGGTAGC	59.530	20	TCCACCTAGATTCAAGTTAGTTGTGT	59.957	26	178	3702	3879	TCCTTGCATAGGCTGGTAGC	59.530	20	TGTCCACCTAGATTCAAGTTAGTTGT	59.957	26	180	3702	3881	TCCTTGCATAGGCTGGTAGC	59.530	20	ACCAGGAAATTATTTTTGGATGAGGG	59.843	26	131	3702	3832
Cluster-9641.4018	3	p4	(AAAT)5	20	3978	3997	ACAACTAACTTGAATCTAGGTGGACA	59.957	26	TCCAAAAATAATTGTCCGGCTAAAGT	59.790	26	220	3856	4075	ACACAACTAACTTGAATCTAGGTGGA	59.957	26	TCCAAAAATAATTGTCCGGCTAAAGT	59.790	26	222	3854	4075	CCCTCATCCAAAAATAATTTCCTGGT	59.843	26	TCCAAAAATAATTGTCCGGCTAAAGT	59.790	26	269	3807	4075
Cluster-9641.4018	4	p2	(AG)13	26	4792	4817
Cluster-9641.1029	1	c	(CT)6ttc(T)10	25	32	56	TAAAAGAACCGGACCACGCA	59.894	20	AAAGTGATCTTGCCCCACCC	60.252	20	100	5	104	TAAAAGAACCGGACCACGCA	59.894	20	AAACAAGTTGGCCCTCGTGT	60.395	20	218	5	222	TAAAAGAACCGGACCACGCA	59.894	20	AACAAGTTGGCCCTCGTGTA	59.529	20	217	5	221
Cluster-9641.14688	1	p1	(T)10	10	5	14
Cluster-9641.14688	2	p1	(A)10	10	1971	1980	ACACACGGAGCTACAACAGA	58.963	20	ACACGTCGTCGGAAAATCATG	59.275	21	145	1918	2062	ACACACGGAGCTACAACAGA	58.963	20	TGTACATTACACGTCGTCGGA	59.196	21	153	1918	2070	ACACACGGAGCTACAACAGA	58.963	20	CACGTCGTCGGAAAATCATGA	59.010	21	144	1918	2061
Cluster-9641.12795	1	c	(TC)6ctccttcacttgctgctaggtat(AC)14	63	19	81
Cluster-9641.12795	2	p1	(A)10	10	1509	1518	TCGGATGGTCTGGATCTCGT	60.107	20	CCACTCCAGCCACTCAATGT	59.963	20	229	1482	1710	AAGGGACTGCGCTTCCTTAC	60.036	20	GCCAAGAATGCCACCAACTC	59.755	20	267	1351	1617	CAAGGGACTGCGCTTCCTTA	60.036	20	GCCAAGAATGCCACCAACTC	59.755	20	268	1350	1617
Cluster-9641.12796	1	p2	(TC)6	12	122	133	GAGCAGCATTTGTATGGCCG	59.970	20	TCTCATAAACCGACGCGTGT	59.758	20	146	35	180	CGGAGCAGCATTTGTATGGC	59.970	20	TCTCATAAACCGACGCGTGT	59.758	20	148	33	180	GAGCAGCATTTGTATGGCCG	59.970	20	GGTGTGGACCCCAGTATTCC	59.745	20	230	35	264
Cluster-9641.12790	1	p1	(A)14	14	1	14
Cluster-9641.12790	2	p2	(CT)13	26	939	964	CCGACATTGTTGGACTCCCA	59.964	20	CCAAACGGGCTTCGATTCAA	59.122	20	238	757	994	TGCCCCAACACTGGTATGTC	59.962	20	CCAAACGGGCTTCGATTCAA	59.122	20	271	724	994	CTGCCCCAACACTGGTATGT	59.962	20	CCAAACGGGCTTCGATTCAA	59.122	20	272	723	994
Cluster-9641.12791	1	p2	(AG)8	16	1574	1589	CGGAGGAGATGTCGAGGAGA	60.179	20	GCAACCCATCTCCGTCTCTC	60.179	20	141	1502	1642	TCTGAGTAGCACCTCCAGCA	60.252	20	GCAACCCATCTCCGTCTCTC	60.179	20	279	1364	1642	TCGAGGAGAGGATTGCCCAT	60.399	20	GCAACCCATCTCCGTCTCTC	60.179	20	130	1513	1642
Cluster-9641.12793	1	p1	(A)11	11	1049	1059	TGCATTGCATGGGCCAAAAA	59.890	20	GAGGGCTTGAAAGGGTGTCT	59.598	20	151	999	1149	TGCATTGCATGGGCCAAAAA	59.890	20	AGAGGGCTTGAAAGGGTGTC	59.598	20	152	999	1150	GCATTGCATGGGCCAAAAAC	59.477	20	GAGGGCTTGAAAGGGTGTCT	59.598	20	150	1000	1149
Cluster-9641.12798	1	p2	(GA)7	14	7392	7405
Cluster-9641.12799	1	p2	(TA)11	22	1	22
Cluster-1211.0	1	p1	(A)20	20	65	84	CAATCTTCCCGCTTAGTTAGGC	59.127	22	GAGCTCTACCACTGGCTTCC	59.823	20	208	40	247	CAATCTTCCCGCTTAGTTAGGC	59.127	22	TTGGGCCTGTTTTGTTGCAG	59.822	20	129	40	168	CAATCTTCCCGCTTAGTTAGGC	59.127	22	GGGCCTGTTTTGTTGCAGTT	59.822	20	127	40	166
Cluster-12311.0	1	p1	(A)10	10	239	248	ACAAACCCTAATCTCCATTGCA	57.954	22	GCCCAGAGGTATCTCAACCG	59.895	20	233	104	336	ACAAACCCTAATCTCCATTGCA	57.954	22	AAAGCTAGAGGCCCAGAGGT	60.253	20	243	104	346	ACAAACCCTAATCTCCATTGCA	57.954	22	GGCCCAGAGGTATCTCAACC	59.530	20	234	104	337
Cluster-9641.11449	1	p1	(A)13	13	129	141	CAACCCAGGCTCTCCTTCAG	60.036	20	TCGGGTTCTGCATTTACGCT	60.037	20	151	28	178	AACAACCCAGGCTCTCCTTC	59.598	20	TCGGGTTCTGCATTTACGCT	60.037	20	153	26	178	ACCCAGGCTCTCCTTCAGTT	60.475	20	TCGGGTTCTGCATTTACGCT	60.037	20	149	30	178
Cluster-9641.11448	1	p4	(ATAC)5	20	78	97	TTTGTCCACCAACACCCACA	59.960	20	CCACCTTTCCACCCCATCTC	60.034	20	140	42	181	TTTGTCCACCAACACCCACA	59.960	20	AAGTGGTGCCTGCACTATCC	60.035	20	180	42	221	TTTGTCCACCAACACCCACA	59.960	20	TTGTGTTGGAGCGTGCCTTA	60.179	20	101	42	142
Cluster-9641.11443	1	p1	(T)15	15	682	696	GGAATCACGCAACAAAACCCA	59.932	21	TTGTTTTCAAGCGGGTCAGT	58.242	20	280	616	895	GGAATCACGCAACAAAACCC	58.222	20	TTGTTTTCAAGCGGGTCAGT	58.242	20	280	616	895	GGAATCACGCAACAAAACCCA	59.932	21	TGTTTTCAAGCGGGTCAGTA	57.376	20	279	616	894
Cluster-9641.11443	2	p3	(AAT)7	21	1695	1715
Cluster-9641.11442	1	p2	(TA)7	14	284	297	CCTTCCTCGACCCAGGAAAC	60.036	20	CCTGCCTGTAGCCCAGTTAG	59.821	20	273	244	516	CAGGAAACTTGGAGGGGGAC	59.962	20	CCTGCCTGTAGCCCAGTTAG	59.821	20	261	256	516	GACCCAGGAAACTTGGAGGG	59.962	20	CCTGCCTGTAGCCCAGTTAG	59.821	20	265	252	516
Cluster-9641.11445	1	p2	(TC)7	14	744	757
Cluster-9641.11447	1	c	(A)30(CA)7	44	145	188	AGCTTCTCCAAACACCACCC	60.179	20	AGCAGCAACCCAAGGCTAAT	59.960	20	254	26	279	GCTTCTCCAAACACCACCCA	60.467	20	AGCAGCAACCCAAGGCTAAT	59.960	20	253	27	279	AGCTTCTCCAAACACCACCC	60.179	20	GAGCAGCAACCCAAGGCTAA	60.609	20	255	26	280
Cluster-9641.11447	2	p1	(T)11	11	1791	1801	AGGGCCAGTTTGGTAATGCT	59.591	20	CACCCCTTAGGCTGCTTCAA	59.962	20	155	1751	1905	AGGGCCAGTTTGGTAATGCT	59.591	20	TCAAAGCACCCCTTAGGCTG	59.962	20	161	1751	1911	AGGGCCAGTTTGGTAATGCT	59.591	20	ACCCCTTAGGCTGCTTCAAA	59.223	20	154	1751	1904
Cluster-9641.11446	1	p1	(A)10	10	505	514	ACAGATCCATTGGTTGCGTTC	59.187	21	ATGAACCAAGGCTCCTCACG	60.036	20	264	477	740	ACAGATCCATTGGTTGCGTT	58.090	20	ATGAACCAAGGCTCCTCACG	60.036	20	264	477	740	ACAGATCCATTGGTTGCGTTC	59.187	21	CAAGGCTCCTCACGCTATGT	59.823	20	258	477	734
Cluster-9641.12868	1	p2	(CT)7	14	1695	1708	AGGCATCATCTTTGGCTGCT	60.033	20	CCGTGAGACGATGAGAGCAA	59.829	20	140	1617	1756	GAGCCTCTGGATCCTGATGC	59.965	20	CCGTGAGACGATGAGAGCAA	59.829	20	188	1569	1756	AGGCATCATCTTTGGCTGCT	60.033	20	CGTGCAGCGAAGATAGGTGA	60.179	20	169	1617	1785
Cluster-9641.12868	2	p1	(A)10	10	2624	2633	GGAAGTACCACGTCCGTTGA	59.685	20	GGCTGTTTCAAATCGGGGTG	59.756	20	250	2600	2849	GGAAGTACCACGTCCGTTGA	59.685	20	GCTGTTTCAAATCGGGGTGC	60.389	20	249	2600	2848	GGAAGTACCACGTCCGTTGA	59.685	20	CTGGGCTGTTTCAAATCGGG	59.472	20	253	2600	2852
Cluster-9641.12868	3	p1	(A)12	12	2753	2764	GGAAGTACCACGTCCGTTGA	59.685	20	GGCTGTTTCAAATCGGGGTG	59.756	20	250	2600	2849	GGAAGTACCACGTCCGTTGA	59.685	20	GCTGTTTCAAATCGGGGTGC	60.389	20	249	2600	2848	GGAAGTACCACGTCCGTTGA	59.685	20	CTGGGCTGTTTCAAATCGGG	59.472	20	253	2600	2852
Cluster-9641.12868	4	p1	(A)11	11	3018	3028	ACCCAAGATAATTTGGCCTTGC	59.499	22	AGACGCTCAAGTTGCCTTCT	59.605	20	263	2980	3242	CCCAAGATAATTTGGCCTTGCT	59.232	22	AGACGCTCAAGTTGCCTTCT	59.605	20	262	2981	3242	AACCCAAGATAATTTGGCCTTGC	60.055	23	AGACGCTCAAGTTGCCTTCT	59.605	20	264	2979	3242
Cluster-9641.12868	5	c	(GT)6acataa(AT)7	32	3280	3311	CAAAACAAACAAACACGGCCA	58.931	21	GAGAGCTCGCCTGTCTCATC	59.969	20	261	3111	3371	CAAAACAAACAAACACGGCCA	58.931	21	ACCCCATCCCCATCACTGTA	59.954	20	231	3111	3341	CAAAACAAACAAACACGGCCA	58.931	21	GTCTCATCCTCCACGACGAC	59.901	20	249	3111	3359
Cluster-9641.12869	1	p4	(GTTT)5	20	1514	1533	CGATGTTCGGGGCCTAACAT	60.179	20	GTGTGGTCGTGGGGAATCAA	60.251	20	169	1465	1633	CGATGTTCGGGGCCTAACAT	60.179	20	AATGACTCGTGTGGTCGTGG	60.320	20	177	1465	1641	ATGAATGGCCGAAAACCTGC	59.468	20	GTGTGGTCGTGGGGAATCAA	60.251	20	215	1419	1633
Cluster-9641.12866	1	p1	(T)11	11	695	705	AACAAGCTGCTCAAGTTGCG	59.970	20	CCTTGAACAACTTGGTGCAGA	58.976	21	250	494	743	AACAAGCTGCTCAAGTTGCG	59.970	20	TCCTTGAACAACTTGGTGCAG	58.976	21	251	494	744	CGCAACAAGCTGCTCAAGTT	59.970	20	CCTTGAACAACTTGGTGCAGA	58.976	21	253	491	743
Cluster-9641.12867	1	p1	(A)10	10	590	599	AGATTATGGGTTTTGTGCATTACA	57.151	24	TCCATGAGGTTTTGTGGCCA	59.813	20	227	501	727	ACTTTGTTCTCCAATTTTTCTGTCTCA	59.877	27	TCCATGAGGTTTTGTGGCCA	59.813	20	260	468	727	TTTGTTCTCCAATTTTTCTGTCTCA	57.597	25	TCCATGAGGTTTTGTGGCCA	59.813	20	258	470	727
Cluster-9641.12867	2	c	(A)12gccagaatcgattcagatct(GA)8	48	898	945	AAACTCATGGGGCCAAGTGT	59.812	20	CACCACTATCCTCCCCTCCA	60.031	20	245	776	1020	AAACTCATGGGGCCAAGTGT	59.812	20	AGCGGTTTTGGGAACTACGT	59.893	20	278	776	1053	AAACTCATGGGGCCAAGTGT	59.812	20	CCCCTCCAATGGCTATGTCC	59.889	20	222	776	997
Cluster-9641.12867	3	p1	(T)13	13	3264	3276	AGGATAGCGATACCAACAATCTT	57.447	23	CGGTTCAAGCTCTTCAGTGC	59.485	20	182	3236	3417	AGGATAGCGATACCAACAATCTT	57.447	23	GCGGTTCAAGCTCTTCAGTG	59.485	20	183	3236	3418	AAGGATAGCGATACCAACAATCT	57.447	23	CGGTTCAAGCTCTTCAGTGC	59.485	20	183	3235	3417
Cluster-9641.12867	4	p1	(A)11	11	5008	5018	CTCTACTGTGCAGGCTGCTT	60.037	20	GGCTACCTTGGCTGCAGTTT	60.896	20	268	4896	5163	CATCGGACGGCTCTACTGTG	60.249	20	GGCTACCTTGGCTGCAGTTT	60.896	20	278	4886	5163	CTGGATTTGGTGTTGCGCTG	60.388	20	GGCTACCTTGGCTGCAGTTT	60.896	20	239	4925	5163
Cluster-9641.12864	1	p2	(GA)14	28	3625	3652	AGAGAGGGGCGAATTGAGAA	58.427	20	ACGCTAGGACACGCATATGT	59.255	20	246	3566	3811	AGAGAGGGGCGAATTGAGAA	58.427	20	ACACGCTAGGACACGCATAT	59.255	20	248	3566	3813	AGAGAGGGGCGAATTGAGAA	58.427	20	ATACACGCTAGGACACGCAT	59.255	20	250	3566	3815
Cluster-9641.12864	2	p2	(TA)6	12	3782	3793	TAGGGATCTCTGCGACGAGA	59.531	20	TATACACGCTAGGACACGCA	58.618	20	209	3608	3816	TGCGACGAGAGAGAGAGAGA	59.467	20	TATACACGCTAGGACACGCA	58.618	20	199	3618	3816	TCTGCGACGAGAGAGAGAGA	59.467	20	TATACACGCTAGGACACGCA	58.618	20	201	3616	3816
Cluster-9641.12862	1	p1	(T)12	12	1555	1566
Cluster-9641.14984	1	c	(TC)7caccagtggccgccggttgtggatatgattcctttggcagcattcccggctgggagagaagggtgtatatatatacatg(TA)8tgc(ATGT)5	132	2685	2816	CTGAGGCTTATTGCTGGGCT	60.107	20	ACACGGAGATAAAGAAATACATATCCA	58.352	27	197	2653	2849	AGGGCTGAGGCTTATTGCTG	60.107	20	ACACGGAGATAAAGAAATACATATCCA	58.352	27	201	2649	2849	TGAGGGCTGAGGCTTATTGC	60.107	20	ACACGGAGATAAAGAAATACATATCCA	58.352	27	203	2647	2849
Cluster-9641.10798	1	p1	(A)10	10	163	172	GCAAGCGTTTCCGGGAAAAT	60.039	20	TTCGCGGAGTCGTTTACCTC	60.110	20	258	45	302	GCAAGCGTTTCCGGGAAAAT	60.039	20	GTTCGCGGAGTCGTTTACCT	60.388	20	259	45	303	GCAAGCGTTTCCGGGAAAAT	60.039	20	GGGAGGTGAGAAGAATCCGG	59.534	20	231	45	275
Cluster-9641.10798	2	p2	(AG)11	22	3108	3129	AGAGGAGTAGTAGGGCGAGC	60.179	20	CCCATCTTCAGCTTGATGTTCA	58.650	22	107	3065	3171	CTCGGTTGGAATCGGAGCAT	60.179	20	CCCATCTTCAGCTTGATGTTCA	58.650	22	266	2906	3171	GTGACTCGGTTGGAATCGGA	59.754	20	CCCATCTTCAGCTTGATGTTCA	58.650	22	270	2902	3171
Cluster-9641.10796	1	p3	(TAT)8	24	29	52
Cluster-9641.10796	2	p1	(T)10	10	836	845
Cluster-9641.10797	1	p3	(AAT)7	21	51	71	GAATGGGCCGGTTTGGTTC	59.410	19	AGCTCTTCCATTTAGGCTCTCT	58.617	22	242	3	244	GAATGGGCCGGTTTGGTTC	59.410	19	AGCTCTTCCATTTAGGCTCTCTT	59.220	23	242	3	244	GAATGGGCCGGTTTGGTTC	59.410	19	GCTCTTCCATTTAGGCTCTCT	57.164	21	241	3	243
Cluster-9641.10790	1	p1	(A)10	10	1394	1403	TCGAAAAACATCAAATTCCCCCA	59.102	23	GTCTCCTGGTGGCATCACAA	59.963	20	262	1326	1587	CTCGAAAAACATCAAATTCCCCCA	60.022	24	GTCTCCTGGTGGCATCACAA	59.963	20	263	1325	1587	TCCTCGAAAAACATCAAATTCCCC	59.780	24	GTCTCCTGGTGGCATCACAA	59.963	20	265	1323	1587
Cluster-9641.10790	2	c	(TA)9(GA)7	32	1519	1550	CGCGCCACATTACGACAGTA	60.799	20	GTCTCCTGGTGGCATCACAA	59.963	20	136	1452	1587	CGCGCCACATTACGACAGTA	60.799	20	ATCGTTGCAATTGACGCCAC	60.110	20	211	1452	1662	CGCGCCACATTACGACAGTA	60.799	20	TTGAGCCAACCTCCACCAAA	59.740	20	168	1452	1619
Cluster-9641.9557	1	p2	(TC)8	16	77	92	AAAGGGGGCTCATCACATCC	59.740	20	TAGGATCTGCGGAAAGTGGC	59.822	20	146	14	159	TCATCACATCCCAGCGCAAA	60.322	20	TAGGATCTGCGGAAAGTGGC	59.822	20	137	23	159	TCATCACATCCCAGCGCAAA	60.322	20	TTGTCCGGACACGTGAATCA	59.610	20	279	23	301
Cluster-9641.9557	2	p2	(TA)10	20	439	458	ACGTGTCCGGACAAACACTT	60.108	20	AGAGGTAAGACTGCGTGCAC	60.038	20	244	288	531	TTCACGTGTCCGGACAAACA	60.108	20	AGAGGTAAGACTGCGTGCAC	60.038	20	247	285	531	CCGAAGCCCCTAGTCTCCTA	59.815	20	AGAGGTAAGACTGCGTGCAC	60.038	20	162	370	531
Cluster-9641.29263	1	p1	(T)19	19	595	613
Cluster-9641.33074	1	p1	(A)12	12	210	221	GTAGATGTCACGCCCCGAAT	59.896	20	ACGAGATTTGCGAAGTAGCGA	60.135	21	137	154	290	AGGAACTCGGGACTGAGTGT	60.179	20	ACGAGATTTGCGAAGTAGCGA	60.135	21	113	178	290	GTAGATGTCACGCCCCGAAT	59.896	20	GACGAGATTTGCGAAGTAGCG	59.747	21	138	154	291
Cluster-9641.33076	1	p3	(ATT)7	21	217	237	TCTATCCAGAGAGAGGGCGG	59.889	20	GGGCTACAACTCTTGATCCCT	59.159	21	215	183	397	TCTATCCAGAGAGAGGGCGG	59.889	20	AGGGCTACAACTCTTGATCCC	59.159	21	216	183	398	CTATCCAGAGAGAGGGCGGT	60.179	20	GGGCTACAACTCTTGATCCCT	59.159	21	214	184	397
Cluster-9641.33071	1	p2	(AT)9	18	197	214	GCCTAAACCCCATCAACCCA	59.960	20	TCGTGTTCGAGTTTGGAGATGT	59.965	22	253	97	349	GCCTAAACCCCATCAACCCA	59.960	20	TCGAGTTTGGAGATGTTTGGGT	59.894	22	247	97	343	TGCCCAGTTCAGTTCAAGCA	60.107	20	TCGAGTTTGGAGATGTTTGGGT	59.894	22	278	66	343
Cluster-9641.33071	2	p2	(TA)6	12	514	525	CCAAACTCGAACACGATAGCC	59.341	21	CGTGCTTTCTTTCGTGATGTGT	60.033	22	234	334	567	CCAAACTCGAACACGATAGCC	59.341	21	TCGTGCTTTCTTTCGTGATGTG	59.779	22	235	334	568	CCAAACTCGAACACGATAGCC	59.341	21	TGGAGACGTATGAGTATCGTGC	59.710	22	251	334	584
Cluster-9641.33071	3	p1	(A)10	10	878	887	ATCCACCCAAGTCAACGCAT	59.962	20	TTGCCGCCTGTCAAGCTTAT	60.322	20	248	677	924	AATCCACCCAAGTCAACGCA	60.179	20	TTGCCGCCTGTCAAGCTTAT	60.322	20	249	676	924	ATCCACCCAAGTCAACGCAT	59.962	20	TTTGCCGCCTGTCAAGCTTA	60.536	20	249	677	925
Cluster-9641.2968	1	p1	(A)12	12	784	795
Cluster-9641.32134	1	p1	(A)11	11	135	145	TGGGTTTAAGTTGAGAGAGAGGG	59.417	23	AGGGTGATTCTATTGGCACGT	59.440	21	224	55	278	GGGTTTAAGTTGAGAGAGAGGGA	59.161	23	AGGGTGATTCTATTGGCACGT	59.440	21	223	56	278	TGGGTTTAAGTTGAGAGAGAGGG	59.417	23	TGGCACGTAAGCAATTTCCT	58.096	20	211	55	265
Cluster-9641.32131	1	p2	(AC)15	30	449	478	TGGCACTGGGTTTTGTCACT	60.034	20	AGAAAAATTAATACACGCAAACCGC	59.656	25	227	301	527	TGGCACTGGGTTTTGTCACT	60.034	20	AAAAATTAATACACGCAAACCGC	57.496	23	225	301	525	TGGCACTGGGTTTTGTCACT	60.034	20	GAAAAATTAATACACGCAAACCGC	58.465	24	226	301	526
Cluster-9641.32138	1	p1	(T)10	10	445	454	CTCGAGCAGCTGCCTGAAG	60.810	19	TGATTTTTAAGACACTTACTCATCGAG	57.860	27	246	239	484	CTCGAGCAGCTGCCTGAAG	60.810	19	CTGATTTTTAAGACACTTACTCATCGA	57.860	27	247	239	485	TCGAGCAGCTGCCTGAAG	59.736	18	TGATTTTTAAGACACTTACTCATCGAG	57.860	27	245	240	484
Cluster-9641.32139	1	p2	(AT)12	24	636	659	GCATCGCAGAGAAAAATTGAGC	59.149	22	AGGCATATGCGAAAACACTGT	58.564	21	196	499	694	TCGCAGAGAAAAATTGAGCTTCG	60.121	23	AGGCATATGCGAAAACACTGT	58.564	21	193	502	694	CGCAGAGAAAAATTGAGCTTCG	58.841	22	AGGCATATGCGAAAACACTGT	58.564	21	192	503	694
Cluster-9641.8950	1	c	(AG)6atcggcttatacctatattcactctcaaattcgcctattcttaagagtcaattctcactccttga(CT)9	95	1	95
Cluster-9641.8950	2	p2	(AG)14	28	247	274	GGGTCGATTTTCCGGCAATG	59.899	20	CATCTCCCCGCCTTGAACAT	60.107	20	119	180	298	ATTTTCCGGCAATGCTTCGG	59.827	20	CATCTCCCCGCCTTGAACAT	60.107	20	113	186	298	GGGTCGATTTTCCGGCAATG	59.899	20	ATCTCCCCGCCTTGAACATC	59.819	20	118	180	297
Cluster-9641.8951	1	p1	(A)11	11	647	657
Cluster-9641.8952	1	p2	(AG)10	20	55	74	GGATTGTGACTTGGCCTCCA	59.962	20	CGAAACCCACATACACGATCG	59.413	21	140	1	140	CGAAAGGAACCGTCTCTCCC	60.109	20	CGAAACCCACATACACGATCG	59.413	21	119	22	140	TGACTTGGCCTCCAACGAAA	59.818	20	CGAAACCCACATACACGATCG	59.413	21	134	7	140
Cluster-9641.8952	2	p2	(TA)7	14	245	258	CGATCGTGTATGTGGGTTTCG	59.413	21	TGGAAAGACTGCTATGAATGCG	59.062	22	242	120	361	CGATCGTGTATGTGGGTTTCG	59.413	21	GGAAAGACTGCTATGAATGCGT	59.061	22	241	120	360	CGATCGTGTATGTGGGTTTCG	59.413	21	GGAAAGACTGCTATGAATGCGTT	59.625	23	241	120	360
Cluster-9641.8952	3	p1	(T)11	11	2031	2041	TCCCGAAGAACCTCATGTACAC	59.767	22	TGGCATGCCTGAGAAAAACAC	59.659	21	246	1913	2158	CCCGAAGAACCTCATGTACACT	59.766	22	TGGCATGCCTGAGAAAAACAC	59.659	21	245	1914	2158	CATGTATGCTGGCGTGTATGA	58.517	21	TGGCATGCCTGAGAAAAACAC	59.659	21	192	1967	2158
Cluster-9641.8953	1	p3	(TAT)6	18	1435	1452	TGATCCCGATGTGCCTGATG	59.893	20	AAAACCACGCTATGCCATGC	59.827	20	276	1310	1585	TGATCCCGATGTGCCTGATG	59.893	20	CGCTATGCCATGCAACTACG	59.767	20	269	1310	1578	CCCGATGTGCCTGATGGTTA	59.820	20	AAAACCACGCTATGCCATGC	59.827	20	272	1314	1585
Cluster-9641.8954	1	p1	(A)10	10	327	336	CATCGTCCTCCTTCTCTGCC	59.896	20	TGCGATGAAGTGGAGGGAAC	60.036	20	237	234	470	CCATCGTCCTCCTTCTCTGC	59.896	20	TGCGATGAAGTGGAGGGAAC	60.036	20	238	233	470	TCCTCCTTCTCTGCCCAAGT	60.179	20	TGCGATGAAGTGGAGGGAAC	60.036	20	232	239	470
Cluster-9641.8954	2	p2	(AT)17	34	1100	1133
Cluster-9641.8956	1	p3	(TGG)5	15	1000	1014	GGAAAAGGTGGAGGAGTCGG	60.036	20	TGCACCCTTAATAGCCACCG	60.107	20	256	808	1063	TCTGGAGGTGGAGTAGGTGG	59.959	20	TGCACCCTTAATAGCCACCG	60.107	20	229	835	1063	TGGAAAAGGCGGAGGAGTTG	60.251	20	TGCACCCTTAATAGCCACCG	60.107	20	137	927	1063
Cluster-9641.8958	1	c	(TC)8ccccttttt(TTC)5atcttctcttgggaaccctaaattatgattctgtgaatattcataccatatatgtattgaatcgcctcgcctgcaactatgtgccaaattccatctatct(AC)11tagaggtttagatgtatcttaatcatagga(T)14at(CTCC)6	232	214	445
Cluster-9641.8958	2	p4	(ATAC)7	28	616	643	TCTCAGGCCGTGATCATTGT	59.095	20	GGGGAGCCATTCAGCTTGAT	60.106	20	268	569	836	TCTCAGGCCGTGATCATTGT	59.095	20	TTAAGGGGGAGCCATTCAGC	59.741	20	273	569	841	TCTCAGGCCGTGATCATTGT	59.095	20	CCCCTGTTCAACTGAGAGCA	59.602	20	235	569	803
Cluster-9641.8958	3	c	(CT)9gtctgtctgtctg(TC)7	45	1295	1339	CCCCAAAAACACAGCCCCTA	60.179	20	TTCACAGGTCATCCCCTTGC	59.962	20	176	1225	1400	AAACACAGCCCCTACCCAAC	60.179	20	TTCACAGGTCATCCCCTTGC	59.962	20	170	1231	1400	GCCCCTACCCAACCATTGTT	60.252	20	TTCACAGGTCATCCCCTTGC	59.962	20	163	1238	1400
Cluster-9641.8959	1	p1	(G)12	12	40	51	CCAAGGAGGTGGTTGAGGTG	60.251	20	CCTCCTCGCACAACCACAT	60.003	19	119	11	129	CCAAGGAGGTGGTTGAGGTG	60.251	20	CCTCCTCGCACAACCACATC	61.021	20	119	11	129	CCAAGGAGGTGGTTGAGGTG	60.251	20	CACGCCTCCACTACACTGG	60.080	19	147	11	157
Cluster-9641.8959	2	p2	(GA)6	12	651	662
Cluster-10142.1	1	p1	(T)10	10	176	185	CCCCAACGCTATTGTTTGGG	59.470	20	CTCGATGAGCCCGGAATAGA	58.752	20	188	89	276	CCCCAACGCTATTGTTTGGG	59.470	20	CTCGATGAGCCCGGAATAGAA	59.386	21	188	89	276	CCCCAACGCTATTGTTTGGG	59.470	20	TCGATGAGCCCGGAATAGAA	58.300	20	187	89	275
Cluster-10142.1	2	p1	(T)10	10	321	330	TCTATTCCGGGCTCATCGAG	58.752	20	TTGTCCTCCCCATCAACCAA	58.846	20	198	257	454	TCTATTCCGGGCTCATCGAG	58.752	20	TTTGTCCTCCCCATCAACCA	58.846	20	199	257	455	TCTATTCCGGGCTCATCGAG	58.752	20	TGTCCTCCCCATCAACCAAT	58.618	20	197	257	453
Cluster-9641.438	1	c	(T)12a(T)10	23	985	1007	CGTCGTAGCCAGTAATCCCC	59.968	20	TGAGGGCTGAAACTACGCAG	60.037	20	203	865	1067	CCGTCGTAGCCAGTAATCCC	59.968	20	TGAGGGCTGAAACTACGCAG	60.037	20	204	864	1067	ACTGCGAATGAACCGTCGTA	59.758	20	TGAGGGCTGAAACTACGCAG	60.037	20	216	852	1067
Cluster-9641.439	1	p1	(A)14	14	73	86	TGACTTGTACTGCTACATTCTACA	57.416	24	AGGACTAGCGAAGGCATTCC	59.534	20	250	2	251	TGACTTGTACTGCTACATTCTACA	57.416	24	GGAACTCCTGAGGACTAGCG	59.258	20	260	2	261	TGACTTGTACTGCTACATTCTACA	57.416	24	CTGAGGACTAGCGAAGGCAT	59.250	20	253	2	254
Cluster-9641.1858	1	p2	(TA)8	16	931	946	GTTGTTGGTCGTGGTAGGGA	59.606	20	CCCCTAGCACTTCTTCTGCC	60.107	20	234	846	1079	AGGTTGTTGGTCGTGGTAGG	59.605	20	CCCCTAGCACTTCTTCTGCC	60.107	20	236	844	1079	GGTTGTTGGTCGTGGTAGGG	60.605	20	CCCCTAGCACTTCTTCTGCC	60.107	20	235	845	1079
Cluster-9641.433	1	p1	(T)10	10	501	510	CCTCAAGTTCCCCTACGAACC	60.066	21	CCAGGTTCCGTAGATCACCC	59.536	20	272	432	703	CTCAAGTTCCCCTACGAACCA	59.378	21	CCAGGTTCCGTAGATCACCC	59.536	20	271	433	703	CCTCAAGTTCCCCTACGAACC	60.066	21	CAGAAGTCCACCAGATTCGCT	60.067	21	145	432	576
Cluster-9641.32688	1	p2	(AG)6	12	301	312	ACAACTGTGGTGGTGACGAG	60.179	20	TCCTCACTCTCTCTCAGCCA	59.299	20	200	147	346	GACAACTGTGGTGGTGACGA	60.179	20	TCCTCACTCTCTCTCAGCCA	59.299	20	201	146	346	ACAACTGTGGTGGTGACGAG	60.179	20	TCTCCTCACTCTCTCTCAGCC	60.065	21	202	147	348
Cluster-9641.32680	1	p3	(TTC)5	15	423	437	TGTGGTGGTATGGGCTTCTG	59.672	20	AAACCCCTCCAGTTGACACC	59.815	20	255	333	587	GTGGTGGTATGGGCTTCTGT	59.672	20	AAACCCCTCCAGTTGACACC	59.815	20	254	334	587	GGTGGTATGGGCTTCTGTCA	59.382	20	AAACCCCTCCAGTTGACACC	59.815	20	252	336	587
Cluster-9641.32683	1	p1	(A)12	12	434	445	TGGGTTTTGTGCTGTTCAGT	58.154	20	CGCTACAGCCTCGAATCAGT	59.899	20	210	304	513	TGGGTTTTGTGCTGTTCAGT	58.154	20	ACGCTACAGCCTCGAATCAG	59.899	20	211	304	514	TGGGTTTTGTGCTGTTCAGTT	58.825	21	CGCTACAGCCTCGAATCAGT	59.899	20	210	304	513
Cluster-9641.32684	1	p1	(A)21	21	1	21
Cluster-9641.32685	1	p2	(TA)6	12	364	375	ACGGGCATGTACTTTGGGTT	59.888	20	CAAGCACTGCCTTAAGTTCTGT	59.119	22	205	318	522	ACGGGCATGTACTTTGGGTT	59.888	20	ACAAGCACTGCCTTAAGTTCTG	59.119	22	206	318	523	ACGGGCATGTACTTTGGGTT	59.888	20	AGCACTGCCTTAAGTTCTGT	57.061	20	203	318	520
Cluster-9641.8484	1	p1	(T)12	12	77	88	AGGTACGCTTGAGTGTTCGG	60.039	20	GCCACATCACAACCCACAAC	59.968	20	128	48	175	ACGCTTGAGTGTTCGGTTCT	59.896	20	GCCACATCACAACCCACAAC	59.968	20	124	52	175	AGGTACGCTTGAGTGTTCGG	60.039	20	ATCACAACCCACAACTGCCA	60.106	20	123	48	170
Cluster-9641.8485	1	p2	(AG)16	32	43	74	CGGAACTGAAGTGTTGACCG	59.141	20	CACGTGGCTTTGAGGATCCA	60.322	20	121	15	135	CGGAACTGAAGTGTTGACCG	59.141	20	ACACGTGGCTTTGAGGATCC	60.322	20	122	15	136	CGGAACTGAAGTGTTGACCG	59.141	20	CAACGGTTTGGGGAGAGAGG	60.322	20	224	15	238
Cluster-9641.8485	2	p1	(T)10	10	3314	3323
Cluster-9641.8483	1	p1	(A)10	10	535	544	CCCTTACAGTTCGACTTAAGGCT	60.056	23	GTCAGGACTTTGCTGGTGGA	59.891	20	255	418	672	TCCCTTACAGTTCGACTTAAGGC	60.056	23	GTCAGGACTTTGCTGGTGGA	59.891	20	256	417	672	CCCTTACAGTTCGACTTAAGGCT	60.056	23	TCGTCAGGACTTTGCTGGTG	60.250	20	257	418	674
Cluster-9641.3564	1	p2	(AG)10	20	21	40
Cluster-9641.3565	1	p6	(TTTGGA)8	48	607	654	TGGTTTAGTGCGGGTTTGGT	60.107	20	ACCACACCAAACCAACTCCA	59.667	20	218	502	719	AGTGCGGGTTTGGTGTAGTT	59.818	20	ACCACACCAAACCAACTCCA	59.667	20	212	508	719	GGTTTAGTGCGGGTTTGGTG	59.687	20	ACCACACCAAACCAACTCCA	59.667	20	217	503	719
Cluster-9641.3566	1	p2	(TA)18	36	425	460
Cluster-9641.3562	1	p1	(T)20	20	1353	1372	GGAACCACGATTTCAACGCC	60.110	20	CCACCACACAACACACTCCT	60.107	20	163	1287	1449	GGAACCACGATTTCAACGCC	60.110	20	TACCCAACCCAACCTTTGCA	59.738	20	230	1287	1516	GGAACCACGATTTCAACGCC	60.110	20	ACCACCACACAACACACTCC	60.394	20	164	1287	1450
Cluster-9641.3562	2	c	(CCT)5aactatacgcttatttatattattattactccactagtattttatttgcaagtccacaacacacacaatgcac(TA)13	114	1828	1941
Cluster-9641.3568	1	p2	(TA)17	34	1	34
Cluster-9641.3568	2	p2	(TA)6	12	713	724	AGTTGGACAAGACCGCTAGT	58.661	20	TTGGATTGTCACGCGGTGTA	59.966	20	280	661	940	GGAGTTGGACAAGACCGCTA	59.393	20	TCACGCGGTGTATTCTTCCT	59.107	20	274	659	932	TAGGAGTTGGACAAGACCGC	59.393	20	TCACGCGGTGTATTCTTCCT	59.107	20	276	657	932
Cluster-9641.3569	1	p1	(A)12	12	423	434	GGTGCCTGAAATGCTCATGG	59.541	20	ATTCGGAGTTCGGTGGCATT	60.035	20	114	395	508	GGTGCCTGAAATGCTCATGG	59.541	20	AGCTCAATGGGCCAATTGGA	59.958	20	172	395	566	GGTGCCTGAAATGCTCATGG	59.541	20	ACTTGAGCTCAATGGGCCAA	59.887	20	177	395	571
Cluster-9641.35482	1	p1	(A)11	11	95	105	ACCATACACCCCAGGCTACA	60.253	20	TTTTGCGGTTTTGCCAAGCA	60.392	20	207	65	271	CACCCCAGGCTACAAGTTCC	60.323	20	TTTTGCGGTTTTGCCAAGCA	60.392	20	201	71	271	ACACCCCAGGCTACAAGTTC	59.599	20	TTTTGCGGTTTTGCCAAGCA	60.392	20	202	70	271
Cluster-9641.35482	2	p2	(CT)10	20	660	679	ACTGTGTGTTTGTTTGCACGT	59.732	21	GCTGGAGGTTTGGTGGGTAT	59.668	20	254	477	730	TGCACGTAATTCCCATGCTCA	60.340	21	GCTGGAGGTTTGGTGGGTAT	59.668	20	240	491	730	GCACGTAATTCCCATGCTCA	58.621	20	GCTGGAGGTTTGGTGGGTAT	59.668	20	239	492	730
Cluster-9641.35482	3	p1	(T)10	10	1321	1330	GAAAAGCTGGCACTTTGGGG	59.966	20	ACATTTACTCTTGGCCGCGA	60.037	20	241	1202	1442	TCCTTGCTAAGCACCTTCGG	60.036	20	ACATTTACTCTTGGCCGCGA	60.037	20	184	1259	1442	GAAAAGCTGGCACTTTGGGG	59.966	20	CCCAACATGCATCCAATGGC	60.179	20	180	1202	1381
Cluster-9641.5004	1	p1	(T)14	14	1290	1303	CCCTTCTCTGTGGTTCTCTAGC	59.833	22	ATACGGGGCTAAAACGGCAA	60.035	20	247	1238	1484	CCCTTCTCTGTGGTTCTCTAGC	59.833	22	TACGGGGCTAAAACGGCAAA	60.251	20	246	1238	1483	TTAGCCCCATTTTCACCACA	57.315	20	ATACGGGGCTAAAACGGCAA	60.035	20	220	1265	1484
Cluster-9641.5004	2	p1	(T)10	10	1610	1619	TTGCCGTTTTAGCCCCGTAT	60.035	20	CTGTACAATGGGTGGCCGAT	60.107	20	180	1465	1644	TTGCCGTTTTAGCCCCGTAT	60.035	20	ATCTGTACAATGGGTGGCCG	60.107	20	182	1465	1646	TTGCCGTTTTAGCCCCGTAT	60.035	20	ACGACGGCGATTCAGATCTG	60.249	20	280	1465	1744
Cluster-9641.35488	1	p1	(A)16	16	1	16
Cluster-9641.35488	2	p1	(A)12	12	1019	1030	TGCGCCAAGAACAAAACTTT	57.336	20	AACGATCTGTATTGGCCCGA	59.172	20	189	903	1091	TGCGCCAAGAACAAAACTTT	57.336	20	TGGCCCGATCAAAGGTATGT	59.084	20	177	903	1079	TGCGCCAAGAACAAAACTTT	57.336	20	CGATCTGTATTGGCCCGATCA	59.999	21	187	903	1089
Cluster-7290.0	1	p1	(A)26	26	304	329	CGCCACATCTATCATGAAGGC	59.197	21	CGCTTGTCCTTTACTTGCGG	59.834	20	208	203	410	CGCCACATCTATCATGAAGGC	59.197	21	TCCGAGGAACCAAAAGCACT	59.528	20	266	203	468	CGCCACATCTATCATGAAGGC	59.197	21	ACTCCGAGGAACCAAAAGCA	59.528	20	268	203	470
Cluster-7290.0	2	p1	(A)10	10	532	541	CCGCAAGTAAAGGACAAGCG	59.834	20	TGCGAATCTTTCAAGGGGGA	59.304	20	179	391	569	TGCTTTTGGTTCCTCGGAGT	59.528	20	TGCGAATCTTTCAAGGGGGA	59.304	20	119	451	569	AGTGCTTTTGGTTCCTCGGA	59.528	20	TGCGAATCTTTCAAGGGGGA	59.304	20	121	449	569
Cluster-9641.29257	1	p1	(T)10	10	152	161	ATGCACATGCCATGCTACGA	60.464	20	CCCGTTCACACCAGGAAGTT	60.179	20	161	111	271	ATGCACATGCCATGCTACGA	60.464	20	AAGGGCAATACGAGCTTGGG	60.394	20	241	111	351	ATGCACATGCCATGCTACGA	60.464	20	TGGGGGATCTCAGACCTTCA	59.583	20	127	111	237
Cluster-9641.29256	1	p1	(G)11	11	1	11
Cluster-9641.29255	1	p1	(A)14	14	97	110	ACACAGCTCTTTTGTCAACCA	58.278	21	TTCTGTCTCCACGTCAAGCC	59.966	20	240	14	253	ACACAGCTCTTTTGTCAACCA	58.278	21	TGGTGATGACGACGACGATC	59.902	20	166	14	179	ACACAGCTCTTTTGTCAACCA	58.278	21	TTGACGTGGCATTTGCGATG	60.110	20	215	14	228
Cluster-9641.29255	2	p2	(GA)7	14	792	805	GGAAGACGAGTTGGCCGTTA	60.038	20	CGGAGTGAACCTATTTTTGAATCCC	60.164	25	228	610	837	CTTGTAGTGGGTATCGGGGC	59.894	20	CGGAGTGAACCTATTTTTGAATCCC	60.164	25	263	575	837	GAGCTCGTCCTTGTAGTGGG	59.826	20	CGGAGTGAACCTATTTTTGAATCCC	60.164	25	272	566	837
Cluster-9641.29259	1	p1	(A)11	11	579	589	AGTGGAGTTGTAGGGCATGC	60.035	20	TTCCGGGCAAGAGGAACAAC	60.536	20	163	500	662	AGTGGAGTTGTAGGGCATGC	60.035	20	CCGGGCAAGAGGAACAACTT	60.537	20	161	500	660	ACTTCGTAAGCCAGCTGGAC	60.037	20	TTCCGGGCAAGAGGAACAAC	60.536	20	216	447	662
Cluster-9641.25958	1	p1	(A)10	10	424	433	TGCTCACCCATTTCGTCAAA	58.026	20	CAATTGACCACCGTGTGCAA	59.616	20	232	256	487	TGCTCACCCATTTCGTCAAA	58.026	20	TTGCAATTGACCACCGTGTG	59.616	20	235	256	490	TGCTCACCCATTTCGTCAAA	58.026	20	ACCGTGTGCAATCCGACTTT	60.534	20	223	256	478
Cluster-9641.25954	1	p2	(TC)13	26	32	57	CCTAACCGGCTCACTTCCAA	59.676	20	AATCAGTGGAACTCGCGGAG	60.109	20	197	1	197	CCTAACCGGCTCACTTCCAA	59.676	20	AGGAATCAGTGGAACTCGCG	60.109	20	200	1	200	CCTAACCGGCTCACTTCCAA	59.676	20	GAATCAGTGGAACTCGCGGA	60.109	20	198	1	198
Cluster-9641.25950	1	p2	(AT)11	22	2116	2137
Cluster-9641.25952	1	p1	(A)12	12	15	26
Cluster-9641.25952	2	p2	(GA)12	24	205	228	CCCCCACCCTAACCAACAAG	60.252	20	GTTGCGTCCTCCGACTACAT	59.827	20	146	175	320	CCCCCACCCTAACCAACAAG	60.252	20	GGGAAGGATTGCGAAGGAGT	59.747	20	277	175	451	CCCCCACCCTAACCAACAAG	60.252	20	GCAAGAGCGCACATACCATC	59.694	20	217	175	391
Cluster-9641.25952	3	p4	(ATAA)6	24	560	583	AATCCTTCCCTCCCTCCCTC	60.030	20	TACACTACGGCCCTCAGGAA	59.960	20	205	442	646	TATGTGCGCTCTTGCTGTCA	60.037	20	TACACTACGGCCCTCAGGAA	59.960	20	270	377	646	ATGGTATGTGCGCTCTTGCT	60.108	20	TACACTACGGCCCTCAGGAA	59.960	20	274	373	646
Cluster-9641.25952	4	p1	(A)10	10	1685	1694	ATCGGCCCCTTTTCCTTCAC	60.323	20	ACGGTAGAGATTCGTCGGGA	60.108	20	269	1628	1896	ATCGGCCCCTTTTCCTTCAC	60.323	20	GTCGGGAGAGTTGAAGAGCC	60.109	20	256	1628	1883	AATCGGCCCCTTTTCCTTCA	59.592	20	ACGGTAGAGATTCGTCGGGA	60.108	20	270	1627	1896
Cluster-9641.25952	5	p2	(TA)7	14	2761	2774	CAGCAATCTTTGGCCTTGCA	59.681	20	GCTGAGCACACAAAGCCTTC	60.040	20	200	2616	2815	CACAGCAGCAATCTTTGGCC	60.389	20	GCTGAGCACACAAAGCCTTC	60.040	20	205	2611	2815	CAGCAATCTTTGGCCTTGCA	59.681	20	CGTAACAATTCACACCCGGC	59.833	20	218	2616	2833
Cluster-9641.25953	1	p2	(AT)12	24	508	531
Cluster-9726.0	1	c	(CT)7ttctctctcatctctgtcctgactcgcccacctctcactatttagcttatttgaaatcatcacactccaaa(TC)7	99	31	129	CTTCTGCAGCCTTTGAAGGG	59.113	20	TGAGATGACTTACCATCAACAGGA	59.223	24	169	7	175	TTCTGCAGCCTTTGAAGGGC	61.181	20	TGAGATGACTTACCATCAACAGGA	59.223	24	168	8	175	CTTCTGCAGCCTTTGAAGGG	59.113	20	TGAGATGACTTACCATCAACAGG	57.910	23	169	7	175
Cluster-9726.0	2	p2	(GA)7	14	378	391	TAGGGGTGGTCAGTGTCCTC	60.252	20	TTCCTACACCTGTGCTTGCA	59.528	20	108	338	445	GGTCAGTGTCCTCTGCACTG	60.320	20	TTCCTACACCTGTGCTTGCA	59.528	20	101	345	445	TAGGGGTGGTCAGTGTCCTC	60.252	20	TCCTACACCTGTGCTTGCAT	59.308	20	107	338	444
Cluster-9641.17868	1	p3	(TCA)5	15	391	405	GTCGTCATCGCCATCCTCAT	59.967	20	GAGACCCCAATTCCAAGCGA	60.035	20	129	341	469	ACTCGTTCTCGTCGTCATCG	59.905	20	GAGACCCCAATTCCAAGCGA	60.035	20	139	331	469	TTCTCGTCGTCATCGCCATC	60.248	20	GAGACCCCAATTCCAAGCGA	60.035	20	134	336	469
Cluster-9641.17868	2	p2	(GA)7	14	1936	1949	TGCCCTTGGTTGTCCGAATA	59.306	20	TCTCTCAACTTCTACATCCCCA	57.939	22	280	1770	2049	TTGCCCTTGGTTGTCCGAAT	60.179	20	CTCTCAACTTCTACATCCCCAA	57.174	22	280	1769	2048	AGGCATGGTGGATGTGATTGT	59.994	21	CTCTCTCAACTTCTACATCCCCA	58.973	23	180	1871	2050
Cluster-9641.8220	1	p1	(A)11	11	168	178	ACGAGAAAGACACGGCTGAA	59.612	20	GTGGGAGAAGTGTGAGGAGC	60.037	20	220	77	296	AACGAGAAAGACACGGCTGA	59.612	20	GTGGGAGAAGTGTGAGGAGC	60.037	20	221	76	296	ACGAGAAAGACACGGCTGAA	59.612	20	TGGTGGGAGAAGTGTGAGGA	60.105	20	222	77	298
Cluster-9641.8226	1	p1	(A)17	17	1909	1925
Cluster-9641.8227	1	p1	(A)23	23	312	334	ATGTACGACGACGGGAACTC	59.551	20	ACCCATATAAGAATCGTCCCGG	59.434	22	278	114	391	GTACGACGACGGGAACTCTT	59.481	20	ACCCATATAAGAATCGTCCCGG	59.434	22	276	116	391	TGTACGACGACGGGAACTCT	60.604	20	ACCCATATAAGAATCGTCCCGG	59.434	22	277	115	391
Cluster-9641.8225	1	p1	(A)12	12	1015	1026	AACCTTGCTCTGTTCTGCCA	59.817	20	CGTGTAAAAACATTTGCGCGC	60.458	21	221	874	1094	TTGTCTGCTTTTCAGCCCCT	59.814	20	CGTGTAAAAACATTTGCGCGC	60.458	21	252	843	1094	AACCTTGCTCTGTTCTGCCA	59.817	20	GTGTAAAAACATTTGCGCGCA	59.481	21	220	874	1093
Cluster-9641.8229	1	c	(A)10g(A)10	21	273	293	TGGGAATGACAGTTCGGCTT	59.600	20	GAGAGCTCAACGACGGACAA	60.039	20	204	127	330	TTGGGAATGACAGTTCGGCT	59.600	20	GAGAGCTCAACGACGGACAA	60.039	20	205	126	330	TGGGAATGACAGTTCGGCTT	59.600	20	AAGAGAGCTCAACGACGGAC	59.759	20	206	127	332
Cluster-7504.0	1	p2	(AG)7	14	4	17
Cluster-8882.0	1	p2	(AG)7	14	328	341
Cluster-13599.0	1	p1	(A)10	10	422	431	GAATCTGTTGGACCCCTCCC	59.744	20	AGTGTTTGAGGTTGTAGGAAGAAGT	60.104	25	170	316	485	GAATCTGTTGGACCCCTCCC	59.744	20	TGTTTGAGGTTGTAGGAAGAAGTCA	60.105	25	168	316	483	GAATCTGTTGGACCCCTCCC	59.744	20	GTGTTTGAGGTTGTAGGAAGAAGT	58.876	24	169	316	484
Cluster-9641.31564	1	p2	(TC)9	18	638	655	CCAAGACCATGACTCCAACCA	59.926	21	AGGAGCTTGACGATGAAATGGA	59.763	22	265	442	706	ACCAAGACCATGACTCCAACC	59.926	21	AGGAGCTTGACGATGAAATGGA	59.763	22	266	441	706	CCAAGACCATGACTCCAACCA	59.926	21	GGAGCTTGACGATGAAATGGA	58.368	21	264	442	705
Cluster-9641.17303	1	p2	(AG)16	32	1161	1192
Cluster-1739.0	1	p1	(A)13	13	91	103	TTCCCCTTTGCTCCAACTCC	59.888	20	CTTGCTCTGCGATGTTTCCG	59.904	20	146	18	163	TTCCCCTTTGCTCCAACTCC	59.888	20	TGCTCTGCGATGTTTCCGAT	60.108	20	144	18	161	CCCCTTTGCTCCAACTCCAA	60.179	20	CTTGCTCTGCGATGTTTCCG	59.904	20	144	20	163
Cluster-4881.0	1	p2	(AC)7	14	586	599	TGGTTCAGTTCTTCCCGTGG	59.892	20	GCAAGTGCGTGCTGAGAATT	59.761	20	258	479	736	CCAGTGCAGACGCCTAGAAT	59.823	20	GCAAGTGCGTGCTGAGAATT	59.761	20	192	545	736	GGTTCAGTTCTTCCCGTGGA	59.605	20	GCAAGTGCGTGCTGAGAATT	59.761	20	257	480	736
Cluster-9641.32910	1	p1	(A)10	10	64	73	CCCACATCGGCGTATGAAGT	60.179	20	GCCCCGTTTGGAAGCATTTT	59.965	20	214	25	238	CCCACATCGGCGTATGAAGT	60.179	20	TTTGACATACCACAGCCCCG	60.322	20	228	25	252	CCCACATCGGCGTATGAAGT	60.179	20	GACATACCACAGCCCCGTTT	60.322	20	225	25	249
Cluster-9641.32915	1	p1	(A)16	16	1	16
Cluster-9641.32915	2	p2	(TA)11	22	356	377
Cluster-9641.6698	1	p1	(T)13	13	597	609	CATGGCAGCGTTTACGTGAG	59.905	20	ACTCGGTTGGGCTCATTTGT	59.890	20	234	487	720	CTGACATGGCAGCGTTTACG	59.905	20	ACTCGGTTGGGCTCATTTGT	59.890	20	238	483	720	CATGGCAGCGTTTACGTGAG	59.905	20	CGAGTTTGATCAACACGCCC	59.834	20	271	487	757
Cluster-9641.29924	1	p2	(AG)6	12	183	194	TGTGCACCACAACCTCCATA	59.232	20	CTCCATCCAAGATGCTGCCA	60.107	20	208	51	258	GTGTGCACCACAACCTCCAT	60.823	20	CTCCATCCAAGATGCTGCCA	60.107	20	209	50	258	TGTGCACCACAACCTCCATA	59.232	20	CAAGATGCTGCCATTTGCGA	59.828	20	201	51	251
Cluster-11350.0	1	p1	(A)23	23	1	23
Cluster-4782.0	1	p1	(T)11	11	294	304
Cluster-9641.34067	1	p1	(T)10	10	91	100	ACATGCATTGGAAGTTGAAAACCT	59.899	24	AACAACCCCCTCCAAATCCC	59.884	20	112	17	128	TGCATTGGAAGTTGAAAACCTTCA	59.839	24	AACAACCCCCTCCAAATCCC	59.884	20	109	20	128	ACATGCATTGGAAGTTGAAAACCT	59.899	24	CAACCCCCTCCAAATCCCAT	59.660	20	110	17	126
Cluster-9875.0	1	p1	(A)10	10	146	155	ACAATCAAAGGCGGTATAGGT	57.074	21	ATCAGAATCAGGTGCAGCCC	60.107	20	215	117	331	ACAATCAAAGGCGGTATAGGT	57.074	21	GCAGCCCGCATCAATATCAC	59.761	20	202	117	318	ACAATCAAAGGCGGTATAGGTT	57.769	22	ATCAGAATCAGGTGCAGCCC	60.107	20	215	117	331
Cluster-9641.6696	1	p1	(C)28	28	1	28
Cluster-9641.6696	2	p1	(A)11	11	2084	2094	GCTTGTGAAGACCAATGGCA	59.039	20	TGAGCGCATATGGGTTGACA	59.748	20	244	1938	2181	TGCTTGTGAAGACCAATGGC	59.039	20	TGAGCGCATATGGGTTGACA	59.748	20	245	1937	2181	AGACCAATGGCATCACTGACA	59.648	21	TGAGCGCATATGGGTTGACA	59.748	20	236	1946	2181
Cluster-9641.6696	3	p1	(T)11	11	2350	2360	ACAGAGACGGACCCATGACT	60.252	20	GGTCTCGCTTCAAGTAGAGGG	59.865	21	254	2239	2492	GACGGACCCATGACTTTGCT	60.322	20	GGTCTCGCTTCAAGTAGAGGG	59.865	21	249	2244	2492	AGACGGACCCATGACTTTGC	60.322	20	GGTCTCGCTTCAAGTAGAGGG	59.865	21	250	2243	2492
Cluster-9641.6696	4	p1	(T)12	12	3448	3459	AAAGAGATATGCGGCCTGGG	59.891	20	ATTATTGGGGTGGCTTCGCA	60.034	20	256	3309	3564	AAAGAGATATGCGGCCTGGG	59.891	20	TGGGTCTTTGATGCACTGCT	59.889	20	202	3309	3510	AAAGAGATATGCGGCCTGGG	59.891	20	GCACCCCATAGCGAACTCAT	60.179	20	239	3309	3547
Cluster-9641.6696	5	p1	(A)13	13	3854	3866	TCACTCGGGGGTCTTGGTTA	60.179	20	GGGGGTTTATTATGTGTTGGCT	58.629	22	280	3803	4082	CACTCGGGGGTCTTGGTTAA	59.312	20	AGGGGGTTTATTATGTGTTGGCT	59.988	23	280	3804	4083	TCACTCGGGGGTCTTGGTTA	60.179	20	GGGGGTTTATTATGTGTTGGC	57.188	21	280	3803	4082
Cluster-11440.0	1	c	(A)10taaaacgaaccagtgtttgagctgtggattaacgatcagtgaggagattttagcccgaggtcgaattttgtgtggagagatacagagagg(GA)8	116	382	497
Cluster-2055.0	1	p2	(AT)6	12	1	12
Cluster-9641.30219	1	p1	(A)12	12	1797	1808	TGGATCGATGCTTTGTAGAGGT	59.234	22	GCCGAACTTGTTTCCACTTCC	60.002	21	119	1764	1882	TGGATCGATGCTTTGTAGAGGT	59.234	22	ACATGCCGAACTTGTTTCCAC	59.663	21	123	1764	1886	TTGGATCGATGCTTTGTAGAGGT	59.802	23	GCCGAACTTGTTTCCACTTCC	60.002	21	120	1763	1882
Cluster-9641.30217	1	p2	(TC)18	36	3512	3547
Cluster-9641.23444	1	c	(TC)7ccc(CT)6	29	1	29
Cluster-9641.23446	1	c	(AG)9atttacaaataagcctgggattaggttatagaggaattgatatatatacgtacacttac(AT)8	93	2269	2361	GACAGCCCTCGGACTAACTC	59.543	20	CTCTGCAACTCCCCACAACT	59.891	20	212	2202	2413	CCCCCTGCTTCTTCTCCATT	59.372	20	CTCTGCAACTCCCCACAACT	59.891	20	181	2233	2413	ACAGCCCTCGGACTAACTCC	60.971	20	CTCTGCAACTCCCCACAACT	59.891	20	211	2203	2413
Cluster-9641.23447	1	p1	(T)12	12	1448	1459	TGGAACATGAAGGGAACGCA	59.890	20	ACCCCAGTTTCACTTCACCC	59.815	20	268	1340	1607	GAAGGGAACGCAGAATGCAC	59.831	20	CACCCTTTGACTTCACCCCA	59.815	20	274	1348	1621	GAAGGGAACGCAGAATGCAC	59.831	20	ACCCCAGTTTCACTTCACCC	59.815	20	260	1348	1607
Cluster-9641.23447	2	p1	(T)10	10	2368	2377	GGGGATAATGCACTTTGATAGCAC	60.023	24	TGCCTTGTCCAAACACCTGT	60.034	20	133	2288	2420	GGGGATAATGCACTTTGATAGCAC	60.023	24	CGTTTTCCTGCTCGCTTACG	59.907	20	174	2288	2461	GGGGATAATGCACTTTGATAGCA	58.856	23	TGCCTTGTCCAAACACCTGT	60.034	20	133	2288	2420
Cluster-12271.0	1	p1	(T)25	25	1	25
Cluster-9641.23449	1	p1	(A)10	10	180	189	ACTGTGTGTAATAAACTCCACCT	57.438	23	CAGCGCAATTACACGATGCA	59.903	20	229	13	241	ACTGTGTGTAATAAACTCCACCT	57.438	23	GGTGCGCAGGCTAATCCTTA	60.179	20	261	13	273	ACACAACAAACAAATCCCAAATCA	58.261	24	TAGCCGGCGCATATTAGCAA	59.966	20	227	153	379
Cluster-9641.23449	2	p2	(TC)7	14	551	564	TTGCTAATATGCGCCGGCTA	59.966	20	CCATACTCCAGCGAGACACA	59.182	20	232	360	591	TTGCTAATATGCGCCGGCTA	59.966	20	ACCATACTCCAGCGAGACAC	59.182	20	233	360	592	CCTCGTCGCCGGAGATTAAA	59.898	20	CCATACTCCAGCGAGACACA	59.182	20	190	402	591
Cluster-9641.34069	1	p1	(T)12	12	280	291	AGATACACTACAGCACCTTCGT	58.910	22	TTGTTTCTTGCATCACCGGC	59.686	20	264	248	511	CGGGGGATCTATCGTTAGGC	59.469	20	TCATCATACAACCCTCACCACA	59.090	22	227	128	354	AGATACACTACAGCACCTTCGT	58.910	22	GCCCCTTTTCACACCCTTTC	59.320	20	246	248	493
Cluster-9641.34069	2	p1	(T)10	10	644	653	CCACCAAGATCTCTGAGGCC	59.820	20	TGCCAGTGAAAAGATGGGGG	60.252	20	242	563	804	CCACCAAGATCTCTGAGGCC	59.820	20	AAATCAAATCGCGGGATGCC	59.615	20	258	563	820	CCACCAAGATCTCTGAGGCC	59.820	20	AATCAAATCGCGGGATGCCA	60.751	20	257	563	819
Cluster-9641.27569	1	p2	(CT)7	14	35	48
Cluster-9641.27563	1	p1	(A)13	13	100	112	CAAGCGGAAGTGCAACCAAA	59.898	20	GTACGAGCAAGGGGTTGGAT	59.748	20	224	70	293	CAAGCGGAAGTGCAACCAAA	59.898	20	TCGATGGGCATTGTGGAACT	59.672	20	278	70	347	TGGAACTGAAGCAAGCGGAA	60.179	20	GTACGAGCAAGGGGTTGGAT	59.748	20	235	59	293
Cluster-9641.27562	1	p2	(TG)7	14	545	558	ATTAGGGCTTCGTCGTTGGG	60.108	20	AACCTACCACGCCATTAGCC	60.107	20	158	456	613	ATTAGGGCTTCGTCGTTGGG	60.108	20	CCTACCACGCCATTAGCCAA	60.107	20	156	456	611	ATTAGGGCTTCGTCGTTGGG	60.108	20	ACCAAACCTACCACGCCATT	59.888	20	162	456	617
Cluster-9641.27564	1	p1	(A)12	12	1	12
Cluster-9585.0	1	p1	(A)11	11	10	20
Cluster-9585.0	2	p2	(GA)6	12	870	881
Cluster-9641.10531	1	p1	(T)11	11	196	206	AGTGCTGGCCATTACGACTT	59.675	20	CGCCAAGTAGCACTCCAGAA	60.037	20	264	7	270	AGTGCTGGCCATTACGACTT	59.675	20	AGAATTAGCCACGTGTCCCC	59.748	20	248	7	254	AGTGCTGGCCATTACGACTT	59.675	20	CATTGCACGCCAAGTAGCAC	60.455	20	271	7	277
Cluster-9795.0	1	p1	(T)13	13	248	260	TTCTCCAATTGCTGCAAATGG	57.678	21	TCCGAGAGCTCAGATGACCA	60.034	20	212	147	358	TGCTGCAAATGGATTCTTCATGT	59.488	23	TCCGAGAGCTCAGATGACCA	60.034	20	203	156	358	TCCAATTGCTGCAAATGGATTCT	59.484	23	TCCGAGAGCTCAGATGACCA	60.034	20	209	150	358
Cluster-9795.0	2	p1	(A)10	10	1042	1051	AATGGAAAGCGCAAAAGGCT	59.319	20	TGCGGTACCTGACAACAAAGT	60.134	21	262	818	1079	TGCTGAAAAATGGAAAGCGCA	59.932	21	TGCGGTACCTGACAACAAAGT	60.134	21	270	810	1079	AAATGGAAAGCGCAAAAGGCT	59.929	21	TGCGGTACCTGACAACAAAGT	60.134	21	263	817	1079
Cluster-3155.0	1	p1	(A)10	10	13	22
Cluster-9641.31183	1	c	(AG)6acagcagagagagac(AG)6	39	3933	3971
Cluster-9641.24142	1	p3	(GGA)6	18	327	344	TGTTCGTTCACCAGAGCTCC	59.966	20	CACCTCCACCGCGATATCC	60.006	19	216	162	377	TGTTCGTTCACCAGAGCTCC	59.966	20	CCACCTCCACCGCGATATC	60.006	19	217	162	378	AGGGGTTCGGTTTCATCACC	59.962	20	CACCTCCACCGCGATATCC	60.006	19	258	120	377
Cluster-9641.24143	1	p2	(CT)8	16	3	18
Cluster-9641.24147	1	p1	(T)13	13	1	13
Cluster-9641.24147	2	p1	(A)11	11	180	190	TGTGTCTGCAGCCAAAGAGT	59.819	20	GCTCTGTTGGCCTCGAATCT	60.108	20	157	86	242	AGTGTGTCTGCAGCCAAAGA	59.819	20	GCTCTGTTGGCCTCGAATCT	60.108	20	159	84	242	GTGTGTCTGCAGCCAAAGAG	59.410	20	GCTCTGTTGGCCTCGAATCT	60.108	20	158	85	242
Cluster-5397.0	1	p2	(AG)11	22	501	522
Cluster-9599.0	1	c	(AT)7gtcttctatccaaattaataagcactaatttttattttccataggacattggtgcaaaaaacaaaaaaaaac(T)13	99	408	506
Cluster-9641.13223	1	p2	(GA)9	18	27	44	CGAGCGAGGGAGAGAGAAAG	59.620	20	CGGATTCGGATCTCGTCGTT	59.971	20	263	2	264	CGAGCGAGGGAGAGAGAAAG	59.620	20	GAACCGAAACCCCTGACCAT	59.962	20	240	2	241	CGAGCGAGGGAGAGAGAAAG	59.620	20	ATTCGGATCTCGTCGTTGGG	59.898	20	260	2	261
Cluster-9641.13221	1	p2	(AG)9	18	14	31
Cluster-9641.13220	1	p2	(AG)10	20	5138	5157	TGCTTCTCAGTGCACGACAT	59.966	20	AGAAAGAGAGGAGCAGTCGC	59.470	20	279	5002	5280	TGCTTCTCAGTGCACGACAT	59.966	20	TACGCGCTTTCCGTATCTGC	60.869	20	217	5002	5218	TGCTTCTCAGTGCACGACAT	59.966	20	CGCTTTCCGTATCTGCACAA	58.924	20	213	5002	5214
Cluster-9641.13225	1	p2	(TC)8	16	20	35
Cluster-9641.13225	2	p2	(CT)6	12	902	913	ATCTAAGTGGCATGCCGGAG	59.893	20	CCAAACGCACACACCTACATG	60.069	21	278	676	953	ATCTAAGTGGCATGCCGGAG	59.893	20	AGCCAAACGCACACACCTA	59.853	19	280	676	955	ATCTAAGTGGCATGCCGGAG	59.893	20	AGCCAAACGCACACACCTAC	61.164	20	280	676	955
Cluster-9641.13229	1	p2	(GA)10	20	2363	2382
Cluster-9641.13228	1	p2	(CT)6	12	2	13
Cluster-9641.13228	2	p1	(A)19	19	1567	1585	GCTGTTGGTCAGGATTCCCA	59.962	20	ACTCGAGTGTAGGGTGGTGA	59.888	20	245	1493	1737	CTTGTGGATTTCTGGGGGCT	59.960	20	ACTCGAGTGTAGGGTGGTGA	59.888	20	262	1476	1737	AGCTTGTGGATTTCTGGGGG	59.960	20	ACTCGAGTGTAGGGTGGTGA	59.888	20	264	1474	1737
Cluster-9641.15976	1	p2	(TC)13	26	1	26
Cluster-9641.15976	2	p3	(CAG)5	15	392	406	GCATATGCAGAGGGGTTCGA	59.893	20	AAAGCCCTAGACACGAAGGC	60.036	20	277	336	612	AGCATATGCAGAGGGGTTCG	59.893	20	AAAGCCCTAGACACGAAGGC	60.036	20	278	335	612	CTGGGGAGAGGGGGTTATCA	60.030	20	AACTCGAATCGGAAGCCTCC	59.824	20	199	298	496
Cluster-9641.15971	1	p1	(T)11	11	3351	3361	AACCGGACTCGTCTCTCTGA	59.964	20	GACCTTGTTCCGACCATGGT	59.964	20	222	3164	3385	AACCGGACTCGTCTCTCTGA	59.964	20	ATTCCCGACCTTGTTCCGAC	60.037	20	228	3164	3391	CACCTCCAAGAACCGGACTC	60.037	20	GACCTTGTTCCGACCATGGT	59.964	20	232	3154	3385
Cluster-9641.15971	2	p2	(AG)11	22	4069	4090
Cluster-5834.0	1	p1	(T)12	12	1	12
Cluster-9641.15978	1	p2	(TC)16	32	1760	1791	GCATCCTTTTGTTCTCCCGC	59.829	20	ACCGCGTAAAAGTTCCGATCT	60.067	21	201	1657	1857	TGTTCTCCCGCAGCAATTCA	60.251	20	ACCGCGTAAAAGTTCCGATCT	60.067	21	192	1666	1857	AATCAGCACCACGTCGAAGA	59.683	20	ACCGCGTAAAAGTTCCGATCT	60.067	21	123	1735	1857
Cluster-11760.0	1	p2	(GA)6	12	1108	1119	AACTGGTGGTACTCCCCGAA	60.472	20	CCCCCTCTCTCTCCCTCAAT	59.733	20	262	972	1233	GCGGCTCTGAGACTGTTGTT	60.601	20	CCCCCTCTCTCTCCCTCAAT	59.733	20	209	1025	1233	GAACTGGTGGTACTCCCCGA	60.902	20	CCCCCTCTCTCTCCCTCAAT	59.733	20	263	971	1233
Cluster-9641.4256	1	p3	(GAT)5	15	228	242	AGCGGAATCCACACATGAAT	57.575	20	CATCAACAGGCGGCGTATTG	59.972	20	164	186	349	AGCGGAATCCACACATGAAT	57.575	20	AAACAGCAACAGAGGGAGGG	59.889	20	222	186	407	TGTTTAGCGGAATCCACACA	57.447	20	CATCAACAGGCGGCGTATTG	59.972	20	169	181	349
Cluster-9641.4252	1	p1	(T)11	11	592	602	TCGGATTCGTTCGGGACATC	59.898	20	GATCCCGCGTGCGTAACTAT	60.318	20	272	374	645	GGATTCGTTCGGGACATCGT	60.179	20	GATCCCGCGTGCGTAACTAT	60.318	20	270	376	645	TTTCGGATTCGTTCGGGACA	59.682	20	GATCCCGCGTGCGTAACTAT	60.318	20	274	372	645
Cluster-9641.4250	1	p1	(A)16	16	423	438	TCCAATCAAACCCGCAAATCA	58.757	21	ATCTAAGGCTCAGCGACTGC	59.896	20	224	315	538	TCAAATCCAATCAAACCCGCA	58.757	21	ATCTAAGGCTCAGCGACTGC	59.896	20	229	310	538	TCAAATCCAATCAAACCCGCAA	59.370	22	ATCTAAGGCTCAGCGACTGC	59.896	20	229	310	538
Cluster-9641.4250	2	c	(CAA)6aaag(A)13	35	1838	1872	TCTGAACAAACCCGTCCGTT	59.821	20	GCGCTACTCTTTTTAGGGCTG	59.334	21	164	1753	1916	ATCTGAACAAACCCGTCCGT	59.605	20	GCGCTACTCTTTTTAGGGCTG	59.334	21	165	1752	1916	TCTGAACAAACCCGTCCGTT	59.821	20	GCGCTACTCTTTTTAGGGCT	57.974	20	164	1753	1916
Cluster-9641.4250	3	p1	(A)11	11	2057	2067	TCGAAACCGAACAAACTCATCA	58.541	22	TGGGTTCAGTGGGAGAGGAT	59.881	20	238	1954	2191	TCGAAACCGAACAAACTCATCA	58.541	22	ATGGGTTCAGTGGGAGAGGA	59.881	20	239	1954	2192	CGAAACCGAACAAACTCATCA	57.129	21	TGGGTTCAGTGGGAGAGGAT	59.881	20	237	1955	2191
Cluster-9641.4250	4	p2	(GA)13	26	3066	3091
Cluster-9641.25239	1	p1	(T)21	21	809	829	ATGCCAGGACTCCCTCTCAT	60.030	20	GACTGCAGCCTTGGGAGAAA	60.251	20	204	718	921	ATGCCAGGACTCCCTCTCAT	60.030	20	TGATCCTTGGTGTAAGCCCG	59.748	20	255	718	972	CCAGGACTCCCTCTCATCCA	60.032	20	GACTGCAGCCTTGGGAGAAA	60.251	20	201	721	921
Cluster-9641.25238	1	p1	(T)15	15	1	15
Cluster-9641.25231	1	p1	(A)10	10	453	462	CCGGTGGGAATGCTCTAACT	59.458	20	TGTGTAGACACTCTTTTTCATGCT	58.632	24	269	301	569	CCGGTGGGAATGCTCTAACT	59.458	20	TGTGTAGACACTCTTTTTCATGC	57.327	23	269	301	569	CCGGTGGGAATGCTCTAACT	59.458	20	TGTGTAGACACTCTTTTTCATGCTT	59.177	25	269	301	569
Cluster-9641.25231	2	c	(TTA)6tacgagagagatc(GA)10	51	1289	1339
Cluster-9641.25230	1	p2	(GA)14	28	1	28
Cluster-9641.25233	1	p1	(T)15	15	2487	2501	GCTTGAGAGGTTTTGTGAGGC	59.732	21	ACAGAAAAGAAAGACAATTTGACCT	57.590	25	102	2432	2533	TCCGTCCATCGTTTTCTCTGT	59.383	21	ACAGAAAAGAAAGACAATTTGACCT	57.590	25	144	2390	2533	TCCGTCCATCGTTTTCTCTGTT	59.963	22	ACAGAAAAGAAAGACAATTTGACCT	57.590	25	144	2390	2533
Cluster-9641.25237	1	p2	(GA)7	14	810	823
Cluster-9641.25236	1	p2	(AG)15	30	3928	3957
Cluster-9641.18356	1	p2	(AT)10	20	99	118	TCCTACCCTTCCATGTCTACCT	59.409	22	GATGTAGGGATGGAAGAGGCA	58.950	21	225	33	257	TCCTACCCTTCCATGTCTACCT	59.409	22	TGGGGATGGAGAGTGAGATTG	58.878	21	153	33	185	TCCTACCCTTCCATGTCTACCT	59.409	22	AGGGATGGAAGAGGCATAGAGA	59.819	22	220	33	252
Cluster-9641.18356	2	p1	(T)18	18	297	314	TGCCTCTTCCATCCCTACATC	58.950	21	TCAAATGGGCATGGAGAGTGA	59.365	21	136	237	372	CAATCTCACTCTCCATCCCCA	58.878	21	TCAAATGGGCATGGAGAGTGA	59.365	21	208	165	372	TCTCTATGCCTCTTCCATCCCT	59.819	22	TCAAATGGGCATGGAGAGTGA	59.365	21	142	231	372
Cluster-9641.18356	3	p1	(T)26	26	3249	3274	CTGTCGACTGGGACGTTGAA	59.968	20	TGTTGCACAAAAACATTTCCTCA	58.175	23	167	3169	3335	AATGGCGTGGAAATGGGGAT	60.032	20	TGTTGCACAAAAACATTTCCTCA	58.175	23	137	3199	3335	AACGAGGGGTGCGATAACAG	60.108	20	TGTTGCACAAAAACATTTCCTCA	58.175	23	206	3130	3335
Cluster-9641.18357	1	c	(GA)6tagagatagagagaacctttgactacgcccccctccgtaacgaccatctctctccgttgaatacccaaaccct(TC)13	111	1	111
Cluster-9641.18354	1	p2	(TC)15	30	23	52
Cluster-9641.18354	2	p1	(A)10	10	1402	1411	GTCGCATATGACCCACACTCT	59.863	21	AAAGATGTTATGCATTAGGTTACAGT	57.192	26	171	1277	1447	AGTCGCATATGACCCACACTC	59.863	21	AAAGATGTTATGCATTAGGTTACAGT	57.192	26	172	1276	1447	AGTCGCATATGACCCACACT	58.805	20	AAAGATGTTATGCATTAGGTTACAGT	57.192	26	172	1276	1447
Cluster-9641.18352	1	p1	(A)13	13	54	66	GCACACAGGCAACATAACCA	59.042	20	ACGACCATCATGGAGACTTGG	59.792	21	124	24	147	GCACACAGGCAACATAACCAG	60.068	21	ACGACCATCATGGAGACTTGG	59.792	21	124	24	147	CTGAAAAGCACACAGGCAACA	59.865	21	ACGACCATCATGGAGACTTGG	59.792	21	131	17	147
Cluster-9641.18353	1	p2	(TC)12	24	2410	2433	TCGACATCCCACTCCCATCT	60.032	20	GACAAAACCCGCCTTTGACC	59.968	20	247	2376	2622	AGCTTAGCCTCTGGACTCGA	60.034	20	GACAAAACCCGCCTTTGACC	59.968	20	263	2360	2622	TCGACATCCCACTCCCATCT	60.032	20	ATCCCCACCGTCCATCAAAC	60.034	20	215	2376	2590
Cluster-9641.18350	1	p1	(A)10	10	194	203	CTCAGCTCCGCTCATTGACA	60.108	20	AGCTTGGAGTTTGGTTTGCA	58.516	20	212	19	230	CTCAGCTCCGCTCATTGACA	60.108	20	AGCTTGGAGTTTGGTTTGCAA	59.170	21	212	19	230	TCAGCTCCGCTCATTGACAT	59.461	20	AGCTTGGAGTTTGGTTTGCA	58.516	20	211	20	230
Cluster-13056.0	1	p1	(A)10	10	8	17
Cluster-9090.0	1	p2	(TA)12	24	506	529	GACCACAGCCACAACCTAGG	60.322	20	AACTTTCAGATCTGAGCAAGGT	57.636	22	119	461	579	GGACCACAGCCACAACCTAG	60.322	20	AACTTTCAGATCTGAGCAAGGT	57.636	22	120	460	579	CAATCATCACCACCAGCAGC	59.545	20	AACTTTCAGATCTGAGCAAGGT	57.636	22	266	314	579
Cluster-9940.0	1	c	(AG)8cgcttcagaaacacgaaaagtagaacacaaacaaccaattcccaga(TC)6	74	371	444
Cluster-9641.16301	1	c	(TC)6ctatgcagtttctctctctgtatctctatatatgattttctgtagttataggtaggtagaggtaggagta(GTG)6	100	1951	2050	TCCCAAACAGAAGGTTCGCA	59.818	20	TTTCTCTCCACTGGCTCAGC	59.677	20	272	1817	2088	TCCCAAACAGAAGGTTCGCA	59.818	20	CTCAGCTGTCACCCCATCAC	60.392	20	258	1817	2074	AGTCTCTCTCCACGCCTACC	60.395	20	TTTCTCTCCACTGGCTCAGC	59.677	20	161	1928	2088
Cluster-9641.16300	1	p2	(AG)7	14	42	55	GCAAGACCCAGCTAGAGAGAG	59.591	21	AACCTTAGGCCTCTCGTCCT	59.959	20	151	0	150	GCAAGACCCAGCTAGAGAGAG	59.591	21	TCCTCGCAAGCATCGACAAT	60.108	20	261	0	260	GCAAGACCCAGCTAGAGAGAG	59.591	21	ATCCTCGCAAGCATCGACAA	60.108	20	262	0	261
Cluster-9641.16307	1	p2	(CT)6	12	2	13
Cluster-9641.16307	2	p3	(AGA)5	15	4303	4317	GCGATGATGGTGAAATGGGC	59.969	20	TATGTGGCTCGGTGGTGAAC	60.037	20	255	4161	4415	TGATGGTGAAATGGGCTGCT	59.960	20	TATGTGGCTCGGTGGTGAAC	60.037	20	251	4165	4415	GCGATGATGGTGAAATGGGC	59.969	20	GGCAGCAACAAATACTGCCC	60.109	20	206	4161	4366
Cluster-9641.16307	3	p1	(T)10	10	4461	4470	GTTCACCACCGAGCCACATA	60.037	20	CCGAAAAGAAGGCAGGAGGA	59.675	20	169	4396	4564	GTTCACCACCGAGCCACATA	60.037	20	TCCGAAAAGAAGGCAGGAGG	59.675	20	170	4396	4565	CCTCCTGCCTTCTTTTCGGA	59.675	20	TCTTCCCCGAGCTCTTGAGA	59.960	20	270	4434	4703
Cluster-9641.16307	4	p1	(T)10	10	4573	4582	CCTCCTGCCTTCTTTTCGGA	59.675	20	TCTTCCCCGAGCTCTTGAGA	59.960	20	158	4546	4703	TCCTCCTGCCTTCTTTTCGG	59.675	20	TCTTCCCCGAGCTCTTGAGA	59.960	20	159	4545	4703	CCTCCTGCCTTCTTTTCGGA	59.675	20	TCTTCCCCGAGCTCTTGAGA	59.960	20	270	4434	4703
Cluster-9641.16306	1	p2	(CT)11	22	1309	1330	TGGTTAACGCTTCCACCTCC	59.964	20	CTTCCGGAAGCATATTACTTCGA	58.382	23	146	1211	1356	TGGTTAACGCTTCCACCTCC	59.964	20	TTCCGGAAGCATATTACTTCGA	57.341	22	145	1211	1355	AACCTCAAGGCCAAGTGCTT	60.106	20	CTTCCGGAAGCATATTACTTCGA	58.382	23	199	1158	1356
Cluster-7727.0	1	p1	(A)10	10	349	358	AAGCCGGTGATCAGAGTCAC	59.752	20	GGGTCGAATCTGCCAGACTT	59.749	20	209	273	481	ACAACTGCGGTCCGATTTCA	60.250	20	GGGTCGAATCTGCCAGACTT	59.749	20	251	231	481	GCCGGTGATCAGAGTCACTG	60.459	20	GGGTCGAATCTGCCAGACTT	59.749	20	207	275	481
Cluster-3175.0	1	p2	(AC)6	12	62	73	AAACATCAGAAAAGGGTCCTCT	57.269	22	TGTGAGTTCCTTTGTTATCACATGT	58.939	25	115	0	114	AAACATCAGAAAAGGGTCCTCT	57.269	22	TGTAGATTTAGACTCGTGACATGT	57.489	24	237	0	236	AAACATCAGAAAAGGGTCCTCT	57.269	22	TTGTGAGTTCCTTTGTTATCACATGT	59.454	26	116	0	115
Cluster-3175.0	2	p2	(AT)10	20	366	385	ACCTACAGCATCCCTTCTCA	57.746	20	TGTGTCCCTTATCTGCCCTT	58.331	20	143	320	462	ACCTACAGCATCCCTTCTCA	57.746	20	ATGTGTCCCTTATCTGCCCT	58.101	20	144	320	463	ACCTACAGCATCCCTTCTCAA	58.449	21	TGTGTCCCTTATCTGCCCTT	58.331	20	143	320	462
Cluster-3175.0	3	p2	(AT)12	24	648	671	GAACTGTGCCCCCTCTGAAA	59.890	20	AATTGCGGACGGAGAACAGT	59.965	20	200	622	821	GAACTGTGCCCCCTCTGAAA	59.890	20	GCGGACGGAGAACAGTGTAT	59.827	20	196	622	817	GAAAATCCGGAACTGTGCCC	59.474	20	AATTGCGGACGGAGAACAGT	59.965	20	209	613	821
Cluster-3175.0	4	c	(AC)14(AT)7(AC)6	54	824	877	TGGCTGATCCAAGGCAAAGT	59.887	20	TGTGCGTGTGTATATGTGCG	59.004	20	229	674	902	ATACACTGTTCTCCGTCCGC	59.827	20	TGTGCGTGTGTATATGTGCG	59.004	20	105	798	902	TGGCTGATCCAAGGCAAAGT	59.887	20	TTCTGTTTGTGTGCGTGTGT	58.839	20	238	674	911
Cluster-9641.5614	1	p1	(A)11	11	397	407	TGGTGGAGTTCACTCGAGTC	59.040	20	GCACGTGGCTTGCATAACAT	59.829	20	280	337	616	GGTGGAGTTCACTCGAGTCT	58.751	20	GCACGTGGCTTGCATAACAT	59.829	20	279	338	616	TGGTGGAGTTCACTCGAGTCT	60.479	21	GCACGTGGCTTGCATAACAT	59.829	20	280	337	616
Cluster-9641.5610	1	p1	(A)12	12	358	369	AGGAGGATATTTTGATTGAGCCT	57.340	23	TCGACTTTGTTGAGATCAGTCT	57.144	22	248	211	458	TGTTTGTATGCTTAAAGATCCGATT	57.376	25	TGCACACAACTGATGCAAAA	57.045	20	248	285	532	TTGTTTGTATGCTTAAAGATCCGAT	57.376	25	TGCACACAACTGATGCAAAA	57.045	20	249	284	532
Cluster-9641.5610	2	p1	(T)17	17	983	999	GTTGTGTTCGATCCGATGCA	58.924	20	GTATCGCAGCCATCTCCACA	59.895	20	244	810	1053	TGTTGTGTTCGATCCGATGC	58.924	20	GTATCGCAGCCATCTCCACA	59.895	20	245	809	1053	TTGTTGTGTTCGATCCGATGC	59.537	21	GTATCGCAGCCATCTCCACA	59.895	20	246	808	1053
Cluster-9641.5611	1	p1	(T)10	10	929	938	AGTTTCAGTGGCATCGAGGG	60.036	20	GCAATCCATGATCCGGGGAT	59.961	20	279	690	968	GGCAGTGGCAGTTAAGAGGT	59.963	20	GCAATCCATGATCCGGGGAT	59.961	20	249	720	968	ATTCCGGCAGTGGCAGTTAA	59.962	20	GCAATCCATGATCCGGGGAT	59.961	20	254	715	968
Cluster-9641.15031	1	c	(TC)6tgtatatatctatctatctatatatatctctatagatagatagatatat(AG)6	73	1680	1752
Cluster-9641.34189	1	p2	(CT)11	22	55	76	ACTGAGATTAACATGCCAGACT	57.167	22	CCACACGTTGGCTGTAAATGA	59.123	21	113	23	135	ACTGAGATTAACATGCCAGACTTCT	60.046	25	CCACACGTTGGCTGTAAATGA	59.123	21	113	23	135	ACTGAGATTAACATGCCAGACT	57.167	22	CCACACGTTGGCTGTAAATGAG	60.096	22	113	23	135
Cluster-9641.2961	1	p2	(AG)11	22	35	56	AATAGCGGGAGGGAACAAGC	60.107	20	TCAACAGGCAGCAATCCGAT	60.035	20	262	9	270	AATAGCGGGAGGGAACAAGC	60.107	20	TCGTCCGCACTTGCTTGTAT	60.038	20	142	9	150	AATAGCGGGAGGGAACAAGC	60.107	20	GGTCCTGGATGTCAAGAGCC	60.107	20	210	9	218
Cluster-9641.22273	1	p2	(TC)14	28	15	42
Cluster-9641.22274	1	c	(A)10gtatgatacaaaatagcactttattagaag(A)10	50	1942	1991	GGTGGGAGAATAGGAACGCA	59.460	20	CCCAAATCCTTTGAGCCAAGT	58.749	21	179	1855	2033	GGTGGGAGAATAGGAACGCA	59.460	20	ACCCAAATCCTTTGAGCCAAG	58.749	21	180	1855	2034	GGTGGGAGAATAGGAACGCA	59.460	20	ACCCAAATCCTTTGAGCCAA	57.603	20	180	1855	2034
Cluster-9641.22275	1	c	(A)11t(A)10	22	6694	6715
Cluster-9641.22276	1	p2	(GA)15	30	5055	5084	CTGTAATTCCGGCCACCCTT	60.034	20	ACTCTCTCCCATTCTTCCCGA	59.993	21	251	4866	5116	TGTAATTCCGGCCACCCTTC	60.035	20	ACTCTCTCCCATTCTTCCCGA	59.993	21	250	4867	5116	ACCCTCGACGTCAATTTCGT	59.684	20	ACTCTCTCCCATTCTTCCCGA	59.993	21	207	4910	5116
Cluster-9641.22278	1	p2	(AG)9	18	1081	1098	GGAAGTCCTGGAGCTTCTCG	59.825	20	CGTTTGTCTCTGTTCCCGGA	59.967	20	149	975	1123	GGAAGTCCTGGAGCTTCTCG	59.825	20	CTCAGCCCGTTTGTCTCTGT	59.966	20	156	975	1130	GGAAGTCCTGGAGCTTCTCG	59.825	20	CTAAAAACCCCTCAGCCCGT	59.962	20	166	975	1140
Cluster-9641.17563	1	p2	(AG)14	28	4163	4190	GCTTCTCGTTCGCGGAATTT	59.557	20	GAGCTGACTCGGCAGACG	60.203	18	257	3964	4220	GTTCTTCTTCTCCCCCTCCG	59.462	20	GAGCTGACTCGGCAGACG	60.203	18	237	3984	4220	TTCTTCTTCTCCCCCTCCGG	60.618	20	GAGCTGACTCGGCAGACG	60.203	18	236	3985	4220
Cluster-9641.17564	1	c	(GCT)6ggaggaggtgctggtacggcggagttcccgggaatggggacgccggtgcgccccccgacgccgccgccggcgtgttgtccattgct(AG)7	118	316	433
Cluster-9641.17565	1	p2	(CT)10	20	2070	2089
Cluster-9641.17566	1	p2	(TC)6	12	47	58	CTCTGGTTCGCATCTCACCA	59.753	20	AGAGCCACATGAGAAAGGCA	59.305	20	153	24	176	CTCTGGTTCGCATCTCACCA	59.753	20	GCCACATGAGAAAGGCAACA	59.039	20	150	24	173	TCTCTGGTTCGCATCTCACC	59.467	20	AGAGCCACATGAGAAAGGCA	59.305	20	154	23	176
Cluster-11103.0	1	p2	(TA)11	22	1966	1987	TGGAGGCGCCAATTGGTTAT	60.034	20	CCCCAACCCCCGAAATTTCT	60.252	20	280	1788	2067	CAGTGGTGGACTCGGGATTC	60.108	20	CCCCAACCCCCGAAATTTCT	60.252	20	164	1904	2067	TGGAGGCGCCAATTGGTTAT	60.034	20	TTTGTTTATAGGCGGCCCCA	59.668	20	226	1788	2013
Cluster-13214.0	1	p2	(GT)7	14	513	526	TGGAGTCTGTGGAGGTGTCT	59.811	20	TGGCCACAATTTTACCACGT	58.306	20	114	470	583	TGGAGTCTGTGGAGGTGTCT	59.811	20	ACCACGTATTAACCCACACCA	59.301	21	101	470	570	GTGGAGTCTGTGGAGGTGTC	59.681	20	TGGCCACAATTTTACCACGT	58.306	20	115	469	583
Cluster-9641.10224	1	p1	(A)14	14	1	14
Cluster-9641.10224	2	p2	(TA)6	12	1746	1757	CCCTTTCCTCATCCGACGAC	60.179	20	CCGCCCCCATTTCCTTTCTA	59.742	20	161	1675	1835	TTCGCCTTGCATTCGGAAAG	59.479	20	CCGCCCCCATTTCCTTTCTA	59.742	20	276	1560	1835	CTTCGCCTTGCATTCGGAAA	59.479	20	CCGCCCCCATTTCCTTTCTA	59.742	20	277	1559	1835
Cluster-2392.0	1	p1	(A)10	10	113	122	CGCGTCAATTGCTGGTTGAA	60.041	20	TGCTCTGCCATCAAAGCTCA	59.963	20	214	10	223	CGCGTCAATTGCTGGTTGAA	60.041	20	TCTGCTCTGCCATCAAAGCT	59.673	20	216	10	225	CGCGTCAATTGCTGGTTGAA	60.041	20	GTCTGCTCTGCCATCAAAGC	59.549	20	217	10	226
Cluster-9641.10223	1	p2	(GA)9	18	2711	2728
Cluster-9641.10220	1	p1	(T)10	10	145	154	GAGGGAGAGAGGACGAGGAG	60.179	20	TCCTACTTTTGGGATTTAGGGCA	59.406	23	213	16	228	GAGGAGGGAGAGAGGACGAG	60.179	20	TCCTACTTTTGGGATTTAGGGCA	59.406	23	216	13	228	GAGAGGAGGGAGAGAGGACG	60.179	20	TCCTACTTTTGGGATTTAGGGCA	59.406	23	218	11	228
Cluster-11164.0	1	p4	(TATG)5	20	655	674
Cluster-9641.2345	1	p2	(TA)11	22	270	291	TACCGCGCCTCTACAATGAC	59.898	20	CCGTAAATCTTCAGACCACAAGG	59.315	23	105	222	326	CTACCGCGCCTCTACAATGA	59.616	20	CCGTAAATCTTCAGACCACAAGG	59.315	23	106	221	326	TACCGCGCCTCTACAATGAC	59.898	20	AGTTCCGTAAATCTTCAGACCACA	59.960	24	109	222	330
Cluster-9641.2348	1	p2	(AG)7	14	2704	2717	GCCAATTTCCGACTCCAATGA	58.908	21	TTCACTCCTTCGACCTCCCA	60.179	20	150	2629	2778	GCCAATTTCCGACTCCAATGA	58.908	21	GGCGCCGTCCTCTCTTAATT	60.179	20	169	2629	2797	AGCCAATTTCCGACTCCAATG	58.905	21	TTCACTCCTTCGACCTCCCA	60.179	20	151	2628	2778
Cluster-6199.0	1	p2	(TC)8	16	59	74	TGTTCATCTTCCCCATTCTCACA	59.670	23	TGTGGATTTGCAGAAGTGGA	57.345	20	216	32	247	TGTTCATCTTCCCCATTCTCACA	59.670	23	AGGGCTTGAGATAGTGGATGT	58.231	21	189	32	220	TGTTCATCTTCCCCATTCTCACA	59.670	23	AGAGAGAGTAGGGGATGAGGA	58.204	21	263	32	294
Cluster-8711.0	1	p1	(A)12	12	71	82	TGACATTCATCATCAGTCAAAAAGA	57.251	25	ACCTCCTAGCACCCAACAAA	58.854	20	208	40	247	TGACATTCATCATCAGTCAAAAAGA	57.251	25	AGTACCTCCTAGCACCCAACA	60.203	21	211	40	250	TGACATTCATCATCAGTCAAAAAGA	57.251	25	GTACCTCCTAGCACCCAACA	58.727	20	210	40	249
Cluster-1699.0	1	p1	(A)10	10	26	35
Cluster-1699.0	2	p1	(A)11	11	250	260	AATTCGGGGAGCAACAGCAT	60.324	20	AGGCTCCCTTGAAACATGCA	59.887	20	193	130	322	AAGGAAGATGGGTGGAGTGC	59.670	20	AGGCTCCCTTGAAACATGCA	59.887	20	233	90	322	AATTCGGGGAGCAACAGCAT	60.324	20	GCTGAGGCTCCCTTGAAACA	60.251	20	197	130	326
Cluster-9641.10914	1	p2	(AT)8	16	2604	2619	ACGTAGAGAGGGGATGTGCT	60.033	20	TCCTCCTTCACCTCCTGCAT	60.253	20	271	2398	2668	GAGGGGATGTGCTGAGATCG	59.967	20	TCCTCCTTCACCTCCTGCAT	60.253	20	264	2405	2668	CCAGTTTGCAGGGACTCAGT	59.891	20	TCCTCCTTCACCTCCTGCAT	60.253	20	163	2506	2668
Cluster-9641.10915	1	p2	(TC)9	18	166	183	AGGGTTCGAAAGAGATGACTTCT	59.165	23	TGCTTGCGTCAAACTTTGGT	59.186	20	262	89	350	CCCAATCTGCAAAATAGCAAACC	59.065	23	TGCTTGCGTCAAACTTTGGT	59.186	20	211	140	350	GGGTTCGAAAGAGATGACTTCT	57.805	22	TGCTTGCGTCAAACTTTGGT	59.186	20	261	90	350
Cluster-9641.10915	2	p3	(TCT)7	21	1512	1532	TGCTACAGTTGAGCTCCTGC	60.037	20	CTCGATTGGTTGGTGGTGGA	59.964	20	269	1383	1651	TGCTACAGTTGAGCTCCTGC	60.037	20	AAGTGGGTTTCGAGGCCAAA	60.106	20	244	1383	1626	TGCTACAGTTGAGCTCCTGC	60.037	20	TTCGAGGCCAAAGGTTCAGG	60.251	20	236	1383	1618
Cluster-9641.10915	3	c	(CATT)5tggacttgctctattcccttagcgtgttgtccttctcatgcttgtcgcaccc(AG)9	90	1823	1912	GACTGCGGAGGTGCTCATTA	59.824	20	CTGCTGCTTGTTGGTTGAGG	59.687	20	258	1737	1994	GACTGCGGAGGTGCTCATTA	59.824	20	GCTGCTGCTTGTTGGTTGAG	60.318	20	259	1737	1995	GACTGCGGAGGTGCTCATTA	59.824	20	TGCTGCTTGTTGGTTGAGGT	60.396	20	257	1737	1993
Cluster-9641.10915	4	c	(AT)10(AG)14	48	2022	2069	CTTGTCGCACCCAGAGAGAG	60.109	20	CCCAAGTACTGCGTCTGTGA	59.683	20	249	1882	2130	CTTGTCGCACCCAGAGAGAG	60.109	20	TCCCAAGTACTGCGTCTGTG	59.683	20	250	1882	2131	CTTGTCGCACCCAGAGAGAG	60.109	20	GTCCCAAGTACTGCGTCTGT	59.683	20	251	1882	2132
Cluster-9641.10917	1	p2	(TC)17	34	779	812	CGCATTTTAGGTGGTCTCGC	59.626	20	AGTGCACGCAGTCTACCAAA	59.894	20	266	577	842	GCGCATTTTAGGTGGTCTCG	59.626	20	AGTGCACGCAGTCTACCAAA	59.894	20	267	576	842	CGCATTTTAGGTGGTCTCGC	59.626	20	ATCCAGTGCACGCAGTCTAC	60.109	20	270	577	846
Cluster-9641.10910	1	p2	(CT)13	26	1	26
Cluster-9641.10910	2	p2	(AT)6	12	248	259	ATCCTCAGAGCAATGGAGGC	59.527	20	TCCGCCATTAGAGCTTGCTT	59.747	20	259	191	449	TCCTCAGAGCAATGGAGGCT	60.620	20	TCCGCCATTAGAGCTTGCTT	59.747	20	258	192	449	ATCCTCAGAGCAATGGAGGC	59.527	20	ATCCGCCATTAGAGCTTGCT	59.528	20	260	191	450
Cluster-9641.10910	3	p2	(AC)12	24	1185	1208	GGCTTGATCAGGGAAAGGACA	59.995	21	CGTTCAAAAAGATTAATGCTCGCA	59.149	24	230	1124	1353	GGCTTGATCAGGGAAAGGACA	59.995	21	TCGTTCAAAAAGATTAATGCTCGC	58.914	24	231	1124	1354	AGGCTTGATCAGGGAAAGGAC	59.717	21	CGTTCAAAAAGATTAATGCTCGCA	59.149	24	231	1123	1353
Cluster-9641.10912	1	c	(TC)7tttcgctgcacagcatcgggtgtcgaagtcaatccagattcttcccccacagtcaaagatcccctctcctactccattcacacacacatatgtaa(AC)7(AT)7	137	4	140
Cluster-9641.10913	1	c	(T)11aaatttatatatagctgcgtg(TA)6	44	255	298	CCAGGTCTGATTCCTTGAGGT	59.088	21	CCTCCTAGAGGCATCACCCT	60.105	20	149	220	368	CCAGGTCTGATTCCTTGAGGT	59.088	21	GAGGCATCACCCTCCTTCAC	60.107	20	142	220	361	CCAGGTCTGATTCCTTGAGGT	59.088	21	CAGAGTAAGCCACCAGTCCG	60.109	20	241	220	460
Cluster-9641.10918	1	p2	(AT)8	16	3935	3950	AGACAGAGGGAGTGTGGAGG	60.252	20	CTCACAGGGGTGGGCATTAG	60.107	20	272	3886	4157	TGGTGTGGTGTGGAATTGGT	59.740	20	CTCACAGGGGTGGGCATTAG	60.107	20	248	3910	4157	GCTGGTGTGGTGTGGAATTG	59.685	20	CTCACAGGGGTGGGCATTAG	60.107	20	250	3908	4157
Cluster-9641.3765	1	p1	(A)26	26	1	26
Cluster-9641.3765	2	p2	(AT)22	44	837	880	CTTTCTGACGTGTATGCTGCA	58.931	21	ACGATATCGGGGGTGACAGT	60.397	20	210	799	1008	TTCTGACGTGTATGCTGCAA	57.838	20	ACGATATCGGGGGTGACAGT	60.397	20	208	801	1008	TTTCTGACGTGTATGCTGCA	57.838	20	ACGATATCGGGGGTGACAGT	60.397	20	209	800	1008
Cluster-9641.3760	1	p2	(GT)8	16	153	168	TGTTAGGATGGCTACCAATGTT	57.415	22	AGTTCACATCCACAGCCTCT	58.644	20	152	99	250	TTGTTAGGATGGCTACCAATGT	57.415	22	AGTTCACATCCACAGCCTCT	58.644	20	153	98	250	TGTTAGGATGGCTACCAATGTTT	58.071	23	AGTTCACATCCACAGCCTCT	58.644	20	152	99	250
Cluster-9641.3760	2	p2	(TA)11	22	655	676	ACCTCCCCACTTAGATCCGA	59.365	20	CCTCTAGCATCTTGTGAGCGT	59.864	21	268	480	747	ACCTCCCCACTTAGATCCGA	59.365	20	ACCTCTAGCATCTTGTGAGCG	59.864	21	269	480	748	CACCTCCCCACTTAGATCCG	59.247	20	CCTCTAGCATCTTGTGAGCGT	59.864	21	269	479	747
Cluster-9641.3761	1	c	(CT)7g(TC)6	27	12	38
Cluster-540.0	1	c	(AT)6(AG)6	24	331	354	GTCTCTCACGTGAGCCTTCC	60.109	20	TGGTGTCACGGGTTTGTACC	60.179	20	191	193	383	GGTCTCTCACGTGAGCCTTC	60.109	20	TGGTGTCACGGGTTTGTACC	60.179	20	192	192	383	CGTGAGCCTTCCATTGCAAC	60.110	20	TGGTGTCACGGGTTTGTACC	60.179	20	183	201	383
Cluster-9641.3769	1	p1	(T)17	17	1000	1016	TGCAACCAGGTCCCTTTGTT	60.033	20	TCCTTCCATTGTAGCAGCGG	60.108	20	241	950	1190	GTCTGCAACCAGGTCCCTTT	60.179	20	TCCTTCCATTGTAGCAGCGG	60.108	20	244	947	1190	TCTGCAACCAGGTCCCTTTG	60.179	20	TCCTTCCATTGTAGCAGCGG	60.108	20	243	948	1190
Cluster-7959.0	1	p2	(AT)11	22	1160	1181	GGAAACAGAAGTGAAGCTGCG	60.070	21	ATGAGGTGTTGCCACAACGA	60.179	20	157	1088	1244	GGAAACAGAAGTGAAGCTGCG	60.070	21	GGTGTTGCCACAACGAAAGG	60.249	20	153	1088	1240	GCTGCGTATATTAGACCCGGT	59.728	21	ATGAGGTGTTGCCACAACGA	60.179	20	142	1103	1244
Cluster-9641.14219	1	c	(TC)9tgctgaccgctcacaacgaagattcacagcaaatctctt(TC)6	69	1	69
Cluster-9641.14219	2	c	(TC)6cctccccctaattgactcatacaattatttgtcttccccgagtctctatttcactctttcatttcaatttgatcaa(TC)8	104	200	303	CAGCCTCCTCCGTTTTGTCT	59.965	20	AGGAGAGTGCTTCGGAGACT	59.961	20	277	87	363	CTGTAACATCTCCCCTGCCG	60.179	20	AGGAGAGTGCTTCGGAGACT	59.961	20	195	169	363	GTAACATCTCCCCTGCCGTC	60.179	20	AGGAGAGTGCTTCGGAGACT	59.961	20	193	171	363
Cluster-9641.14219	3	p2	(TA)6	12	1365	1376	TGCTCTTCATATGGCGGAGG	59.606	20	TTTGGCCTCAAGTTTCCCCC	60.471	20	276	1304	1579	CGGATGGGGAGAATCCAAGG	59.891	20	TGCTCATATCGGAACCTGCA	59.170	20	273	1185	1457	GATTCTTCGGGTGATGCGGA	60.179	20	TGCTCATATCGGAACCTGCA	59.170	20	210	1248	1457
Cluster-9641.14213	1	p1	(A)11	11	20	30
Cluster-9641.14213	2	p2	(AT)8	16	173	188	TCTCACTCCCACTTCCCTCC	60.252	20	TGGGGTTGAAAAAGCTAGCT	57.324	20	176	103	278	TCCCACTTCCCTCCCACTTA	59.505	20	TGGGGTTGAAAAAGCTAGCT	57.324	20	170	109	278	TCTCACTCCCACTTCCCTCC	60.252	20	TTGGGGTTGAAAAAGCTAGCT	58.043	21	177	103	279
Cluster-9641.14213	3	p1	(A)12	12	522	533	GCAACGGCGTTTTAACCCAA	60.249	20	CAGGGCACTCAGAATGGTGT	59.963	20	279	408	686	GCAACGGCGTTTTAACCCAA	60.249	20	TCAGGGCACTCAGAATGGTG	59.674	20	280	408	687	GCAACGGCGTTTTAACCCAA	60.249	20	AGGGCACTCAGAATGGTGTT	59.226	20	278	408	685
Cluster-9641.14213	4	p2	(TA)19	38	761	798	ACACCATTCTGAGTGCCCTG	59.963	20	TGCACCAATACAGCGACAAA	58.401	20	212	667	878	CCATTCTGAGTGCCCTGAGG	60.107	20	TGCACCAATACAGCGACAAA	58.401	20	209	670	878	ACACCATTCTGAGTGCCCTG	59.963	20	ATGCACCAATACAGCGACAA	58.180	20	213	667	879
Cluster-9641.14212	1	p1	(T)21	21	469	489	ATGCGCGTAAGTCATGCATC	59.417	20	CAATGTCGCCTACTCCAGCA	60.108	20	257	293	549	ATGCGCGTAAGTCATGCATC	59.417	20	TGCAATGTCGCCTACTCCAG	60.108	20	259	293	551	ATGCGCGTAAGTCATGCATC	59.417	20	GTCGCCTACTCCAGCATCAA	59.824	20	253	293	545
Cluster-9641.14210	1	p2	(TC)8	16	2019	2034	TGCAAACCCACCTTCAACCT	60.033	20	GACTGGGAGGAAGGGGAGG	60.691	19	183	1875	2057	TGCAAACCCACCTTCAACCT	60.033	20	GGACTGGGAGGAAGGGGAG	60.691	19	184	1875	2058	GGTCCGATTGTCTCTTGCCA	60.036	20	GACTGGGAGGAAGGGGAGG	60.691	19	246	1812	2057
Cluster-9641.14217	1	p2	(GA)10	20	21	40	CAAGTCACGAGCGAGCGA	60.127	18	CTTCGAGATTATGCCGGCGA	60.319	20	138	0	137	CAAGTCACGAGCGAGCGA	60.127	18	TTCGAGATTATGCCGGCGAC	60.597	20	137	0	136	CAAGTCACGAGCGAGCGA	60.127	18	ACTTCGAGATTATGCCGGCG	60.598	20	139	0	138
Cluster-9641.14217	2	p1	(T)10	10	390	399	GGACTCCTCCTTCGAAGCAG	59.825	20	GGACAGTAGGCAAGACCACA	59.315	20	175	290	464	GGACTCCTCCTTCGAAGCAG	59.825	20	ACCATCCAGCCTTACAAGCA	59.302	20	204	290	493	CTCCTCCTTCGAAGCAGCTT	59.751	20	GGACAGTAGGCAAGACCACA	59.315	20	172	293	464
Cluster-9641.14216	1	p1	(A)12	12	157	168	ACGTTGTCCCTCTTACAGGC	59.679	20	CTCGAGTGTCAGGAACCCAC	60.038	20	189	117	305	ACGTTGTCCCTCTTACAGGC	59.679	20	GTGTCAGGAACCCACTTGCT	60.179	20	184	117	300	ACGTTGTCCCTCTTACAGGC	59.679	20	AGTGTCAGGAACCCACTTGC	60.179	20	185	117	301
Cluster-9641.14216	2	p1	(T)16	16	2838	2853	TCTGCTCAAATTCAACAAAACCCA	59.839	24	GGCTCTCGCTGTCACTTCTT	60.038	20	177	2771	2947	TCTGCTCAAATTCAACAAAACCCA	59.839	24	TGAGAGAGATCGGCAATGGC	59.894	20	194	2771	2964	TCTGCTCAAATTCAACAAAACCCA	59.839	24	ATGGCTCTCGCTGTCACTTC	60.108	20	179	2771	2949
Cluster-9641.14215	1	p1	(A)12	12	3434	3445	ACCCCTGTTTCCAGAGAGGT	60.104	20	CCTGAATAGTGGTTCATGGGGT	59.758	22	267	3226	3492	ACCCCTGTTTCCAGAGAGGT	60.104	20	ACCTGAATAGTGGTTCATGGGG	59.758	22	268	3226	3493	ACGCAACCTTACCCCTGTTT	59.816	20	CCTGAATAGTGGTTCATGGGGT	59.758	22	277	3216	3492
Cluster-9641.144	1	p1	(A)16	16	68	83	ACACACAACAAATCCATTCCTTCC	59.961	24	ACCGGCCTACTCAATGTTGG	60.035	20	259	31	289	ACACACAACAAATCCATTCCTTCC	59.961	24	CCGGCCTACTCAATGTTGGA	59.748	20	258	31	288	ACACACAACAAATCCATTCCTTCC	59.961	24	TGGAACCGGCCTACTCAATG	59.748	20	263	31	293
Cluster-9641.145	1	p3	(TTG)6	18	488	505	AACTTGCGGAGGAGGTTCAG	59.965	20	GCTGAAATACGGGACCCCAA	60.035	20	246	454	699	AACTTGCGGAGGAGGTTCAG	59.965	20	TCCCCGAAAGAGTTCAAGGC	59.964	20	119	454	572	AACTTGCGGAGGAGGTTCAG	59.965	20	AGGAGTAAGACAGAGGCCGT	59.960	20	280	454	733
Cluster-9641.145	2	p1	(A)10	10	811	820	TTGGGGTCCCGTATTTCAGC	60.035	20	CGGCCCTCTTATCTAGACCG	59.118	20	258	680	937	ACGGCCTCTGTCTTACTCCT	59.960	20	CGGCCCTCTTATCTAGACCG	59.118	20	224	714	937	CACGGCCTCTGTCTTACTCC	59.826	20	CGGCCCTCTTATCTAGACCG	59.118	20	225	713	937
Cluster-9641.7441	1	p2	(TC)7	14	1976	1989	TAGCCAAGCCTTGTTGTGGT	59.815	20	AACTGCCCTCTCTCTCTCCC	60.325	20	246	1947	2192	CTCTCTGCTCCTGATTCGGC	60.249	20	AACTGCCCTCTCTCTCTCCC	60.325	20	269	1924	2192	TAGCCAAGCCTTGTTGTGGT	59.815	20	CCTCTCTCTCTCCCCCTCTC	59.521	20	240	1947	2186
Cluster-9641.7441	2	c	(GA)17ttcttggtgttaatgcttcccaagacaaagagaacctctaaagcttaaagaatcagagagatg(GA)7	111	2522	2632
Cluster-9641.7440	1	p1	(T)10	10	492	501	GGAATGAACCCGTGACCCAC	60.959	20	GGGAGGGCGAGAATGTGAAA	60.035	20	275	288	562	GCCCAACGTCGTGTTTGATA	58.850	20	GGGAGGGCGAGAATGTGAAA	60.035	20	183	380	562	GGAATGAACCCGTGACCCAC	60.959	20	TTTGGGAGGGCGAGAATGTG	60.322	20	278	288	565
Cluster-9641.7440	2	p1	(A)13	13	2041	2053	AATCCAGTTCCTGTGCTGCA	59.889	20	TCCAGACAACCGATGTGAGT	58.662	20	201	1992	2192	TCCTCCTCTTCAGCTGTCCA	59.885	20	TCCAGACAACCGATGTGAGT	58.662	20	249	1944	2192	ATCCAGTTCCTGTGCTGCAG	60.322	20	TCCAGACAACCGATGTGAGT	58.662	20	200	1993	2192
Cluster-9641.7440	3	p2	(AT)20	40	4177	4216
Cluster-9641.7444	1	p2	(AG)8	16	3275	3290
Cluster-9641.31718	1	p2	(AT)7	14	157	170	ACCACTAAGTGTTGGTGCTGA	59.511	21	AAGGGGACACGGAATTCTGT	58.935	20	201	117	317	ACCACTAAGTGTTGGTGCTG	58.033	20	AAGGGGACACGGAATTCTGT	58.935	20	201	117	317	AACCACTAAGTGTTGGTGCTGA	60.093	22	AAGGGGACACGGAATTCTGT	58.935	20	202	116	317
Cluster-6285.0	1	c	(T)10gctaataactaaatggggtagcattggttgattttgtaatagactgcatttcccaaagtattaggtgtcca(T)12	93	204	296	TTTACTCCCTCCGTCAACAAA	57.158	21	CAGTGCTCCTTCCATCCACA	59.674	20	280	71	350	TTTACTCCCTCCGTCAACAAAT	57.639	22	CAGTGCTCCTTCCATCCACA	59.674	20	280	71	350	CCCTCCGTCAACAAATAATTGACA	59.542	24	CAGTGCTCCTTCCATCCACA	59.674	20	274	77	350
Cluster-12852.1	1	p1	(T)11	11	158	168	GGTCAGGTTTTGCCAGCAAC	60.249	20	AATTGCCACTCTGGAGGAGC	60.035	20	100	102	201	GGTCAGGTTTTGCCAGCAAC	60.249	20	TGTTGCACCACATGTCCCTT	60.106	20	155	102	256	GGTCAGGTTTTGCCAGCAAC	60.249	20	TTGTTGCACCACATGTCCCT	60.106	20	156	102	257
Cluster-10237.0	1	p1	(T)16	16	583	598
Cluster-3386.0	1	p1	(T)11	11	522	532	CGTGTGTTTTCTCTCTTGTGGG	59.712	22	CAAGAACAATGAGGGGCCCT	59.960	20	255	437	691	CCGTGTGTTTTCTCTCTTGTGG	59.712	22	CAAGAACAATGAGGGGCCCT	59.960	20	256	436	691	TCTCTCTTGTGGGTTCCAACT	58.591	21	CAAGAACAATGAGGGGCCCT	59.960	20	246	446	691
Cluster-9641.34681	1	p1	(T)11	11	534	544	TTACGCGCACTTGAAAACCG	60.042	20	AGTGAAATTTGGTTTTTGTCTTAGACA	58.472	27	232	396	627	TTACGCGCACTTGAAAACCG	60.042	20	GTGAAATTTGGTTTTTGTCTTAGACA	57.304	26	231	396	626	GCGCACTTGAAAACCGAACA	60.248	20	AGTGAAATTTGGTTTTTGTCTTAGACA	58.472	27	228	400	627
Cluster-9641.34684	1	p1	(A)13	13	276	288	ACATTCTGCGGAACACCCTT	59.890	20	ACTCATCCCTCATTTTTAACCTTGA	58.448	25	268	102	369	ACATTCTGCGGAACACCCTT	59.890	20	ACTCATCCCTCATTTTTAACCTTG	57.159	24	268	102	369	TCTGCGGAACACCCTTTTCC	60.536	20	ACTCATCCCTCATTTTTAACCTTGA	58.448	25	264	106	369
Cluster-9641.788	1	c	(T)12acacaaaatttttcaacctgcttgacaatttgcaggtattcagtgatcc(T)13cattagcta(AT)8	99	174	272	CGAAAAGGAATCAGGCCTGC	59.547	20	TACTTCGCCACCGTCTCATG	59.827	20	208	134	341	CGAAAAGGAATCAGGCCTGC	59.547	20	CCAGACCGTGCCAAGACTTA	59.680	20	172	134	305	CGAAAAGGAATCAGGCCTGC	59.547	20	CTACTTCGCCACCGTCTCAT	59.544	20	209	134	342
Cluster-9641.1724	1	p1	(A)10	10	481	490	TGTCAAAAATTAAATCGAACAACGT	57.027	25	GTTGTCAGACGCCACTTTGT	58.986	20	255	398	652	TGTCAAAAATTAAATCGAACAACGT	57.027	25	TCAGACGCCACTTTGTTCTGT	60.135	21	251	398	648	TGTCAAAAATTAAATCGAACAACGT	57.027	25	TGTCAGACGCCACTTTGTTCT	60.135	21	253	398	650
Cluster-9641.1725	1	p2	(AC)10	20	119	138	TTTCCACTTCCCTCCTGGAT	57.940	20	TGCTGCTGTTGTTGTTGTTT	57.260	20	188	42	229	ATTTCCACTTCCCTCCTGGA	57.940	20	TGCTGCTGTTGTTGTTGTTT	57.260	20	189	41	229	TTTCCACTTCCCTCCTGGAT	57.940	20	ATGCTGCTGTTGTTGTTGTT	57.034	20	189	42	230
Cluster-9641.1726	1	p1	(A)10	10	174	183	TCGGGTTTGTTTGGTTGCAC	59.826	20	TAAACTGAAGCGCGTTTGGC	60.041	20	168	144	311	CGGGTTTGTTTGGTTGCACT	59.825	20	TAAACTGAAGCGCGTTTGGC	60.041	20	167	145	311	TCGGGTTTGTTTGGTTGCAC	59.826	20	CGCTGATAAACTGAAGCGCG	60.315	20	174	144	317
Cluster-9641.1720	1	p1	(T)10	10	479	488	CCTCGTCTTCTGATACGGGC	59.969	20	CTGTCTCCCTGGGCTTGAAC	60.322	20	214	379	592	CCTCGTCTTCTGATACGGGC	59.969	20	GTCTCCCTGGGCTTGAACAT	59.670	20	212	379	590	GCGGATTTTGGGCACTCTTG	60.109	20	CTGTCTCCCTGGGCTTGAAC	60.322	20	163	430	592
Cluster-9641.14919	1	p1	(A)12	12	1248	1259	ATCGGTCGGTTCGGTTTCAA	59.966	20	GGTTCAACCAAACCGAACCG	59.970	20	265	1087	1351	AACCGAACCAACCGAATTGC	59.687	20	GGTTCAACCAAACCGAACCG	59.970	20	226	1126	1351	TCGGTTCGGTTTCAAGACGA	59.615	20	GGTTCAACCAAACCGAACCG	59.970	20	260	1092	1351
Cluster-9641.14919	2	p5	(GGTTC)5	25	1461	1485	CCGGTTCGGTTTGGTTGAAC	59.970	20	TCCACAAAACCTGCTGACCA	59.743	20	233	1331	1563	CCGGTTCGGTTTGGTTGAAC	59.970	20	CCTGCATACCCGCATATCCA	59.675	20	249	1331	1579	CCGGTTCGGTTTGGTTGAAC	59.970	20	ACCTGCATACCCGCATATCC	59.675	20	250	1331	1580
Cluster-9641.14919	3	p2	(TC)22	44	3354	3397
Cluster-9641.16800	1	p2	(CA)8	16	3883	3898	GGATCCCACTCCAGACCTCT	60.032	20	CCACCCGATCTGCTGTTCAA	60.322	20	202	3737	3938	AGGATCCCACTCCAGACCTC	60.032	20	CCACCCGATCTGCTGTTCAA	60.322	20	203	3736	3938	AGAGATCCCCATCCCACCTC	60.105	20	CCACCCGATCTGCTGTTCAA	60.322	20	231	3708	3938
Cluster-9641.16800	2	p2	(TA)7	14	4199	4212	CAGCAGGCCAAAATCCATCA	58.812	20	ACCACCCCCAATCTGCAATT	59.883	20	187	4156	4342	TATTCATGGGGGAAGGTGGG	58.769	20	ACCACCCCCAATCTGCAATT	59.883	20	256	4087	4342	CAGCAGGCCAAAATCCATCA	58.812	20	TTGCCTGCCTGCACTTACTT	60.179	20	146	4156	4301
Cluster-9641.16800	3	p6	(AGATAG)5	30	4436	4465	AATTGCAGATTGGGGGTGGT	59.883	20	TATCCACGGTGGTTGGTTGG	59.963	20	202	4323	4524	AGTAAGTGCAGGCAGGCAAA	60.179	20	TATCCACGGTGGTTGGTTGG	59.963	20	242	4283	4524	AAGTAAGTGCAGGCAGGCAA	60.179	20	TATCCACGGTGGTTGGTTGG	59.963	20	243	4282	4524
Cluster-7541.0	1	p1	(T)19	19	287	305
Cluster-7541.1	1	p1	(A)17	17	481	497
Cluster-9641.16801	1	p1	(A)44	44	2771	2814
Cluster-9641.19567	1	p1	(T)14	14	623	636	GAAGCTGTTTCGGAGTGTGT	58.417	20	TGTCAAGGTCCATTTTCTGCT	57.772	21	280	413	692	GAAGCTGTTTCGGAGTGTGT	58.417	20	TGTCAAGGTCCATTTTCTGCTT	58.435	22	280	413	692	ACCAAGACATCCGCAATGAA	57.801	20	TGTCAAGGTCCATTTTCTGCT	57.772	21	124	569	692
Cluster-9641.19567	2	p2	(TC)7	14	1945	1958	TGAGCTCTGAGGACAATCGC	59.826	20	AGCACGTTAGGGATAGAGGT	57.544	20	280	1729	2008	GGGTGAAACAGTGGACGGAA	60.179	20	AGCACGTTAGGGATAGAGGT	57.544	20	111	1898	2008	TGCTGGGACATCACAACCAA	59.815	20	AGCACGTTAGGGATAGAGGT	57.544	20	171	1838	2008
Cluster-9641.19565	1	p2	(AG)16	32	1996	2027
Cluster-9641.16802	1	p1	(T)16	16	378	393	CCCTCTTTCACTGGCAGGTT	59.889	20	ACCGCATTTTTCTCATTTCCAACA	60.202	24	226	257	482	CCCTCTTTCACTGGCAGGTT	59.889	20	CCGCATTTTTCTCATTTCCAACA	58.694	23	225	257	481	CCCTCTTTCACTGGCAGGTT	59.889	20	ACCGCATTTTTCTCATTTCCAAC	58.693	23	226	257	482
Cluster-9641.19560	1	p1	(A)11	11	385	395	TTTCTGGAAAGCCCGTTCCT	59.523	20	TCTTAGACCTGTAGATATCTCAGTAGA	57.618	27	272	214	485	TTTCTGGAAAGCCCGTTCCT	59.523	20	ATTTCTTAGACCTGTAGATATCTCAGT	57.124	27	275	214	488	GGAAAGCCCGTTCCTATCACA	60.066	21	TCTTAGACCTGTAGATATCTCAGTAGA	57.618	27	267	219	485
Cluster-9641.19560	2	c	(A)12tgaacaataactcaaaagtaaaaacgctttcaagttttggtgg(A)10	65	653	717	AAGCGAGAACACATAAGGCA	57.527	20	TAAGCGTATTTGGCCGGGTT	60.035	20	226	523	748	AAGCGAGAACACATAAGGCA	57.527	20	ATAAGCGTATTTGGCCGGGT	59.818	20	227	523	749	AGCGAGAACACATAAGGCAT	57.301	20	TAAGCGTATTTGGCCGGGTT	60.035	20	225	524	748
Cluster-9641.19561	1	p2	(CT)9	18	894	911	GGCATGCCTTGGACTGTAGT	60.035	20	TCCCTCACCTCAGAGTCG	57.255	18	133	800	932	TGGCATGCCTTGGACTGTAG	60.035	20	TCCCTCACCTCAGAGTCG	57.255	18	134	799	932	TTGCTTCGCCAACAGATTGC	60.039	20	TCCCTCACCTCAGAGTCG	57.255	18	252	681	932
Cluster-9641.16803	1	p2	(GA)6	12	2308	2319	CTGTCAGCCAGCTCAACAGA	59.966	20	CGCCGCATCAAACCACAATA	59.550	20	240	2125	2364	GATCGAGGTTGTGGGATGGG	60.179	20	CGCCGCATCAAACCACAATA	59.550	20	105	2260	2364	GCGGCTCTGTACATAGCGAA	60.249	20	CGCCGCATCAAACCACAATA	59.550	20	127	2238	2364
Cluster-9641.16805	1	p2	(AG)10	20	1053	1072
Cluster-9641.32985	1	c	(CT)8atagatatatgtatgtatgtatattta(TG)9c(GT)6	74	5	78
Cluster-9641.16806	1	p1	(T)11	11	2704	2714	AACCCGACCACAACATCACA	59.818	20	GAACCACCTCTCAAGCCGAA	59.965	20	274	2678	2951	AACCCGACCACAACATCACA	59.818	20	CGAAGCCCAAGAAGTCTGGT	59.965	20	258	2678	2935	AACCCGACCACAACATCACA	59.818	20	AACCACCTCTCAAGCCGAAG	59.965	20	273	2678	2950
Cluster-9641.16806	2	c	(CT)14(GT)11	50	5699	5748
Cluster-9641.16700	1	p2	(GA)8	16	2140	2155	AGCTGTCGGAATCGGGAAAG	60.108	20	GGGGGCATCCAATACAACCA	60.033	20	217	2104	2320	AGCTGTCGGAATCGGGAAAG	60.108	20	TGGGGGCATCCAATACAACC	60.033	20	218	2104	2321	GCTGTCGGAATCGGGAAAGA	60.108	20	GGGGGCATCCAATACAACCA	60.033	20	216	2105	2320
Cluster-9641.1182	1	p1	(A)19	19	1	19
Cluster-9641.1184	1	p1	(A)10	10	1221	1230	TCAGGTGCTCGGTGAACTTC	59.966	20	TCTCCACTCCGTTCCTCAGT	59.887	20	231	1084	1314	TCAGGTGCTCGGTGAACTTC	59.966	20	TCCTCTCCACTCCGTTCCTC	60.324	20	234	1084	1317	TCAGGTGCTCGGTGAACTTC	59.966	20	TCTCCTCTCCACTCCGTTCC	60.324	20	236	1084	1319
Cluster-9641.1187	1	p1	(T)11	11	1148	1158	GAATGCTAGCGGTACCGTCA	59.898	20	TCTCATTCTGTGCATCGCTT	57.608	20	243	991	1233	GAATGCTAGCGGTACCGTCA	59.898	20	TTCTCATTCTGTGCATCGCT	57.608	20	244	991	1234	CCGACTTTGGCGTCAATAGC	59.626	20	TCTCATTCTGTGCATCGCTT	57.608	20	160	1074	1233
Cluster-9641.18553	1	c	(TC)8ggtgaaaacttctatacaggaattg(TC)11	63	13	75
Cluster-9641.18553	2	p3	(TTG)5	15	966	980	TGGTTTTACCAGACCGCGTT	60.179	20	TCACTCACCATCCACAAGCT	58.941	20	237	811	1047	TGGTTTTACCAGACCGCGTT	60.179	20	GTCACTCACCATCCACAAGC	58.840	20	238	811	1048	CGCGTTTACTCTTTACGGCC	59.632	20	TCACTCACCATCCACAAGCT	58.941	20	223	825	1047
Cluster-9641.18553	3	p2	(AT)13	26	1496	1521
Cluster-9177.0	1	p2	(TA)8	16	566	581	CAGGGACGGAGCCAAAGATT	60.035	20	AATTATTGTGGGCGAGGGCT	59.741	20	131	488	618	GAGCCAAAGATTTGCTGGCC	60.108	20	AATTATTGTGGGCGAGGGCT	59.741	20	123	496	618	GGAGCCAAAGATTTGCTGGC	60.108	20	AATTATTGTGGGCGAGGGCT	59.741	20	124	495	618
Cluster-9641.32981	1	p2	(CT)6	12	723	734	AACACCCTCCCGAGCTAGAT	60.032	20	AGAGACTGTCGGACACCTCA	59.889	20	176	659	834	AACACCCTCCCGAGCTAGAT	60.032	20	TCAGAGACTGTCGGACACCT	59.889	20	178	659	836	AACACCCTCCCGAGCTAGAT	60.032	20	ACACTTTCCGACAGCTGTCC	60.250	20	238	659	896
Cluster-9641.17995	1	p1	(A)11	11	2727	2737	CGTCACAGAGCCACAAAAGC	60.041	20	GGACAAGCAAGAGGTCGACA	59.966	20	134	2660	2793	CGTCACAGAGCCACAAAAGC	60.041	20	TGGACAAGCAAGAGGTCGAC	59.966	20	135	2660	2794	CGTCACAGAGCCACAAAAGC	60.041	20	AGAGGTCGACAACTGCGTTT	59.896	20	125	2660	2784
Cluster-9641.17995	2	p1	(A)10	10	4054	4063	CCCTAACAGTTTGATAGCGCG	59.407	21	TCCAGTTCTGTTTACCTGGGC	59.927	21	272	3961	4232	CCCTAACAGTTTGATAGCGCG	59.407	21	CCAGTTCTGTTTACCTGGGCT	59.926	21	271	3961	4231	ACAGTTTGATAGCGCGTCAA	58.209	20	TCCAGTTCTGTTTACCTGGGC	59.927	21	267	3966	4232
Cluster-6582.0	1	c	(AT)10(AG)11	42	498	539	GAGTCACTGGTAGGACTGCC	59.467	20	TCGCCTACATCCGTGAAAAG	57.995	20	251	312	562	AGGACTGCCCCATGGAATTT	59.288	20	TCGCCTACATCCGTGAAAAG	57.995	20	240	323	562	GGACTGCCCCATGGAATTTG	59.174	20	TCGCCTACATCCGTGAAAAG	57.995	20	239	324	562
Cluster-7369.0	1	p1	(A)12	12	332	343	TCAGTCTGTGCCCCAAATTCT	59.575	21	TGGCCCTTTTACTGATCCCT	58.319	20	277	220	496	TGTGCCCCAAATTCTCTTCCT	59.571	21	TGGCCCTTTTACTGATCCCT	58.319	20	271	226	496	CCATTCAGTCTGTGCCCCAA	60.251	20	TGTTCGCATTTGTCTTTACCGT	59.127	22	258	216	473
Cluster-11207.0	1	p3	(TCC)5	15	834	848	TCCACCTCCTCAAGCTCTCA	59.885	20	AAATCGACCCCGCCAATGAT	60.107	20	181	747	927	TCCACCTCCTCAAGCTCTCA	59.885	20	GCCAATGATGTCTCCGGACT	59.821	20	170	747	916	TCAGGTCTTCCAGGGCAGAT	60.253	20	GCCAATGATGTCTCCGGACT	59.821	20	279	638	916
Cluster-196.1	1	p2	(TC)10	20	1	20
Cluster-196.1	2	p1	(T)15	15	407	421	TAACCACCCTCTGTTGCCAC	59.890	20	CACTAGGTGAGGGGGAGAGG	60.398	20	225	261	485	TAACCACCCTCTGTTGCCAC	59.890	20	AGGTGAGGGGGAGAGGAATT	59.576	20	221	261	481	TAACCACCCTCTGTTGCCAC	59.890	20	ACTAGGTGAGGGGGAGAGGA	60.555	20	224	261	484
Cluster-9641.27768	1	p1	(T)17	17	1	17
Cluster-9641.11638	1	p1	(A)11	11	116	126	AAGAGACACCACCAGCAAGG	59.891	20	AAGGGAAGAGCTTGGCATCC	60.034	20	152	82	233	AAGAGACACCACCAGCAAGG	59.891	20	GGAAGGGAAGAGCTTGGCAT	60.034	20	154	82	235	AAGAGACACCACCAGCAAGG	59.891	20	ATGGAGACCAATGCTGTGCA	59.961	20	235	82	316
Cluster-9641.11636	1	p2	(CT)17	34	60	93	TGTGAACAGAGCAAAAGACACC	59.317	22	GTTGGTGGTTCAGTAGGGGG	59.962	20	109	24	132	TGTGAACAGAGCAAAAGACACC	59.317	22	GGTTGGTGGTTCAGTAGGGG	59.962	20	110	24	133	TGTGAACAGAGCAAAAGACACC	59.317	22	GAGAGAGACGATTCGCAGCA	59.900	20	136	24	159
Cluster-9641.11636	2	p1	(T)10	10	3142	3151	TTGCAGTGTCTGTGCTTCCT	59.819	20	CTTTCGCGAGTTGCATAGGC	59.973	20	278	3087	3364	TTGCAGTGTCTGTGCTTCCT	59.819	20	CCTTTCGCGAGTTGCATAGG	59.347	20	279	3087	3365	TTGCAGTGTCTGTGCTTCCT	59.819	20	CCCTTTCGCGAGTTGCATAG	59.347	20	280	3087	3366
Cluster-9641.11637	1	p1	(T)11	11	495	505	TCAGCTCTGGGTCATGCCTA	60.326	20	CGCATCAAACGAGCCCTGTA	60.739	20	278	334	611	CAGCTCTGGGTCATGCCTAA	59.457	20	CGCATCAAACGAGCCCTGTA	60.739	20	277	335	611	TCAGCTCTGGGTCATGCCTA	60.326	20	GCATCAAACGAGCCCTGTAAC	59.869	21	277	334	610
Cluster-9641.11635	1	p2	(GA)8	16	1103	1118	GATCTTGTCGGACTGGAGCC	60.179	20	TCCCCCACACTCCCTTAACT	59.805	20	220	931	1150	CGGACCAGATCTTGTCGGAC	60.179	20	TCCCCCACACTCCCTTAACT	59.805	20	227	924	1150	GATCTTGTCGGACTGGAGCC	60.179	20	TCTTTCCCCCACACTCCCTT	60.403	20	224	931	1154
Cluster-9641.11632	1	p2	(AG)7	14	1560	1573
Cluster-9641.11633	1	p1	(A)10	10	2015	2024	AGTGTAGTGGGCAAAGTGGG	59.890	20	ATTTACGGAGGCGAAAGGGG	60.107	20	251	1844	2094	GTGTAGTGGGCAAAGTGGGT	60.179	20	ATTTACGGAGGCGAAAGGGG	60.107	20	250	1845	2094	GTGGGCAAAGTGGGTACGAT	60.322	20	ATTTACGGAGGCGAAAGGGG	60.107	20	245	1850	2094
Cluster-9641.11633	2	p1	(T)10	10	3368	3377	GAAAGAGGCGACGGAGTTGA	60.039	20	GCCTCAATGAACAGCAGAGG	58.907	20	261	3185	3445	TGCGGCGGATTATCTTTCGA	59.897	20	GCCTCAATGAACAGCAGAGG	58.907	20	226	3220	3445	AAGAGGCGACGGAGTTGATC	59.826	20	GCCTCAATGAACAGCAGAGG	58.907	20	259	3187	3445
Cluster-11674.0	1	p1	(T)15	15	241	255	ACCGTGTTGCTTAAAGTTGCT	58.979	21	TCGTCCTCACAACTACCGAAC	59.732	21	241	100	340	ACCGTGTTGCTTAAAGTTGCT	58.979	21	CGTCCTCACAACTACCGAACT	59.731	21	240	100	339	CGGCCCCAATATTAACAAGCA	58.972	21	TCGTCCTCACAACTACCGAAC	59.732	21	205	136	340
Cluster-11674.0	2	p1	(T)12	12	901	912
Cluster-9093.0	1	p1	(T)10	10	365	374	ACTGTTACATGGACCAGCGG	60.036	20	AATGCGGGCAGAAGTGATGA	60.035	20	102	331	432	ACTGTTACATGGACCAGCGG	60.036	20	ATGCGGGCAGAAGTGATGAT	59.818	20	101	331	431	CTGTTACATGGACCAGCGGA	59.751	20	AATGCGGGCAGAAGTGATGA	60.035	20	101	332	432
Cluster-9641.15574	1	p1	(T)11	11	636	646	AGGACCGGTCTTGTTTGGTT	59.451	20	GGCCATAGTTCATGCGATGG	59.123	20	229	589	817	AAGGACCGGTCTTGTTTGGT	59.451	20	GGCCATAGTTCATGCGATGG	59.123	20	230	588	817	GGACCGGTCTTGTTTGGTTG	59.334	20	GGCCATAGTTCATGCGATGG	59.123	20	228	590	817
Cluster-6629.0	1	c	(T)12gttttac(T)11	30	499	528	AGCCACTTCAACACTCAACT	57.282	20	CCTTCTTCCAATGCCTTTCCC	59.173	21	204	439	642	AGCCACTTCAACACTCAACTT	57.995	21	CCTTCTTCCAATGCCTTTCCC	59.173	21	204	439	642	GCCACTTCAACACTCAACTTTCA	59.871	23	CCTTCTTCCAATGCCTTTCCC	59.173	21	203	440	642
Cluster-9641.33457	1	p1	(T)12	12	172	183	ATTCGGAAGCTGCACCCTTT	60.251	20	AGTTGTGTGTTTCCAGCCGA	60.107	20	168	143	310	ATTCGGAAGCTGCACCCTTT	60.251	20	GAGTTGTGTGTTTCCAGCCG	59.692	20	169	143	311	TTCGGAAGCTGCACCCTTTT	60.467	20	AGTTGTGTGTTTCCAGCCGA	60.107	20	167	144	310
Cluster-9641.33457	2	p1	(T)13	13	729	741	TGCCTTTTGATTGCTTTCCCC	59.653	21	GCCTTGCGCATTCATCTTCT	59.263	20	256	648	903	TGCCTTTTGATTGCTTTCCCC	59.653	21	AGCCTTGCGCATTCATCTTC	59.263	20	257	648	904	TGCCTTTTGATTGCTTTCCCC	59.653	21	GCGCATTCATCTTCTCAGGG	59.057	20	251	648	898
Cluster-9641.33457	3	p1	(T)28	28	1338	1365
Cluster-9641.33453	1	p2	(GA)8	16	523	538	TATGCTTGGGATCGGAGGGA	60.105	20	TCTCTCTCTCGGCAAACCCT	60.252	20	131	445	575	TCCTGAGAAGGAGCAATGCG	60.108	20	TCTCTCTCTCGGCAAACCCT	60.252	20	245	331	575	CCCGGTGAACATGAGTAGGG	59.822	20	TCTCTCTCTCGGCAAACCCT	60.252	20	187	389	575
Cluster-9641.27016	1	p1	(T)14	14	313	326
Cluster-9641.35850	1	p1	(T)14	14	197	210	CACGATAAACGATTGTGCCTTGA	59.876	23	AGCGATGATGCGGGATAAGG	60.037	20	276	123	398	CACGATAAACGATTGTGCCTTGA	59.876	23	GGAGCGATGATGCGGGATAA	60.037	20	278	123	400	CACGATAAACGATTGTGCCTTGA	59.876	23	GCGGGATAAGGGAAATGCCT	60.179	20	267	123	389
Cluster-9641.27015	1	p1	(T)13	13	1	13
Cluster-9641.18319	1	p2	(CT)13	26	564	589
Cluster-9641.31343	1	p2	(TA)8	16	267	282	GATCGCGGTGATGACTCCAT	59.967	20	AGGTTCGATTCTGCCAGCAA	59.963	20	257	120	376	GATCGCGGTGATGACTCCAT	59.967	20	TCTGCCAGCAATTGTCCACA	60.179	20	248	120	367	CGGAATGCAGCCTTCTCTCT	59.822	20	AGGTTCGATTCTGCCAGCAA	59.963	20	217	160	376
Cluster-9641.31343	2	p1	(T)10	10	1491	1500	TCTTGGGTGCCTCACTTTTGT	60.064	21	TGGTTCCTGGGGTGAGATCA	60.179	20	264	1411	1674	TCTTGGGTGCCTCACTTTTGT	60.064	21	GGTTCCTGGGGTGAGATCAC	59.747	20	263	1411	1673	CTTGGGTGCCTCACTTTTGT	58.597	20	TGGTTCCTGGGGTGAGATCA	60.179	20	263	1412	1674
Cluster-9641.21356	1	p2	(TA)9	18	9	26
Cluster-9641.21356	2	p1	(A)10	10	1271	1280	GCAGCTCAACCTACTCAGCA	60.037	20	TCAAGCCAAGTGTCAACGGT	60.107	20	267	1223	1489	TGCAGCTCAACCTACTCAGC	60.037	20	TCAAGCCAAGTGTCAACGGT	60.107	20	268	1222	1489	GCAGCTCAACCTACTCAGCA	60.037	20	AGACTTCTCCGACCCCTGTT	60.179	20	138	1223	1360
Cluster-9641.21357	1	p3	(AGA)7	21	2618	2638	ATATTCTGCCACCAGCCACC	60.107	20	CTTTGGGGCGGAGTAGAAGG	60.108	20	249	2494	2742	CCATATTCTGCCACCAGCCA	60.107	20	CTTTGGGGCGGAGTAGAAGG	60.108	20	251	2492	2742	ACAGCCAACAAACCCTCGAA	60.107	20	CTTTGGGGCGGAGTAGAAGG	60.108	20	155	2588	2742
Cluster-9641.21354	1	p2	(GT)13	26	1472	1497
Cluster-9641.21353	1	p2	(AG)9	18	1561	1578	CCTCAGCATCTGCCATCTGT	59.819	20	CGATTGAGTTGAACGAGCGG	59.633	20	249	1474	1722	TGTCGCAAACAAGGGGTTGA	60.394	20	CGATTGAGTTGAACGAGCGG	59.633	20	273	1450	1722	TTGTCGCAAACAAGGGGTTG	59.542	20	CGATTGAGTTGAACGAGCGG	59.633	20	274	1449	1722
Cluster-9641.21350	1	c	(A)21tagtacagataaataggggaatttagtgttgttacagtgaagatgggtagcatcaa(T)19	96	329	424	ATTCCACTAGTCCCTCCCCC	60.030	20	CAGGCCATGAAGTCCCACTT	59.961	20	260	273	532	ATTCCACTAGTCCCTCCCCC	60.030	20	AAGAGGAGCAGGCCATGAAG	59.745	20	268	273	540	ATTCCACTAGTCCCTCCCCC	60.030	20	GAGGAGCAGGCCATGAAGTC	60.463	20	266	273	538
Cluster-9641.21350	2	p3	(CTC)5	15	1767	1781	GCCTATCTCCTCTGACGCAC	59.969	20	TTCTGGTGTTACCACGGGTG	59.893	20	259	1554	1812	GTCCTCCATTGAGCCACACA	59.963	20	TTCTGGTGTTACCACGGGTG	59.893	20	215	1598	1812	ATAAGCAGCCTCCGTAAGCC	59.893	20	TTCTGGTGTTACCACGGGTG	59.893	20	172	1641	1812
Cluster-9641.21358	1	p2	(GA)7	14	1257	1270	GAAGGACTGGACAAGGTGGG	59.963	20	GCCTCTCTGTGCTTCAACCA	60.250	20	209	1110	1318	GAAGGACTGGACAAGGTGGG	59.963	20	TGCCTCTCTGTGCTTCAACC	60.250	20	210	1110	1319	GAAGGACTGGACAAGGTGGG	59.963	20	TTTCTCTCTCCCTCCCACCC	60.253	20	242	1110	1351
Cluster-13278.0	1	p1	(A)10	10	220	229	CAACCTTCTCTACCACCCCG	59.751	20	GGCAAAGATGATGAAGGTGGTG	59.835	22	209	68	276	CAACCTTCTCTACCACCCCG	59.751	20	GGGTGACAATGGCAAAGATGA	58.830	21	219	68	286	CAACCTTCTCTACCACCCCG	59.751	20	AGGGTGACAATGGCAAAGATG	58.826	21	220	68	287
Cluster-8532.0	1	p1	(T)10	10	708	717	TCTCCGTTGTTCCCCTCTCA	60.179	20	CCTAGGGCTATGCATCGGTG	60.037	20	172	658	829	TCTCCGTTGTTCCCCTCTCA	60.179	20	CACCTAGGGCTATGCATCGG	60.037	20	174	658	831	TCTCCGTTGTTCCCCTCTCA	60.179	20	AGCCTGGGTGCCTTAAGAAC	59.962	20	234	658	891
Cluster-13609.0	1	p1	(T)10	10	3	12
Cluster-13609.0	2	c	(AT)8gtatatata(TATG)5	45	714	758	ACGGGATTTGTCAAAAGTGCG	60.002	21	AGGCTCAAGGTGCTCGATTC	60.108	20	261	567	827	ACGGGATTTGTCAAAAGTGCG	60.002	21	GAGGCTCAAGGTGCTCGATT	60.108	20	262	567	828	ACGGGATTTGTCAAAAGTGCG	60.002	21	AAGGTGCTCGATTCGCTCTC	60.179	20	255	567	821
Cluster-3188.0	1	p3	(TTC)5	15	423	437	TGCTAGGGGTGATGATGAGGA	60.062	21	CCAAGCTTCCCAATTTTACAACA	58.045	23	217	285	501	TGCTAGGGGTGATGATGAGG	58.572	20	CCAAGCTTCCCAATTTTACAACA	58.045	23	217	285	501	TGCTAGGGGTGATGATGAGGA	60.062	21	CCAAGCTTCCCAATTTTACAACAA	58.636	24	217	285	501
Cluster-9641.3241	1	p1	(A)14	14	1	14
Cluster-9641.3241	2	p1	(A)10	10	396	405	CAGCAATCGGTTTGTTCGGT	59.409	20	CCGGATTGGTTGTAGCCTCT	59.458	20	270	279	548	TCGGTTTGTTCGGTTGAAGC	59.341	20	CCGGATTGGTTGTAGCCTCT	59.458	20	264	285	548	CGGTTTGTTCGGTTGAAGCT	59.339	20	CCGGATTGGTTGTAGCCTCT	59.458	20	263	286	548
Cluster-9641.3241	3	c	(T)12gccaaaatttttagtgtaaatttttttatttgtaattttagtgttaaatttacagcgtaaa(T)12	85	552	636	AGAGGCTACAACCAATCCGG	59.458	20	TTGAGGCAGGGCGGAATTAG	60.107	20	173	529	701	AGAGGCTACAACCAATCCGG	59.458	20	CATATTGAGGCAGGGCGGAA	60.179	20	177	529	705	AGAGGCTACAACCAATCCGG	59.458	20	TTCATATTGAGGCAGGGCGG	60.179	20	179	529	707
Cluster-9641.3241	4	p1	(A)10	10	879	888	CTAATTCCGCCCTGCCTCAA	60.107	20	GATGAGGGACCAGTGCTGAG	59.822	20	247	682	928	CCGCCCTGCCTCAATATGAA	60.179	20	GATGAGGGACCAGTGCTGAG	59.822	20	241	688	928	TTCCGCCCTGCCTCAATATG	60.179	20	GATGAGGGACCAGTGCTGAG	59.822	20	243	686	928
Cluster-9641.3245	1	p1	(T)12	12	514	525	CCAGGCAAATGCAAAAATCACC	59.515	22	TGGGGCTTTTTGTCCTGTTTG	59.516	21	279	470	748	CCAGGCAAATGCAAAAATCACC	59.515	22	GGGGCTTTTTGTCCTGTTTGT	59.515	21	278	470	747	CCAGGCAAATGCAAAAATCACC	59.515	22	TGGGGCTTTTTGTCCTGTTT	58.127	20	279	470	748
Cluster-9641.3247	1	p1	(T)10	10	611	620	ATCTGGACAAGGCATGGGTG	60.034	20	TCAAACACATCTCGGCCTGT	59.604	20	238	532	769	GGACAAGGCATGGGTGAAGA	59.962	20	TCAAACACATCTCGGCCTGT	59.604	20	234	536	769	TGGACAAGGCATGGGTGAAG	60.251	20	TCAAACACATCTCGGCCTGT	59.604	20	235	535	769
Cluster-9641.3246	1	c	(TA)6tt(GA)7	28	85	112	GCAGCTTTGCCACTTCTTGT	59.613	20	CACCCTCTTCTGTCGCTTGT	59.966	20	189	18	206	GCAGCTTTGCCACTTCTTGT	59.613	20	CTTCTGTCGCTTGTCCTCGT	60.039	20	183	18	200	GCAGCTTTGCCACTTCTTGT	59.613	20	CAGGGGAGGGTTTAGGGGTA	59.955	20	277	18	294
Cluster-9641.28339	1	p2	(AG)18	36	1133	1168	TCACTCCCCTCACTCCAACA	60.105	20	CACAGACAACAAACAGGCCA	58.898	20	135	1057	1191	TCACTCCCCTCACTCCAACA	60.105	20	ACACAGACAACAAACAGGCC	58.897	20	136	1057	1192	TCACTCCCCTCACTCCAACA	60.105	20	GCCTGACTCTAGCATTCACCA	59.792	21	161	1057	1217
Cluster-9641.28338	1	c	(TC)13tgcgggagagaccaatcccaggagattttgggc(A)12	71	50	120	ACAGCCACAATCCACCATGA	59.595	20	AAGCTGCAACCAAACAAGCC	60.179	20	277	10	286	CACAGCCACAATCCACCATG	59.471	20	AAGCTGCAACCAAACAAGCC	60.179	20	278	9	286	ACAGCCACAATCCACCATGA	59.595	20	CAAGGGAGGGAAAGAGCCAC	60.323	20	157	10	166
Cluster-9641.18712	1	c	(GA)10c(AG)9	39	1	39
Cluster-9641.18712	2	p1	(A)11	11	1130	1140	TGTGTGCACCCTAACAATCAGT	60.159	22	ACCTTTCCTCGTTTTCTCCACA	59.828	22	208	999	1206	GTGTGTGCACCCTAACAATCA	58.774	21	ACCTTTCCTCGTTTTCTCCACA	59.828	22	209	998	1206	GTGTGTGCACCCTAACAATCAG	59.774	22	ACCTTTCCTCGTTTTCTCCACA	59.828	22	209	998	1206
Cluster-9641.18712	3	p1	(T)10	10	3556	3565	AAGTGAAACCCATGCACCCT	59.812	20	GCATTTGGCAACTTTTTGATACCT	59.003	24	276	3449	3724	CAAGTGAAACCCATGCACCC	59.682	20	GCATTTGGCAACTTTTTGATACCT	59.003	24	277	3448	3724	TGGCTGCCTATCTATCACGC	59.682	20	GCATTTGGCAACTTTTTGATACCT	59.003	24	257	3468	3724
Cluster-9641.18712	4	p3	(TTA)5	15	3864	3878	TCCAAGGGAAGTTGTGTGTT	57.181	20	GGCGACCGACTCCAGTTATC	60.249	20	157	3829	3985	TTCCAAGGGAAGTTGTGTGT	57.181	20	GGCGACCGACTCCAGTTATC	60.249	20	158	3828	3985	TCCAAGGGAAGTTGTGTGTT	57.181	20	GCGACCGACTCCAGTTATCA	59.545	20	156	3829	3984
Cluster-9641.32498	1	p1	(T)26	26	237	262	GGGGCATGTCAATCTGGTCA	60.034	20	TGTGAGGAGAGAGTGGGGAG	59.960	20	187	159	345	GGATATACTGGGCAAGGGGC	59.962	20	TGTGAGGAGAGAGTGGGGAG	59.960	20	202	144	345	GGGGCATGTCAATCTGGTCA	60.034	20	GTGTGAGGAGAGAGTGGGGA	60.252	20	188	159	346
Cluster-9641.32495	1	p1	(A)10	10	642	651	CCCAGATGTGTTGAGGCGAT	60.108	20	CCAAAGAAGCTACTCAACTCAACA	59.184	24	156	537	692	ACCCTATGTTGAGTCGACGC	59.827	20	CCAAAGAAGCTACTCAACTCAACA	59.184	24	116	577	692	TGAGGCGATTTCGAACGTCT	59.757	20	CCAAAGAAGCTACTCAACTCAACA	59.184	24	145	548	692
Cluster-9641.32497	1	p1	(T)10	10	706	715	TGCTGGTTCTGTGACGATTTG	59.127	21	CCCAAAACAAGTCAGTTTCCTCG	60.243	23	230	526	755	TTTTGCTGGTTCTGTGACGA	57.969	20	CCCAAAACAAGTCAGTTTCCTCG	60.243	23	233	523	755	GCTGGTTCTGTGACGATTTGA	58.857	21	CCCAAAACAAGTCAGTTTCCTCG	60.243	23	229	527	755
Cluster-9641.18313	1	c	(GTA)5caactaacacatatt(TGTA)7	58	2852	2909	TGGACGAGATGAGGAGGAGG	60.106	20	CTCGCCCCTTCTCTCTCATC	59.327	20	264	2757	3020	GGACGAGATGAGGAGGAGGA	59.816	20	CTCGCCCCTTCTCTCTCATC	59.327	20	263	2758	3020	TGGACGAGATGAGGAGGAGG	60.106	20	CCTCGCCCCTTCTCTCTCAT	60.759	20	265	2757	3021
Cluster-9641.22459	1	p2	(AG)6	12	582	593	AGAGGCGGAGTGAAGAGGAT	60.033	20	AAGAGCCCTCCGATCCCTAG	60.179	20	243	379	621	AGAGGCGGAGTGAAGAGGAT	60.033	20	GAGCCCTCCGATCCCTAGAA	60.179	20	241	379	619	ACGTGGCGTGTTGAAGATCT	59.966	20	AAGAGCCCTCCGATCCCTAG	60.179	20	199	423	621
Cluster-6274.0	1	p2	(TC)11	22	7	28
Cluster-6274.0	2	p2	(AT)10	20	282	301
Cluster-5629.0	1	p2	(AG)9	18	20	37
Cluster-9641.35144	1	p1	(T)14	14	562	575	TGCGGAAAATCCTAACCCCA	59.301	20	AACCCGGTATCTCAACGCTC	59.825	20	204	396	599	TGCGGAAAATCCTAACCCCAA	59.924	21	AACCCGGTATCTCAACGCTC	59.825	20	204	396	599	TGCGGAAAATCCTAACCCCA	59.301	20	ACCCGGTATCTCAACGCTCT	60.684	20	203	396	598
Cluster-9641.35145	1	c	(C)20ggcctcatttttc(T)11	44	1	44
Cluster-9641.35143	1	p1	(A)15	15	3	17
Cluster-9641.35140	1	p2	(TA)6	12	64	75
Cluster-4412.0	1	p2	(CT)11	22	1584	1605
Cluster-5752.0	1	p1	(A)13	13	451	463
Cluster-9641.16211	1	c	(TG)6ta(TG)6	26	1675	1700	TCGGTGCTCAAAAGGGAGTT	59.528	20	GTGTTGCAGAGCACACAAGG	59.970	20	246	1617	1862	TCGGTGCTCAAAAGGGAGTT	59.528	20	GGGTTTGTGTTGCAGAGCAC	60.249	20	252	1617	1868	TCGGTGCTCAAAAGGGAGTT	59.528	20	GTGGGTTTGTGTTGCAGAGC	60.249	20	254	1617	1870
Cluster-9641.16211	2	p1	(T)12	12	1991	2002
Cluster-9641.16210	1	c	(TA)8actcgtaaactctactcagctgcctttcttttactcaaacaatcgaaattcgagta(AT)9	90	109	198	AGCCTAGGAATGCCAGCATG	60.179	20	TGCAAATCAGGGACTAGTAGCT	58.892	22	255	38	292	AGCCTAGGAATGCCAGCATG	60.179	20	CTGCAAATCAGGGACTAGTAGCT	59.866	23	256	38	293	AAAGCCTAGGAATGCCAGCA	59.667	20	TGCAAATCAGGGACTAGTAGCT	58.892	22	257	36	292
Cluster-9641.16210	2	p4	(TTTA)8	32	786	817	AGGCTATATACACGGGTGGT	57.606	20	CTGGTGGCATCTTTAACCCT	57.486	20	269	666	934	AGGCTATATACACGGGTGGTT	58.314	21	CTGGTGGCATCTTTAACCCT	57.486	20	269	666	934	AAGGCTATATACACGGGTGGT	58.314	21	CTGGTGGCATCTTTAACCCT	57.486	20	270	665	934
Cluster-9641.16213	1	p2	(CT)6	12	32	43	TCTCTGTGTTGGCAGTCCAC	59.893	20	TGAGGAAGAGGGGAAGGAGG	59.957	20	244	0	243	TCTGTGTTGGCAGTCCACAG	60.179	20	TGAGGAAGAGGGGAAGGAGG	59.957	20	242	2	243	CTCTGTGTTGGCAGTCCACA	60.179	20	TGAGGAAGAGGGGAAGGAGG	59.957	20	243	1	243
Cluster-9641.16213	2	p3	(CCG)5	15	245	259	AGCCCTCTCCTTCCTCCTTC	60.326	20	CACACTCCAACCCATCCTCC	60.035	20	218	212	429	GAGCCCTCTCCTTCCTCCTT	60.326	20	CACACTCCAACCCATCCTCC	60.035	20	219	211	429	TCACAATCACACCCATCCCC	59.669	20	CACACTCCAACCCATCCTCC	60.035	20	262	168	429
Cluster-9641.16213	3	p1	(A)15	15	715	729	TGTAGGATGCCTGTGGAGGA	59.957	20	ACCCCACTATACCCAAATCACA	58.805	22	216	555	770	TATCGAGAAGTGGTTGCGGG	59.825	20	ACCCCACTATACCCAAATCACA	58.805	22	262	509	770	GTGTAGGATGCCTGTGGAGG	59.821	20	ACCCCACTATACCCAAATCACA	58.805	22	217	554	770
Cluster-8446.0	1	p2	(AG)7	14	332	345	TCAATCCCACTAGTGCCTGC	59.747	20	TCCCTGCTTCATTCTCTCTCTC	58.970	22	255	246	500	AATCCCACTAGTGCCTGCTG	59.746	20	TCCCTGCTTCATTCTCTCTCTC	58.970	22	253	248	500	CAATCCCACTAGTGCCTGCT	59.746	20	TCCCTGCTTCATTCTCTCTCTC	58.970	22	254	247	500
Cluster-8446.0	2	p2	(AG)15	30	459	488
Cluster-9641.9890	1	p1	(A)11	11	1666	1676	AGGTATGTTTGTTTGCAGCCT	58.403	21	TGGGAGCTTGTTTGATTGCA	58.298	20	214	1637	1850	AGGTATGTTTGTTTGCAGCCTT	59.035	22	TGGGAGCTTGTTTGATTGCA	58.298	20	214	1637	1850	AAGGTATGTTTGTTTGCAGCCT	59.035	22	TGGGAGCTTGTTTGATTGCA	58.298	20	215	1636	1850
Cluster-9641.9890	2	p1	(A)19	19	1865	1883
Cluster-9641.9896	1	c	(CT)11cgctctactgtctactgactcctcaccatctcgacctcagcgtccgtagtcgaaggggtgttgcaccgaggtctgttttcttcttattc(CT)7	125	177	301	GGCCAATCTCCACCGTACAA	60.036	20	TCCCAGACAGCGTAAACACC	59.966	20	274	101	374	ACCGTACAAACCCAACTCCC	59.891	20	GTAGCCGTATCCCAGACAGC	59.968	20	272	112	383	AAACCCAACTCCCGTAACCC	59.889	20	GTAGCCGTATCCCAGACAGC	59.968	20	265	119	383
Cluster-9641.9897	1	c	(TC)15tgcggagccttaaaccctaacttccacggagagagataattccactccctgctactcagg(TC)7	104	26	129	CTTGACCCCTACGCTAACGC	60.805	20	TCCAGAGTGATCGCAGAGGA	60.034	20	165	0	164	TTGACCCCTACGCTAACGC	59.784	19	TCCAGAGTGATCGCAGAGGA	60.034	20	164	1	164	CTTGACCCCTACGCTAACGC	60.805	20	CCAGAGTGATCGCAGAGGAA	59.180	20	164	0	163
Cluster-9641.9897	2	c	(T)11cgaagaaaaattctacaactatacctgcaatg(T)11	54	2105	2158	TTGAAACGACGGCTTCTCCA	59.895	20	AGGGAAACTGGCATGACACC	60.251	20	234	1996	2229	TGAAACGACGGCTTCTCCAT	59.680	20	AGGGAAACTGGCATGACACC	60.251	20	233	1997	2229	TTGAAACGACGGCTTCTCCA	59.895	20	GGGAAACTGGCATGACACCA	60.539	20	233	1996	2228
Cluster-9641.9897	3	p2	(AC)7	14	3090	3103	CTTGTAACCTCCCAACCCCC	59.961	20	ACGCCTTGAAGAGCCAAAGT	60.179	20	278	3057	3334	CCTTGTAACCTCCCAACCCC	59.961	20	ACGCCTTGAAGAGCCAAAGT	60.179	20	279	3056	3334	CCCTTGTAACCTCCCAACCC	59.961	20	ACGCCTTGAAGAGCCAAAGT	60.179	20	280	3055	3334
Cluster-9641.9894	1	p1	(T)11	11	1322	1332	GTAGCGAGGGCATTCAGCTT	60.463	20	TGCGGTACAACTGTTGCTGA	60.179	20	243	1295	1537	AAGTAGCGAGGGCATTCAGC	60.463	20	TGCGGTACAACTGTTGCTGA	60.179	20	245	1293	1537	AGCGAGGGCATTCAGCTTAT	59.528	20	TGCGGTACAACTGTTGCTGA	60.179	20	241	1297	1537
Cluster-9641.9894	2	p2	(GA)8	16	1779	1794
Cluster-80.0	1	p1	(T)10	10	19	28
Cluster-9641.22070	1	c	(TA)7catacatacacacacac(AT)6	43	198	240	CCCCATCTGCCCAAATACCA	59.739	20	GCTGTTCTTCTCCACCACGA	59.966	20	196	150	345	CCCCATCTGCCCAAATACCA	59.739	20	AGCTGTTCTTCTCCACCACG	59.966	20	197	150	346	CCCCATCTGCCCAAATACCA	59.739	20	TGGGATCCCAAAGTTGCCAA	59.810	20	252	150	401
Cluster-9641.22070	2	p2	(GA)6	12	430	441	TCGTGGTGGAGAAGAACAGC	59.966	20	GAAATAGGCTGACCCGACCC	60.179	20	234	326	559	TCGTGGTGGAGAAGAACAGC	59.966	20	GGAAATAGGCTGACCCGACC	60.179	20	235	326	560	CGTGGTGGAGAAGAACAGCT	59.966	20	GAAATAGGCTGACCCGACCC	60.179	20	233	327	559
Cluster-9641.16216	1	p2	(AG)7	14	7	20
Cluster-9641.22079	1	c	(T)10cacagcacaaattttcagatttgggcaaggtaattaattttttta(AT)7	69	65	133
Cluster-9641.22079	2	p2	(AG)6	12	627	638	GTTGGCTTCAGCTTGTGGTG	59.969	20	CCCCTCGCTGACAATCTCTC	59.896	20	239	424	662	CCGGAGATTGGCCATAACGA	59.894	20	CCCCTCGCTGACAATCTCTC	59.896	20	196	467	662	TGGGTCATGGTGGTAGAGGT	59.882	20	CCCCTCGCTGACAATCTCTC	59.896	20	114	549	662
Cluster-13392.0	1	p1	(C)11	11	166	176	CAGTTTTTGCATCACCGGCA	59.968	20	ATTCAAGCTTGGGAGAGGCC	60.034	20	226	143	368	ACAGTTTTTGCATCACCGGC	59.968	20	ATTCAAGCTTGGGAGAGGCC	60.034	20	227	142	368	CAGTTTTTGCATCACCGGCA	59.968	20	GTTGGGGGTAAGAGAGTGCC	60.035	20	163	143	305
Cluster-13392.0	2	p1	(A)10	10	492	501	GGCCTCTCCCAAGCTTGAAT	60.034	20	TCGGCCTAAATGAGTTCATGA	57.095	21	207	349	555	GGCACTCTCTTACCCCCAAC	60.035	20	TCGGCCTAAATGAGTTCATGA	57.095	21	270	286	555	GGCCTCTCCCAAGCTTGAAT	60.034	20	TCGGCCTAAATGAGTTCATGAA	57.785	22	207	349	555
Cluster-9641.26170	1	p1	(A)12	12	1927	1938	ACCACACCTAGTTGACACCA	58.497	20	AGTTTCTGTTCTGCATATATTTCTGCA	59.662	27	280	1690	1969	ACGACCACACCTAGTTGACAC	59.932	21	TTCTGTTCTGCATATATTTCTGCAT	57.187	25	280	1687	1966	GACCACACCTAGTTGACACCA	59.585	21	GTTTCTGTTCTGCATATATTTCTGCA	58.525	26	280	1689	1968
Cluster-4774.0	1	p2	(AT)6	12	354	365
Cluster-9641.34433	1	c	(T)16aaatgaagtttttatacaatattatgtggaaatgttatgtgcaagtaatagtatgttaatataatgtccacgagaatttcgaaatgataataaattcg(ATA)14	156	219	374
Cluster-9641.34439	1	p1	(A)19	19	1	19
Cluster-10983.0	1	p2	(TC)12	24	1305	1328	ACGATGGCGCAAGGACTATT	59.822	20	AAGCCTTGGAATAGGGTGGC	60.033	20	101	1278	1378	ACGATGGCGCAAGGACTATT	59.822	20	AGTCCCCTCGTAGAAGCGAT	60.107	20	189	1278	1466	ACGATGGCGCAAGGACTATT	59.822	20	CCTCTTGGAATAGGGTGGCC	59.816	20	126	1278	1403
Cluster-9641.15328	1	p2	(AG)6	12	2104	2115	GCGACCCATAATCCATACGC	58.924	20	TCACACACACCCTCATGACC	59.604	20	215	2003	2217	GCGACCCATAATCCATACGC	58.924	20	CACACACACCCTCATGACCT	59.602	20	214	2003	2216	TCTTCTGTTACTGCGACCCA	58.666	20	TCACACACACCCTCATGACC	59.604	20	227	1991	2217
Cluster-9641.15329	1	p1	(A)10	10	1545	1554	GTTTTGCTTCCGCTCCGTTT	59.970	20	AGCCCTTCATGACACCAAAGT	59.854	21	186	1460	1645	GGGCCAAGATTTGTGGCATG	60.108	20	AGCCCTTCATGACACCAAAGT	59.854	21	205	1441	1645	AGGGCCAAGATTTGTGGCAT	60.252	20	AGCCCTTCATGACACCAAAGT	59.854	21	206	1440	1645
Cluster-9641.15329	2	p1	(A)14	14	1824	1837	ACTTTGGTGTCATGAAGGGCT	59.854	21	GCATTCTTCCATTTTCTCTACCCA	59.050	24	255	1625	1879	ACTTTGGTGTCATGAAGGGCT	59.854	21	TGCATTCTTCCATTTTCTCTACCC	59.050	24	256	1625	1880	ACTTTGGTGTCATGAAGGGCT	59.854	21	GCATTCTTCCATTTTCTCTACCCAA	59.581	25	255	1625	1879
Cluster-9641.15329	3	p1	(A)10	10	1942	1951	GGGTAGAGAAAATGGAAGAATGCA	59.050	24	GCATTTTCCTAGTGTTCGGTAGC	59.936	23	216	1857	2072	TGGGTAGAGAAAATGGAAGAATGC	59.050	24	GCATTTTCCTAGTGTTCGGTAGC	59.936	23	217	1856	2072	GGGTAGAGAAAATGGAAGAATGCA	59.050	24	AGCATTTTCCTAGTGTTCGGT	57.581	21	217	1857	2073
Cluster-9641.15329	4	p2	(GA)15	30	2294	2323
Cluster-9641.15322	1	p2	(TC)7	14	2	15
Cluster-9641.15323	1	p1	(A)12	12	2269	2280	CACATCGGAACTACAGGCTCA	59.795	21	ATGGGGAAAAAGCACCCTTT	57.883	20	205	2131	2335	ACACATCGGAACTACAGGCTC	59.795	21	ATGGGGAAAAAGCACCCTTT	57.883	20	206	2130	2335	ACACATCGGAACTACAGGCT	58.733	20	ATGGGGAAAAAGCACCCTTT	57.883	20	206	2130	2335
Cluster-9641.15324	1	p3	(CCA)5	15	3578	3592	TAACAGCCGGCTCGGATTTT	60.036	20	TAATACCCACGCGCCAGAAG	60.179	20	168	3455	3622	TAACAGCCGGCTCGGATTTT	60.036	20	CACGCGCCAGAAGTCTATGA	60.179	20	161	3455	3615	GTGACCCAACTCCTCTCTGC	60.037	20	TAATACCCACGCGCCAGAAG	60.179	20	228	3395	3622
Cluster-9641.15325	1	p2	(TC)6	12	1	12
Cluster-9641.15326	1	p1	(A)10	10	572	581	TCGTACAAGTCCTCGTTCCC	59.116	20	GTGAAGAGCCAAATCCGCAC	59.831	20	278	471	748	CGTACAAGTCCTCGTTCCCT	59.113	20	GTGAAGAGCCAAATCCGCAC	59.831	20	277	472	748	TCGTACAAGTCCTCGTTCCC	59.116	20	ACATGGGGCATCTAGCTTGG	59.816	20	260	471	730
Cluster-9641.15326	2	c	(AT)27(AG)13	80	1807	1886
Cluster-9641.15327	1	p1	(A)14	14	1586	1599	ACGATATAGGCGGTGCTTCC	59.683	20	CACGTTCACAAAATGGGGGT	58.963	20	225	1529	1753	ACGATATAGGCGGTGCTTCC	59.683	20	ACACGTTCACAAAATGGGGG	58.963	20	226	1529	1754	CGGTGCTTCCTCTGATCCAT	59.533	20	CACGTTCACAAAATGGGGGT	58.963	20	215	1539	1753
Cluster-9641.22923	1	p2	(GA)6	12	1139	1150
Cluster-9641.22928	1	p2	(TA)6	12	503	514	TGGCGACAAATTTATTGAATAGCCA	59.874	25	ACCCACCCCAATCCTCTCTT	60.179	20	265	362	626	TGGCGACAAATTTATTGAATAGCCA	59.874	25	AAGACCCACCCCAATCCTCT	60.179	20	268	362	629	TGGCGACAAATTTATTGAATAGCCA	59.874	25	GAAGACCCACCCCAATCCTC	59.744	20	269	362	630
Cluster-9641.22928	2	p2	(AG)6	12	653	664	AGAGGATTGGGGTGGGTCTT	60.179	20	ACACCGCCCCTAGTACTCAT	60.032	20	110	610	719	AAGAGAGGATTGGGGTGGGT	60.179	20	ACACCGCCCCTAGTACTCAT	60.032	20	113	607	719	GAGGATTGGGGTGGGTCTTC	59.744	20	ACACCGCCCCTAGTACTCAT	60.032	20	109	611	719
Cluster-9641.22929	1	p1	(T)19	19	4584	4602	TTCTTAAGCAGGGGGAGTGC	59.672	20	CTGCAATCCCCGCTTTTAGC	59.899	20	217	4457	4673	GCAGGGGGAGTGCTGTTATC	60.465	20	CTGCAATCCCCGCTTTTAGC	59.899	20	210	4464	4673	TTCTTAAGCAGGGGGAGTGC	59.672	20	TAGATGTGGCTGCACCGAAA	59.677	20	170	4457	4626
Cluster-9641.26753	1	p3	(CCT)5	15	551	565	GTGGTGGTTTTGCTATGGGC	59.754	20	TGGGGGAAAGTGACATGTGG	59.888	20	193	469	661	GTGGTGGTTTTGCTATGGGC	59.754	20	GGTGGGGGAAAGTGACATGT	59.888	20	195	469	663	GTGGTGGTTTTGCTATGGGC	59.754	20	TCATTGCATGGAGGGAAGGG	59.740	20	145	469	613
Cluster-5627.0	1	p2	(GT)7	14	1	14
Cluster-9641.26750	1	p2	(AT)8	16	164	179	TTGCCAACTCGTGAGATTGG	58.477	20	GCCATCGCGAGTCTGTCATA	59.969	20	237	136	372	TTGCCAACTCGTGAGATTGG	58.477	20	CGAGGACGAGGTTGCGATTA	59.900	20	217	136	352	TTGCCAACTCGTGAGATTGG	58.477	20	GAGGAACACCAGGGTTGTGT	59.817	20	181	136	316
Cluster-9641.26750	2	p2	(GA)6	12	1773	1784
Cluster-9641.23504	1	p2	(AT)9	18	589	606	TCACAGCAGAATATCGCCCA	59.170	20	CATTCCCTCTACACCGACCG	59.898	20	141	532	672	TCACAGCAGAATATCGCCCA	59.170	20	CCGCCAGTCATTCCCTCTAC	59.895	20	149	532	680	TGCACCCCCTTAACTTCACA	59.153	20	CATTCCCTCTACACCGACCG	59.898	20	156	517	672
Cluster-9641.33933	1	p1	(A)21	21	1022	1042	TGCCAATAAAAGCCCTAACTCA	57.959	22	CACCCACCTCTGATTGGACC	60.035	20	184	898	1081	TGTTGCCAATAAAAGCCCTAACT	58.844	23	CACCCACCTCTGATTGGACC	60.035	20	187	895	1081	GTTGCCAATAAAAGCCCTAACTCA	59.780	24	CACCCACCTCTGATTGGACC	60.035	20	186	896	1081
Cluster-9641.33933	2	p3	(ATT)5	15	2424	2438	CAAGCCGCTCGTCTGAGTAA	60.109	20	GAACCCGTGACCCTCAAGTT	59.892	20	256	2347	2602	AAGCCGCTCGTCTGAGTAAG	59.829	20	GAACCCGTGACCCTCAAGTT	59.892	20	255	2348	2602	CAAGCCGCTCGTCTGAGTAA	60.109	20	AACCCGTGACCCTCAAGTTG	60.179	20	255	2347	2601
Cluster-9641.33933	3	p1	(A)11	11	3305	3315	TGAGACAGAGAGGGGATGATTG	58.963	22	ATGATTTTGCGATGCTGGCT	58.891	20	226	3221	3446	GAGACAGAGAGGGGATGATTGA	58.696	22	ATGATTTTGCGATGCTGGCT	58.891	20	225	3222	3446	TGAGACAGAGAGGGGATGATTGA	60.310	23	ATGATTTTGCGATGCTGGCT	58.891	20	226	3221	3446
Cluster-9641.34099	1	p1	(T)15	15	1	15
Cluster-9641.20568	1	p1	(T)14	14	164	177	GGAGTGCCATTACCTCCCTT	59.080	20	GTCGGAATTCGGGGGATAGTC	59.999	21	262	87	348	GGAGTGCCATTACCTCCCTT	59.080	20	CAGATAGTCGGAATTCGGGGG	59.999	21	268	87	354	GGAGTGCCATTACCTCCCTT	59.080	20	GTCGGAATTCGGGGGATAGT	58.954	20	262	87	348
Cluster-9641.20568	2	p1	(T)10	10	303	312	GGAGTGCCATTACCTCCCTT	59.080	20	GTCGGAATTCGGGGGATAGTC	59.999	21	262	87	348	GGAGTGCCATTACCTCCCTT	59.080	20	CAGATAGTCGGAATTCGGGGG	59.999	21	268	87	354	GGAGTGCCATTACCTCCCTT	59.080	20	GTCGGAATTCGGGGGATAGT	58.954	20	262	87	348
Cluster-9641.20568	3	p3	(TGG)5	15	1586	1600	TTGCTCATGGGGGTAGAGGA	59.956	20	GACTTGGTTACGGGCACTGA	59.966	20	205	1533	1737	TTGCTCATGGGGGTAGAGGA	59.956	20	TCAGACTTGGTTACGGGCAC	59.966	20	208	1533	1740	TTGCTCATGGGGGTAGAGGA	59.956	20	AGCAGAAGATGGAAGCCCAC	60.035	20	261	1533	1793
Cluster-9641.20569	1	p2	(AT)10	20	3168	3187	GCCTGCATCTGAGATCCCAA	59.818	20	TGAGGAAGTCAGCCCCCTAA	59.882	20	267	2966	3232	CAGGGGATGTCCACACACTT	59.598	20	GTCGTCCCAACTGGTCTGAG	60.038	20	216	3038	3253	CCAGATCAGGGGATGTCCAC	59.528	20	GTCGTCCCAACTGGTCTGAG	60.038	20	222	3032	3253
Cluster-9641.20563	1	p1	(T)28	28	1010	1037
Cluster-9641.14059	1	p2	(AG)8	16	353	368
Cluster-9641.14058	1	p1	(A)16	16	182	197	TCCCAGTCCGGAAAGAAGGA	60.179	20	TGGCAAGAATGAAAAGGAGGC	59.105	21	212	94	305	CTCCCAGTCCGGAAAGAAGG	59.749	20	TGGCAAGAATGAAAAGGAGGC	59.105	21	213	93	305	TTTGCTCCCAGTCCGGAAAG	60.251	20	TGGCAAGAATGAAAAGGAGGC	59.105	21	217	89	305
Cluster-9641.14058	2	p1	(A)11	11	1669	1679	GCAGCCCGTCTAAAGAACCT	60.036	20	TGACGCCTACGGTATAGTTTCT	58.718	22	200	1524	1723	AGCAGCCCGTCTAAAGAACC	60.036	20	TGACGCCTACGGTATAGTTTCT	58.718	22	201	1523	1723	GCAAAGCAGCCCGTCTAAAG	59.831	20	TGACGCCTACGGTATAGTTTCT	58.718	22	205	1519	1723
Cluster-9641.20739	1	p1	(T)18	18	678	695	TTGCCGTTTGGGGAAGGATA	59.301	20	GGAACGTGCGTACCAATTCG	59.906	20	256	566	821	TGCCGTTTGGGGAAGGATAT	59.077	20	GGAACGTGCGTACCAATTCG	59.906	20	255	567	821	CCGTTTGGGGAAGGATATGCT	60.134	21	GGAACGTGCGTACCAATTCG	59.906	20	253	569	821
Cluster-9641.14051	1	p1	(A)11	11	1244	1254	GCTAGTATCCATGCACCGTGA	59.931	21	TGGCCTCTAGTTCTGTTGCC	59.675	20	120	1211	1330	TGCTAGTATCCATGCACCGT	58.880	20	GACTTCACCCTACGCCTGTT	59.679	20	100	1210	1309	TGCTAGTATCCATGCACCGT	58.880	20	TGGCCTCTAGTTCTGTTGCC	59.675	20	121	1210	1330
Cluster-9641.14053	1	p2	(CT)7	14	96	109	GAATGACTTCATGTGCCGCC	59.901	20	AATTTAGTGGGGCGAAGGGG	60.034	20	131	46	176	GGAATGACTTCATGTGCCGC	59.901	20	AATTTAGTGGGGCGAAGGGG	60.034	20	132	45	176	GAATGACTTCATGTGCCGCC	59.901	20	ATCAGGTGCTTTGATCGGCA	60.035	20	248	46	293
Cluster-9641.14057	1	p1	(T)17	17	4258	4274	ATCCGAGTTCGAGTTGAGCT	58.822	20	CCGGAGAGGACCTTCAGGAT	60.398	20	249	4227	4475	GTTCGAGTTGAGCTCCATCCT	59.794	21	CCGGAGAGGACCTTCAGGAT	60.398	20	243	4233	4475	AGTTCGAGTTGAGCTCCATCC	59.794	21	CCGGAGAGGACCTTCAGGAT	60.398	20	244	4232	4475
Cluster-9641.34097	1	c	(A)30t(A)29	60	1460	1519
Cluster-9641.16562	1	p2	(GA)11	22	1988	2009
Cluster-9641.16561	1	p1	(T)10	10	2261	2270	TGGCTGCTGATAAATTTGGGC	59.518	21	AACAACTAATGCTTTTCTTTTCACG	57.550	25	173	2126	2298	GGCTGCTGATAAATTTGGGCT	59.241	21	AACAACTAATGCTTTTCTTTTCACG	57.550	25	172	2127	2298	TGGCTGCTGATAAATTTGGGC	59.518	21	AAACAACTAATGCTTTTCTTTTCACG	58.105	26	174	2126	2299
Cluster-9641.16560	1	p2	(AT)6	12	783	794	TCCACCTTGAGTCCCTTCAGA	60.133	21	GGCCTATGTTTTGCCCCGTA	60.395	20	259	632	890	TCCACCTTGAGTCCCTTCAGA	60.133	21	CCAATGCCTCGGCCTATGTT	60.466	20	269	632	900	CCACCTTGAGTCCCTTCAGA	58.648	20	GGCCTATGTTTTGCCCCGTA	60.395	20	258	633	890
Cluster-9641.16560	2	p2	(GA)6	12	2612	2623
Cluster-9641.16567	1	p2	(TA)6	12	630	641	CGTAACGGCAAGGGTTTTGG	60.040	20	AAAGGACCCCTTGGCTTCAC	60.179	20	247	510	756	CTAAGACGCTCTAGCCTCGC	60.041	20	AAAGGACCCCTTGGCTTCAC	60.179	20	191	566	756	CGTAACGGCAAGGGTTTTGG	60.040	20	GGACCCCTTGGCTTCACATT	60.252	20	244	510	753
Cluster-9641.16566	1	p1	(A)10	10	1500	1509	GTGCAATGAGAAGGGAGGCT	60.035	20	CTTTGGCCAGTTTGCACCAT	59.606	20	187	1380	1566	ACGTGCAATGAGAAGGGAGG	60.036	20	CTTTGGCCAGTTTGCACCAT	59.606	20	189	1378	1566	GTGCAATGAGAAGGGAGGCT	60.035	20	TTCCTTTGGCCAGTTTGCAC	59.536	20	190	1380	1569
Cluster-9641.16566	2	p1	(A)10	10	4947	4956	GAGGTCAGTGCGTATCCGAG	59.970	20	GCTCTGCGCCTCAGTAAGAT	59.896	20	245	4831	5075	GAGGTCAGTGCGTATCCGAG	59.970	20	ACTGACTTGGCCTCCTTTGG	59.889	20	272	4831	5102	CCAGAGGTCAGTGCGTATCC	59.897	20	GCTCTGCGCCTCAGTAAGAT	59.896	20	248	4828	5075
Cluster-9641.13589	1	p2	(GA)7	14	65	78	CGCCAATCGTTTCCCAGAGA	60.391	20	CCACCGCCTTCATCAAAACG	60.110	20	255	36	290	CGCCAATCGTTTCCCAGAGA	60.391	20	ACAGCAACCCAAGGATCACC	60.251	20	183	36	218	CGCCAATCGTTTCCCAGAGA	60.391	20	AAGGATCACCGCGATAGACG	59.689	20	173	36	208
Cluster-9641.13589	2	p1	(T)10	10	1720	1729	GTCTTCCACTGCGCCATACT	60.108	20	ACACGGCCAAGGTTTCTTCA	60.107	20	233	1541	1773	TTGTCTTCCACTGCGCCATA	59.677	20	ACACGGCCAAGGTTTCTTCA	60.107	20	235	1539	1773	TGTCTTCCACTGCGCCATAC	60.391	20	ACACGGCCAAGGTTTCTTCA	60.107	20	234	1540	1773
Cluster-9641.13589	3	p2	(AT)6	12	2748	2759	CACCACCCGTGCAGAGTTAA	60.250	20	TGGCTTCTTTTTGTCCCCTGT	60.063	21	277	2595	2871	TATTCACCACCCGTGCAGAG	59.751	20	GGCTTCTTTTTGTCCCCTGTG	59.659	21	280	2591	2870	CACCACCCGTGCAGAGTTAA	60.250	20	GGCTTCTTTTTGTCCCCTGTG	59.659	21	276	2595	2870
Cluster-9641.13589	4	p2	(TC)13	26	3986	4011	TGTTTGTGGCGATGCAAAGG	59.968	20	CCCTCTCCTTAACCAGCAGG	59.456	20	235	3902	4136	TGCAAAGGGTATGGCCAGAG	60.034	20	CCCTCTCCTTAACCAGCAGG	59.456	20	223	3914	4136	TGTGGCGATGCAAAGGGTAT	60.035	20	CCCTCTCCTTAACCAGCAGG	59.456	20	231	3906	4136
Cluster-9174.0	1	p1	(T)14	14	1084	1097
Cluster-9641.13584	1	p2	(AT)14	28	2671	2698	ACCGAATCATAGCTGAAACCA	57.373	21	CCTCACCGCTTCCTTCTTCA	59.678	20	223	2530	2752	ACCGAATCATAGCTGAAACCA	57.373	21	GTCCTCACCGCTTCCTTCTT	59.678	20	225	2530	2754	ACCGAATCATAGCTGAAACCA	57.373	21	TCCTCACCGCTTCCTTCTTC	59.391	20	224	2530	2753
Cluster-9641.13585	1	p1	(A)10	10	1625	1634	TGGTTAAGTCATTGGAGAGCGA	59.435	22	GCCGAACATGCAGCTGTTAG	59.902	20	245	1527	1771	TGGTTAAGTCATTGGAGAGCGA	59.435	22	ATATGGCCGAACATGCAGCT	60.179	20	250	1527	1776	GTGGTTAAGTCATTGGAGAGCG	59.327	22	GCCGAACATGCAGCTGTTAG	59.902	20	246	1526	1771
Cluster-9641.13582	1	c	(CT)10(AT)7	34	7	40
Cluster-9641.13582	2	p3	(GAA)5	15	274	288	GCGGAAGGCTTTGGAGATTG	59.547	20	TCGCCTGGATAGGGAACAGA	60.033	20	230	198	427	GCGGAAGGCTTTGGAGATTG	59.547	20	TGGCCCCACCATTTATCACC	60.033	20	125	198	322	GCGGAAGGCTTTGGAGATTG	59.547	20	CGGATTCTTCTCCTCGGTGG	59.897	20	142	198	339
Cluster-9641.13583	1	c	(ATAC)5atatatacatatata(TG)8	51	3007	3057	GGCGGAAAGATCGAAAGGGA	60.108	20	TTCCTTTGCGTGGCATTTGC	60.600	20	220	2879	3098	TGGGAATCAAGGCCAACGAA	59.889	20	TTCCTTTGCGTGGCATTTGC	60.600	20	262	2837	3098	GGCGGAAAGATCGAAAGGGA	60.108	20	CCTTTGCGTGGCATTTGCAT	60.671	20	218	2879	3096
Cluster-9641.13583	2	p1	(A)10	10	4742	4751	TATCCAGCTCTGCACGTGTC	59.827	20	CGTCAGCCCTATTCGCTCTT	59.897	20	152	4660	4811	CTATCCAGCTCTGCACGTGT	59.826	20	CGTCAGCCCTATTCGCTCTT	59.897	20	153	4659	4811	TATCCAGCTCTGCACGTGTC	59.827	20	TTGCCTCGTCAGCCCTATTC	59.822	20	158	4660	4817
Cluster-9641.13583	3	p2	(AG)11	22	5310	5331	GTGAGTGGTGAGAAGGTGGG	59.965	20	ACGCGCGTATCAGTAACGAT	59.971	20	183	5245	5427	TGAGTGGTGAGAAGGTGGGA	60.105	20	ACGCGCGTATCAGTAACGAT	59.971	20	182	5246	5427	GTCTGTGGACGCAATTGAGC	59.833	20	ACGCGCGTATCAGTAACGAT	59.971	20	259	5169	5427
Cluster-9641.13580	1	p2	(GA)8	16	2961	2976
Cluster-9641.14583	1	p1	(A)19	19	3	21
Cluster-9641.14583	2	p1	(A)10	10	173	182	TGTCAGCAACAAAGACAACGAG	59.649	22	TCTCTGCTGCAATTCGGACA	59.679	20	277	64	340	TGTCAGCAACAAAGACAACGA	58.649	21	TCTCTGCTGCAATTCGGACA	59.679	20	277	64	340	GTCAGCAACAAAGACAACGAGA	59.392	22	TCTCTGCTGCAATTCGGACA	59.679	20	276	65	340
Cluster-9641.14583	3	p2	(AG)8	16	1710	1725	CAGGTGGCAGCTTGTTGTTC	59.969	20	TCCCCACGTCTCTCTCTCTC	59.746	20	222	1650	1871	CAGGTGGCAGCTTGTTGTTC	59.969	20	CCCCACGTCTCTCTCTCTCT	59.745	20	221	1650	1870	CAGGTGGCAGCTTGTTGTTC	59.969	20	CTCCCCACGTCTCTCTCTCT	59.745	20	223	1650	1872
Cluster-9641.14583	4	p2	(AG)12	24	1840	1863
Cluster-9641.14582	1	p1	(T)14	14	1268	1281	TGTCGTGGTATATTTGGATCCTTCT	59.634	25	GAACCGGCAGCAGTGATACT	60.108	20	202	1238	1439	TGTCGTGGTATATTTGGATCCTTCT	59.634	25	AGAACCGGCAGCAGTGATAC	60.108	20	203	1238	1440	TGTCGTGGTATATTTGGATCCTTCT	59.634	25	GAGAACCGGCAGCAGTGATA	59.824	20	204	1238	1441
Cluster-9641.14585	1	p2	(AT)6	12	103	114	CGAAGGAAGAAGGGACGAGT	59.111	20	CGGCTCAGTATAGTAGCGCA	59.408	20	256	27	282	CGAAGGAAGAAGGGACGAGT	59.111	20	GCGGCTCAGTATAGTAGCGC	60.730	20	257	27	283	CGAAGGAAGAAGGGACGAGT	59.111	20	CATGCAAAAGCGGCTCAGTA	59.196	20	266	27	292
Cluster-9641.14585	2	c	(TA)6cacatacacccacagatatag(AT)8	49	2307	2355	TACAGTCTCTCTCCTCCGCC	60.107	20	CGGTGTTCAGATCTCACCCA	59.392	20	189	2221	2409	CAGCGACCAACTCTCATGGA	59.753	20	CGGTGTTCAGATCTCACCCA	59.392	20	148	2262	2409	GCGGCCTCTACTGCGAATAA	60.249	20	CGGTGTTCAGATCTCACCCA	59.392	20	227	2183	2409
Cluster-9641.14584	1	p2	(GA)7	14	2817	2830
Cluster-9641.14589	1	p2	(AG)10	20	1352	1371	CTGTCCCCAATCCGAACCAA	59.962	20	ACATCCCTCATACCCACCCT	59.653	20	247	1149	1395	CTGTCCCCAATCCGAACCAA	59.962	20	CACATCCCTCATACCCACCC	59.526	20	248	1149	1396	CTGTCCCCAATCCGAACCAA	59.962	20	CCACATCCCTCATACCCACC	59.526	20	249	1149	1397
Cluster-9641.14588	1	c	(AC)17(AT)6	46	1681	1726	ACTAAAGGGGGCAAAAGGGA	58.837	20	CTCTCTCCCTCTCTCTGCCA	59.742	20	223	1654	1876	CACTAAAGGGGGCAAAAGGGA	60.203	21	CTCTCTCCCTCTCTCTGCCA	59.742	20	224	1653	1876	ACTAAAGGGGGCAAAAGGGA	58.837	20	TCGCTTAGCTTCAACCCCAC	60.321	20	177	1654	1830
Cluster-9641.14588	2	p2	(GA)9	18	1885	1902	TGGCAGAGAGAGGGAGAGAG	59.742	20	TCTGTCTCTCTCTCTTTCTCTCTCT	59.515	25	107	1857	1963	GTGGGGTTGAAGCTAAGCGA	60.321	20	TCTGTCTCTCTCTCTTTCTCTCTCT	59.515	25	153	1811	1963	TGGGTGGGGTTGAAGCTAAG	59.596	20	TCTGTCTCTCTCTCTTTCTCTCTCT	59.515	25	156	1808	1963
Cluster-9641.18857	1	c	(A)10gaagggagtttgctttagaaaggcatattccatttcttgttcaaaccatgccttggtagattgggggttaggtaatgagtcctgtctctgagtttagt(A)19	127	844	970	AGTCGGGATCGGTTACTGGA	60.034	20	GCCTTGCTAAAGCTTCTTCCC	59.526	21	264	732	995	AGGCAAGAGACTAACATGGCA	59.370	21	ACCCCCAATCTACCAAGGGA	59.878	20	274	766	1039	CAGGCAAGAGACTAACATGGC	58.987	21	ACCCCCAATCTACCAAGGGA	59.878	20	275	765	1039
Cluster-9641.18857	2	p1	(A)12	12	1073	1084	TCCCTTGGTAGATTGGGGGT	59.878	20	TGGCCAGAAATTTGCCTCCA	60.179	20	154	1020	1173	TCCCTTGGTAGATTGGGGGT	59.878	20	GTGGCCAGAAATTTGCCTCC	59.753	20	155	1020	1174	GCCTTGGTAGATTGGGGGTT	59.665	20	TGGCCAGAAATTTGCCTCCA	60.179	20	272	902	1173
Cluster-9641.16695	1	c	(TGA)7gtagtc(GTA)5	42	2340	2381	GTTGGTTTTTGGGTTGGGGG	59.818	20	TTGACCACCGTGGCTAATCG	60.391	20	175	2259	2433	GTTGGTTTTTGGGTTGGGGG	59.818	20	CAGCACAACCAGCAATGGAA	59.325	20	278	2259	2536	GTTGGTTTTTGGGTTGGGGG	59.818	20	CCGGTTCTTGTTCCAGATGC	59.195	20	213	2259	2471
Cluster-9641.16695	2	p3	(TTA)5	15	2626	2640	ATCGTCGCCGTTTCCGATTA	59.899	20	TATGCCGCTCAGACAAAGCT	59.750	20	264	2400	2663	CGATTAGCCACGGTGGTCAA	60.391	20	TATGCCGCTCAGACAAAGCT	59.750	20	250	2414	2663	TCGTCGCCGTTTCCGATTAG	60.524	20	TATGCCGCTCAGACAAAGCT	59.750	20	263	2401	2663
Cluster-9641.16696	1	p2	(AG)12	24	124	147	TCCCATGGCAATAATGAGTTGT	58.020	22	ATCCTCCAATGTCGACAGCG	60.179	20	195	31	225	TCCCATGGCAATAATGAGTTGT	58.020	22	TCTGGACACGTCATCATCGC	60.179	20	173	31	203	TCCCATGGCAATAATGAGTTGT	58.020	22	TCGCCCGATGATGATGACAA	59.536	20	157	31	187
Cluster-9641.16690	1	p1	(T)11	11	3657	3667	CAACACCGACGTACCAGACA	59.969	20	TGGTGCCTCCTTACTCCATG	59.088	20	263	3597	3859	ACAACACCGACGTACCAGAC	59.969	20	TGGTGCCTCCTTACTCCATG	59.088	20	264	3596	3859	CAACACCGACGTACCAGACA	59.969	20	GGTGCCTCCTTACTCCATGT	59.088	20	262	3597	3858
Cluster-9641.16690	2	p2	(AG)7	14	4861	4874
Cluster-9641.16692	1	p1	(T)10	10	545	554	TTCCATCCACACCACAACCC	60.179	20	ATGTGCGGTTCCTGGAGAAG	60.036	20	225	508	732	TTCCATCCACACCACAACCC	60.179	20	CGCAGTGCTGATGTACAACG	59.906	20	163	508	670	CCACACCACAACCCAAATGC	60.250	20	ATGTGCGGTTCCTGGAGAAG	60.036	20	219	514	732
Cluster-9641.18851	1	p2	(GA)12	24	1	24
Cluster-9641.16699	1	p1	(A)12	12	1603	1614	GCCCAGATATAGCGCGCTAT	59.897	20	TCTACGCACAAACTAACACATCA	58.377	23	165	1482	1646	GCCCAGATATAGCGCGCTAT	59.897	20	ACGCACAAACTAACACATCAAA	57.376	22	162	1482	1643	CGAGGATGAAATGGCGGGTA	59.894	20	TCTACGCACAAACTAACACATCA	58.377	23	280	1367	1646
Cluster-9641.16698	1	p1	(A)19	19	1556	1574	CATCCGTGCAGCATTTCTGG	59.900	20	TCCCTTTTTGCAGTGGTTTGC	60.135	21	255	1422	1676	TTTCCTTCAGCTGGTGCCAA	60.106	20	TCCCTTTTTGCAGTGGTTTGC	60.135	21	232	1445	1676	TCCTTCAGCTGGTGCCAATT	59.887	20	TCCCTTTTTGCAGTGGTTTGC	60.135	21	230	1447	1676
Cluster-9641.16698	2	p4	(ACAA)5	20	2037	2056	ATTCCGACGAGCTCAAGGAC	59.826	20	TGTTGCTGGTTTTGTTGGCC	60.108	20	247	1964	2210	ATTCCGACGAGCTCAAGGAC	59.826	20	TTCTGCTGGAATGCTCTCGG	60.108	20	220	1964	2183	ATTCCGACGAGCTCAAGGAC	59.826	20	TGGGTTTCTGCTGGAATGCT	59.887	20	225	1964	2188
Cluster-9641.18154	1	p1	(T)11	11	1888	1898	CATCCGCCAATGCCTTTACG	59.971	20	TATAAGGACCAAGCCGCTCG	59.612	20	204	1768	1971	CAAGGTACATCCGCCAATGC	59.618	20	TATAAGGACCAAGCCGCTCG	59.612	20	211	1761	1971	GGTACATCCGCCAATGCCTT	60.752	20	TATAAGGACCAAGCCGCTCG	59.612	20	208	1764	1971
Cluster-9641.18154	2	p1	(T)10	10	4085	4094
Cluster-9641.35191	1	p1	(A)10	10	93	102	GTCAGCGAAGAAATGACCTGC	59.871	21	TGGTTCCTCTACAACGTTAGCT	59.105	22	164	9	172	GCTGTCAGCGAAGAAATGACC	59.871	21	TGGTTCCTCTACAACGTTAGCT	59.105	22	167	6	172	CAGCGAAGAAATGACCTGCA	58.841	20	TGGTTCCTCTACAACGTTAGCT	59.105	22	162	11	172
Cluster-3724.0	1	p3	(TGG)5	15	2463	2477	AGGCTATGGTGAGGAGGGTT	59.955	20	CACCACCCAACCTATTCCGG	60.394	20	217	2284	2500	GTTGTTGGTGGTTGGGTTGG	59.823	20	CACCACCCAACCTATTCCGG	60.394	20	122	2379	2500	CTATGGTGAGGAGGGTTGGC	59.819	20	CACCACCCAACCTATTCCGG	60.394	20	214	2287	2500
Cluster-4349.0	1	p2	(AC)13	26	47	72	CGTCACCGGTATCACACCTC	60.179	20	TCTCTGCGGATCTCTCTCTCT	59.232	21	190	19	208	CGTCACCGGTATCACACCTC	60.179	20	CTGCGGATCTCTCTCTCTTGT	58.976	21	187	19	205	CCGGTATCACACCTCTTCCC	59.536	20	TCTCTGCGGATCTCTCTCTCT	59.232	21	185	24	208
Cluster-9641.7939	1	p2	(GA)9	18	1072	1089	ACGCCTCAATGCCATGATCA	60.107	20	AACACTCACCGTCACTCACC	59.896	20	246	911	1156	CCGGTGTCAGAAGATCTGGG	59.823	20	AACACTCACCGTCACTCACC	59.896	20	213	944	1156	CCCGGTGTCAGAAGATCTGG	59.823	20	AACACTCACCGTCACTCACC	59.896	20	214	943	1156
Cluster-9641.7937	1	p1	(T)11	11	3650	3660	TGTTTCTGGCCTCTGCTGTT	59.817	20	AGCTACATCCAAAACATCATCACT	58.496	24	227	3489	3715	TTGTTTCTGGCCTCTGCTGT	59.817	20	AGCTACATCCAAAACATCATCACT	58.496	24	228	3488	3715	TGTTTCTGGCCTCTGCTGTT	59.817	20	GCTACATCCAAAACATCATCACT	57.175	23	226	3489	3714
Cluster-9641.7935	1	p2	(TC)6	12	2420	2431
Cluster-9641.7932	1	p2	(CT)7	14	4834	4847	AGGAACGACGGGAGAGATGA	60.034	20	GACCTGACAGGCGACTCAAA	59.966	20	278	4649	4926	AGGAACGACGGGAGAGATGA	60.034	20	ACCTGACAGGCGACTCAAAG	59.966	20	277	4649	4925	AGGAACGACGGGAGAGATGA	60.034	20	TGTCACCATTTACCGCCTCC	60.036	20	237	4649	4885
Cluster-9641.7931	1	p2	(TC)9	18	311	328	AGCAGCTTACCAGGAGAGGA	59.958	20	GCGCGAAGGAGAGAGAGAAG	60.248	20	256	119	374	GGCACAAAATCAATGGCCCA	59.676	20	CACCACTCCTTTGTCGACGA	59.968	20	260	244	503	GGCACAAAATCAATGGCCCA	59.676	20	ACCACTCCTTTGTCGACGAC	59.968	20	259	244	502
Cluster-9641.7931	2	p2	(GA)6	12	434	445	TGTATCGGCGATGATGGTGG	59.967	20	CACCACTCCTTTGTCGACGA	59.968	20	101	403	503	TGTATCGGCGATGATGGTGG	59.967	20	ACCACTCCTTTGTCGACGAC	59.968	20	100	403	502	GTATCGGCGATGATGGTGGT	59.966	20	CACCACTCCTTTGTCGACGA	59.968	20	100	404	503
Cluster-9641.7930	1	c	(AC)10(AT)6(AG)7	46	2199	2244	TCCCGTTGGGTACTGCTCTA	59.960	20	TCCTTGCAGTAGGATTCGCC	59.822	20	205	2131	2335	CGAGAAGCTATGTGGGGTCC	59.895	20	TCCTTGCAGTAGGATTCGCC	59.822	20	222	2114	2335	CCGAGAAGCTATGTGGGGTC	59.895	20	TCCTTGCAGTAGGATTCGCC	59.822	20	223	2113	2335
Cluster-9641.20733	1	c	(TC)11a(CT)17	57	1	57
Cluster-9641.20733	2	p1	(A)10	10	371	380	AGCCTGCACTGATTACACACT	59.651	21	AGAAATGGCTGCGTGAATGC	59.828	20	245	286	530	GCCTGCACTGATTACACACTC	59.266	21	AGAAATGGCTGCGTGAATGC	59.828	20	244	287	530	AGCCTGCACTGATTACACACT	59.651	21	TGCGTGAATGCCCTAAGAGT	59.387	20	236	286	521
Cluster-9641.20733	3	p1	(A)10	10	1260	1269	TTGTGCAGGTTTGTGCTTCA	58.819	20	CGGGACATTTTTGACTTCCCG	59.801	21	262	1221	1482	TGTGCAGGTTTGTGCTTCAT	58.598	20	CGGGACATTTTTGACTTCCCG	59.801	21	261	1222	1482	TTTGTGCAGGTTTGTGCTTCA	59.452	21	CGGGACATTTTTGACTTCCCG	59.801	21	263	1220	1482
Cluster-9641.13050	1	p2	(CT)14	28	1	28
Cluster-9641.13051	1	p1	(T)11	11	1225	1235	TGCAAATGACGAGAAAGGGA	57.440	20	TATTGGCTGGTTGGTAGGGC	59.742	20	181	1168	1348	TGCAAATGACGAGAAAGGGAA	58.143	21	TATTGGCTGGTTGGTAGGGC	59.742	20	181	1168	1348	ACCAATGCAAATGACGAGAAAGG	60.057	23	TATTGGCTGGTTGGTAGGGC	59.742	20	186	1163	1348
Cluster-9641.13053	1	p2	(TC)16	32	18	49
Cluster-9641.13056	1	p2	(AG)12	24	22	45
Cluster-9641.13057	1	p1	(T)11	11	136	146	CCATGCAGGGGAAAAACCGA	60.898	20	ACCAAAGGCACCATCTTTTGC	59.929	21	280	32	311	TGAAGACGCTTTTCTTGGGC	59.048	20	ACCAAAGGCACCATCTTTTGC	59.929	21	228	84	311	CATGCAGGGGAAAAACCGAA	59.035	20	ACCAAAGGCACCATCTTTTGC	59.929	21	279	33	311
Cluster-9641.13058	1	p2	(GA)9	18	1835	1852	GATCGGGAATTAGGCCCCAG	59.963	20	CCGGTCAGCTTTCGTACAGT	60.039	20	232	1700	1931	CAGATCGGGAATTAGGCCCC	59.963	20	CCGGTCAGCTTTCGTACAGT	60.039	20	234	1698	1931	GGACATCCCAGCTTGGAGAC	60.107	20	CCGGTCAGCTTTCGTACAGT	60.039	20	272	1660	1931
Cluster-9641.13059	1	p2	(AG)12	24	786	809
Cluster-9641.18157	1	p1	(A)24	24	160	183	AAACGCATCGAGATGGCAAC	59.552	20	TTCCGTTCGTTGGATGCTCA	59.966	20	143	122	264	AAACGCATCGAGATGGCAAC	59.552	20	GCACGCCACTGATGTGAATC	59.902	20	112	122	233	TCGGCGTGAGTTCAGATTCA	59.399	20	TTCCGTTCGTTGGATGCTCA	59.966	20	238	27	264
Cluster-9641.18157	2	c	(AG)8(GA)6	28	921	948	GCAACACATCAGCAACTGCA	59.969	20	CTTTTCTCTCCCATTCTCTCTCT	57.062	23	156	822	977	AGCAACAGAACGTTTGCCAC	59.899	20	CTTTTCTCTCCCATTCTCTCTCT	57.062	23	271	707	977	CAAAATAACTGCCCCACGCC	60.109	20	CTTTTCTCTCCCATTCTCTCTCT	57.062	23	188	790	977
Cluster-6640.0	1	p1	(T)10	10	36	45	ACCTCTTCAAGTTTCAGCCACA	60.092	22	CCTTCAGAATCAAGCCTCCGA	59.792	21	118	5	122	ACCTCTTCAAGTTTCAGCCACA	60.092	22	TCCTTCAGAATCAAGCCTCCG	59.792	21	119	5	123	ACCTCTTCAAGTTTCAGCCACA	60.092	22	CCTTCAGAATCAAGCCTCCG	58.339	20	118	5	122
Cluster-9641.17778	1	p2	(GA)12	24	2809	2832	TAGAATGAGGTGGCGGGAGA	60.033	20	CCCAGGTTGAATCTCTCTCCC	59.512	21	136	2730	2865	TGAAAGTCCCGAGGAGCAAC	59.965	20	CCCAGGTTGAATCTCTCTCCC	59.512	21	166	2700	2865	GTAGAATGAGGTGGCGGGAG	59.895	20	CCCAGGTTGAATCTCTCTCCC	59.512	21	137	2729	2865
Cluster-9819.0	1	p1	(T)10	10	277	286	AAGGCTGCTCGCACCAAATA	60.322	20	AGGCTTACTGGTGTTGGTGG	59.890	20	201	227	427	AATCTACGCGTCCATGCTGT	59.824	20	CTAAGACGTTCTGCCCCACA	59.680	20	229	134	362	ACAATCTACGCGTCCATGCT	59.824	20	CTAAGACGTTCTGCCCCACA	59.680	20	231	132	362
Cluster-9641.17771	1	p1	(A)11	11	1932	1942	CTCTTGTGGAGCTGAGTGCA	59.966	20	CGCCTTTTCCATTGCCAGAC	60.109	20	211	1830	2040	ACTCTTGTGGAGCTGAGTGC	59.965	20	CGCCTTTTCCATTGCCAGAC	60.109	20	212	1829	2040	CTCTTGTGGAGCTGAGTGCA	59.966	20	TAGCAGAGGCCACGACATTC	59.824	20	182	1830	2011
Cluster-9641.17770	1	p1	(T)13	13	60	72	ATCTTCACTGTCTAGGTATTCCATT	57.317	25	ACTCCGCTCCATGATCACAT	58.874	20	240	0	239	ATCTTCACTGTCTAGGTATTCCATT	57.317	25	GTACTCCGCTCCATGATCACA	59.591	21	242	0	241	ATCTTCACTGTCTAGGTATTCCATT	57.317	25	TGTACTCCGCTCCATGATCAC	59.591	21	243	0	242
Cluster-9641.17774	1	p2	(TA)19	38	164	201	CCTCTCTCCGCAATACCCAC	59.895	20	GACTTGCGTGCAGTTTGCTT	60.249	20	177	139	315	CCTCTCTCCGCAATACCCAC	59.895	20	TCCTCCAGTTGACTTGCGTG	60.250	20	187	139	325	CGGGCGATTATCCTCCCAAA	59.892	20	GACTTGCGTGCAGTTTGCTT	60.249	20	231	85	315
Cluster-9641.17777	1	p4	(ATAC)7	28	152	179	TGGTGGATGGGAGCTTCATT	58.998	20	ACGACCATTCTTAGGTGCCA	59.019	20	277	51	327	ATGGTGGATGGGAGCTTCAT	58.771	20	ACGACCATTCTTAGGTGCCA	59.019	20	278	50	327	TGGTGGATGGGAGCTTCATTT	59.641	21	ACGACCATTCTTAGGTGCCA	59.019	20	277	51	327
Cluster-9641.17777	2	p2	(TC)6	12	810	821	TGAGCGATACGTGTCCCAAG	59.827	20	GCCTTTTCTGCACGCTTCAA	59.969	20	191	767	957	GGAGAGGGAGAGATGAGCGA	60.179	20	GCCTTTTCTGCACGCTTCAA	59.969	20	204	754	957	CGGCGAGCATTAACAACCAC	60.179	20	GCCTTTTCTGCACGCTTCAA	59.969	20	242	716	957
Cluster-10397.0	1	p1	(A)12	12	1	12
Cluster-9641.15143	1	p1	(A)11	11	2766	2776	TGTTTGGTTTCCCCTTCGATCT	59.892	22	AAGCAAGCAAAGCCCATGTG	59.966	20	201	2685	2885	TGTTTGGTTTCCCCTTCGATCT	59.892	22	ATGTGCGCCTCTTAGCTGTT	60.036	20	186	2685	2870	TGTTTGGTTTCCCCTTCGATCT	59.892	22	GCCAAAAAGCAAGCAAAGCC	59.691	20	207	2685	2891
Cluster-9641.15143	2	p5	(TTGAA)5	25	2952	2976	CACATGGGCTTTGCTTGCTT	59.966	20	AGTTATTGTCAGATTGGAATGGATC	57.186	25	252	2866	3117	AACAGCTAAGAGGCGCACAT	60.036	20	AGTTATTGTCAGATTGGAATGGATC	57.186	25	267	2851	3117	CACATGGGCTTTGCTTGCTT	59.966	20	GAATGGATCCATATTTCCTTCAACT	57.170	25	236	2866	3101
Cluster-9641.36287	1	p4	(AATT)5	20	186	205	CTCTCTTTGGCGGCGCTATA	59.968	20	AAAGCATTCGACTCAACCCT	57.431	20	214	58	271	CGGCGCTATATCCACCACTT	59.966	20	AAAGCATTCGACTCAACCCT	57.431	20	204	68	271	CCCCTCCAGGTTTCAGGTTC	59.962	20	AAAGCATTCGACTCAACCCT	57.431	20	183	89	271
Cluster-9641.36287	2	p1	(A)23	23	1385	1407
Cluster-3451.0	1	p1	(A)10	10	37	46
Cluster-9641.13250	1	p1	(A)10	10	3522	3531	AACGGACGGATTAGGGCTCT	60.687	20	TCGACTCGCGACAAATTACT	57.376	20	271	3406	3676	ACTAACGGACGGATTAGGGC	59.251	20	TCGACTCGCGACAAATTACT	57.376	20	274	3403	3676	CGGACGGATTAGGGCTCTCT	60.824	20	TCGACTCGCGACAAATTACT	57.376	20	269	3408	3676
Cluster-9641.25009	1	p2	(GA)9	18	611	628
Cluster-9641.25007	1	p2	(AT)23	46	1	46
Cluster-9641.25007	2	p2	(TC)12	24	208	231	TCCTCACCGGCTTCTTGTTC	59.965	20	TAGGGCGGAACTGAAGAAGC	59.751	20	166	173	338	CCTCACCGGCTTCTTGTTCT	59.965	20	TAGGGCGGAACTGAAGAAGC	59.751	20	165	174	338	CTTCCTCACCGGCTTCTTGT	59.965	20	TAGGGCGGAACTGAAGAAGC	59.751	20	168	171	338
Cluster-9641.18499	1	c	(TC)8tg(TC)10	38	25	62
Cluster-9641.18498	1	c	(T)10atattcgtattc(A)18	40	107	146	TCTCTTCCTCTCACATCTCAGGT	59.989	23	TTTTCGATGCGGCCGTTTTT	59.969	20	193	17	209	TCTCTTCCTCTCACATCTCAGGT	59.989	23	TTTTTCGATGCGGCCGTTTT	59.969	20	194	17	210	TCTCTTCCTCTCACATCTCAGGT	59.989	23	CGATGCGGCCGTTTTTGTAT	59.902	20	189	17	205
Cluster-9641.18495	1	p1	(T)14	14	5448	5461	TACAGCTCTGCCTCGAAAGC	60.109	20	GCACGTCCTCGCAGTACTTA	59.830	20	266	5244	5509	GGTATGGGGGATCTTGCTGG	59.889	20	GCACGTCCTCGCAGTACTTA	59.830	20	106	5404	5509	GGGTATGGGGGATCTTGCTG	59.889	20	GCACGTCCTCGCAGTACTTA	59.830	20	107	5403	5509
Cluster-9641.18495	2	c	(TC)8ttttcctcctttggtggagaataaactatttagtgaagttgcaaatgcttactttggaggaatgatgatgtca(T)10	99	6437	6535	AGTTGTGTGTGGAAACAGCT	57.871	20	ACGTCACACTAGCAAAGGCA	59.894	20	228	6390	6617	ACAATGTTGGTGTATCGTACCGA	60.057	23	ACGTCACACTAGCAAAGGCA	59.894	20	254	6364	6617	CCTGCGCTTTTTGGTGGTTT	60.179	20	AGTTGCCAGCATTTTTGTGT	57.014	20	278	6304	6581
Cluster-9641.18494	1	p3	(CTT)5	15	3149	3163
Cluster-9641.18497	1	p3	(CAA)5	15	122	136	CTCCACACCACACTCTTCCA	59.241	20	AAGGCTTGACAACCACCCAA	60.033	20	161	94	254	ACTCCACACCACACTCTTCC	59.241	20	AAGGCTTGACAACCACCCAA	60.033	20	162	93	254	CTCCACACCACACTCTTCCA	59.241	20	GGCTTACCAGTTGACCTCCC	60.035	20	251	94	344
Cluster-9641.18497	2	p2	(GA)12	24	2440	2463	TTTGCTGCATAGGAGGGAGG	59.452	20	GTCGTCTCGTCGTCTTCCTC	59.905	20	245	2245	2489	TTGCTGCATAGGAGGGAGGT	60.622	20	GTCGTCTCGTCGTCTTCCTC	59.905	20	244	2246	2489	TTTGCTGCATAGGAGGGAGG	59.452	20	AATACTGCGTCGTCTCGTCG	60.248	20	253	2245	2497
Cluster-9641.18496	1	c	(AT)6(AG)11	34	1965	1998	TGCAGAGGGCCATAAACTCC	59.744	20	CGGCAAGTAACCGCAATTTT	57.941	20	248	1781	2028	TGCAGAGGGCCATAAACTCC	59.744	20	GCATAAGCTTATCCGGCAAGT	58.778	21	261	1781	2041	GCTTGCAGAGGGCCATAAAC	59.543	20	CGGCAAGTAACCGCAATTTT	57.941	20	251	1778	2028
Cluster-9641.18491	1	c	(T)35gtattttctcactattggggtttcaatgttgattttccattagtagaaaacagtc(GA)8	106	3724	3829	TTGGGAACTGGACGCTGAAA	59.818	20	TCCCATTCCCACTCACCTCT	59.881	20	258	3632	3889	CTTGGGAACTGGACGCTGAA	60.250	20	TCCCATTCCCACTCACCTCT	59.881	20	259	3631	3889	CGAGTCTTGGGAACTGGACG	60.389	20	TCCCATTCCCACTCACCTCT	59.881	20	264	3626	3889
Cluster-9641.18490	1	p2	(TA)10	20	798	817	AGGCAAAAACACTATTAAAGGCCA	59.409	24	GGTGGGGTTGCCCTTTAGAT	59.665	20	275	610	884	AGGCAAAAACACTATTAAAGGCCA	59.409	24	CTGGTGGGGTTGCCCTTTAG	60.612	20	277	610	886	GGCAAAAACACTATTAAAGGCCA	58.111	23	GGTGGGGTTGCCCTTTAGAT	59.665	20	274	611	884
Cluster-9641.18493	1	p3	(TTA)7	21	683	703	GACTCACTGACACCGACTCC	59.759	20	TTTGAGCTTAAACGCGGGTG	59.411	20	172	615	786	CTCACTGACACCGACTCCAG	59.758	20	TTTGAGCTTAAACGCGGGTG	59.411	20	170	617	786	TCCAGGGCTGAGGTTTTCAA	59.150	20	TGGGCTCGACTTGTTTGGTT	60.107	20	280	632	911
Cluster-9641.4776	1	c	(A)13gagc(A)10	27	10	36
Cluster-9641.4777	1	p1	(A)19	19	1875	1893
Cluster-9641.4771	1	p2	(CT)13	26	233	258	CGAGCAAAAGCTGAGATCCC	58.987	20	TGAGCATGGGAAGTCCTCCT	60.253	20	173	111	283	GCCATACGAGCAAAAGCTGAG	59.937	21	TGAGCATGGGAAGTCCTCCT	60.253	20	179	105	283	CGAGCAAAAGCTGAGATCCC	58.987	20	GCTTCTGAGGGTGTGCTGTA	59.678	20	202	111	312
Cluster-9641.4771	2	c	(T)14c(T)18	33	1096	1128	TGGTGGGAAAAGTAGCAGCT	59.229	20	TTTGCCATGCTCTTGGTTGC	59.966	20	241	917	1157	TTGGTGGGAAAAGTAGCAGCT	59.855	21	TTTGCCATGCTCTTGGTTGC	59.966	20	242	916	1157	TGGTGAAGGATTGGTGGGAA	58.846	20	TTTGCCATGCTCTTGGTTGC	59.966	20	252	906	1157
Cluster-9641.4778	1	p1	(A)10	10	481	490	TGCCAGAACATTTTCGTGCA	58.972	20	AGTTTTCTTCCCCCACCCAC	59.812	20	192	326	517	TGCCAGAACATTTTCGTGCA	58.972	20	AAAAGGAGGCCATGGTGGTT	59.809	20	212	326	537	TGCCAGAACATTTTCGTGCA	58.972	20	AAAAAGGAGGCCATGGTGGT	59.809	20	213	326	538
Cluster-9641.4778	2	p2	(AG)6	12	1189	1200
Cluster-9641.4779	1	p2	(AT)6	12	387	398	TGAAGACTTGGGGACTATTGCA	59.358	22	GACACCAGCAGAGTCACCTC	60.038	20	169	317	485	TGAAGACTTGGGGACTATTGCA	59.358	22	AGAGTCACCTCCCACCAGTT	60.105	20	160	317	476	TGAAGACTTGGGGACTATTGCA	59.358	22	GTAGGCAGTGACGACACCAG	60.389	20	181	317	497
Cluster-9641.4779	2	p2	(AT)11	22	1261	1282	TGTGCCATGTGATGACATCA	57.507	20	AAGTTGCCCTTGGTCTCTGT	59.153	20	244	1083	1326	TGTGCCATGTGATGACATCAA	58.207	21	AAGTTGCCCTTGGTCTCTGT	59.153	20	244	1083	1326	ATGTGCCATGTGATGACATCA	57.993	21	AAGTTGCCCTTGGTCTCTGT	59.153	20	245	1082	1326
Cluster-9641.18149	1	p1	(A)17	17	3411	3427
Cluster-9641.18148	1	p2	(AG)6	12	1420	1431
Cluster-4012.0	1	p1	(C)12	12	264	275	GAGAAACTCCGTCGTGGTGT	59.968	20	TTGATTGCTACACCGCGTCT	60.038	20	214	91	304	TGAGGAGCAAGCAGTTGAGG	59.964	20	TTGATTGCTACACCGCGTCT	60.038	20	255	50	304	GAGAAACTCCGTCGTGGTGT	59.968	20	GTTGATTGCTACACCGCGTC	59.905	20	215	91	305
Cluster-9641.33	1	p1	(A)12	12	144	155	TGTAAAACCCGTACCTGCGT	59.608	20	ACACGAAAACCGGCTAAAAGC	60.002	21	123	78	200	TGTAAAACCCGTACCTGCGT	59.608	20	GTTTGTGTTATATGCGCGGGT	59.601	21	251	78	328	GTGTAAAACCCGTACCTGCG	59.208	20	ACACGAAAACCGGCTAAAAGC	60.002	21	124	77	200
Cluster-9641.14879	1	p2	(TC)6	12	1	12
Cluster-9641.14879	2	p1	(T)10	10	387	396	GAGCAGTAACACCGCTCCTT	60.037	20	ACCCATTCAGAATCTATTGTAGCT	57.493	24	151	356	506	TCTAGGGTGGAGAAAGGGGA	58.901	20	TGTACCACATTTCTCATCAAGGA	57.503	23	273	171	443	TGAGAGCAGTAACACCGCTC	59.756	20	ACCCATTCAGAATCTATTGTAGCT	57.493	24	154	353	506
Cluster-9641.14879	3	c	(CT)9gtacatattctgactctctctttctctctctc(TG)8	66	756	821	AGAAATTTGGTGCGTAACATTTCT	57.916	24	CCATTTACTCTGCCCAAAATGTGA	59.780	24	257	645	901	AGAAATTTGGTGCGTAACATTTCT	57.916	24	TCCATTTACTCTGCCCAAAATGTG	59.780	24	258	645	902	AGAAATTTGGTGCGTAACATTTCT	57.916	24	GGACTAGAACAATCACCTGAGACA	59.779	24	208	645	852
Cluster-9641.14878	1	p3	(GAG)16	48	2237	2284
Cluster-3445.0	1	p1	(A)11	11	15	25
Cluster-9641.14871	1	p2	(AG)15	30	2492	2521	AAAGGGGCGGATTCAACCAT	59.959	20	GCAACCCTCCTCCGATCTC	59.556	19	180	2364	2543	AAAAGGGGCGGATTCAACCA	60.179	20	GCAACCCTCCTCCGATCTC	59.556	19	181	2363	2543	AAAGGGGCGGATTCAACCAT	59.959	20	TTCACCTGGCAACCCTCCT	60.774	19	188	2364	2551
Cluster-9641.14870	1	p1	(T)11	11	5446	5456	AGGTGGGGAGGATTCAGGAA	59.879	20	CCGAACACCACTGCTACACT	59.966	20	124	5359	5482	AGGTGGGGAGGATTCAGGAA	59.879	20	ACCGAACACCACTGCTACAC	60.250	20	125	5359	5483	TACCAGGTGGGGAGGATTCA	59.580	20	CCGAACACCACTGCTACACT	59.966	20	128	5355	5482
Cluster-9641.14870	2	p2	(AG)8	16	6534	6549	GAGAGAAGCAACTGCCGGAT	60.108	20	TGTCAATGCACTTTGGTTGCA	59.520	21	100	6498	6597	ATAAGCTATGGGATCGCCGC	60.108	20	TGTCAATGCACTTTGGTTGCA	59.520	21	153	6445	6597	ATTACCTCAGTCGCAACCGG	60.108	20	TGTCAATGCACTTTGGTTGCA	59.520	21	186	6412	6597
Cluster-9641.14877	1	p2	(TC)13	26	320	345	TTCCCAGACTTTAACCGCCG	60.321	20	CAGCGCTAAGACATCCAGAGA	59.593	21	279	276	554	TTCCCAGACTTTAACCGCCG	60.321	20	TCAGCGCTAAGACATCCAGAG	59.593	21	280	276	555	TTCCCAGACTTTAACCGCCG	60.321	20	TCAGCGCTAAGACATCCAGA	58.526	20	280	276	555
Cluster-9641.14877	2	p2	(CT)6	12	513	524	TTCCCAGACTTTAACCGCCG	60.321	20	CAGCGCTAAGACATCCAGAGA	59.593	21	279	276	554	TTCCCAGACTTTAACCGCCG	60.321	20	TCAGCGCTAAGACATCCAGAG	59.593	21	280	276	555	TTCCCAGACTTTAACCGCCG	60.321	20	TCAGCGCTAAGACATCCAGA	58.526	20	280	276	555
Cluster-9641.14876	1	p2	(CT)7	14	3688	3701	ACGATTCTTCCAGAACCCCC	59.381	20	CGGAAGGGGAAAGGAAACCA	59.888	20	118	3659	3776	ACGATTCTTCCAGAACCCCC	59.381	20	AGGGGAAAGGAAACCACTGC	60.179	20	114	3659	3772	ACGATTCTTCCAGAACCCCC	59.381	20	TCGGAAGGGGAAAGGAAACC	59.597	20	119	3659	3777
Cluster-9641.14875	1	p2	(AG)7	14	2392	2405
Cluster-3948.0	1	p1	(A)10	10	109	118	TATCGTGGTTGCGAGGTACG	59.901	20	TGGAAGAAACGATTTCCATGAGTG	59.544	24	248	40	287	TATCGTGGTTGCGAGGTACG	59.901	20	GGAAGAAACGATTTCCATGAGTGT	59.544	24	247	40	286	TGGTTGCGAGGTACGGATTC	60.109	20	TGGAAGAAACGATTTCCATGAGTG	59.544	24	243	45	287
Cluster-3948.0	2	c	(A)10ccaactatatgatcagttcaaaaagtaaattagttaaatacttgttaatacaccaactcataggccaaaatataattactatacaa(T)10	106	313	418	CACTCATGGAAATCGTTTCTTCCA	59.544	24	TCCGTTCAATGGTATCGACTGA	59.244	22	209	264	472	ACACTCATGGAAATCGTTTCTTCC	59.544	24	TCCGTTCAATGGTATCGACTGA	59.244	22	210	263	472	ACTCATGGAAATCGTTTCTTCCA	58.348	23	TCCGTTCAATGGTATCGACTGA	59.244	22	208	265	472
Cluster-1962.0	1	p1	(A)15	15	91	105	AGGGCAAAACATTTAAGGTTTCCA	59.589	24	CGCTGTATGTTTCAATTTCAGCC	59.146	23	200	64	263	AGGGCAAAACATTTAAGGTTTCCA	59.589	24	TCAGCCTAGAATTGGTGAAGAGA	58.903	23	183	64	246	GGGCAAAACATTTAAGGTTTCCA	58.291	23	CGCTGTATGTTTCAATTTCAGCC	59.146	23	199	65	263
Cluster-9641.28852	1	p1	(A)17	17	770	786
Cluster-9641.5791	1	p1	(A)10	10	192	201	TGCCAACCTTATAGCCCTTGT	59.361	21	TACAAGGGCTTTGGGGGTTC	59.886	20	265	83	347	TGCCAACCTTATAGCCCTTGT	59.361	21	GGCTTTGGGGGTTCAGTTTC	59.320	20	259	83	341	ATGCCAACCTTATAGCCCTTGT	59.755	22	TACAAGGGCTTTGGGGGTTC	59.886	20	266	82	347
Cluster-9641.5791	2	p1	(A)10	10	1289	1298	GGCAGTAAACGCATGCCATC	60.249	20	CCTGCCATGTTATACCGGCT	59.891	20	272	1177	1448	GGCAGTAAACGCATGCCATC	60.249	20	ACCGGCTGAAGGTTGGATTT	59.888	20	259	1177	1435	GGCAGTAAACGCATGCCATC	60.249	20	ACCTGCCATGTTATACCGGC	60.179	20	273	1177	1449
Cluster-9641.5790	1	c	(A)14ttgatttccaagaa(T)10	38	475	512	AGCGGTGAGTGAATGAGTGA	59.031	20	TTAAGCGGGCTATCAGTCAC	57.403	20	252	284	535	TGAGCGGTGAGTGAATGAGT	59.031	20	TTAAGCGGGCTATCAGTCAC	57.403	20	254	282	535	TGGTGTTGTTTGTTTGCCCA	59.023	20	TTAAGCGGGCTATCAGTCAC	57.403	20	145	391	535
Cluster-9641.5794	1	p2	(AG)8	16	35	50	TCGGAGAAGATCTGGGAGAGA	59.153	21	AGCAGAAACGACGTCGGAAT	60.039	20	105	10	114	TCGGAGAAGATCTGGGAGAGA	59.153	21	GCAGAAACGACGTCGGAATG	59.907	20	104	10	113	TCGGAGAAGATCTGGGAGAGA	59.153	21	GTAGCAGAAACGACGTCGGA	60.110	20	107	10	116
Cluster-9641.5794	2	c	(TA)6tgtata(TG)7	32	210	241	GTTTCTGCTACCGGCTCAGT	60.037	20	TACCGCACTTCAACGTCACA	59.897	20	265	106	370	TTTCTGCTACCGGCTCAGTG	60.037	20	TACCGCACTTCAACGTCACA	59.897	20	264	107	370	ATTCCGACGTCGTTTCTGCT	60.039	20	TACCGCACTTCAACGTCACA	59.897	20	276	95	370
Cluster-9641.5794	3	p1	(T)14	14	1485	1498	TTCCCCCAGTCCCCATAACT	59.878	20	TCTCCTTTTCTCCCTCGTTTGT	59.296	22	261	1300	1560	ACTTCCCCCAGTCCCCATAA	59.878	20	TCTCCTTTTCTCCCTCGTTTGT	59.296	22	263	1298	1560	TGTGACAGTTGCACTTCCCC	60.465	20	TCTCCTTTTCTCCCTCGTTTGT	59.296	22	275	1286	1560
Cluster-9641.5796	1	c	(TG)8(AG)15	46	2185	2230	GCCTCCAAATTTAGCCCCCT	60.032	20	TCCCAATACCAAAACGCGGA	59.964	20	199	2099	2297	AGCCTCCAAATTTAGCCCCC	60.032	20	TCCCAATACCAAAACGCGGA	59.964	20	200	2098	2297	GCCTCCAAATTTAGCCCCCT	60.032	20	CTCCCAATACCAAAACGCGG	59.550	20	200	2099	2298
Cluster-9641.11348	1	p1	(A)10	10	63	72	TCTCGGGTTCAATCTGTGATT	57.019	21	ACGTGATGCATCGTAAGGCA	60.108	20	207	2	208	TCTCGGGTTCAATCTGTGATT	57.019	21	TCGTACACGTGATGCATCGT	59.831	20	213	2	214	TCTCGGGTTCAATCTGTGATT	57.019	21	AAAACACTGGTGGGAGTGCT	59.741	20	250	2	251
Cluster-9641.13984	1	p3	(ATC)7	21	1480	1500	GGAACCGGGATTCAGTTTCCT	59.996	21	AGCGTCGAAAAGGAGATGTAA	57.412	21	223	1368	1590	GGAACCGGGATTCAGTTTCCT	59.996	21	TTAGCGTCGAAAAGGAGATGT	57.412	21	225	1368	1592	AGGAACCGGGATTCAGTTTCC	59.996	21	AGCGTCGAAAAGGAGATGTAA	57.412	21	224	1367	1590
Cluster-9641.13984	2	p2	(GA)8	16	2685	2700	TCGGATCGAAGAGGAGAGAGA	59.236	21	TCAGCGGAAAACTTACGCCA	60.250	20	205	2537	2741	CGAATCGGATCGAAGAGGAGA	59.126	21	TCAGCGGAAAACTTACGCCA	60.250	20	209	2533	2741	TCGGATCGAAGAGGAGAGAGA	59.236	21	TGGCGGTTTGTCTCTCAGTT	59.532	20	243	2537	2779
Cluster-11390.0	1	p1	(A)21	21	1	21
Cluster-9641.34370	1	p1	(T)11	11	519	529	ACCTGTGCACACCATGTTGA	60.107	20	ACACGTAGGATGCACAGCAA	59.965	20	197	357	553	TTCGCGCATCACTCTCCATT	60.108	20	ACACGTAGGATGCACAGCAA	59.965	20	277	277	553	TTTCGCGCATCACTCTCCAT	60.108	20	ACACGTAGGATGCACAGCAA	59.965	20	278	276	553
Cluster-9641.34377	1	p1	(A)13	13	54	66
Cluster-9641.34377	2	p2	(GA)10	20	850	869
Cluster-9641.34374	1	p1	(A)11	11	365	375	CCGAGAATCGTAAAACCCGGA	60.135	21	TGCAGAGGCTGGAGAAAAGG	59.963	20	264	218	481	CCGAGAATCGTAAAACCCGGA	60.135	21	GGCTGGAGAAAAGGGAGCTT	59.961	20	258	218	475	CCGAGAATCGTAAAACCCGG	58.716	20	TGCAGAGGCTGGAGAAAAGG	59.963	20	264	218	481
Cluster-9641.34374	2	p2	(AC)6	12	606	617	GTCGCTCCTGGATATACGGG	59.473	20	GGCTCAAATTCGAAGCCCAA	59.112	20	273	560	832	GTCGCTCCTGGATATACGGG	59.473	20	GGGCTCAAATTCGAAGCCCA	60.965	20	274	560	833	GTCGCTCCTGGATATACGGG	59.473	20	TGGGCTCAAATTCGAAGCCC	60.965	20	275	560	834
Cluster-9641.34374	3	p1	(T)10	10	1291	1300
Cluster-9641.5427	1	c	(T)10gttttttccataaaagttggcatgtatttgac(T)13	55	157	211	AGGTGCTTCCAAGTGGTAGT	58.565	20	GTACTCTGGGCCGTGTTTGA	59.966	20	207	98	304	AGGTGCTTCCAAGTGGTAGT	58.565	20	CTGTACTCTGGGCCGTGTTT	59.965	20	209	98	306	AGGTGCTTCCAAGTGGTAGT	58.565	20	CGGGGATGTAAGCAATCGGA	59.894	20	146	98	243
Cluster-9641.5427	2	p1	(T)16	16	1331	1346	GGGCAGAAGAGGAATAGGCC	59.890	20	TGACAGAAAGTGGAGCAAGTGA	59.830	22	167	1229	1395	CAGCTGGGCAGAAGAGGAAT	59.745	20	TGACAGAAAGTGGAGCAAGTGA	59.830	22	172	1224	1395	AATCAGCTGGGCAGAAGAGG	59.745	20	TGACAGAAAGTGGAGCAAGTGA	59.830	22	175	1221	1395
Cluster-9641.5426	1	p1	(A)13	13	1	13
Cluster-9641.5424	1	p1	(T)10	10	3648	3657	TCACAGACTTGGCCACTCAA	59.163	20	TAGCGTTGCAAGCTCGTTTG	59.765	20	279	3517	3795	TTCACAGACTTGGCCACTCA	59.163	20	TAGCGTTGCAAGCTCGTTTG	59.765	20	280	3516	3795	TCACAGACTTGGCCACTCAA	59.163	20	CGTTGCAAGCTCGTTTGGTA	59.416	20	276	3517	3792
Cluster-9641.5424	2	p5	(CAGAG)5	25	3973	3997	GCTTCCATGGTGTTGGGAGA	59.962	20	TCTGCAACCAACACCACCAT	60.106	20	169	3949	4117	AGCTTCCATGGTGTTGGGAG	59.961	20	TCTGCAACCAACACCACCAT	60.106	20	170	3948	4117	ACCCAGCTACTAGTCCAGCA	59.959	20	TCTGCAACCAACACCACCAT	60.106	20	192	3926	4117
Cluster-9641.5429	1	p1	(A)19	19	758	776	GGAGCGTGACGTGACCATTA	60.109	20	CCCAAGTCCTCAAGCCTTGT	59.889	20	264	593	856	GGAGCGTGACGTGACCATTA	60.109	20	TACCCCAAGTCCTCAAGCCT	60.179	20	267	593	859	AATTCTGGAGCGTGACGTGA	59.683	20	CCCAAGTCCTCAAGCCTTGT	59.889	20	270	587	856
Cluster-9641.11962	1	p1	(A)14	14	2646	2659	TGATTAATCATGGGGCTGCA	57.248	20	CGGGTTCAGCACTGGTGTAA	60.250	20	248	2619	2866	TGATTAATCATGGGGCTGCAA	57.971	21	CGGGTTCAGCACTGGTGTAA	60.250	20	248	2619	2866	TGATTAATCATGGGGCTGCA	57.248	20	AGTTTCGGGTTCAGCACTGG	60.535	20	253	2619	2871
Cluster-9641.11962	2	p1	(T)12	12	3092	3103	AGGAAATCTCCCACCAGTGT	58.253	20	GGGGGCTAAAGCTGCAGAAA	60.612	20	253	2895	3147	AATCTCCCACCAGTGTAGCT	58.042	20	GGGGGCTAAAGCTGCAGAAA	60.612	20	249	2899	3147	AAGGAAATCTCCCACCAGTGT	58.934	21	GGGGGCTAAAGCTGCAGAAA	60.612	20	254	2894	3147
Cluster-9641.11962	3	p1	(A)12	12	3298	3309	TGCAGCTGTAGCCCGTAAAT	59.748	20	TGTCCATTTAAGACGCAGGGT	59.650	21	236	3104	3339	ATGCAGCTGTAGCCCGTAAA	59.748	20	TGTCCATTTAAGACGCAGGGT	59.650	21	237	3103	3339	TTTATGCAGCTGTAGCCCGT	59.748	20	TGTCCATTTAAGACGCAGGGT	59.650	21	240	3100	3339
Cluster-9641.11962	4	p2	(GA)11	22	3622	3643
Cluster-9641.11963	1	c	(AG)6gcgggagcggtcgggagagaagaatataggagagggaag(GA)6cgcggtcgccattgatgagaagtgggggatttagaaggagaagggtttggttttctccattctcccgaggtgcttccggcagtgcacagc(GA)14	181	1887	2067
Cluster-9641.11960	1	c	(TC)8ccc(CT)7	33	10	42
Cluster-9641.11960	2	p2	(AG)9	18	250	267	ACTGATGAATCGGTGGAGGC	59.821	20	GAGAACAGAGCAGTTGCCCT	59.964	20	277	199	475	ACTGATGAATCGGTGGAGGC	59.821	20	AGAGAACAGAGCAGTTGCCC	59.964	20	278	199	476	GAATCGGTGGAGGCCCTTTT	60.323	20	GAGAACAGAGCAGTTGCCCT	59.964	20	271	205	475
Cluster-9641.11960	3	p1	(A)10	10	2413	2422	TGTCACTTCTGGACTTTTTCGA	57.868	22	TCCCCACTTGCAACATTCCA	59.813	20	253	2386	2638	TGGACTCTCAGTGGAAAGTTGT	59.228	22	ACAACTACTCAGGGGCTGAA	58.270	20	280	2264	2543	TTGTCACTTCTGGACTTTTTCGA	58.490	23	TCCCCACTTGCAACATTCCA	59.813	20	254	2385	2638
Cluster-9641.11966	1	p2	(CT)16	32	40	71	AAATCGACTGCTCGCATCCT	59.823	20	TCGTCTCCGCCATTTGTTGA	59.966	20	117	1	117	AAATCGACTGCTCGCATCCT	59.823	20	CTCTGTCGCTGATCCCTGAC	59.898	20	257	1	257	AAATCGACTGCTCGCATCCT	59.823	20	AGATTTGGGCTTCGTCTCCG	60.108	20	128	1	128
Cluster-9641.11966	2	p1	(T)10	10	797	806	GGAGTTTTAGAGGGGTGGCA	59.303	20	CCCAACCTGTACTGCCTTCA	59.600	20	207	729	935	TGGAGTTTTAGAGGGGTGGC	59.303	20	CCCAACCTGTACTGCCTTCA	59.600	20	208	728	935	GGAGTTTTAGAGGGGTGGCA	59.303	20	GTCCCAACCTGTACTGCCTT	59.599	20	209	729	937
Cluster-6783.0	1	p1	(T)17	17	674	690
Cluster-9641.11964	1	p2	(TA)9	18	836	853	AGCTAACGAGATCAGCGCAA	59.827	20	TGCAAAGCACGTCTACCTCA	59.609	20	238	640	877	AAGCTAACGAGATCAGCGCA	59.827	20	TGCAAAGCACGTCTACCTCA	59.609	20	239	639	877	ACCCCCACAAGGTAGGTACA	59.806	20	TGCAAAGCACGTCTACCTCA	59.609	20	153	725	877
Cluster-9641.11965	1	p2	(TA)8	16	269	284	GCTAGCGCCTACAAATTCTTTTG	58.902	23	TGAAAATATGTTGCGATTAGAGCA	57.324	24	167	168	334	GCTAGCGCCTACAAATTCTTTTGA	60.143	24	TGAAAATATGTTGCGATTAGAGCA	57.324	24	167	168	334	GCTAGCGCCTACAAATTCTTTT	57.643	22	TGAAAATATGTTGCGATTAGAGCA	57.324	24	167	168	334
Cluster-9641.11968	1	p1	(T)11	11	4503	4513	ACAATGCGTGCGGAAAAGAC	60.040	20	AAATTGCAGAATCACCCCGC	59.468	20	191	4383	4573	CAATGCGTGCGGAAAAGACA	60.041	20	AAATTGCAGAATCACCCCGC	59.468	20	190	4384	4573	CACAATGCGTGCGGAAAAGA	60.041	20	AAATTGCAGAATCACCCCGC	59.468	20	192	4382	4573
Cluster-9641.11968	2	p1	(T)13	13	4774	4786	TCCAAACATGCCACAGTGAA	57.936	20	AGCCTTTACACCGGTCTTTCT	59.302	21	279	4709	4987	TTCCAAACATGCCACAGTGA	57.936	20	AGCCTTTACACCGGTCTTTCT	59.302	21	280	4708	4987	TTCCAAACATGCCACAGTGAA	58.617	21	AGCCTTTACACCGGTCTTTCT	59.302	21	280	4708	4987
Cluster-9641.11969	1	p1	(A)63	63	3	65
Cluster-9641.15041	1	c	(TC)9ttatatctctctcccacttctttttattctggttctttt(TC)6	69	78	146	CTCTCTTTCTCCCTCAGCCG	59.541	20	AATCGATCAGGTGCTGCCAA	60.035	20	151	48	198	CTCTCTTTCTCCCTCAGCCG	59.541	20	TTGCCCAGAGAGAAAGAGCG	60.037	20	189	48	236	CTCTCTTTCTCCCTCAGCCG	59.541	20	GGGAACAACTTGCCCAGAGA	59.890	20	198	48	245
Cluster-9641.15041	2	c	(TTC)5t(TTAA)5ttcagcgta(GTTT)5	65	294	358	CAAAGTTCCTTGGCAGCACC	59.967	20	ACGGATCCAAGCAAGAGCAA	59.963	20	272	170	441	TTGGCAGCACCTGATCGATT	60.035	20	ACGGATCCAAGCAAGAGCAA	59.963	20	263	179	441	CGCTCTTTCTCTCTGGGCAA	60.037	20	ACGGATCCAAGCAAGAGCAA	59.963	20	225	217	441
Cluster-9641.15041	3	p1	(T)11	11	559	569	TTGCTCTTGCTTGGATCCGT	59.963	20	ATGCCCCCGTTGGTCAAAAT	60.544	20	229	422	650	TGGGTTGCTCTTGCTTGGAT	59.887	20	ATGCCCCCGTTGGTCAAAAT	60.544	20	233	418	650	TTGCTCTTGCTTGGATCCGT	59.963	20	AATCAGCTCCCAAATGCCCC	60.689	20	242	422	663
Cluster-9641.15040	1	p1	(T)15	15	493	507	CCGTAGAAGAACCAGACCCG	59.827	20	TCTGGTGCGGATCTCATATTCG	60.030	22	241	383	623	CGTGGGGTTCAAGGTATGGT	59.673	20	TCTGGTGCGGATCTCATATTCG	60.030	22	223	401	623	CCGTGGGGTTCAAGGTATGG	60.394	20	TCTGGTGCGGATCTCATATTCG	60.030	22	224	400	623
Cluster-9641.15040	2	p1	(T)13	13	1312	1324	AATCGGTCACAACCCGATCC	60.108	20	AAGCCCCAAATGTCTCACCT	59.220	20	252	1153	1404	TCGGTCACAACCCGATCCTA	60.324	20	AAGCCCCAAATGTCTCACCT	59.220	20	250	1155	1404	CCAATCGGTCACAACCCGAT	60.392	20	AAGCCCCAAATGTCTCACCT	59.220	20	254	1151	1404
Cluster-9641.15042	1	p2	(GA)7	14	15	28
Cluster-9641.15045	1	p4	(TTTA)5	20	477	496	TGCGGAGGTTAGTTTGTCGT	59.610	20	ACCAAAATTACGCGTACCCA	57.818	20	204	342	545	ACCAAATCATCTGCGGAGGT	59.379	20	ACCAAAATTACGCGTACCCA	57.818	20	215	331	545	TCCCCTTCTTCAGTCACTGC	59.313	20	ACCAAAATTACGCGTACCCA	57.818	20	265	281	545
Cluster-9641.15045	2	p1	(T)10	10	1760	1769	TCGGCTATGAGGAAAAGAAAGGA	59.482	23	AGCCTGCCCTCTCAAGTTTC	59.963	20	204	1725	1928	GGCTATGAGGAAAAGAAAGGAGC	59.370	23	AGCCTGCCCTCTCAAGTTTC	59.963	20	202	1727	1928	TCGGCTATGAGGAAAAGAAAGGA	59.482	23	TTCTCGTAACTCCTGGCAGC	59.753	20	221	1725	1945
Cluster-9641.15044	1	p2	(AC)7	14	1498	1511
Cluster-9641.15047	1	p2	(TC)14	28	18	45
Cluster-9641.15047	2	p1	(T)12	12	1347	1358	CGATCAGTCGGGGGAATGAG	59.967	20	TCCCAAAGGAGACATCAACCT	58.652	21	239	1170	1408	TGGTTCAGCTCAAAGGGCAT	59.887	20	TCCCAAAGGAGACATCAACCT	58.652	21	259	1150	1408	ATGGTTCAGCTCAAAGGGCA	59.887	20	TCCCAAAGGAGACATCAACCT	58.652	21	260	1149	1408
Cluster-9641.15046	1	p1	(A)13	13	304	316	AGTTTCTGCAGTCACGCTCA	59.895	20	CCTTTTCGTGAATTTGGAGCCA	59.704	22	136	221	356	AGTTTCTGCAGTCACGCTCA	59.895	20	CCCTTTTCGTGAATTTGGAGCC	60.353	22	137	221	357	AGTTTCTGCAGTCACGCTCA	59.895	20	TCCCTTTTCGTGAATTTGGAGC	59.443	22	138	221	358
Cluster-9641.15049	1	p1	(A)16	16	594	609	CCGAGCTCCATTTGACCCTT	60.035	20	GAAGAACTTTGGTGCCGCAC	60.318	20	161	555	715	CCACCAGTACCACGTTGTCA	59.895	20	GAAGAACTTTGGTGCCGCAC	60.318	20	259	457	715	AGTTGGTGCCCAGCATTTCT	60.179	20	GAAGAACTTTGGTGCCGCAC	60.318	20	193	523	715
Cluster-373.0	1	p2	(TG)6	12	301	312
Cluster-9641.6217	1	p2	(TC)7	14	1210	1223	GTTTCGTTGACCATGGGCAC	60.040	20	GCCCGCCTTCTTTCTCTCTC	60.461	20	257	1072	1328	AGTTTCGTTGACCATGGGCA	60.179	20	GCCCGCCTTCTTTCTCTCTC	60.461	20	258	1071	1328	GGTAGAGGATCGTCGTGCTC	59.692	20	GCCCGCCTTCTTTCTCTCTC	60.461	20	198	1131	1328
Cluster-9641.6213	1	c	(AT)7t(TA)9(GA)9	51	3414	3464	GCAGGAGCATTAGCCCTAGG	59.964	20	CACCTCCGGCATTCTCTCTC	59.896	20	228	3260	3487	ATGCCGGCAAAAAGGAGAGA	59.962	20	CACCTCCGGCATTCTCTCTC	59.896	20	252	3236	3487	CATGCCGGCAAAAAGGAGAG	59.828	20	CACCTCCGGCATTCTCTCTC	59.896	20	253	3235	3487
Cluster-9641.6212	1	p2	(TC)6	12	984	995	CTTCCTTTCGTCGTGGGGAA	59.966	20	AAGCTTTGTCCGACAGGTGT	59.820	20	244	894	1137	TTTGTGATGGGAGTGGACGG	59.964	20	AAGCTTTGTCCGACAGGTGT	59.820	20	207	931	1137	CTTCCTTTCGTCGTGGGGAA	59.966	20	AGCTTTGTCCGACAGGTGTC	60.250	20	243	894	1136
Cluster-9641.12705	1	c	(TC)8c(CT)8	33	2450	2482	ATCTCTTCGGTCTCGGTGGA	60.034	20	TCGCCAGACCTTTCAATCCC	60.035	20	190	2367	2556	GAGGCCCATGATCTCTTCGG	59.965	20	TCGCCAGACCTTTCAATCCC	60.035	20	200	2357	2556	GGAGGCCCATGATCTCTTCG	59.965	20	TCGCCAGACCTTTCAATCCC	60.035	20	201	2356	2556
Cluster-9641.3483	1	p1	(T)12	12	112	123	TGGGACTTTTCTTACCCAGCT	58.937	21	ACAACAGCATCAAAGCAGGC	59.684	20	159	49	207	TGGGACTTTTCTTACCCAGCT	58.937	21	AGCATCAAAGCAGGCCTGTA	59.671	20	154	49	202	AGCTTCACTCATTATCCGGGT	58.881	21	ACAACAGCATCAAAGCAGGC	59.684	20	142	66	207
Cluster-9641.31445	1	p1	(T)18	18	49	66	TGGAGCCACTATTCATACCACG	59.898	22	AGGGTTAACGCGAGATTCACA	59.726	21	206	2	207	GGAGCCACTATTCATACCACGA	59.636	22	AGGGTTAACGCGAGATTCACA	59.726	21	205	3	207	TGGAGCCACTATTCATACCACG	59.898	22	GGGTTAACGCGAGATTCACA	58.283	20	205	2	206
Cluster-9641.26832	1	p1	(A)12	12	411	422	TCTTGCAGGCGGTGTGTATT	59.964	20	CACCTTGACCCTCACCACAA	59.817	20	239	285	523	TCTTGCAGGCGGTGTGTATT	59.964	20	CGCCTATCACACCTTGACCC	60.462	20	248	285	532	TCTTGCAGGCGGTGTGTATT	59.964	20	CACACCTTGACCCTCACCAC	60.535	20	241	285	525
Cluster-9641.8072	1	p2	(AG)12	24	3	26
Cluster-9641.8071	1	p1	(A)10	10	916	925	GCTGAATCCTCCCCAACTCA	59.379	20	GTTATCCTTCCTCTGCCGGG	59.893	20	262	851	1112	AGGGGGTTTTCCATACGCAA	59.594	20	TCATGTTGCAGGAGCTTCCC	60.323	20	157	805	961	ACGCAATAGGGGGTTTTCCA	59.594	20	TCATGTTGCAGGAGCTTCCC	60.323	20	164	798	961
Cluster-9641.8071	2	p3	(GGA)10	30	2653	2682	AGAATACCGCGGAAACCAGG	60.108	20	TACACCAGCAGTAACCCCCT	60.179	20	177	2548	2724	TGCTTGAGAATACCGCGGAA	59.752	20	TACACCAGCAGTAACCCCCT	60.179	20	183	2542	2724	TTGCTTGAGAATACCGCGGA	59.752	20	TACACCAGCAGTAACCCCCT	60.179	20	184	2541	2724
Cluster-9641.8076	1	p2	(AG)6	12	2230	2241	GCTCTGCGACCAAAACTTGA	59.056	20	GCAGGTTGTTCCCCATACGA	60.036	20	249	2044	2292	GCTCTGCGACCAAAACTTGA	59.056	20	TGTTGCAGGTTGTTCCCCAT	60.106	20	253	2044	2296	TGCGACCAAAACTTGAAACCC	59.865	21	GCAGGTTGTTCCCCATACGA	60.036	20	245	2048	2292
Cluster-6800.0	1	p3	(ATC)7	21	65	85	ATTTTCTGATTCGGGCCCCT	59.369	20	AAGTACGGGCAAGCTGTCTA	58.737	20	172	41	212	ATTTTCTGATTCGGGCCCCT	59.369	20	TAAGTACGGGCAAGCTGTCT	58.737	20	173	41	213	ATTTTCTGATTCGGGCCCCT	59.369	20	ACGGGCAAGCTGTCTATTTGT	60.271	21	168	41	208
Cluster-2670.0	1	p1	(A)14	14	431	444	AAGGACAATCCCAGTGGCTG	59.961	20	GCGTTGAGGCTGAAACCATG	60.110	20	148	328	475	AAGGACAATCCCAGTGGCTG	59.961	20	GTTGGCGTTGAGGCTGAAAC	60.318	20	152	328	479	AAGGACAATCCCAGTGGCTG	59.961	20	ATGTTGGCGTTGAGGCTGAA	60.537	20	154	328	481
Cluster-9641.26982	1	p2	(TA)7	14	860	873	CACGTTACGGAATCAACGGC	59.906	20	CGGTTGCGTACATCATACCCT	60.202	21	224	711	934	CACGTTACGGAATCAACGGC	59.906	20	CGGTTGCGTACATCATACCC	58.786	20	224	711	934	CACGTTACGGAATCAACGGC	59.906	20	GGCAATAGATGTACGGTTGCG	59.739	21	237	711	947
Cluster-11086.0	1	p1	(A)10	10	1	10
Cluster-2438.0	1	p1	(T)11	11	1	11
Cluster-9641.9308	1	p1	(A)10	10	6857	6866	GTTCGTTTGACGGCAGCTTT	59.971	20	CCCGTAATTGCTTTCGCTCG	59.974	20	249	6831	7079	ACAGAGGGTTCGTTTGACGG	60.250	20	CCCGTAATTGCTTTCGCTCG	59.974	20	256	6824	7079	GTTCGTTTGACGGCAGCTTT	59.971	20	CCCGAAGCAACCCGTAATTG	59.550	20	259	6831	7089
Cluster-9641.9309	1	c	(A)10catagttttgcaattttaaaattaattaaaaggagcacatgagtgttataggctggttttgaagcctttggtgaatttcgc(T)13	104	2953	3056	ACGCTAACTCGAGTTGCCAA	59.967	20	TGGTCAGCAGAGCATTAATCA	57.367	21	243	2909	3151	ACGCTAACTCGAGTTGCCAA	59.967	20	ACATCAGCCTACATATGTACGGA	58.850	23	209	2909	3117	ACGCTAACTCGAGTTGCCAA	59.967	20	TGGTCAGCAGAGCATTAATCAT	57.839	22	243	2909	3151
Cluster-9641.9300	1	p1	(T)19	19	758	776	ACTTTGTGGGGGTGTTTGCT	60.325	20	GCTTGAAAGCCGGTACCATT	58.826	20	231	658	888	ACCGCTTGCGATATTCGGTA	59.614	20	GCTTGAAAGCCGGTACCATT	58.826	20	276	613	888	TTTGTGGGGGTGTTTGCTTG	59.461	20	GCTTGAAAGCCGGTACCATT	58.826	20	229	660	888
Cluster-9641.9300	2	p1	(A)41	41	2380	2420
Cluster-9641.9301	1	p1	(A)15	15	3305	3319	ACCCCAAAATTCAGTACAACACA	58.718	23	AGTTTGCAGTCCACTGTCCA	59.454	20	187	3251	3437	ACCCCAAAATTCAGTACAACACAA	59.288	24	AGTTTGCAGTCCACTGTCCA	59.454	20	187	3251	3437	ACCCCAAAATTCAGTACAACACA	58.718	23	AGTTTGCAGTCCACTGTCCAA	60.065	21	187	3251	3437
Cluster-9641.9306	1	p1	(A)11	11	3074	3084	AACAGGGACAAAGGCACTCT	59.153	20	ACCGAACATGGTAGGGAGAGA	59.993	21	253	2877	3129	ACATCAACAGAGACGAGCAGA	59.111	21	CTTGGCGGAGATGGATGTGA	59.821	20	226	2941	3166	ACATCAACAGAGACGAGCAGA	59.111	21	TCTTGGCGGAGATGGATGTG	59.821	20	227	2941	3167
Cluster-9641.9307	1	p1	(A)12	12	6080	6091	AAGTTGGACGGAGGGAGAAC	59.314	20	TGGTCAGAAATTGTCATGGCT	57.841	21	100	6043	6142	AAGTTGGACGGAGGGAGAAC	59.314	20	TGGTCAGAAATTGTCATGGCTTG	59.744	23	100	6043	6142	AGTTGGACGGAGGGAGAACA	60.471	20	TTGGTCAGAAATTGTCATGGCT	58.501	22	100	6044	6143
Cluster-9641.9305	1	c	(AT)6g(TA)10	33	1543	1575	TCTTGATGGGTTTCACGCCA	59.890	20	ACATCCGCGTTGTCTCTCTC	59.829	20	217	1416	1632	AGCCATTGTCCAGATGGCAT	59.739	20	ACATCCGCGTTGTCTCTCTC	59.829	20	189	1444	1632	GCCATTGTCCAGATGGCATG	59.612	20	ACATCCGCGTTGTCTCTCTC	59.829	20	188	1445	1632
Cluster-9641.12084	1	p1	(T)16	16	796	811	ACCTGTTCAATCCATCCCGG	59.744	20	TCAAGAAAAACGAAAATCCCCACA	59.597	24	236	645	880	TGCGGACCCAATCATTCGTT	60.322	20	TCAAGAAAAACGAAAATCCCCACA	59.597	24	139	742	880	TTGCGGACCCAATCATTCGT	60.322	20	TCAAGAAAAACGAAAATCCCCACA	59.597	24	140	741	880
Cluster-9641.12084	2	p1	(T)11	11	1322	1332	TCTCACGTACCCACTTTGCA	59.246	20	TGTTTTTATCAACTCCAACCTCGT	58.873	24	264	1170	1433	TCACGTACCCACTTTGCAAGT	60.134	21	TGTTTTTATCAACTCCAACCTCGT	58.873	24	262	1172	1433	TCTCACGTACCCACTTTGCAA	59.861	21	TGTTTTTATCAACTCCAACCTCGT	58.873	24	264	1170	1433
Cluster-9641.12085	1	p2	(CT)7	14	25	38	GTCGCACGCTACATAAAACACA	59.844	22	TTGCCTGTCGTGTGAGTTGT	60.108	20	228	0	227	GTCGCACGCTACATAAAACACA	59.844	22	TGTTGCCTGTCGTGTGAGTT	60.108	20	230	0	229	GTCGCACGCTACATAAAACACA	59.844	22	TATAGGTCGCTGCTGTTGCC	60.179	20	243	0	242
Cluster-9641.12085	2	p2	(AC)6	12	243	254	TGAGTTCCTGCCAAGCCAAA	60.106	20	AGCAATTGCAATTGAGCATACCA	59.804	23	213	75	287	GTTCCTGCCAAGCCAAATCG	60.109	20	AGCAATTGCAATTGAGCATACCA	59.804	23	210	78	287	TGAGTTCCTGCCAAGCCAAA	60.106	20	AGGGCAACAAATCAAGTAGGAGA	59.669	23	265	75	339
Cluster-9641.12085	3	p2	(CT)15	30	1910	1939	GTCAGTTCGGGCGCAGAATA	60.460	20	GGAAGCTGCAGACGTTGATG	59.555	20	101	1873	1973	TCAGTTCGGGCGCAGAATAT	59.536	20	GGAAGCTGCAGACGTTGATG	59.555	20	100	1874	1973	AATTCGAGTCAGTTCGGGCG	60.736	20	AGCTGCAGACGTTGATGAGG	60.391	20	105	1866	1970
Cluster-9641.12086	1	p2	(TA)6	12	526	537	CCTGTCCCAAAAGTCCTCACA	59.857	21	TCCCAAGCACAACAAACCAT	58.213	20	261	396	656	CCTGTCCCAAAAGTCCTCACA	59.857	21	ATCCCAAGCACAACAAACCA	58.213	20	262	396	657	ACCTGTCCCAAAAGTCCTCAC	59.857	21	TCCCAAGCACAACAAACCAT	58.213	20	262	395	656
Cluster-9641.12086	2	p2	(TA)9	18	1261	1278	GCACCCACTAGCCAAAGAGT	59.963	20	ACAGAGGCGGACCGAAAATT	59.964	20	280	1187	1466	GCACCCACTAGCCAAAGAGT	59.963	20	CCCTGCCCCACTTAGATTCG	60.179	20	119	1187	1305	TTTGGCACCCACTAGCCAAA	60.106	20	CCCTGCCCCACTTAGATTCG	60.179	20	123	1183	1305
Cluster-9641.12086	3	p2	(TG)6	12	2145	2156	TCAGTGAGGGCATCTAATTAGCA	59.289	23	ATCAGACCCTCTCAGACCCC	60.032	20	210	1988	2197	TCAGTGAGGGCATCTAATTAGCA	59.289	23	GATCACTGGTTCGTCCCGTT	60.038	20	257	1988	2244	TCAGTGAGGGCATCTAATTAGCA	59.289	23	ATCACTGGTTCGTCCCGTTG	60.320	20	256	1988	2243
Cluster-9641.12087	1	p1	(A)11	11	95	105	TGTTCAATGGACAAGGGAATGT	58.157	22	TGCGGAGGAATCACAATCCC	60.107	20	265	29	293	TGTTCAATGGACAAGGGAATGT	58.157	22	GCGGAGGAATCACAATCCCT	59.819	20	264	29	292	TGTTCAATGGACAAGGGAATGT	58.157	22	TGCCCCTGCTCTTTTCCTTT	59.812	20	172	29	200
Cluster-9641.12080	1	p1	(A)10	10	219	228	CATGCACATGGCCTTGTTCC	60.109	20	TTTGCGTGTTGTCTGGCTTG	59.900	20	254	4	257	ACATGGCCTTGTTCCCCTTT	59.809	20	TTTGCGTGTTGTCTGGCTTG	59.900	20	249	9	257	CACATGGCCTTGTTCCCCTT	60.543	20	TTTGCGTGTTGTCTGGCTTG	59.900	20	250	8	257
Cluster-9641.12080	2	p2	(TA)10	20	538	557	TTTCCATGGCTCTTGGTGCT	59.887	20	CGCCTGCGTGTAATGAAAGG	59.903	20	180	479	658	TTTCCATGGCTCTTGGTGCT	59.887	20	GGATCGGAAGCAATCGGTCT	59.895	20	162	479	640	TTTCCATGGCTCTTGGTGCT	59.887	20	AGGATCGGAAGCAATCGGTC	59.895	20	163	479	641
Cluster-9641.12080	3	p2	(AT)6	12	1186	1197	ATCATCCCTTGGGCCCCATA	60.405	20	AGTGATACTACGGCCTTGCT	58.514	20	183	1129	1311	TATCATCCCTTGGGCCCCAT	60.405	20	AGTGATACTACGGCCTTGCT	58.514	20	184	1128	1311	TGGGCCCCATAGCTACCATT	60.701	20	AGTGATACTACGGCCTTGCT	58.514	20	174	1138	1311
Cluster-9641.12080	4	p1	(A)13	13	2880	2892	ACATCGGCGGTTGAAGGTTT	60.536	20	TCGTTTGAGTCAAAATTTCCACA	57.431	23	180	2746	2925	ACATCGGCGGTTGAAGGTTT	60.536	20	CTCGTTTGAGTCAAAATTTCCACA	58.422	24	181	2746	2926	CATCGGCGGTTGAAGGTTTT	59.404	20	TCGTTTGAGTCAAAATTTCCACA	57.431	23	179	2747	2925
Cluster-9641.12082	1	p2	(TC)13	26	2	27
Cluster-9641.12082	2	p1	(A)21	21	237	257	GCAGGCTCACCTCCAGTTTT	60.538	20	AGAAGGCGAAGTGCTTCTCC	60.037	20	271	56	326	GCAGGCTCACCTCCAGTTTT	60.538	20	GGCGAAGTGCTTCTCCAGAT	60.108	20	267	56	322	ATCGTAAACGGCAGGCTCAC	60.740	20	GGCGAAGTGCTTCTCCAGAT	60.108	20	277	46	322
Cluster-9641.12083	1	p1	(A)10	10	3359	3368	GCGCGGAAAGAATCAACCAT	59.548	20	CCGTTGATTGGGAGCTTTGC	60.109	20	243	3197	3439	AAGCGCGGAAAGAATCAACC	59.478	20	CCGTTGATTGGGAGCTTTGC	60.109	20	245	3195	3439	GGTCAAAGCGCGGAAAGAAT	59.478	20	CCGTTGATTGGGAGCTTTGC	60.109	20	250	3190	3439
Cluster-9641.12083	2	c	(AT)6acacgta(TG)9	37	4744	4780	TACCTGTCGCTTGCATGCAA	60.605	20	GCACTCAACTGCCTCTACGT	60.038	20	272	4699	4970	TTACCTGTCGCTTGCATGCA	60.605	20	GCACTCAACTGCCTCTACGT	60.038	20	273	4698	4970	TACCTGTCGCTTGCATGCAA	60.605	20	CCGTCTGTACACTCTACCGC	59.902	20	224	4699	4922
Cluster-9641.12083	3	c	(AT)9(AC)11	40	5021	5060	TGAGCTTCTTCCACCTGCTG	59.964	20	TCACCACCTCCTCACAGTCA	60.106	20	201	4976	5176	GTTGAGTGCCTCCTTGAGCT	59.964	20	TCACCACCTCCTCACAGTCA	60.106	20	215	4962	5176	AGTTGAGTGCCTCCTTGAGC	59.964	20	TCACCACCTCCTCACAGTCA	60.106	20	216	4961	5176
Cluster-9641.12088	1	c	(AT)8tggcaggca(CGGT)5	45	3575	3619	TCCTGGGTCCTGTGGGTTAT	59.880	20	GTCTGACCCAGCTCAACCTC	60.037	20	280	3463	3742	CTGGGTCCTGTGGGTTATGG	59.744	20	GTCTGACCCAGCTCAACCTC	60.037	20	278	3465	3742	CCTGGGTCCTGTGGGTTATG	59.744	20	GTCTGACCCAGCTCAACCTC	60.037	20	279	3464	3742
Cluster-9641.12088	2	p1	(A)11	11	4153	4163	TCATTTCTTTTTGTGAGTTTTCGTCT	58.465	26	TGCCCCAAAATCAGAAGAGGA	59.290	21	275	4123	4397	TCATTTCTTTTTGTGAGTTTTCGTC	57.265	25	TGCCCCAAAATCAGAAGAGGA	59.290	21	275	4123	4397	CATTTCTTTTTGTGAGTTTTCGTCT	57.259	25	TGCCCCAAAATCAGAAGAGGA	59.290	21	274	4124	4397
Cluster-9641.18272	1	p1	(A)11	11	211	221	AAAGCTTTCCTCTCCCGGAT	58.710	20	GCTCCGGCTTAAGCTGCATA	60.533	20	200	53	252	AAAGCTTTCCTCTCCCGGAT	58.710	20	CTCCGGCTTAAGCTGCATAGA	59.931	21	199	53	251	CTAAAGCTTTCCTCTCCCGGA	59.168	21	GCTCCGGCTTAAGCTGCATA	60.533	20	202	51	252
Cluster-9641.18272	2	p3	(ACC)5	15	3010	3024	TCTCCTCTTCTTTGCCTGCG	60.037	20	GAGGTGGACATGACCCGTTT	59.964	20	106	2959	3064	TCTCCTCTTCTTTGCCTGCG	60.037	20	AAGGAATGGGTGGAGGAGGA	59.879	20	124	2959	3082	TCTCCTCTTCTTTGCCTGCG	60.037	20	AGGAAGGAATGGGTGGAGGA	59.879	20	127	2959	3085
Cluster-9641.18275	1	p1	(A)10	10	883	892	TCAGCCACATGCAATCCAGT	59.961	20	GGTGTTCCCAGAGTCCATCC	59.747	20	221	711	931	TGAGCATTAACCGCGTACGA	59.829	20	GGTGTTCCCAGAGTCCATCC	59.747	20	259	673	931	ATCCTGAGCATTAACCGCGT	59.822	20	GGTGTTCCCAGAGTCCATCC	59.747	20	263	669	931
Cluster-9641.18275	2	p2	(CT)7	14	2693	2706	AGCACCAACTCCTCTTTTGT	57.263	20	CTCTACTTCGCTACCGTCGG	59.696	20	248	2514	2761	AGCACCAACTCCTCTTTTGTT	57.982	21	CTCTACTTCGCTACCGTCGG	59.696	20	248	2514	2761	AAGCACCAACTCCTCTTTTGT	57.982	21	CTCTACTTCGCTACCGTCGG	59.696	20	249	2513	2761
Cluster-9641.31932	1	p2	(AG)13	26	1096	1121	AAGAACTGGCACAACCCGAG	60.535	20	TCAAGTCTTAGCTTCTATGGGGT	58.637	23	188	994	1181	GGCACAACCCGAGGATCAAA	60.608	20	TCAAGTCTTAGCTTCTATGGGGT	58.637	23	181	1001	1181	CAAGAACTGGCACAACCCGA	60.818	20	TCAAGTCTTAGCTTCTATGGGGT	58.637	23	189	993	1181
Cluster-9641.18277	1	p1	(A)11	11	23	33
Cluster-9641.18277	2	p1	(A)16	16	633	648	TGCTTTTGTGCGCGTTCTTT	60.179	20	CCTGTACCCCGTCATCACTG	59.824	20	234	603	836	TGCTTTTGTGCGCGTTCTTT	60.179	20	GTACCCCGTCATCACTGCAT	59.822	20	231	603	833	TGCTTTTGTGCGCGTTCTTT	60.179	20	CTGTCCTGTCTCCTTCACCG	59.755	20	270	603	872
Cluster-9641.18277	3	p1	(A)29	29	1459	1487
Cluster-9641.31852	1	p2	(GA)7	14	1408	1421	CAAAGCAGCAGCAAACCCAT	59.966	20	AGCCTGTTCACTTGCTCCTC	59.964	20	277	1196	1472	GGGAGAGAGAGCATAGGCCT	60.179	20	AGCCTGTTCACTTGCTCCTC	59.964	20	242	1231	1472	GGGAGAGAGAGCATAGGCCT	60.179	20	GCTCTCCAGCCTGTTCACTT	59.964	20	249	1231	1479
Cluster-11797.0	1	p2	(GT)6	12	258	269	TCGTTAGGTGTGAAGGGGAGA	60.203	21	ACCTTTAACCCTCCATTCTCACA	59.344	23	279	39	317	CGTTAGGTGTGAAGGGGAGA	58.737	20	ACCTTTAACCCTCCATTCTCACA	59.344	23	278	40	317	TCGTTAGGTGTGAAGGGGAG	58.737	20	ACCTTTAACCCTCCATTCTCACA	59.344	23	279	39	317
Cluster-9641.26609	1	p2	(GA)6	12	2104	2115
Cluster-9641.12559	1	p1	(T)11	11	562	572	GCTAAGGCACCACCCTCAAT	60.034	20	GCATTCCAAGCAAAGTCGCT	59.758	20	146	492	637	GCTAAGGCACCACCCTCAAT	60.034	20	AGCATTCCAAGCAAAGTCGC	59.758	20	147	492	638	CTCTCTCTGCCACACCGATG	60.179	20	GCATTCCAAGCAAAGTCGCT	59.758	20	180	458	637
Cluster-9641.12556	1	p2	(AG)8	16	3053	3068	GGGCATCCGACTGGTATCTG	59.966	20	AGGCTCGCTTCAAGGATGAA	59.385	20	264	2906	3169	CAGGGCATCCGACTGGTATC	59.966	20	AGGCTCGCTTCAAGGATGAA	59.385	20	266	2904	3169	AGGGCATCCGACTGGTATCT	60.105	20	AGGCTCGCTTCAAGGATGAA	59.385	20	265	2905	3169
Cluster-9641.12556	2	p1	(T)10	10	4187	4196	GCGTGGGTTGCATTCATGAG	60.179	20	CTGTCAACACTAGCAGGCCA	59.965	20	260	4049	4308	GCGTGGGTTGCATTCATGAG	60.179	20	ACTGTCAACACTAGCAGGCC	59.965	20	261	4049	4309	GTGTGGTTTGTCATGGCGTG	60.318	20	CTGTCAACACTAGCAGGCCA	59.965	20	275	4034	4308
Cluster-9641.12557	1	p2	(AT)6	12	118	129	CGTATCGTGTTCGTGTCGGA	60.179	20	TGAACCAGTAATAAGCCGGCT	59.442	21	279	58	336	TCGTATCGTGTTCGTGTCGG	60.179	20	TGAACCAGTAATAAGCCGGCT	59.442	21	280	57	336	CGGATTATCGGGTCGTGTCA	59.617	20	TGAACCAGTAATAAGCCGGCT	59.442	21	263	74	336
Cluster-9641.12557	2	p1	(A)10	10	514	523	GTCGGGTTAAAAGCTGAGCA	58.481	20	TACGGCGCTAACACCAATGT	60.037	20	208	399	606	GTCGGGTTAAAAGCTGAGCA	58.481	20	TGTACGGCGCTAACACCAAT	60.037	20	210	399	608	GTCGGGTTAAAAGCTGAGCA	58.481	20	TTGTACGGCGCTAACACCAA	60.250	20	211	399	609
Cluster-9641.12554	1	c	(CGC)7tatccctcccatcggcgccggagatatggaagccgacgatgacgacatggaagaagaagaatacgaggagat(AGA)9agtcgaatatgaagat(GAA)5gatgatgatgat(GAA)5	178	59	236	CTTTTAGCCAACGCAGCCTG	60.110	20	ATGCTCTTCGTGCCTCTTGG	60.392	20	276	17	292	ACACTTTTAGCCAACGCAGC	59.689	20	ATGCTCTTCGTGCCTCTTGG	60.392	20	279	14	292	CTTTTAGCCAACGCAGCCTG	60.110	20	CTCTTCGTGCCTCTTGGACT	59.394	20	273	17	289
Cluster-9641.12555	1	p2	(CT)6	12	149	160	TCCCACCCCCACTTCCATAT	59.953	20	TCACCTGGTCGAGGACTAGA	59.010	20	202	89	290	TTCCCACCCCCACTTCCATA	60.179	20	TCACCTGGTCGAGGACTAGA	59.010	20	203	88	290	TCCCACCCCCACTTCCATAT	59.953	20	TCACCTGGTCGAGAAGTACG	58.837	20	100	89	188
Cluster-9641.12555	2	p1	(T)10	10	1542	1551	GTGCAATAATTGGGAGCCCC	59.247	20	AGCAGATCCACCTTGGTCAA	58.933	20	260	1391	1650	GTGCAATAATTGGGAGCCCC	59.247	20	AAGCAGATCCACCTTGGTCA	58.933	20	261	1391	1651	GGAGCCCCCTCTTGTTACAT	59.080	20	AGCAGATCCACCTTGGTCAA	58.933	20	248	1403	1650
Cluster-9641.12555	3	p1	(T)12	12	2018	2029	TTTGCAATGACATAGGGTGTTTT	57.456	23	TGTATGTGGAGGTTGAGGCA	58.643	20	279	1908	2186	TTTTGCAATGACATAGGGTGTTT	57.456	23	TGTATGTGGAGGTTGAGGCA	58.643	20	280	1907	2186	TTTGCAATGACATAGGGTGTTTT	57.456	23	TTGTATGTGGAGGTTGAGGCA	59.298	21	280	1908	2187
Cluster-9641.12555	4	p1	(A)16	16	5034	5049	ACCACACACTAGAGTTGCGA	58.963	20	GGCAAACGCCTTGAGCTAAG	59.831	20	182	4969	5150	ACCACACACTAGAGTTGCGA	58.963	20	TCACGTGAGACAAGGCAAGG	60.250	20	253	4969	5221	ACCACACACTAGAGTTGCGA	58.963	20	CTCTCACGTGAGACAAGGCA	59.685	20	256	4969	5224
Cluster-9641.12552	1	p2	(TC)6	12	77	88	TAGTCGACCCCCGCATTCTA	60.107	20	CAGCTCCGATGCAGCAAATC	59.971	20	201	34	234	TAGTCGACCCCCGCATTCTA	60.107	20	AGCTCCGATGCAGCAAATCT	60.107	20	200	34	233	TAGTCGACCCCCGCATTCTA	60.107	20	CCCAACATAACCAGCTCCGA	59.748	20	212	34	245
Cluster-9641.12551	1	p1	(A)10	10	2434	2443	TCCGCATAGCAAGAGAAACCA	59.722	21	ACTTTGAGACGATGTCTTGGGT	59.631	22	254	2260	2513	AGAAACCAAGGGATTGTCTCGT	59.628	22	TGCTAAAAGCCGAAACAGCA	58.686	20	280	2273	2552	ACCAAGGGATTGTCTCGTAACA	59.364	22	TGCTAAAAGCCGAAACAGCA	58.686	20	276	2277	2552
Cluster-9641.12551	2	c	(TA)8c(AT)8(AG)9	51	5283	5333	TCCTTGAAATTGACCAACAAGCT	59.040	23	CATTCGCACCCTCAGTCAGT	60.037	20	208	5149	5356	TCCTTGAAATTGACCAACAAGCT	59.040	23	ACTGTCAGAGCCACCATTCG	60.037	20	222	5149	5370	CTCCTTGAAATTGACCAACAAGCT	59.962	24	CATTCGCACCCTCAGTCAGT	60.037	20	209	5148	5356
Cluster-9641.12551	3	c	(TC)8ccccttccccttctatatatgtg(TA)6catacattcctctgtttgcggattgcatatttattgctctctctca(CT)6	109	5468	5576	CGAATGGTGGCTCTGACAGT	60.037	20	GCTTACGCCAGACCAGAACA	60.320	20	275	5351	5625	CGAATGGTGGCTCTGACAGT	60.037	20	CGCCAGACCAGAACAATCCA	60.322	20	270	5351	5620	CGAATGGTGGCTCTGACAGT	60.037	20	ACGCCAGACCAGAACAATCC	60.322	20	271	5351	5621
Cluster-9641.12551	4	p2	(TA)7	14	5679	5692
Cluster-9641.15148	1	p1	(T)11	11	515	525	TGCTCAGCTTTTAACTGGGCT	60.203	21	CAGTGGTATCGAAGGCCTCA	59.176	20	280	440	719	TGCTCAGCTTTTAACTGGGC	58.752	20	CAGTGGTATCGAAGGCCTCA	59.176	20	280	440	719	GCTCAGCTTTTAACTGGGCT	58.461	20	CAGTGGTATCGAAGGCCTCA	59.176	20	279	441	719
Cluster-9641.15148	2	p4	(ATTT)6	24	1362	1385	TGAAACAGGGGAGAGGGTGA	60.105	20	TGTGAGCCCTTAATTATCTTTGGA	57.927	24	118	1295	1412	TGAAACAGGGGAGAGGGTGA	60.105	20	CTGTGAGCCCTTAATTATCTTTGGA	58.878	25	119	1295	1413	AGCTGCTCCTTGAAACAGGG	60.251	20	TGTGAGCCCTTAATTATCTTTGGA	57.927	24	128	1285	1412
Cluster-10480.0	1	p4	(TAGA)5	20	341	360	TGAAAGGAGCATAGACACCAGT	59.094	22	TGCCCCCTCTCTCTTCCTAC	60.032	20	230	157	386	TGAAAGGAGCATAGACACCAGT	59.094	22	GTGCCCCCTCTCTCTTCCTA	60.032	20	231	157	387	AGTGAAAGGAGCATAGACACCA	59.094	22	TGCCCCCTCTCTCTTCCTAC	60.032	20	232	155	386
Cluster-9641.28511	1	p1	(A)10	10	215	224	CGATGTTGTTTTGTCATCCGCT	60.096	22	CCGACTCGGCTCATTCACAA	60.390	20	279	3	281	CGATGTTGTTTTGTCATCCGC	58.758	21	CCGACTCGGCTCATTCACAA	60.390	20	279	3	281	ACGATGTTGTTTTGTCATCCGC	60.350	22	CCGACTCGGCTCATTCACAA	60.390	20	280	2	281
Cluster-9641.20768	1	p1	(A)11	11	1449	1459	ATGCAAGCAACTTCAGCACC	59.684	20	TGATGCGCGCCAAACATAAG	59.901	20	210	1425	1634	ATGCAAGCAACTTCAGCACC	59.684	20	GATGCGCGCCAAACATAAGT	59.901	20	209	1425	1633	GTTTGGACACGTTTAGCGCA	59.695	20	TGAGGAGAACAGACGGGACA	60.179	20	219	1279	1497
Cluster-9641.20768	2	p1	(A)11	11	1757	1767	CTTATGTTTGGCGCGCATCA	59.901	20	TGAATATCGTACAAAATGCAATTGCT	58.743	26	263	1615	1877	ACTTATGTTTGGCGCGCATC	59.901	20	TGAATATCGTACAAAATGCAATTGCT	58.743	26	264	1614	1877	CTTATGTTTGGCGCGCATCA	59.901	20	TGAATATCGTACAAAATGCAATTGC	57.551	25	263	1615	1877
Cluster-9641.20769	1	p2	(GA)8	16	915	930
Cluster-9641.20765	1	c	(CT)10(AT)9	38	2067	2104	ACCCCAACAAATCACCAACT	57.530	20	AGCCTAAGAGCAGCAGTGTT	59.310	20	260	1994	2253	ACCCCAACAAATCACCAACT	57.530	20	AAGCCTAAGAGCAGCAGTGT	59.310	20	261	1994	2254	ACCCCAACAAATCACCAACTT	58.242	21	AGCCTAAGAGCAGCAGTGTT	59.310	20	260	1994	2253
Cluster-9641.20765	2	p1	(A)12	12	2432	2443	ACACTGCTGCTCTTAGGCTT	59.310	20	TATCCAAAGCCCACCCACAC	59.961	20	255	2235	2489	AACACTGCTGCTCTTAGGCT	59.310	20	TATCCAAAGCCCACCCACAC	59.961	20	256	2234	2489	ACACTGCTGCTCTTAGGCTT	59.310	20	CCCACCCACACTCCCTAGTA	59.958	20	246	2235	2480
Cluster-9641.20766	1	p2	(GA)9	18	185	202	TCTTCTACACCCGAGCGAGA	60.036	20	TCGGTTTCAATGAAGGGCCA	59.889	20	235	156	390	GTCTTCTACACCCGAGCGAG	59.901	20	TCGGTTTCAATGAAGGGCCA	59.889	20	236	155	390	AACAGAGAATCCGACTGGCG	60.109	20	TCGGTTTCAATGAAGGGCCA	59.889	20	256	135	390
Cluster-9641.20760	1	p1	(A)12	12	88	99	CTTGGCCATATAACAGCTGGG	58.767	21	GAGAGAGGCACGATAGCACC	59.969	20	279	17	295	CTTGGCCATATAACAGCTGGG	58.767	21	GGTCGGGTGTTTGGCAATTC	60.039	20	208	17	224	TTGGCCATATAACAGCTGGG	57.637	20	GAGAGAGGCACGATAGCACC	59.969	20	278	18	295
Cluster-7184.0	1	p2	(TG)6	12	328	339
Cluster-9641.28033	1	p1	(A)10	10	2116	2125	GCGCAGACTAAAAGGCAATCC	60.202	21	TGGAAATACGTTGAGGGTTGC	58.844	21	272	1927	2198	GCGCAGACTAAAAGGCAATCC	60.202	21	TGGAAATACGTTGAGGGTTGCT	60.225	22	272	1927	2198	TGCGCAGACTAAAAGGCAATC	59.531	21	TGGAAATACGTTGAGGGTTGC	58.844	21	273	1926	2198
Cluster-9641.8899	1	p2	(GA)8	16	523	538	GAGGAGACGGCTGGTGAC	59.426	18	CCCTCATCTCCCTCTTTGACC	59.512	21	188	377	564	GGAGGAGACGGCTGGTGA	60.680	18	CCCTCATCTCCCTCTTTGACC	59.512	21	189	376	564	GAGGTGGAGCTGGGTGGT	60.931	18	CCCTCATCTCCCTCTTTGACC	59.512	21	108	457	564
Cluster-9641.8893	1	p2	(CT)11	22	201	222	TGCCTTTCTCCTCACTTGCC	60.251	20	GGAAAAATGCCCCGCAACTT	59.965	20	222	161	382	TGCCTTTCTCCTCACTTGCC	60.251	20	CATTGGAAAAATGCCCCGCA	60.037	20	226	161	386	TGCCTTTCTCCTCACTTGCC	60.251	20	TTGGAAAAATGCCCCGCAAC	60.250	20	224	161	384
Cluster-9641.8892	1	c	(A)10ttt(A)10	23	1316	1338	TTTTGGACCGCCCTGCATAA	60.251	20	CCTGCTTTGAACAGTGTGCC	59.969	20	252	1223	1474	TTTTTGGACCGCCCTGCATA	60.251	20	CCTGCTTTGAACAGTGTGCC	59.969	20	253	1222	1474	TCAGGGCCAAGTCTCATTCC	59.379	20	CCTGCTTTGAACAGTGTGCC	59.969	20	223	1252	1474
Cluster-9641.8894	1	p1	(A)14	14	1	14
Cluster-9641.8894	2	p1	(A)11	11	773	783	AAGACACGCAACATTTGGCT	58.968	20	GCATTTGTATTAAGGCTGGGGG	59.635	22	233	633	865	GTCTTAGCGCCTTACGGGAG	60.249	20	ACCTTCAGCTAAATCATCAGGCT	59.798	23	262	564	825	CAAGACACGCAACATTTGGC	58.869	20	GCATTTGTATTAAGGCTGGGGG	59.635	22	234	632	865
Cluster-9641.8897	1	p2	(AT)6	12	77	88	GCGATTTGCATGAAGGCGAA	60.179	20	AGTTGTAGCCAAACACCCGG	60.536	20	139	0	138	GCGATTTGCATGAAGGCGAA	60.179	20	TGTAGCCAAACACCCGGTAA	59.236	20	136	0	135	GCGATTTGCATGAAGGCGAA	60.179	20	TTGTAGCCAAACACCCGGTA	59.236	20	137	0	136
Cluster-9641.8896	1	p1	(T)10	10	3955	3964	GAGGGAAAGGAGTGCGACAA	59.965	20	GAGAAAGAGAGAGAGGGCGC	59.898	20	239	3789	4027	GCGACAAAAACCTAGCGTCC	59.835	20	GAGAAAGAGAGAGAGGGCGC	59.898	20	226	3802	4027	GAGGGAAAGGAGTGCGACAA	59.965	20	GCGCCGAGAGAGATAGACAG	59.763	20	221	3789	4009
Cluster-9641.33397	1	c	(AC)7(AT)6	26	526	551	TGGGGTGAATCAGCGTTTCA	59.890	20	CGTCTACTATTCCGCCACCC	59.968	20	163	441	603	TGGGGTGAATCAGCGTTTCA	59.890	20	CCGTCTACTATTCCGCCACC	59.968	20	164	441	604	TGGGGTGAATCAGCGTTTCA	59.890	20	TATTCCGCCACCCCTCTGTA	60.032	20	156	441	596
Cluster-9641.33396	1	p1	(T)14	14	1176	1189
Cluster-9641.33391	1	p2	(TA)11	22	250	271
Cluster-9641.33390	1	p1	(A)10	10	127	136	TTTCTTTCCTAAATTTTGACCGCT	57.600	24	TGTTCTAATTGCGACATGTGCA	59.189	22	105	60	164	TTTTCTTTCCTAAATTTTGACCGCT	58.188	25	TGTTCTAATTGCGACATGTGCA	59.189	22	106	59	164	TTTCTTTCCTAAATTTTGACCGCT	57.600	24	TTGTTCTAATTGCGACATGTGCA	59.748	23	106	60	165
Cluster-9641.21499	1	p1	(T)10	10	239	248	ACCACGAATTTGTATCGGGCT	60.066	21	CACTTCTACATCATAAATTGAGTCGA	57.366	26	280	56	335	CCACGAATTTGTATCGGGCTC	59.402	21	ACACTTCTACATCATAAATTGAGTCGA	58.749	27	280	57	336	CCACGAATTTGTATCGGGCT	58.336	20	ACACTTCTACATCATAAATTGAGTCGA	58.749	27	280	57	336
Cluster-9641.21495	1	p2	(GA)14	28	1	28
Cluster-9641.21495	2	p1	(A)11	11	2082	2092	AGTTGTAGCAGTGTCGTGCA	59.896	20	TCCAAATGGGGCAACACCTT	60.105	20	216	1975	2190	TCGTGCACGTGCTCTTCTAA	59.687	20	TCCAAATGGGGCAACACCTT	60.105	20	203	1988	2190	GTCGTGCACGTGCTCTTCTA	60.387	20	TCCAAATGGGGCAACACCTT	60.105	20	204	1987	2190
Cluster-9641.21495	3	p1	(T)17	17	2963	2979	AACGAGCAAGCTTCAGTCCT	59.605	20	TGCGGAAGAAACTACAAGGGA	59.305	21	243	2854	3096	AACGAGCAAGCTTCAGTCCT	59.605	20	TGCGGAAGAAACTACAAGGGAA	59.895	22	243	2854	3096	AACGAGCAAGCTTCAGTCCT	59.605	20	TGCGGAAGAAACTACAAGGG	57.821	20	243	2854	3096
Cluster-9641.21495	4	p1	(T)12	12	3158	3169	CCCAATTTTGCACCATTCCGT	59.998	21	TCACAAAAGTCTACATAATGGCTTCT	58.832	26	280	2926	3205	CCCAATTTTGCACCATTCCGT	59.998	21	TCACAAAAGTCTACATAATGGCTTC	57.622	25	280	2926	3205	CCCAATTTTGCACCATTCCGT	59.998	21	CACAAAAGTCTACATAATGGCTTCT	57.617	25	279	2926	3204
Cluster-9641.21494	1	p1	(A)28	28	1	28
Cluster-9641.15149	1	p1	(A)11	11	1512	1522	TGGGAATGATGCTGACCAGA	58.712	20	TCACCCAATGCAAAACACAAA	57.383	21	183	1467	1649	CCAGTGTACGTCTGACCTACC	59.528	21	TCACCCAATGCAAAACACAAA	57.383	21	275	1375	1649	TGGGAATGATGCTGACCAGA	58.712	20	ATCACCCAATGCAAAACACAA	57.166	21	184	1467	1650
Cluster-9641.15149	2	p1	(T)11	11	2927	2937	ATCCGTGTGGTGGCTTCATT	59.962	20	GAACTCTCGAGTAATAAATCAATGACA	57.698	27	242	2732	2973	CCGTGTGGTGGCTTCATTTG	60.039	20	GAACTCTCGAGTAATAAATCAATGACA	57.698	27	240	2734	2973	ATCCGTGTGGTGGCTTCATT	59.962	20	ACTCTCGAGTAATAAATCAATGACAAG	57.693	27	240	2732	2971
Cluster-9641.21491	1	p1	(A)10	10	1038	1047	TGGGACACTTTTTATTGAATTCGA	57.114	24	GCGCGCCAATCCAAGTAAAT	59.899	20	245	889	1133	TGGGACACTTTTTATTGAATTCGA	57.114	24	TTTCTGGAGGAAGAGAGCGC	59.752	20	261	889	1149	AGCTCAAACAAATCTAAGTCGTATGA	58.903	26	GCGCGCCAATCCAAGTAAAT	59.899	20	186	948	1133
Cluster-9641.21491	2	p2	(AG)15	30	3760	3789	AAAGGCGGAGAGATTGAGGC	60.107	20	ACACACATAACTAGAATAGAGGGTT	57.265	25	102	3716	3817	AAAGGCGGAGAGATTGAGGC	60.107	20	AACACACATAACTAGAATAGAGGGT	57.265	25	103	3716	3818	CGGAGAGAAGAAAGGCGGAG	60.179	20	ACACACATAACTAGAATAGAGGGTT	57.265	25	112	3706	3817
Cluster-9641.21490	1	p4	(ATAC)7	28	45	72	CAAGCCACGACACAACACAC	60.248	20	AAGGAAGGAAGGAGCATGCG	60.394	20	102	7	108	CACAAGCCACGACACAACAC	60.248	20	AAGGAAGGAAGGAGCATGCG	60.394	20	104	5	108	CACACAAGCCACGACACAAC	60.248	20	AAGGAAGGAAGGAGCATGCG	60.394	20	106	3	108
Cluster-9641.21490	2	p3	(TTC)8	24	2248	2271	ACCCAGAGATTTGTGAGGCC	59.670	20	CATCACTCATCGTCACCCAGA	59.522	21	249	2136	2384	ACCCAGAGATTTGTGAGGCC	59.670	20	TCATCACTCATCGTCACCCAG	59.522	21	250	2136	2385	CCCAGAGATTTGTGAGGCCC	60.395	20	CATCACTCATCGTCACCCAGA	59.522	21	248	2137	2384
Cluster-9641.21493	1	p1	(A)10	10	3511	3520	AGAAACATGTTCCATCCCAGGA	59.351	22	TTGGAGCTGCTCTCTATGCG	59.896	20	270	3362	3631	AGAAACATGTTCCATCCCAGGA	59.351	22	TGGTGTTTTGGAGCTGCTCT	59.817	20	277	3362	3638	AGAAACATGTTCCATCCCAGGA	59.351	22	GGAGCTGCTCTCTATGCGAC	60.319	20	268	3362	3629
Cluster-9641.27260	1	p1	(T)11	11	1	11
Cluster-9641.27261	1	p2	(TA)7	14	145	158	GTACCCCCAGGAGGTCATCT	60.031	20	GCCCATACGAGCTACGACTC	60.040	20	130	89	218	TACCCCCAGGAGGTCATCTG	60.031	20	GCCCATACGAGCTACGACTC	60.040	20	129	90	218	TCGTATGTACCCCCAGGAGG	60.106	20	GCCCATACGAGCTACGACTC	60.040	20	136	83	218
Cluster-9641.27264	1	p2	(TC)19	38	1	38
Cluster-9641.27264	2	p1	(T)12	12	168	179	TGGAGAATGCGGACACCAAA	59.890	20	AGTCCTGACTCCCGACACTA	59.303	20	199	69	267	GAGAATGCGGACACCAAACG	59.834	20	AGTCCTGACTCCCGACACTA	59.303	20	197	71	267	ATGGAGAATGCGGACACCAA	59.672	20	AGTCCTGACTCCCGACACTA	59.303	20	200	68	267
Cluster-9641.27264	3	p1	(A)14	14	296	309	TAGTGTCGGGAGTCAGGACT	59.303	20	ACGGATCCGAACCATGTGTC	60.108	20	147	248	394	TAGTGTCGGGAGTCAGGACT	59.303	20	GTGTCTCTGTCCTGCGCATA	59.827	20	132	248	379	TAGTGTCGGGAGTCAGGACT	59.303	20	CGGATCCGAACCATGTGTCT	59.824	20	146	248	393
Cluster-9641.27265	1	p1	(A)10	10	953	962	TGCGACTTGTTTACTTTCGCA	59.065	21	TGCGTTTTCTTGGTTATTCTGCT	59.432	23	215	891	1105	TGCGACTTGTTTACTTTCGCA	59.065	21	TGCGTTTTCTTGGTTATTCTGC	58.104	22	215	891	1105	TGCGACTTGTTTACTTTCGCA	59.065	21	TGCGTTTTCTTGGTTATTCTGCTT	59.963	24	215	891	1105
Cluster-9641.27265	2	p1	(T)11	11	1502	1512	TGAAAAGTGAAGAGGGTGGGT	59.150	21	GGCAACTCTGGAAGAACGGA	59.965	20	248	1470	1717	TGAAAAGTGAAGAGGGTGGGTT	59.756	22	GGCAACTCTGGAAGAACGGA	59.965	20	248	1470	1717	TTGAAAAGTGAAGAGGGTGGGT	59.756	22	GGCAACTCTGGAAGAACGGA	59.965	20	249	1469	1717
Cluster-4126.0	1	p1	(T)10	10	483	492	AGCTCGTTTGCTTCAGTCGA	59.968	20	TCGACCATCAGTTTCAATCAAAAA	57.616	24	142	383	524	TAAAGGAGACACCGAGTGCG	59.757	20	TCGACCATCAGTTTCAATCAAAAA	57.616	24	189	336	524	GCTCGTTTGCTTCAGTCGAG	59.563	20	TCGACCATCAGTTTCAATCAAAAA	57.616	24	141	384	524
Cluster-9641.27267	1	p1	(T)11	11	54	64	TGTGAGATCCCAGAATTTCGGA	59.162	22	ACCCATAAGTGCGTCAAACCT	59.927	21	180	29	208	GTGTGAGATCCCAGAATTTCGG	59.061	22	ACCCATAAGTGCGTCAAACCT	59.927	21	181	28	208	TGTGAGATCCCAGAATTTCGGA	59.162	22	CCATAAGTGCGTCAAACCTCG	59.606	21	178	29	206
Cluster-9641.4014	1	p2	(GA)6	12	2040	2051
Cluster-9641.22978	1	p1	(T)15	15	496	510	TGAGTGGGATAAAATGTTTGAGTTCT	58.996	26	TTCTTGGAGGGGCATGAGTG	59.671	20	264	461	724	TGAGTGGGATAAAATGTTTGAGTTCTC	59.825	27	TTCTTGGAGGGGCATGAGTG	59.671	20	264	461	724	TGAGTGGGATAAAATGTTTGAGTTC	57.786	25	TTCTTGGAGGGGCATGAGTG	59.671	20	264	461	724
Cluster-9641.4016	1	c	(AT)8agttaaatctaaattcacacatattttcatgcaaagcacataacttgag(A)11	76	942	1017	TTCACGGGCAGACATGTACC	60.037	20	CCACGTGCTTCACTTAGTTCC	59.201	21	277	830	1106	AAGTTCACGGGCAGACATGT	59.891	20	CCACGTGCTTCACTTAGTTCC	59.201	21	280	827	1106	GAGGGGGATTGGAAGATGGC	60.179	20	CCACGTGCTTCACTTAGTTCC	59.201	21	230	877	1106
Cluster-9641.4016	2	p1	(A)18	18	1267	1284	GGAACTAAGTGAAGCACGTGG	59.201	21	ACTCTACTGTAAAAGTATCAACTTCCT	57.909	27	264	1086	1349	TGTAATGTCTTTAGGGTTGGCT	57.349	22	TTCCAAAAACCTATTGTGATGGTT	57.261	24	219	1215	1433	TGTAATGTCTTTAGGGTTGGCT	57.349	22	TTTCCAAAAACCTATTGTGATGGT	57.261	24	220	1215	1434
Cluster-6.0	1	p1	(T)10	10	283	292
Cluster-9641.29392	1	p1	(A)15	15	798	812	GATGAGCATGCGAGGACTCA	59.896	20	TTGACGTAACAGGAGAGCGG	59.757	20	253	641	893	TGATGAGCATGCGAGGACTC	59.896	20	TTGACGTAACAGGAGAGCGG	59.757	20	254	640	893	GACTGATGAGCATGCGAGGA	59.896	20	TTGACGTAACAGGAGAGCGG	59.757	20	257	637	893
Cluster-9641.29390	1	p2	(TG)7	14	112	125	TGCTCCAGTTGTCAACGTGT	60.108	20	AGCAAGAAGACGAGGCTAGT	58.449	20	232	3	234	TGCTCCAGTTGTCAACGTGT	60.108	20	TCGGACCTGAGATTGCTTCT	58.438	20	151	3	153	TGCTCCAGTTGTCAACGTGT	60.108	20	TTCGGACCTGAGATTGCTTCT	59.097	21	152	3	154
Cluster-9641.29396	1	p1	(T)10	10	275	284	ATTCCCTCGCGTGTCATTGT	60.036	20	CCAACCACTGAAGGCTGCTA	59.963	20	127	218	344	ATTCCCTCGCGTGTCATTGT	60.036	20	GCTCCAACTCCAACCACTGA	59.891	20	136	218	353	ATTCCCTCGCGTGTCATTGT	60.036	20	GACAGCTCCAACTCCAACCA	59.891	20	140	218	357
Cluster-9641.29397	1	p2	(AG)14	28	1525	1552
Cluster-9641.29394	1	p2	(TC)15	30	898	927	CGACGAAACGGGTGTAGTCT	59.761	20	ACGCAGAGAGAGGGAGAGAG	60.107	20	207	828	1034	TTGAACCCGTGCATGTGGAT	60.251	20	ACGCAGAGAGAGGGAGAGAG	60.107	20	274	761	1034	CGACGAAACGGGTGTAGTCT	59.761	20	CGCAGAGAGAGGGAGAGAGA	59.820	20	206	828	1033
Cluster-9641.21147	1	p1	(A)20	20	5	24
Cluster-9641.21147	2	p2	(GA)8	16	2296	2311
Cluster-9641.21146	1	c	(TA)13ttctagaatacttggggaagcgtccacgacatatcacacacg(CA)6(TA)7	94	52	145	ACCAGCTCCTGTTTTACAGCT	59.578	21	GAGAACATAACCGCCGTCGA	60.179	20	273	16	288	ACCAGCTCCTGTTTTACAGCT	59.578	21	TCGAGAACATAACCGCCGTC	60.179	20	275	16	290	ACCAGCTCCTGTTTTACAGCT	59.578	21	TTCGAGAACATAACCGCCGT	59.756	20	276	16	291
Cluster-9641.21146	2	p1	(T)15	15	773	787	CGCGGTGACACAATTTGGTT	59.970	20	GCCTTGTGTTCGCAGTGTTT	59.899	20	238	642	879	AACGCGGTGACACAATTTGG	59.970	20	GCCTTGTGTTCGCAGTGTTT	59.899	20	240	640	879	CGCGGTGACACAATTTGGTT	59.970	20	TAGCCTTGTGTTCGCAGTGT	59.894	20	240	642	881
Cluster-9641.21146	3	p3	(TTC)6	18	2773	2790	ATGCCTCGGGAAACAAGCTT	60.251	20	ACTGGAAAACGGGTTCAGCA	60.107	20	265	2710	2974	GTCGGGCTTTGGATATCCCA	59.528	20	ACTGGAAAACGGGTTCAGCA	60.107	20	236	2739	2974	TGTCGGGCTTTGGATATCCC	59.528	20	ACTGGAAAACGGGTTCAGCA	60.107	20	237	2738	2974
Cluster-9641.21146	4	p1	(A)27	27	5400	5426	CCTCGAAATGGGTATTCTCCGT	59.897	22	GCTTCGAGAAATGATCCTGCA	58.717	21	237	5255	5491	CCTCGAAATGGGTATTCTCCGT	59.897	22	TGCTTCGAGAAATGATCCTGC	58.717	21	238	5255	5492	AGCCTCGAAATGGGTATTCTCC	59.895	22	GCTTCGAGAAATGATCCTGCA	58.717	21	239	5253	5491
Cluster-9641.4013	1	p2	(TA)6	12	535	546	GGTTCCCGATCTCAGCCTTT	59.747	20	GACTTGTTTGGTTGCGGCTT	59.898	20	103	498	600	GGTTCCCGATCTCAGCCTTT	59.747	20	GGCTCTGGTGCTCCACTTTA	59.675	20	191	498	688	GGTTCCCGATCTCAGCCTTT	59.747	20	GTTAGTGGCTCTGGTGCTCC	60.392	20	197	498	694
Cluster-9641.4013	2	p1	(A)19	19	737	755	AAGCCGCAACCAAACAAGTC	59.898	20	CCCATTCTAAATATTGACATTGGTTTT	57.111	27	253	581	833	GGAGCACCAGAGCCACTAAC	60.392	20	CCCATTCTAAATATTGACATTGGTTTT	57.111	27	159	675	833	AAAGCCGCAACCAAACAAGT	59.465	20	CCCATTCTAAATATTGACATTGGTTTT	57.111	27	254	580	833
Cluster-9641.21149	1	c	(ACG)5tgctgctgccgccgttaccgtcgctgttgagtacgatctggtggtgcgccgccgtggtagaagt(AGC)5	94	2448	2541	TTGTGGTGGCGAAGACGAAT	60.250	20	TATCCCCTTCCCCAACCCAA	60.179	20	210	2424	2633	AAAAGCGTCCTCTTGGCCAT	60.251	20	TATCCCCTTCCCCAACCCAA	60.179	20	255	2379	2633	TTGTGGTGGCGAAGACGAAT	60.250	20	GAAACCCGTATCCCCTTCCC	59.818	20	218	2424	2641
Cluster-9641.21148	1	p1	(A)30	30	306	335
Cluster-9641.33646	1	p3	(TTA)5	15	121	135	GATTCGCTCGCCATAGCTCA	60.319	20	CCCTAAGATTTCGGGGCGAA	59.821	20	231	5	235	ATTCGCTCGCCATAGCTCAG	60.319	20	CCCTAAGATTTCGGGGCGAA	59.821	20	230	6	235	GCTCTCTCTCAGGTCACCCT	60.324	20	CCCTAAGATTTCGGGGCGAA	59.821	20	177	59	235
Cluster-9641.33646	2	p1	(T)12	12	272	283	TTCGCCCCGAAATCTTAGGG	59.821	20	AAAAGTGTGAATGCCCTAAGTTATT	57.461	25	102	216	317	TTCGCCCCGAAATCTTAGGG	59.821	20	AATAAAAGTGTGAATGCCCTAAGTT	57.461	25	105	216	320	TTCGCCCCGAAATCTTAGGG	59.821	20	AAATAAAAGTGTGAATGCCCTAAGT	57.461	25	106	216	321
Cluster-9641.33645	1	p2	(AG)6	12	360	371	GAAGTCCGATCGAGGCAGAG	59.970	20	CCCTCGTCTCTCTCTCCGAT	59.892	20	162	256	417	GTCCGATCGAGGCAGAGATG	60.040	20	CCCTCGTCTCTCTCTCCGAT	59.892	20	159	259	417	ATTGGAAGTCCGATCGAGGC	59.895	20	CCCTCGTCTCTCTCTCCGAT	59.892	20	166	252	417
Cluster-9641.33644	1	p1	(T)11	11	123	133	AGGTACGATATGCGCTGCAA	59.896	20	ACTGTCACAAAACTGAATGGGT	58.369	22	196	3	198	AGGTACGATATGCGCTGCAA	59.896	20	GACTGTCACAAAACTGAATGGGT	59.368	23	197	3	199	GTACGATATGCGCTGCAACG	60.112	20	ACTGTCACAAAACTGAATGGGT	58.369	22	194	5	198
Cluster-9641.33641	1	p1	(T)11	11	289	299	TCTTTGCAAGTGTGGACCGT	60.107	20	TGCTCGGATTTTGAATTGAGCT	58.916	22	247	144	390	AGGGTGGGTTTGGTAGCTTT	59.142	20	GGCTACAGCTTTTAAACTCGGG	59.581	22	198	253	450	TTACACCAACGAGCTCGGAG	59.757	20	TGCTCGGATTTTGAATTGAGCT	58.916	22	279	112	390
Cluster-9641.33640	1	p2	(CT)14	28	55	82	TGGTAATCCGGCAAAATAGTTG	57.026	22	GTGGCTCAAACGAACGGTTG	60.317	20	194	0	193	TGGTAATCCGGCAAAATAGTTG	57.026	22	GGTCCGGCACAATTTCGAAA	59.406	20	160	0	159	TGGTAATCCGGCAAAATAGTTG	57.026	22	AGAGGTGGCTCAAACGAACG	60.600	20	198	0	197
Cluster-9641.33640	2	p3	(CAC)8	24	932	955	GCGGCGGAATATCGAAGAGA	60.039	20	AGCCAAGGAGAATGATCGCC	60.179	20	251	837	1087	AACTTGGCTTTGGCAGTTGC	60.179	20	AGCCAAGGAGAATGATCGCC	60.179	20	207	881	1087	TGAGCAGAACCAACTTGGCT	59.817	20	AGCCAAGGAGAATGATCGCC	60.179	20	218	870	1087
Cluster-9641.33640	3	p1	(A)12	12	1558	1569
Cluster-9641.33867	1	p1	(A)11	11	95	105	AAATTTCGGGTTCGGGTTCG	59.124	20	CCAAGGCCAATGGTGTAAGG	58.815	20	237	70	306	AATTTCGGGTTCGGGTTCGG	60.957	20	CCAAGGCCAATGGTGTAAGG	58.815	20	236	71	306	CCAAAATTTCGGGTTCGGGT	59.037	20	CCAAGGCCAATGGTGTAAGG	58.815	20	240	67	306
Cluster-9641.24510	1	p1	(T)12	12	1422	1433	GAGAAGCAGCTACCAACCGA	59.753	20	CCTTGGCGTTCTAACATTATCCG	59.752	23	249	1245	1493	AGAGAAGCAGCTACCAACCG	59.752	20	CCTTGGCGTTCTAACATTATCCG	59.752	23	250	1244	1493	ACCAACCGAACCCGATTAGG	59.749	20	CCTTGGCGTTCTAACATTATCCG	59.752	23	238	1256	1493
Cluster-9641.32517	1	p1	(A)14	14	1298	1311	AGGTGCTCGCCTAGGACTAG	60.467	20	CTAGGCGCTCGCTTTAGTGA	59.899	20	275	1186	1460	TAGGTGCTCGCCTAGGACTA	59.158	20	CTAGGCGCTCGCTTTAGTGA	59.899	20	276	1185	1460	GTGCTTTAGGCGCTTTCCTT	59.118	20	CTAGGCGCTCGCTTTAGTGA	59.899	20	249	1212	1460
Cluster-10680.1	1	p2	(CT)8	16	202	217	ATGGAGGTGGGGGAGACTAC	60.031	20	CGCGCGCACACACATATAT	59.147	19	235	5	239	AGAGAAAGGAGGAGTGGCCA	60.179	20	CGCGCGCACACACATATAT	59.147	19	206	34	239	GATGGAGGTGGGGGAGACTA	59.735	20	CGCGCGCACACACATATAT	59.147	19	236	4	239
Cluster-10787.0	1	p2	(AG)7	14	328	341	TGCGACCAGAGTTTTTGGGA	59.818	20	CAACCTACGGGCACAGTCAT	60.036	20	268	114	381	ACTTTTGCCTTTGCGACCAG	59.615	20	CAACCTACGGGCACAGTCAT	60.036	20	279	103	381	TGCCTTTGCGACCAGAGTTT	60.465	20	CAACCTACGGGCACAGTCAT	60.036	20	274	108	381
Cluster-9641.25648	1	p1	(A)21	21	227	247	TCACCTGCTAGGCCATTACT	58.120	20	GGATTTCTCGGAGCCTTGCT	60.107	20	251	108	358	TCACCTGCTAGGCCATTACT	58.120	20	ATTTCTCGGAGCCTTGCTGT	59.674	20	249	108	356	CCTGCTAGGCCATTACTTACGT	59.897	22	GGATTTCTCGGAGCCTTGCT	60.107	20	248	111	358
Cluster-9641.25648	2	p1	(A)10	10	1312	1321	TTGGTAGTTTTGATCAGGGGG	57.550	21	AGGTCACATCAAAAGGAGTGCT	59.893	22	221	1287	1507	AGCCCTTTTGTAATCATTTGGCC	60.055	23	ACAGAGATCCAGGTTCCTTGT	58.374	21	134	1225	1358	TTTGGTAGTTTTGATCAGGGGG	58.226	22	AGGTCACATCAAAAGGAGTGCT	59.893	22	222	1286	1507
Cluster-9641.25649	1	c	(TC)7tgtagacggagttcgttggcggtgaacggcggcgcttccttcagatctcagg(TC)8	82	1	82
Cluster-9641.25649	2	p1	(T)12	12	302	313	TTGTCTCCAAGTCGGCTCTG	59.682	20	AAGAGCAGTTATGGCTTATATCCT	57.306	24	275	82	356	TTGTCTCCAAGTCGGCTCTG	59.682	20	AGAGCAGTTATGGCTTATATCCTACT	59.043	26	274	82	355	TCTTGTCTCCAAGTCGGCTC	59.396	20	AAGAGCAGTTATGGCTTATATCCT	57.306	24	277	80	356
Cluster-9641.25645	1	p2	(TC)6	12	678	689	ATCCAACTAAGCCGAAGCCC	60.107	20	TCGGTTTCTGATGGTCTGCC	60.036	20	101	624	724	CCGCCAATAGAACTCCAGCT	59.821	20	TGGTCTGCCACCTGTTTTGT	60.034	20	150	564	713	CCGCCAATAGAACTCCAGCT	59.821	20	TCGGTTTCTGATGGTCTGCC	60.036	20	161	564	724
Cluster-9641.25641	1	p3	(AAT)7	21	768	788	CCCAACTGGCGGAAAATTGT	59.321	20	TTCGCAGGCCATCTCCAATT	60.034	20	194	696	889	CCCAACTGGCGGAAAATTGT	59.321	20	TTTCGCAGGCCATCTCCAAT	60.034	20	195	696	890	ACCCAACTGGCGGAAAATTG	59.321	20	TTCGCAGGCCATCTCCAATT	60.034	20	195	695	889
Cluster-8125.0	1	p1	(A)12	12	408	419	AGGGAAATGTGCCACTGAGG	59.961	20	ACAAGGACATGTCTAGTCGCC	59.795	21	122	338	459	GGGAAATGTGCCACTGAGGT	60.251	20	ACAAGGACATGTCTAGTCGCC	59.795	21	121	339	459	AGGGAAATGTGCCACTGAGG	59.961	20	CAAGGACATGTCTAGTCGCCT	59.521	21	121	338	458
Cluster-9641.3634	1	p1	(A)12	12	936	947	AGTAGCTACGGAAGGGTGGT	59.959	20	AGCCACATGGGTTGAGTTGA	59.522	20	216	907	1122	GTAGCTACGGAAGGGTGGTG	59.825	20	AGCCACATGGGTTGAGTTGA	59.522	20	215	908	1122	TACGGAAGGGTGGTGCCTTA	60.545	20	AGCCACATGGGTTGAGTTGA	59.522	20	210	913	1122
Cluster-9641.23592	1	p1	(A)20	20	106	125	TCCAACATCAAGTGAGTAGAGCC	60.056	23	TGGTGTGTTCCCTTGCTGTT	60.034	20	252	6	257	TCCAACATCAAGTGAGTAGAGCC	60.056	23	TTGGTGTGTTCCCTTGCTGT	60.034	20	253	6	258	TGCATCCAACATCAAGTGAGT	57.855	21	TGGTGTGTTCCCTTGCTGTT	60.034	20	256	2	257
Cluster-9641.23592	2	p2	(AG)11	22	3518	3539	CCTATATCCAGGGCGTGCAG	60.037	20	CTGTCCGAAGCATCTCCTCC	59.896	20	216	3364	3579	GTCCTATATCCAGGGCGTGC	60.037	20	CTGTCCGAAGCATCTCCTCC	59.896	20	218	3362	3579	CCTATATCCAGGGCGTGCAG	60.037	20	GCACTGATAACCGGTCGGAT	59.896	20	261	3364	3624
Cluster-9641.23593	1	p2	(TA)11	22	1814	1835	GGCTGCCCGGTAAAAGTACT	60.036	20	CACCCACCCAACCTTCCTAA	59.225	20	273	1738	2010	AGGCTGCCCGGTAAAAGTAC	60.036	20	CACCCACCCAACCTTCCTAA	59.225	20	274	1737	2010	GAGGCTGCCCGGTAAAAGTA	59.749	20	CACCCACCCAACCTTCCTAA	59.225	20	275	1736	2010
Cluster-9641.14432	1	p1	(T)29	29	2407	2435
Cluster-9641.8530	1	p1	(G)17	17	2402	2418
Cluster-9641.8531	1	p1	(T)10	10	638	647	TGAATGGGCTGGAGAAGTTGT	59.575	21	GGACATGTCCTGTGAGCCAA	59.963	20	238	564	801	ATGAATGGGCTGGAGAAGTTGT	59.958	22	GGACATGTCCTGTGAGCCAA	59.963	20	239	563	801	TGAATGGGCTGGAGAAGTTG	57.795	20	GGACATGTCCTGTGAGCCAA	59.963	20	238	564	801
Cluster-9641.8537	1	p1	(A)10	10	3465	3474	GGTGTCCCTCTACATGATCGG	59.658	21	AGTGTGGATTTTGGGGTGCA	60.106	20	213	3414	3626	GGGTGTCCCTCTACATGATCG	59.658	21	AGTGTGGATTTTGGGGTGCA	60.106	20	214	3413	3626	GGAAACAAGGCAGCAAGTTCA	59.591	21	AGTGTGGATTTTGGGGTGCA	60.106	20	244	3383	3626
Cluster-9641.8538	1	p1	(A)10	10	1647	1656	AGACGTGGCCATACTTCTGC	60.108	20	TGCAGAGAGGAAGGTTGCAG	59.964	20	147	1602	1748	AGCCAACAGCCCTAAAACGA	59.890	20	TGCAGAGAGGAAGGTTGCAG	59.964	20	249	1500	1748	TCTCAAAAGCCAACAGCCCT	59.814	20	TGCAGAGAGGAAGGTTGCAG	59.964	20	256	1493	1748
Cluster-11485.0	1	p2	(CT)9	18	1	18
Cluster-9641.30608	1	p1	(A)10	10	791	800
Cluster-9641.30609	1	p1	(A)10	10	1130	1139	TATTAACCCACCCGGCAACC	60.034	20	CCACCTGTCTCTCTCTCACC	58.818	20	220	1055	1274	GGGGAGAAATGGGTTGGTGT	59.886	20	CCACCTGTCTCTCTCTCACC	58.818	20	193	1082	1274	TGCCAAAGGGGAGAAATGGG	60.252	20	CCACCTGTCTCTCTCTCACC	58.818	20	200	1075	1274
Cluster-9641.30604	1	p1	(A)24	24	1	24
Cluster-9641.30604	2	c	(T)10c(A)12	23	867	889	TGCAATTCTTCAATAACAGTGGCA	59.720	24	CGCTATTGCTGACCACCTGT	60.392	20	212	738	949	TGCAATTCTTCAATAACAGTGGCA	59.720	24	CTGCTCAAGTGGGAGTTCCA	59.602	20	274	738	1011	TGCAATTCTTCAATAACAGTGGCA	59.720	24	AACCCGCTATTGCTGACCAC	60.677	20	216	738	953
Cluster-9641.30605	1	p1	(T)13	13	134	146	TCAGCCCCTCACTCCTAGTC	60.033	20	TTGTATGCCTGAGTGCAGCT	59.674	20	196	103	298	TCAGCCCCTCACTCCTAGTC	60.033	20	TGTATGCCTGAGTGCAGCTG	60.392	20	195	103	297	TCAGCCCCTCACTCCTAGTC	60.033	20	GTTGTATGCCTGAGTGCAGC	59.551	20	197	103	299
Cluster-5062.0	1	p1	(T)20	20	522	541
Cluster-9641.30603	1	p1	(A)24	24	1000	1023
Cluster-9641.33868	1	p1	(A)44	44	296	339	CTGGAAGCTCTAAGCCGGAT	59.244	20	CAAGGCCTACTGACCTCGTT	59.391	20	240	251	490	CTGGAAGCTCTAAGCCGGAT	59.244	20	TCCTCCAAGGCCTACTGACC	60.618	20	245	251	495	CTGGAAGCTCTAAGCCGGAT	59.244	20	CCTCCAAGGCCTACTGACCT	60.619	20	244	251	494
Cluster-9641.2534	1	p2	(TC)13	26	2343	2368
Cluster-9641.2535	1	p3	(GAA)7	21	576	596	GGGCATGCTCTGTTTCCTCT	60.035	20	GCTTTTAGGATCTTCCCCTTCCT	59.797	23	253	370	622	GGGCATGCTCTGTTTCCTCT	60.035	20	AGCTTTTAGGATCTTCCCCTTCC	59.797	23	254	370	623	AGGGCATGCTCTGTTTCCTC	60.035	20	GCTTTTAGGATCTTCCCCTTCCT	59.797	23	254	369	622
Cluster-9641.2535	2	p1	(T)18	18	725	742
Cluster-9641.2536	1	p2	(AG)12	24	2109	2132
Cluster-9641.2537	1	p1	(T)10	10	1418	1427	CTCGGAGATGTAGACGTGCA	59.267	20	CCGGATGGTGGCAGAAACTA	59.748	20	148	1394	1541	ACTCGGAGATGTAGACGTGC	59.266	20	CCGGATGGTGGCAGAAACTA	59.748	20	149	1393	1541	CTCGGAGATGTAGACGTGCA	59.267	20	AAACTCTAGGCCGGATGGTG	59.458	20	158	1394	1551
Cluster-9641.2530	1	c	(CGG)7aggcggcggcggaggcggcggcggcgga(GGC)6agcgga(GGC)6	91	10	100
Cluster-9641.2530	2	p1	(A)14	14	283	296	GCGGCGGTCTATTTCACCTA	59.896	20	TGTTTGCACCTTCTACTGGTT	57.709	21	280	95	374	GCGGCGGTCTATTTCACCTA	59.896	20	GGCATTACTCACTTTGTTTTTGGC	59.789	24	229	95	323	GCGGCGGTCTATTTCACCT	60.153	19	TGTTTGCACCTTCTACTGGTT	57.709	21	280	95	374
Cluster-9641.15658	1	c	(CT)6t(TC)9	31	131	161	TCAAGTGCACGGTCGTTGTA	59.897	20	TGTGACAAAGGGAGCAAGCT	59.817	20	266	20	285	TCAAGTGCACGGTCGTTGTA	59.897	20	ATATTGATCACCTCCGGCGC	60.321	20	238	20	257	TCAAGTGCACGGTCGTTGTA	59.897	20	GCGCAGGATAGCACTACTGA	59.614	20	222	20	241
Cluster-9641.15658	2	p1	(A)11	11	491	501	AGCTTGCTCCCTTTGTCACA	59.817	20	TGAACAAAAAGGGAATTTCTTTCGC	59.478	25	264	266	529	TCCCTTTGTCACAAGCCACT	59.449	20	TGAACAAAAAGGGAATTTCTTTCGC	59.478	25	257	273	529	AGCTTGCTCCCTTTGTCACA	59.817	20	GAACAAAAAGGGAATTTCTTTCGC	58.026	24	263	266	528
Cluster-9641.16888	1	c	(TC)8cccagcgagactcacagagagcatacaatt(CA)9	64	25	88	TTCTTCTGCTGCTGCTCCTC	60.037	20	AATCCCCTCTTTTCGTCGGG	59.748	20	174	2	175	TTCTTCTGCTGCTGCTCCTC	60.037	20	ATTTTGCGAGGGCCAACATC	59.468	20	221	2	222	TTTCTTCTGCTGCTGCTCCT	59.601	20	AATCCCCTCTTTTCGTCGGG	59.748	20	175	1	175
Cluster-9641.16889	1	c	(CT)7gctttttctctgacaattttc(T)12	47	14	60
Cluster-9641.16889	2	p2	(AG)9	18	216	233	TCACAGAAGAGGAAGAACAGAGT	58.781	23	CGATTAGCCTCGGGTTCACA	59.825	20	224	189	412	TCACAGAAGAGGAAGAACAGAGT	58.781	23	TCGATTAGCCTCGGGTTCAC	59.541	20	225	189	413	CACAGAAGAGGAAGAACAGAGT	57.401	22	CGATTAGCCTCGGGTTCACA	59.825	20	223	190	412
Cluster-9641.16889	3	p2	(AT)10	20	1091	1110	ACCGGGTTCTCAGGTACCTT	60.179	20	AGGCAGATGCATCATTTTTCCT	58.628	22	248	898	1145	CGCCTAATCACCGGGTTCTC	60.530	20	AGGCAGATGCATCATTTTTCCT	58.628	22	257	889	1145	CTCGCCTAATCACCGGGTTC	60.530	20	AGGCAGATGCATCATTTTTCCT	58.628	22	259	887	1145
Cluster-9641.16889	4	p1	(T)12	12	2904	2915	TCACCCCTTATTTGCTGTCGA	59.374	21	TAATGACATGGGTGTGGGCC	60.034	20	209	2829	3037	TCACCCCTTATTTGCTGTCGA	59.374	21	ACGTGCGTAATGACATGGGT	60.037	20	216	2829	3044	TCACCCCTTATTTGCTGTCGA	59.374	21	GGGCCCTATGTGGTTATGGG	59.888	20	194	2829	3022
Cluster-9641.16889	5	c	(ACC)5atactaataatagtaacagtaaccaccaccacaaccaccacc(ATA)7	78	3548	3625	TCGGTTGCTATGAAAGGGGG	59.745	20	CGGAACCCACACCACCATTA	59.963	20	190	3459	3648	GCAGGATAAGAGGGGTTGCA	59.744	20	CGGAACCCACACCACCATTA	59.963	20	149	3500	3648	GCAGGATAAGAGGGGTTGCA	59.744	20	ATCACAAACTTAGGCGGCCA	59.962	20	249	3500	3748
Cluster-9641.16889	6	p2	(TC)6	12	3860	3871	AGGGGACTAAGCTCCCTCAG	60.032	20	CCAACCGCAACTGATCCTGA	60.322	20	185	3793	3977	GGGGACTAAGCTCCCTCAGA	60.032	20	CCAACCGCAACTGATCCTGA	60.322	20	184	3794	3977	AAAGAGGGCCAAGCTCATCC	60.034	20	CCAACCGCAACTGATCCTGA	60.322	20	157	3821	3977
Cluster-9641.16889	7	p1	(T)10	10	4388	4397	ATAGCAACTTGAGGCCTCGG	59.821	20	AGAAATCAACGGGTGCCACA	60.179	20	168	4284	4451	ATAGCAACTTGAGGCCTCGG	59.821	20	GGGTGCCACATCCCTAGAAA	59.376	20	158	4284	4441	CAACTTGAGGCCTCGGTAGC	60.741	20	AGAAATCAACGGGTGCCACA	60.179	20	164	4288	4451
Cluster-9641.16889	8	p1	(T)12	12	4809	4820	AGCATAGAGGTTTGGCAGGT	59.005	20	AAACCACATCCATCCACCCC	59.959	20	164	4783	4946	AGCATAGAGGTTTGGCAGGT	59.005	20	AGCAACCCACCAAACGAGAA	60.107	20	188	4783	4970	AGCATAGAGGTTTGGCAGGT	59.005	20	CATCCATCCACCCCCTGTTT	59.664	20	158	4783	4940
Cluster-9641.16889	9	p1	(A)12	12	5478	5489	TGGGGAACATGGAATCGGAC	59.745	20	GGGCAGCGAGAGGTATGAAA	59.822	20	258	5358	5615	AGGTCTCAAGGCTATGGGGA	59.657	20	GGGCAGCGAGAGGTATGAAA	59.822	20	272	5344	5615	GGGGAACATGGAATCGGACT	59.453	20	GGGCAGCGAGAGGTATGAAA	59.822	20	257	5359	5615
Cluster-9641.16889	10	p1	(A)11	11	9714	9724	GGCATGCCCACATCATAAGC	59.684	20	GCAGTTTAGTGGTCTTTGCCG	60.069	21	271	9483	9753	AACAGGCATGCCCACATCAT	60.325	20	GCAGTTTAGTGGTCTTTGCCG	60.069	21	275	9479	9753	AAACAGGCATGCCCACATCA	60.542	20	GCAGTTTAGTGGTCTTTGCCG	60.069	21	276	9478	9753
Cluster-9641.16889	11	c	(AG)6ttaatctcccaaacatattcctttttaacttgcaaatcaactgattttttttattta(T)10	79	10977	11055	TGAAGCTGGTCCAGTTGCAA	60.107	20	CAACTGGGTCAGCTTCGGAT	60.036	20	211	10868	11078	TGAAGCTGGTCCAGTTGCAA	60.107	20	CATTTCGCAACTGGGTCAGC	60.110	20	218	10868	11085	TCTGAAGCTGGTCCAGTTGC	60.250	20	CAACTGGGTCAGCTTCGGAT	60.036	20	213	10866	11078
Cluster-9641.16889	12	p2	(GA)10	20	11297	11316	GCTGACCCAGTTGCGAAATG	60.110	20	ACTATTTCTTTCCTCCGTTGATCT	57.699	24	279	11066	11344	AGCTGACCCAGTTGCGAAAT	60.251	20	ACTATTTCTTTCCTCCGTTGATCT	57.699	24	280	11065	11344	GCTGACCCAGTTGCGAAATG	60.110	20	ACTATTTCTTTCCTCCGTTGATCTT	58.288	25	279	11066	11344
Cluster-9641.27173	1	c	(TA)7tctatatgtg(TA)6	36	497	532	CTCCAACCATCAGTCTCGCC	60.461	20	GCACAACAATTTCGCGCAGA	60.660	20	237	369	605	CCTCCAACCATCAGTCTCGC	60.461	20	GCACAACAATTTCGCGCAGA	60.660	20	238	368	605	GCCTCCAACCATCAGTCTCG	60.461	20	GCACAACAATTTCGCGCAGA	60.660	20	239	367	605
Cluster-9641.16881	1	c	(TC)10cgtctctctgtaacttccaataaaggtaaagcaagcattctctcg(CT)7	79	5	83
Cluster-9641.16882	1	p1	(T)11	11	3339	3349	TACCCTAGCACAGCCATCCT	60.031	20	TGCACCTGCCTTCTTAGTATGT	59.428	22	240	3259	3498	GCATACCCTAGCACAGCCAT	59.891	20	TGCACCTGCCTTCTTAGTATGT	59.428	22	243	3256	3498	CCCTAGCACAGCCATCCTTC	60.179	20	TGCACCTGCCTTCTTAGTATGT	59.428	22	238	3261	3498
Cluster-9641.16882	2	p1	(A)10	10	3939	3948	AGTGTCCATCCTCATCCTGGA	59.991	21	CTCCGAAGTTACGAAGCGGT	60.109	20	264	3775	4038	AGTGTCCATCCTCATCCTGGA	59.991	21	ACTCCGAAGTTACGAAGCGG	60.109	20	265	3775	4039	AGTGTCCATCCTCATCCTGGA	59.991	21	TCCGAAGTTACGAAGCGGTG	60.388	20	263	3775	4037
Cluster-9641.16882	3	p2	(GA)11	22	4165	4186
Cluster-9641.16884	1	p1	(A)16	16	301	316	TGTCGATGCGAAGAAGCCTT	60.037	20	TATGGCTTCGATCCCGTGTG	59.896	20	252	207	458	TGTCGATGCGAAGAAGCCTT	60.037	20	TTGGGGCTATGGCTTCGATC	59.891	20	259	207	465	ATGTCGATGCGAAGAAGCCT	59.823	20	TATGGCTTCGATCCCGTGTG	59.896	20	253	206	458
Cluster-9641.16884	2	p2	(GA)6	12	2518	2529	GAGAGCCGAAGAAGGAGACA	58.822	20	TTAAGCAGTTAGGCCAGCCC	60.034	20	136	2478	2613	GAGAGCCGAAGAAGGAGACA	58.822	20	GTTAGGCCAGCCCGTTACTT	60.036	20	129	2478	2606	AGAGAGCCGAAGAAGGAGACA	60.272	21	TTAAGCAGTTAGGCCAGCCC	60.034	20	137	2477	2613
Cluster-9641.16886	1	p2	(CT)10	20	383	402
Cluster-9641.16887	1	p1	(A)25	25	1	25
Cluster-9641.16887	2	p1	(T)45	45	724	768
Cluster-9641.23176	1	p1	(A)11	11	131	141	ACTTTGATAAGTATTGTAGTGTTTGGT	57.431	27	GGTAAACTGTACAGCACCTGC	59.195	21	224	14	237	ACTTTGATAAGTATTGTAGTGTTTGGT	57.431	27	GCTTTTTCCTGCCTGTTTCTGT	59.899	22	280	14	293	ACTTTGATAAGTATTGTAGTGTTTGGT	57.431	27	TGAAGCATGAGGTGTTTGGT	57.637	20	241	14	254
Cluster-9641.23177	1	p1	(A)15	15	8	22
Cluster-9641.23177	2	p5	(GGCGG)6	30	248	277	AGGGGTAGCGAAAGGGAGAT	60.031	20	ATCTCCCTCTCTCCCCCATG	59.807	20	105	198	302	AGGGGTAGCGAAAGGGAGAT	60.031	20	GGGATGCGTGGCAGGATATT	60.251	20	144	198	341	GGGTGGGATGAGGTAGGGAT	60.104	20	ATCTCCCTCTCTCCCCCATG	59.807	20	129	174	302
Cluster-9641.23178	1	p1	(A)10	10	839	848	ACATTGAGAACCGAGGGCAG	60.036	20	CTCACCCACCTCGTCATCAC	60.109	20	274	612	885	TCACATTGAGAACCGAGGGC	60.036	20	CTCACCCACCTCGTCATCAC	60.109	20	276	610	885	ACATTGAGAACCGAGGGCAG	60.036	20	GACTCACCCACCTCGTCATC	59.826	20	276	612	887
Cluster-9641.23178	2	p1	(A)19	19	1282	1300	TCCCTTGATATGGCATGCGG	60.251	20	GCTAGATTGGTGGGCTTGGA	59.744	20	248	1147	1394	TCCCTTGATATGGCATGCGG	60.251	20	AGCTAGATTGGTGGGCTTGG	59.743	20	249	1147	1395	TGGCATGCGGTGATAATGCT	60.466	20	GCTAGATTGGTGGGCTTGGA	59.744	20	238	1157	1394
Cluster-9641.23178	3	p3	(GAG)5	15	3420	3434	ATTTCTCGTCCAGCTTTGCG	59.201	20	CCGAATCGCAGGAGCAAATC	59.694	20	192	3332	3523	CCAGCCACGGCAAAAAGTC	60.007	19	CCGAATCGCAGGAGCAAATC	59.694	20	170	3354	3523	AATTTCTCGTCCAGCTTTGCG	59.802	21	CCGAATCGCAGGAGCAAATC	59.694	20	193	3331	3523
Cluster-9641.23178	4	p1	(T)10	10	3759	3768
Cluster-9641.23179	1	p1	(T)10	10	307	316	ATTGTGGGTGGACATCGACG	60.391	20	GTTTGGGCCACGAGTTTTGG	60.249	20	280	85	364	GGTGATGCCGATGAGAGTGA	59.538	20	GTTTGGGCCACGAGTTTTGG	60.249	20	244	121	364	AGGTGATGCCGATGAGAGTG	59.537	20	GTTTGGGCCACGAGTTTTGG	60.249	20	245	120	364
Cluster-9641.23179	2	p1	(A)11	11	1425	1435	CGAGGCGTTGTCTCTGCATA	60.179	20	CCTTGCTTCTTTGGTTGCAGT	59.590	21	214	1289	1502	CGAGGCGTTGTCTCTGCATA	60.179	20	TCCTTGCTTCTTTGGTTGCAG	59.317	21	215	1289	1503	CGAGGCGTTGTCTCTGCATA	60.179	20	TCCTTGCTTCTTTGGTTGCA	58.226	20	215	1289	1503
Cluster-9641.23179	3	p3	(GAG)6	18	4160	4177	TCGAGGAGAGATCGGACCTC	59.893	20	GTCTCCTCCCTCCCACAGAT	60.032	20	233	4103	4335	CGAGGAGAGATCGGACCTCT	59.892	20	GTCTCCTCCCTCCCACAGAT	60.032	20	232	4104	4335	TCGAGGAGAGATCGGACCTC	59.893	20	AAAACCCCTAACGGAGCGAG	60.037	20	169	4103	4271
Cluster-9641.15286	1	p1	(A)12	12	530	541	CTTGCAGGGAACATGGTTTCA	59.037	21	CTTGCCAATCAACTCCGCAG	59.830	20	273	499	771	CTTGCAGGGAACATGGTTTCA	59.037	21	TCTTGCCAATCAACTCCGCA	60.251	20	274	499	772	TTGCAGGGAACATGGTTTCA	57.921	20	CTTGCCAATCAACTCCGCAG	59.830	20	272	500	771
Cluster-9641.15285	1	p1	(T)10	10	2358	2367	GGAGGTATCTTCTTCGCCGG	59.968	20	TCCCGATCCACAGAGAGAGA	59.080	20	236	2279	2514	CGTCACTCGACCCACTGTAC	60.110	20	TCCCGATCCACAGAGAGAGA	59.080	20	193	2322	2514	TGCGTACCCACAGCATAGAC	59.825	20	TCCCGATCCACAGAGAGAGA	59.080	20	262	2253	2514
Cluster-9641.15283	1	p2	(TC)9	18	1681	1698
Cluster-9641.15282	1	p1	(A)12	12	1743	1754	CACCCCCAGTCGTAACACG	60.374	19	AGACATGCACGGCCTTAACT	59.675	20	280	1617	1896	CCACCAAATGGCTCATGGAAG	59.521	21	AACCTGTGATCCACGAGTCG	59.756	20	229	1694	1922	CCACCAAATGGCTCATGGAAG	59.521	21	TGTGATCCACGAGTCGCAAT	59.754	20	225	1694	1918
Cluster-9641.15282	2	p2	(AG)6	12	3120	3131	CCTGTAGATGTTCGTCCGGG	59.898	20	GAACACCTGGGGTCTGTACG	60.038	20	129	3074	3202	TTCTCCGAGATCGTCTCCGT	60.108	20	GAACACCTGGGGTCTGTACG	60.038	20	170	3033	3202	GGGAGTGTCATGGCGAGATT	59.821	20	GAACACCTGGGGTCTGTACG	60.038	20	112	3091	3202
Cluster-9641.15282	3	p1	(T)11	11	3258	3268	CGTACAGACCCCAGGTGTTC	60.038	20	TCCCTTCTGCAAGCCTTTCC	60.251	20	170	3183	3352	CCTGTAGATGTTCGTCCGGG	59.898	20	TCCCTTCTGCAAGCCTTTCC	60.251	20	279	3074	3352	GGGAGTGTCATGGCGAGATT	59.821	20	TCCCTTCTGCAAGCCTTTCC	60.251	20	262	3091	3352
Cluster-9641.15281	1	p3	(CGC)8	24	35	58	TTGCAGGCGAGCCCATAC	60.125	18	ATTTGAGGCGCTTAGGGCTT	60.034	20	193	11	203	GTTGCAGGCGAGCCCATA	60.125	18	ATTTGAGGCGCTTAGGGCTT	60.034	20	194	10	203	TTGCAGGCGAGCCCATAC	60.125	18	ACTATCTGCCCCAGACGGAT	60.105	20	264	11	274
Cluster-9641.15281	2	c	(T)11atgcaatttttttaattttg(A)14	45	1584	1628	ACCCACCAGTGAATAAGGTTGA	59.286	22	AGAGTACACTGAAAAACCACCCA	59.799	23	220	1496	1715	GGTGGATGAATAACTCTGTCAGC	59.126	23	ACCAGTTTTGTGCTATGGAGGT	59.892	22	277	1547	1823	ACCCACCAGTGAATAAGGTTGA	59.286	22	ACCACCCAAAAATAGATGGCT	57.527	21	205	1496	1700
Cluster-9641.15280	1	p2	(AG)13	26	2735	2760	AGAGGGGAGAGATCGGAACC	60.106	20	TTCAACGGCCCAGATCCATC	60.107	20	218	2662	2879	AGAGGGGAGAGATCGGAACC	60.106	20	TCCAATTTCAACGGCCCAGA	59.889	20	224	2662	2885	GGGGAGAGATCGGAACCCTA	59.812	20	TTCAACGGCCCAGATCCATC	60.107	20	215	2665	2879
Cluster-9641.34603	1	p1	(T)10	10	803	812	TCCGATGACAAGTCCCTTGA	58.360	20	AGGTTGGAAGGGTAGCCTCT	59.881	20	259	579	837	TTCCGATGACAAGTCCCTTGA	59.025	21	AGGTTGGAAGGGTAGCCTCT	59.881	20	260	578	837	AATGAGTGAAACCGTGAGCA	57.745	20	GTTGAGCGAGCTAAATGCCG	59.973	20	256	658	913
Cluster-9641.34600	1	p1	(T)15	15	1145	1159	AGCCGAGCCCTCTCATTCTA	60.106	20	AGGCTGTTGTGAATGCGCTA	60.322	20	279	1098	1376	AGCCGAGCCCTCTCATTCTA	60.106	20	GGCTGTTGTGAATGCGCTAA	59.479	20	278	1098	1375	GAACAGAACGAAGCAGTGGC	59.764	20	TTCAGAAGATGTGCCTCCGC	60.392	20	129	1054	1182
Cluster-9641.34601	1	p3	(AAT)9	27	100	126	AGAATACCACCTGAAATTCCAAAAA	57.389	25	CGCCACGCCTTCATTTGATT	59.829	20	196	0	195	AGAATACCACCTGAAATTCCAAAAA	57.389	25	AATCGCCACGCCTTCATTTG	59.829	20	199	0	198	AGAATACCACCTGAAATTCCAAAAA	57.389	25	CAAATCGCCACGCCTTCATT	59.829	20	201	0	200
Cluster-9641.34606	1	p1	(A)10	10	287	296	AAGGAACACACCCCAACTGG	60.106	20	AGGCCTTCAAAACTCTTCCGA	59.580	21	157	180	336	CGTGGGTCGGCTCATACAAA	60.391	20	AGGCCTTCAAAACTCTTCCGA	59.580	21	243	94	336	AAGGAACACACCCCAACTGG	60.106	20	GGCCTTCAAAACTCTTCCGA	58.108	20	156	180	335
Cluster-9641.34607	1	p3	(CAC)7	21	374	394	CCACCAGTGTACTCACCACC	59.965	20	TGAACGGGAGGAGTAGGAGG	60.033	20	191	240	430	CACCCAAGTACTCACCACCC	59.964	20	TGAACGGGAGGAGTAGGAGG	60.033	20	253	178	430	CCACCCAAGTACTCACCACC	59.964	20	TGAACGGGAGGAGTAGGAGG	60.033	20	254	177	430
Cluster-9641.34607	2	p3	(GAA)5	15	515	529	CCTCCTACTCCTCCCGTTCA	60.033	20	CTTCCTTGGACGTCCCCTTC	60.036	20	155	411	565	CCTCCTACTCCTCCCGTTCA	60.033	20	CTTCCTTCCTTGGACGTCCC	60.036	20	159	411	569	CCTCCTACTCCTCCCGTTCA	60.033	20	CCTTCCTTCCTTGGACGTCC	60.036	20	160	411	570
Cluster-9641.12792	1	p2	(GA)7	14	3954	3967	CGAATACGCCGAGGGTTTCT	60.179	20	CCCTCCAAAACTAGGGCTCC	59.744	20	135	3856	3990	AAAGGGTCGAATACGCCGAG	60.179	20	CCCTCCAAAACTAGGGCTCC	59.744	20	142	3849	3990	TCGAATACGCCGAGGGTTTC	60.179	20	CCCTCCAAAACTAGGGCTCC	59.744	20	136	3855	3990
Cluster-9641.13933	1	p1	(A)10	10	165	174	AGAGAGAGAGCGGCTATCCT	59.229	20	GCTCTTGGCCAAATCCCCTA	59.741	20	271	1	271	AGAGAGAGAGCGGCTATCCTT	59.855	21	GCTCTTGGCCAAATCCCCTA	59.741	20	271	1	271	GAGAGAGAGAGCGGCTATCC	58.835	20	GCTCTTGGCCAAATCCCCTA	59.741	20	272	0	271
Cluster-9641.13932	1	p2	(AT)8	16	129	144	TGTGTGTGCATGCTAAACTGT	58.703	21	GCCGTGTTTCAGGTGACTTG	59.692	20	244	70	313	TGTGTGTGCATGCTAAACTGT	58.703	21	TTACCCTCCACAGCTGAAGC	59.675	20	266	70	335	TGTGTGTGCATGCTAAACTGT	58.703	21	TTGGAGGAGAGGAGGAGCTT	59.585	20	142	70	211
Cluster-9641.13932	2	p1	(T)10	10	919	928	AGCTGAACCTTCTTTGGCCA	59.814	20	CCCAAGGTCGCACATAAGGT	60.035	20	231	741	971	AGCTGAACCTTCTTTGGCCA	59.814	20	TTGGCTGGGCATAAAAACGC	60.038	20	250	741	990	AGCTGAACCTTCTTTGGCCA	59.814	20	ACAATCTTCTTGGCTGGGCA	59.887	20	259	741	999
Cluster-9641.13932	3	p1	(T)10	10	1568	1577	ATCAAGGGCAGCAGCAAGAT	60.033	20	TGTAGGGCTGCTTTGTCCAG	59.963	20	160	1477	1636	ATCAAGGGCAGCAGCAAGAT	60.033	20	CTGTAGGGCTGCTTTGTCCA	59.963	20	161	1477	1637	TTCCGGGGAAAAGATCTGCC	60.034	20	TGTAGGGCTGCTTTGTCCAG	59.963	20	180	1457	1636
Cluster-9641.13931	1	p2	(CT)9	18	31	48	ACCTCTTCCACATAATGCTACCA	59.220	23	CGAATCGGGACTAGACACCG	59.971	20	160	0	159	ACCTCTTCCACATAATGCTACCA	59.220	23	CCTCTCTCTCTCGGGCGATA	59.964	20	260	0	259	ACCTCTTCCACATAATGCTACCA	59.220	23	CTAGACACCGCGACTTCTCC	59.901	20	150	0	149
Cluster-9641.13930	1	p1	(A)17	17	179	195	GTGCAAAAGGACCTCAACGG	59.689	20	GCAACTTTGAGGGTCTTGCG	60.040	20	276	131	406	GGTGCAAAAGGACCTCAACG	59.689	20	GCAACTTTGAGGGTCTTGCG	60.040	20	277	130	406	GTGCAAAAGGACCTCAACGG	59.689	20	TTGAGGGTCTTGCGATGGTG	60.322	20	270	131	400
Cluster-9641.13930	2	p3	(ATG)7	21	1668	1688	CTGATCCGCATCGAAGAGCT	59.968	20	GGGAGCAAGAGTGTATCGGG	59.895	20	246	1506	1751	TCCAGCAAGAGCACTCATGG	60.036	20	GGGAGCAAGAGTGTATCGGG	59.895	20	270	1482	1751	CCATGGTCCCCCAATTCACA	59.959	20	GGGAGCAAGAGTGTATCGGG	59.895	20	160	1592	1751
Cluster-9641.13937	1	p2	(AG)11	22	3	24
Cluster-9641.13935	1	p2	(AT)12	24	151	174	ACAGTGGCGTAAAGTCGGAG	60.039	20	CGAGGATTCCGAATACGCGA	60.041	20	227	43	269	GCACACAGTGGCGTAAAGTC	59.765	20	CGAGGATTCCGAATACGCGA	60.041	20	231	39	269	CTGCACACAGTGGCGTAAAG	59.764	20	CGAGGATTCCGAATACGCGA	60.041	20	233	37	269
Cluster-9641.13934	1	p2	(AG)12	24	748	771
Cluster-9641.13938	1	p1	(T)13	13	3290	3302	GGGAGGGTGATACTTGGGGA	60.327	20	TGCCTTGTATAAGTTGCACTTCA	58.606	23	238	3117	3354	GGGAGGGTGATACTTGGGGA	60.327	20	TGCCTTGTATAAGTTGCACTTCAG	59.544	24	238	3117	3354	GGGAGGGTGATACTTGGGGA	60.327	20	GCCTTGTATAAGTTGCACTTCAGT	59.544	24	237	3117	3353
Cluster-9641.14629	1	p3	(ATT)5	15	846	860	ACTGGTTACATGTCACTTTGTTAACT	59.173	26	CACTAGCCCTTGCAACCTCA	59.963	20	246	732	977	ACTGGTTACATGTCACTTTGTTAACT	59.173	26	AGCCCTTGCAACCTCAAACT	60.106	20	242	732	973	ACTGGTTACATGTCACTTTGTTAACT	59.173	26	GGTTTCCCCCTTTTTGGCAC	59.892	20	191	732	922
Cluster-9641.14629	2	p2	(TA)13	26	1394	1419	AACCGGTCTGCATAATGCCA	60.035	20	TTAAGACCCCGACCACAAGG	59.312	20	230	1258	1487	TCTTTGGCAAACCCGGATCA	59.889	20	TTAAGACCCCGACCACAAGG	59.312	20	168	1320	1487	GAGAGGCGAATACGAGCTCG	60.385	20	TTAAGACCCCGACCACAAGG	59.312	20	142	1346	1487
Cluster-9641.14626	1	p3	(ATC)8	24	1891	1914	TGTTCGCAAGCTGGGATCTT	59.963	20	AAGCCGTGAACACCTGCATA	59.964	20	274	1862	2135	TTGTTCGCAAGCTGGGATCT	59.963	20	AAGCCGTGAACACCTGCATA	59.964	20	275	1861	2135	TGTTCGCAAGCTGGGATCTT	59.963	20	AGCCGTGAACACCTGCATAT	59.747	20	273	1862	2134
Cluster-9641.14626	2	c	(CTC)6cacttgtccttgtcagacaccgccggaataagaatgagactagtgg(TGC)5	79	3354	3432	CTGGTGCTGCAAGTAAAGCG	60.110	20	TAGCCTCACAAGTGGGCAAC	60.251	20	269	3266	3534	GGGGAGGAGGAGAAGAGGAA	59.660	20	AAGGCTGTGGTGTAAGTGGG	59.890	20	258	3308	3565	CTGGTGCTGCAAGTAAAGCG	60.110	20	TTAGCCTCACAAGTGGGCAA	59.524	20	270	3266	3535
Cluster-9641.14626	3	p2	(CT)10	20	3586	3605	TAGGGATGAGAGGTTGCCCA	59.956	20	GTCTGGTGTCCTGTCCTTGG	59.965	20	145	3503	3647	GCTGCTGCTGCTACTCTTCT	60.108	20	GTCTGGTGTCCTGTCCTTGG	59.965	20	227	3421	3647	GTCAGACACCGCCGGAATAA	60.109	20	GTCTGGTGTCCTGTCCTTGG	59.965	20	266	3382	3647
Cluster-9641.14624	1	p1	(A)12	12	1099	1110	TTTGCGCACAAGCTTCTAGC	59.762	20	CGCCGTACCTACTCGCATAA	59.691	20	249	993	1241	TTTGCGCACAAGCTTCTAGC	59.762	20	ACACCCAATACTCGGTTCGC	60.391	20	266	993	1258	GTGCCGCTCTTACTTCCACA	60.320	20	CGCCGTACCTACTCGCATAA	59.691	20	222	1020	1241
Cluster-9641.14624	2	c*	(TACA)10(AT)9*	57	1688	1744	CCACTAGCTGGCAAAAGGAGA	59.996	21	GCCTATATTGCTGACGTGGC	59.132	20	246	1643	1888	CCACTAGCTGGCAAAAGGAGA	59.996	21	TGCTGCCTATATTGCTGACGT	59.861	21	250	1643	1892	CCACTAGCTGGCAAAAGGAG	58.543	20	GCCTATATTGCTGACGTGGC	59.132	20	246	1643	1888
Cluster-9641.14624	3	p1	(A)10	10	2171	2180
Cluster-9641.14625	1	c	(AT)7(AG)8	30	973	1002	TGCACAGGGATCGGAACAAA	59.890	20	ATCCAAGACCGCGTCGTATC	59.970	20	144	895	1038	TTGCACAGGGATCGGAACAA	59.890	20	ATCCAAGACCGCGTCGTATC	59.970	20	145	894	1038	TGCACAGGGATCGGAACAAA	59.890	20	GTGGTTGAGATCTGCGGTGA	60.037	20	262	895	1156
Cluster-9641.14625	2	p2	(GA)13	26	1182	1207
Cluster-9641.14622	1	c	(AG)7cggcg(GA)6	31	2527	2557
Cluster-9641.14620	1	p2	(GA)6	12	4189	4200
Cluster-9641.14621	1	p1	(T)11	11	4535	4545	GGCAACAAGGCACAAGCTAC	60.039	20	TCTCTTCCTCCCAGGTGACT	59.213	20	240	4347	4586	GGCAACAAGGCACAAGCTAC	60.039	20	TGTCTCTCTTCCTCCCAGGT	59.213	20	244	4347	4590	GGCAACAAGGCACAAGCTAC	60.039	20	TCTCTCTTCCTCCCAGGTGA	58.915	20	242	4347	4588
Cluster-9641.14621	2	p1	(T)10	10	5011	5020	TCGTGATCGAGGGTGCAAAA	59.966	20	AGACTGTCATCGGCGCATTA	59.540	20	233	4899	5131	GACTGCCCGGATGATGTGTA	59.536	20	AAGTGTGCGCCTTGAAACAC	59.899	20	246	4934	5179	CGTGCTCCGCTCTCACAATA	60.179	20	AGACTGTCATCGGCGCATTA	59.540	20	280	4852	5131
Cluster-9641.6945	1	p1	(A)10	10	143	152	TGAGTCGGGTCTCCCAGATT	59.959	20	CAAACTTTGCTCCAGCGGTC	60.040	20	154	50	203	TTGAGTCGGGTCTCCCAGAT	59.959	20	CAAACTTTGCTCCAGCGGTC	60.040	20	155	49	203	ATTGAGTCGGGTCTCCCAGA	59.959	20	CAAACTTTGCTCCAGCGGTC	60.040	20	156	48	203
Cluster-9641.23620	1	p1	(A)11	11	535	545	TAACACGCCATGCTCAGTGT	59.965	20	AAATCTCTCTCCGCCCCTCT	60.032	20	225	485	709	TTTCCCTAACACGCCATGCT	59.962	20	AAATCTCTCTCCGCCCCTCT	60.032	20	231	479	709	TAACACGCCATGCTCAGTGT	59.965	20	CAAATCTCTCTCCGCCCCTC	59.894	20	226	485	710
Cluster-9641.7014	1	p4	(AAAT)5	20	98	117	AGTACATGTAACTAATGGAAAGGGA	57.495	25	CAGCACTTGCACACACAGTC	59.971	20	280	68	347	AGTACATGTAACTAATGGAAAGGGA	57.495	25	TGCAGACGTACCTTGGGAAC	59.966	20	182	68	249	AGTACATGTAACTAATGGAAAGGGA	57.495	25	GTGCAGACGTACCTTGGGAA	59.966	20	183	68	250
Cluster-9641.7017	1	p2	(GA)13	26	4342	4367
Cluster-9641.7010	1	p2	(TC)12	24	139	162	AATGGCACTGGCGTAACTCA	59.964	20	GGTTTCCCGTGCACCTATGA	60.036	20	227	116	342	AATGGCACTGGCGTAACTCA	59.964	20	TGTTCACGGGTCTATGCACC	60.037	20	274	116	389	AATGGCACTGGCGTAACTCA	59.964	20	TCTATCACGCGCGCACATAT	60.040	20	177	116	292
Cluster-9641.7010	2	p1	(T)10	10	1576	1585	GACCCGCCTCTGAATCCATC	60.250	20	TGACACCATCACCAGAGTCA	58.284	20	256	1486	1741	GACCCGCCTCTGAATCCATC	60.250	20	CCAGTCAGTAGACCTTGAGCA	59.104	21	227	1486	1712	GATATGGGCCACGTTTGGGA	60.107	20	TGTTAGGACGGCTTGGATTTGA	59.961	22	279	1408	1686
Cluster-9641.7013	1	c	(TC)8(TA)10	36	2230	2265	GAGAGGGGGTCGATTAGGGT	60.106	20	ACACTCTTCACGCCGGAAAT	59.965	20	239	2137	2375	GAGAGGGGGTCGATTAGGGT	60.106	20	TGGCTCTCTCGCTACACTCT	60.035	20	252	2137	2388	GAGAGGGGGTCGATTAGGGT	60.106	20	TCTGGCTCTCTCGCTACACT	60.035	20	254	2137	2390
Cluster-9641.7013	2	p2	(AG)12	24	2389	2412	TGGGGGTATAATTTCCGGCG	59.891	20	CCCCCTAGATGTATGCACCC	59.307	20	100	2346	2445	GGGAGAGAAGCCACCATCAT	59.157	20	ATGTATGCACCCCACCACTC	59.744	20	264	2174	2437	GGGAGAGAAGCCACCATCAT	59.157	20	GATGTATGCACCCCACCACT	59.744	20	265	2174	2438
Cluster-9641.16710	1	p1	(T)11	11	1890	1900	CACACCCAACAGCTTAGGAT	57.503	20	GCCCAGCTCCATACCATGTT	60.107	20	280	1790	2069	CACACCCAACAGCTTAGGATT	58.205	21	GCCCAGCTCCATACCATGTT	60.107	20	280	1790	2069	CACACCCAACAGCTTAGGAT	57.503	20	GCCCAGCTCCATACCATGTTA	59.857	21	280	1790	2069
Cluster-9641.16710	2	c	(A)10taataataacataaggaaagaaaaagaaacg(A)14	55	2417	2471	CTTGCTCCCACTGGAATGGT	59.961	20	TCTCAACCGTTGGAGCTGTC	59.966	20	205	2343	2547	CTTGCTCCCACTGGAATGGT	59.961	20	CTACTGCCGTCTCAACCGTT	60.039	20	214	2343	2556	CCACTGGAATGGTATCGGGG	59.891	20	TCTCAACCGTTGGAGCTGTC	59.966	20	198	2350	2547
Cluster-9641.16710	3	p2	(TG)16	32	2612	2643
Cluster-9641.16712	1	c	(GA)23tgggcgtgacaaaggagaaagttgaatctacactgacttcgaagcttaacccatctcaccttgtaa(TC)11(TA)12	158	8	165
Cluster-9641.16712	2	p2	(AT)9	18	394	411	ACGTTTTCTCGGTCTCGGTT	59.613	20	AATTTATATACGCGCGCACG	57.519	20	236	202	437	ATTAGGGCACACATAGGGGG	58.851	20	AATTTATATACGCGCGCACG	57.519	20	119	319	437	ACGTTTTCTCGGTCTCGGTTT	60.202	21	AATTTATATACGCGCGCACG	57.519	20	236	202	437
Cluster-9641.16712	3	p1	(A)11	11	589	599	ATATATCTGTGTGCGTGCGC	58.860	20	TGCCACTAGGATTTTAGGTCTTGT	59.711	24	240	405	644	TATATCTGTGTGCGTGCGCG	61.206	20	TGCCACTAGGATTTTAGGTCTTGT	59.711	24	239	406	644	ATATATCTGTGTGCGTGCGC	58.860	20	TGCCACTAGGATTTTAGGTCTTG	58.156	23	240	405	644
Cluster-9641.16712	4	p1	(T)13	13	1594	1606	ACATCCGGTGGGTAAGTTCC	59.383	20	TCACTATCCGGTGCCTCTCA	60.034	20	217	1545	1761	ACATCCGGTGGGTAAGTTCC	59.383	20	GCAGCCTCTTCCCCTCAAAT	60.034	20	196	1545	1740	ACATCCGGTGGGTAAGTTCC	59.383	20	ACTACGAAGCTTGCACCACA	59.894	20	158	1545	1702
Cluster-9641.16713	1	p1	(A)42	42	10	51
Cluster-9641.16713	2	p2	(AT)10	20	1614	1633	TGTCGAAAGGGCTTCTGAGG	59.678	20	TCTCCGGCGAAAAAGTACCC	60.037	20	251	1409	1659	TGTCGAAAGGGCTTCTGAGG	59.678	20	CCCTCTCCGGCGAAAAAGTA	59.752	20	254	1409	1662	GGGCTTCTGAGGAGTTCTCC	59.460	20	TCTCCGGCGAAAAAGTACCC	60.037	20	243	1417	1659
Cluster-9641.16716	1	p4	(TATT)5	20	1303	1322	TCCTAGTCCGTGCACCTGTA	59.961	20	CACCTCTGGCTGCAGTACAA	59.965	20	249	1131	1379	CCTAGTCCGTGCACCTGTAC	59.827	20	CACCTCTGGCTGCAGTACAA	59.965	20	248	1132	1379	AGTCCGTGCACCTGTACAAA	59.533	20	CACCTCTGGCTGCAGTACAA	59.965	20	245	1135	1379
Cluster-9641.16716	2	p1	(A)10	10	1718	1727	CGAATAGGTCGGTTCGGTTT	58.000	20	GGTTCAACTTAACCGAACTGAAT	57.315	23	238	1635	1872	CGAATAGGTCGGTTCGGTTT	58.000	20	GGTTCAACTTAACCGAACTGAATT	57.932	24	238	1635	1872	CGAATAGGTCGGTTCGGTTT	58.000	20	GGTTCAACTTAACCGAACTGAATTT	58.499	25	238	1635	1872
Cluster-9641.16716	3	p1	(A)15	15	2620	2634	GGTCACACCAATGGGGACC	60.304	19	TGGGTCGAAAATGCCCTTCA	59.889	20	227	2529	2755	GGTCACACCAATGGGGACC	60.304	19	TGCCCTTCACTGTCACTTGG	60.179	20	216	2529	2744	GGTCACACCAATGGGGACC	60.304	19	GGTTCCACCTCTTCAACCCC	60.251	20	181	2529	2709
Cluster-9641.16717	1	p2	(AG)6	12	3485	3496	CGCCGGCAAATGATGAAGAG	59.971	20	ACATTTCCTTCGGAGCCTGG	60.035	20	211	3452	3662	CGCCGGCAAATGATGAAGAG	59.971	20	GCCAGGCTCGATAATCCCAA	59.891	20	192	3452	3643	GTCGAGAGAGGGCAATGCTT	60.108	20	ACATTTCCTTCGGAGCCTGG	60.035	20	231	3432	3662
Cluster-9641.16717	2	p1	(T)25	25	4090	4114
Cluster-9641.11444	1	p2	(AG)11	22	1659	1680	ATGAATCGGGTGCTGGTTGT	59.962	20	TCGGTCGTCTCTTTCACATCA	59.116	21	144	1561	1704	ATGAATCGGGTGCTGGTTGT	59.962	20	TCATCGGTCGTCTCTTTCACA	59.116	21	147	1561	1707	CGTACACCTCGTTCGCCATA	59.901	20	TCGGTCGTCTCTTTCACATCA	59.116	21	104	1601	1704
Cluster-9641.21410	1	c	(A)13t(A)11	25	71	95	ACGTCTATATGCCAAACCTGCA	60.093	22	GTCTGGTTGGGGACGGTAAA	59.602	20	158	28	185	ACGTCTATATGCCAAACCTGCA	60.093	22	AGTCTGGTTGGGGACGGTAA	60.472	20	159	28	186	ACGTCTATATGCCAAACCTGCA	60.093	22	TACCCTCCCAGTCTGGTTGG	60.547	20	168	28	195
Cluster-9641.21410	2	c	(GA)8ctctggtgttgcatgc(AG)11	54	6311	6364
Cluster-9641.24254	1	p5	(GCATT)9	45	160	204	GGATTGTGGCGAGTTGATGC	59.901	20	CCCCGACAATGCTACGACAA	60.391	20	271	88	358	CGTTGTGATGGATTGTGGCG	60.179	20	CCCCGACAATGCTACGACAA	60.391	20	280	79	358	GGATTGTGGCGAGTTGATGC	59.901	20	CTCGACCCCGACAATGCTAC	60.528	20	276	88	363
Cluster-9641.24256	1	p2	(GA)6	12	1019	1030	TGAAGTTGCCGGAGAACTCC	59.965	20	CTCCGCAGCTTCCGATCTAG	60.040	20	196	867	1062	GAGGTGAAGTTGCCGGAGAA	59.965	20	CTCCGCAGCTTCCGATCTAG	60.040	20	200	863	1062	AGGTGTAGGTGAAGCGGTTG	59.965	20	CTCCGCAGCTTCCGATCTAG	60.040	20	259	804	1062
Cluster-9641.24251	1	p1	(T)13	13	250	262	TCACGGCCAAAACAAAAGTCA	59.181	21	AGGTACCTCAAAATCCACAGGAC	59.991	23	233	186	418	TCACGGCCAAAACAAAAGTCA	59.181	21	TCAAACAATCTCTGCGTACCAC	58.936	22	173	186	358	TCACGGCCAAAACAAAAGTCA	59.181	21	CAAACAATCTCTGCGTACCACT	58.933	22	172	186	357
Cluster-9641.24251	2	p1	(T)12	12	448	459	GTCCTGTGGATTTTGAGGTACCT	59.991	23	ACCTCGGTTACTTTCTACACCA	58.766	22	232	396	627	TGTCCTGTGGATTTTGAGGTACC	60.245	23	ACCTCGGTTACTTTCTACACCA	58.766	22	233	395	627	TCCTGTGGATTTTGAGGTACCT	58.743	22	ACCTCGGTTACTTTCTACACCA	58.766	22	231	397	627
Cluster-9641.24251	3	p1	(T)15	15	895	909	TAGTGTTTGCTGGGGTGTGG	60.179	20	GCAGGAATCGCAAAGCACAA	60.039	20	199	866	1064	TAGTGTTTGCTGGGGTGTGG	60.179	20	CAGCAGGAATCGCAAAGCAC	60.456	20	201	866	1066	GCAAGTAGTGTTTGCTGGGG	59.402	20	GCAGGAATCGCAAAGCACAA	60.039	20	204	861	1064
Cluster-9641.24253	1	p2	(TA)7	14	979	992	ACAACCACGTACAATCCGCA	60.250	20	ATCAGGTACGGGCAGAGACT	60.033	20	264	918	1181	CGCTCACACACCATCCGTAT	60.179	20	CGGGCAGAGACTCAACTCTC	59.828	20	278	896	1173	ACAACCACGTACAATCCGCA	60.250	20	GGTACGGGCAGAGACTCAAC	60.109	20	260	918	1177
Cluster-9641.24258	1	p2	(TG)9	18	3062	3079	ATATGCAGTCACCACCTCGC	60.179	20	ACCATTCACAGCCTGTTCAT	57.408	20	185	2997	3181	ATATGCAGTCACCACCTCGC	60.179	20	ACTTCCAAACCCATCCCTAGT	58.356	21	209	2997	3205	CACCACCTCGCGAAAGAGTA	59.757	20	ACCATTCACAGCCTGTTCAT	57.408	20	176	3006	3181
Cluster-531.0	1	p2	(TA)10	20	124	143	TCCAGAGATGCAAAGGTACCA	58.735	21	AAGAACCCACCGACCACATC	59.964	20	242	32	273	TCCAGAGATGCAAAGGTACCA	58.735	21	AGAAAGAACCCACCGACCAC	59.892	20	245	32	276	TCCAGAGATGCAAAGGTACCA	58.735	21	GAAAGAACCCACCGACCACA	60.179	20	244	32	275
Cluster-9641.21412	1	p1	(T)10	10	3191	3200	AAGGGGCCAATCTCAACCTC	59.667	20	TCATGCTTATAATACGGTCGACT	57.299	23	253	3128	3380	GAAGGGGCCAATCTCAACCT	59.667	20	TCATGCTTATAATACGGTCGACT	57.299	23	254	3127	3380	AGAAGGGGCCAATCTCAACC	59.667	20	TCATGCTTATAATACGGTCGACT	57.299	23	255	3126	3380
Cluster-9641.4094	1	p1	(T)11	11	91	101	TCTCGTTGGATTACACACAACA	57.939	22	CTAGCCCCCATTCTGCAGAG	59.892	20	271	7	277	TCTCGTTGGATTACACACAACA	57.939	22	TAGCCCCCATTCTGCAGAGA	60.327	20	270	7	276	TCTCGTTGGATTACACACAACA	57.939	22	CCCCCATTCTGCAGAGAGAG	59.531	20	267	7	273
Cluster-9641.4094	2	c	(CATA)6caa(CT)7gcagaatgggggctagctgctcgaagctcaccgtctgctggtggcactcctccgtcctccaccctcctgttctcggcaagtcc(CT)7	138	222	359	CGCTCTTAGATTCTGTCCTCGA	59.385	22	ACAAATTTTGCGGAGTTTTGGAG	58.881	23	227	159	385	TCGCTCTTAGATTCTGTCCTCG	59.385	22	ACAAATTTTGCGGAGTTTTGGAG	58.881	23	228	158	385	CGCTCTTAGATTCTGTCCTCGA	59.385	22	ACAAATTTTGCGGAGTTTTGGA	57.870	22	227	159	385
Cluster-9641.4094	3	p1	(T)12	12	1949	1960
Cluster-9641.4097	1	p1	(A)11	11	2	12
Cluster-9641.4092	1	p1	(T)11	11	485	495	CCCTTCAGCTCACTGTTGGA	59.602	20	TGCTGGTCACTTTCGAATCCA	59.928	21	278	426	703	TCCCTTCAGCTCACTGTTGG	59.602	20	TGCTGGTCACTTTCGAATCCA	59.928	21	279	425	703	CCCTTCAGCTCACTGTTGGA	59.602	20	GCTGGTCACTTTCGAATCCAC	59.535	21	277	426	702
Cluster-9641.4098	1	p2	(AG)7	14	1048	1061
Cluster-9641.18848	1	p2	(GA)14	28	4065	4092
Cluster-9641.18849	1	p1	(A)11	11	112	122	AGCAACTATGAGAGCTGACACC	60.094	22	CCTTTGTTCTCAGCTGTGGC	59.405	20	245	69	313	AGCAACTATGAGAGCTGACACC	60.094	22	GCCTTTGTTCTCAGCTGTGG	59.405	20	246	69	314	GCAACTATGAGAGCTGACACC	58.725	21	CCTTTGTTCTCAGCTGTGGC	59.405	20	244	70	313
Cluster-9641.19139	1	c	(T)26g(T)14	41	1616	1656
Cluster-9641.19138	1	p2	(TA)6	12	4493	4504	CTGGCCTTGAACTCCGAAGT	59.965	20	AACACTTCGCGCTCAAAACC	59.971	20	112	4453	4564	CTGGCCTTGAACTCCGAAGT	59.965	20	ACTTCGCGCTCAAAACCCTA	59.966	20	109	4453	4561	ACGTTCCCCAGCCATGTATG	60.107	20	AACACTTCGCGCTCAAAACC	59.971	20	150	4415	4564
Cluster-9641.19135	1	c	(TC)6cctctccctctccctccctccctccctctactgtaataagcatcagcagagtagagaaaagataaaaagctatc(T)10ctttcccagtttagcttagctgattggttagggttcgttctcgattatcatagcttcaccacatacattttataaataatt(ATA)11	210	1	210
Cluster-9641.19135	2	p2	(TA)13	26	358	383	AGGGCTTTTCAGGAGAGAGA	57.666	20	ATTGGGGTGGATCGATGCAG	60.179	20	100	329	428	AGGGCTTTTCAGGAGAGAGA	57.666	20	GATTGGGGTGGATCGATGCA	60.179	20	101	329	429	AGGGCTTTTCAGGAGAGAGA	57.666	20	TGATTGGGGTGGATCGATGC	60.179	20	102	329	430
Cluster-9641.19135	3	p1	(T)10	10	3624	3633	GCTCAGAAAAACGCATTCAAAGG	59.573	23	CAGGAACTCGAGACCACCAC	60.038	20	269	3532	3800	GCTCAGAAAAACGCATTCAAAGG	59.573	23	CCTGCATTTACCGCGAGTTG	59.903	20	241	3532	3772	GCTCAGAAAAACGCATTCAAAGG	59.573	23	CAACCTGCATTTACCGCGAG	59.903	20	244	3532	3775
Cluster-9641.19134	1	p3	(CCG)5	15	279	293	CGAAGATGTTGTCCCAGCCT	60.036	20	CAACAACCTTCACCGGCTTG	59.969	20	189	146	334	TTGTCCCAGCCTCACCAATC	59.962	20	CAACAACCTTCACCGGCTTG	59.969	20	181	154	334	CGAAGATGTTGTCCCAGCCT	60.036	20	CTGGACCGCCTTCTTGGATT	60.035	20	239	146	384
Cluster-9641.19136	1	c	(CT)11ccctctctcc(CT)6	44	30	73	GGATAAGTGTCTCAGCACCCA	59.445	21	AGTGATGTGAAGATTGGGATCCA	59.475	23	115	5	119	GGATAAGTGTCTCAGCACCCA	59.445	21	AGGAAGTGATGTGAAGATTGGGA	59.411	23	119	5	123	GGATAAGTGTCTCAGCACCCA	59.445	21	CAGGAAGTGATGTGAAGATTGGG	59.307	23	120	5	124
Cluster-9641.19132	1	p2	(TA)8	16	2336	2351	CGCGGAATATGTCGTCTGGA	59.970	20	ATAACCCCGTTCGCTCGTTT	60.037	20	159	2278	2436	TCGCGGAATATGTCGTCTGG	59.970	20	ATAACCCCGTTCGCTCGTTT	60.037	20	160	2277	2436	ATACACCACCAGCTCCTTGC	60.035	20	ATAACCCCGTTCGCTCGTTT	60.037	20	227	2210	2436
Cluster-9641.36261	1	p1	(A)11	11	1	11
Cluster-9641.36261	2	p3	(GCC)5	15	121	135	AAAAATCCGGACCCTCCCAC	59.961	20	TTGGTCAGGATCTCGGCAAC	60.036	20	157	83	239	AAAAATCCGGACCCTCCCAC	59.961	20	AGTGACACTGCAGACATCCG	60.038	20	218	83	300	AAAAATCCGGACCCTCCCAC	59.961	20	GTGACACTGCAGACATCCGA	60.038	20	217	83	299
Cluster-9641.36261	3	p1	(A)11	11	820	830
Cluster-9641.36267	1	p2	(AG)12	24	797	820
Cluster-9641.5320	1	p1	(A)12	12	21	32
Cluster-9641.5321	1	p2	(AT)9	18	4622	4639	TCATTTCCCAAGCATGCTCA	57.781	20	GCTATGAAGGCAGTAACTACCT	57.326	22	246	4505	4750	TTCATTTCCCAAGCATGCTCA	58.473	21	GCTATGAAGGCAGTAACTACCT	57.326	22	247	4504	4750	TCATTTCCCAAGCATGCTCA	57.781	20	GCTATGAAGGCAGTAACTACCTT	57.975	23	246	4505	4750
Cluster-9641.5322	1	p1	(T)14	14	4262	4275	TTTCAGGACATGTCGGTGGG	59.964	20	TGAGACACCCACAAAAACCCA	59.994	21	242	4066	4307	GGGTCGTGTAATAGGGACGG	59.613	20	TGAGACACCCACAAAAACCCA	59.994	21	177	4131	4307	GCCCCTTGCGAGAATCTTGA	60.393	20	TGAGACACCCACAAAAACCCA	59.994	21	149	4159	4307
Cluster-9641.5329	1	p1	(T)10	10	366	375	GCTTAGTGAAGGCTGCAATGC	60.469	21	AAGCTCCTCCGAAAAGCACA	59.891	20	190	289	478	GCTTAGTGAAGGCTGCAATGC	60.469	21	ACAAGCTCCTCCGAAAAGCA	59.891	20	192	289	480	GCTTAGTGAAGGCTGCAATGC	60.469	21	CACCCCAAAGGATCACCACA	59.888	20	268	289	556
Cluster-9641.12718	1	p2	(TC)8	16	7	22
Cluster-9641.12718	2	p1	(T)10	10	994	1003	TTGGGGCCCAAAGAAACCAT	60.105	20	CCTACTCATCCTCTAAAATCTAAAGCA	58.575	27	211	889	1099	TTGGGGCCCAAAGAAACCAT	60.105	20	ACCTACTCATCCTCTAAAATCTAAAGC	58.574	27	212	889	1100	TTGGGGCCCAAAGAAACCAT	60.105	20	CCTCTAAAATCTAAAGCATAAACAGCA	58.323	27	202	889	1090
Cluster-4796.0	1	p1	(T)20	20	1	20
Cluster-9641.12716	1	p2	(AT)18	36	3572	3607
Cluster-9641.12717	1	p6	(AGGCTG)5	30	1	30
Cluster-9641.12717	2	c*	(AG)6(AGA)7*(AG)6*	40	1741	1780	ATAACTGCACCAAGACGCCA	59.964	20	CGTGGTCGAGTCCTGGAAAA	59.967	20	239	1708	1946	ATAACTGCACCAAGACGCCA	59.964	20	CTGTCTCCCCCATGTGTGTC	60.036	20	169	1708	1876	ATAACTGCACCAAGACGCCA	59.964	20	TGTGTGTCTCAGAGGGGGAT	59.883	20	157	1708	1864
Cluster-9641.12717	3	p2	(AG)10	20	1955	1974	TTTTCCAGGACTCGACCACG	59.967	20	CTCGTCTCTTCTCCTATATTTCTCT	57.021	25	105	1927	2031	GACACACATGGGGGAGACAG	60.036	20	CTCGTCTCTTCTCCTATATTTCTCT	57.021	25	175	1857	2031	AGAAGAGAGAGAGAGGGCGG	60.107	20	CTCGTCTCTTCTCCTATATTTCTCT	57.021	25	267	1765	2031
Cluster-9641.12710	1	c	(C)11(TA)7	25	1	25
Cluster-9641.12710	2	p1	(T)10	10	2420	2429	TAGGCTCTTGCGGTCCAATG	60.108	20	AGTAAGCACGGCAACCTCAA	59.892	20	251	2230	2480	TAGGCTCTTGCGGTCCAATG	60.108	20	AAGTAAGCACGGCAACCTCA	59.892	20	252	2230	2481	TAGGCTCTTGCGGTCCAATG	60.108	20	ACAAGTAAGCACGGCAACCT	60.179	20	254	2230	2483
Cluster-9641.12711	1	p1	(T)10	10	1775	1784	GTTCTCGCCCTTCTCTGCTT	60.037	20	AGGAGAGGTAAACACCTTCCA	58.014	21	227	1613	1839	AAGTTCTCGCCCTTCTCTGC	60.037	20	AGGAGAGGTAAACACCTTCCA	58.014	21	229	1611	1839	CTCGCCCTTCTCTGCTTTCA	60.037	20	AGGAGAGGTAAACACCTTCCA	58.014	21	224	1616	1839
Cluster-9641.12713	1	p2	(GA)6	12	1865	1876	CTGAGTGACAAAAGGGGGCT	59.889	20	TTTTTCCCCCAAACCCTCCA	59.357	20	221	1683	1903	GCCACCCGATCGGAACTATC	60.320	20	TTTTTCCCCCAAACCCTCCA	59.357	20	271	1633	1903	GGAGAGAGCTTGGCTGGAAA	59.674	20	TTTTTCCCCCAAACCCTCCA	59.357	20	106	1798	1903
Cluster-12941.0	1	p1	(A)12	12	60	71	TGTCCCTGACATAAATGTGTGT	57.634	22	AGGATGTGCCAGGCTAACTT	59.005	20	135	6	140	TGTCCCTGACATAAATGTGTGT	57.634	22	GGATGTGCCAGGCTAACTTG	58.902	20	134	6	139	TGTCCCTGACATAAATGTGTGT	57.634	22	TGCACCTATATGTCCACCACG	59.862	21	103	6	108
Cluster-7062.0	1	c	(T)10a(T)11	22	189	210	GGATGCAACTTCCTACGGCT	60.108	20	GGACCATGCTGTAAGCCACA	60.322	20	243	27	269	GGATGCAACTTCCTACGGCT	60.108	20	TGGACCATGCTGTAAGCCAC	60.322	20	244	27	270	TGGATGCAACTTCCTACGGC	60.392	20	GGACCATGCTGTAAGCCACA	60.322	20	244	26	269
Cluster-9641.10716	1	p1	(A)10	10	31	40
Cluster-9641.10716	2	p3	(TCA)6	18	1055	1072	GGCAGAGGCACTACCACATT	60.035	20	AGCCTACTCCAATTTACTGGGA	58.539	22	235	873	1107	CCACATTCTTACCAAGCGCG	59.903	20	AGCCTACTCCAATTTACTGGGA	58.539	22	222	886	1107	CGGTTTCTTAGCCACCACCA	60.251	20	AGCCTACTCCAATTTACTGGGA	58.539	22	273	835	1107
Cluster-9641.10714	1	p4	(AAGA)6	24	1078	1101	CATGTGCTGGAGCCAGAGAA	60.036	20	GTCGCTCTCCTCTTTCAGCA	59.755	20	250	928	1177	CATGTGCTGGAGCCAGAGAA	60.036	20	GCAGTCGCTCTCCTCTTTCA	59.755	20	253	928	1180	CATGTGCTGGAGCCAGAGAA	60.036	20	TGCAGTCGCTCTCCTCTTTC	59.755	20	254	928	1181
Cluster-9641.10714	2	c	(AT)7aatcaccaccaccctttttccaatcatttatacaagcaaacctatga(AG)11	83	2785	2867	TTCCACAAGGGCACATGTCC	60.539	20	TCAACGGCCATGATTCACCA	59.963	20	268	2704	2971	TTCCACAAGGGCACATGTCC	60.539	20	TGGTCAACGGCCATGATTCA	59.963	20	271	2704	2974	CCTTCCACAAGGGCACATGT	60.540	20	TCAACGGCCATGATTCACCA	59.963	20	270	2702	2971
Cluster-9641.10714	3	c	(CT)9gttgtttcagggtttcagtggaatttggggaagag(GAA)9	80	3066	3145	AACGCAGATGTTGGAGGAGG	60.036	20	TCCGCTTATTCGTAGTCGTGG	59.935	21	194	2980	3173	TGAATCATGGCCGTTGACCA	59.963	20	TCCGCTTATTCGTAGTCGTGG	59.935	21	219	2955	3173	TGGTGAATCATGGCCGTTGA	59.963	20	TCCGCTTATTCGTAGTCGTGG	59.935	21	222	2952	3173
Cluster-9641.10715	1	p2	(TC)15	30	3082	3111	AGCCCTAAATTGCTCATCGGA	59.510	21	GGCACTTCGAGAAGCCCTAG	60.179	20	210	2941	3150	AGCCCTAAATTGCTCATCGGA	59.510	21	TCGAGAAGCCCTAGAGTGGT	59.668	20	204	2941	3144	ACAACATGCAAGAAAGCCCT	58.292	20	GGCACTTCGAGAAGCCCTAG	60.179	20	224	2927	3150
Cluster-6813.1	1	p1	(A)11	11	527	537	ACCGTCTCGAAACTCGCATT	60.039	20	AGCTAAAACTCCTCGGCTCA	58.733	20	201	384	584	ACCGTCTCGAAACTCGCATT	60.039	20	ACCTAGCTAAAACTCCTCGGC	59.519	21	205	384	588	ACCGTCTCGAAACTCGCATT	60.039	20	CCTAGCTAAAACTCCTCGGCT	59.242	21	204	384	587
Cluster-9641.22763	1	p2	(AT)6	12	1267	1278	TGTTCGTGCTGATTTAAGTGAAT	57.060	23	GCAGACGTTGTACCTTGGGA	59.966	20	274	1231	1504	ATGTTCGTGCTGATTTAAGTGAA	57.060	23	GCAGACGTTGTACCTTGGGA	59.966	20	275	1230	1504	AATGTTCGTGCTGATTTAAGTGA	57.060	23	GCAGACGTTGTACCTTGGGA	59.966	20	276	1229	1504
Cluster-9641.21418	1	p2	(AG)10	20	10	29
Cluster-9641.4634	1	p1	(A)10	10	667	676	GCACTTTTCCGGCCTTCTTC	59.759	20	ACCTTTGGAACAGACTCTGTCA	59.228	22	116	588	703	CATTAGGGTCGGAATCCCCC	59.599	20	ACCTTTGGAACAGACTCTGTCA	59.228	22	275	429	703	CCATTAGGGTCGGAATCCCC	59.599	20	ACCTTTGGAACAGACTCTGTCA	59.228	22	276	428	703
Cluster-9641.18268	1	p2	(GA)8	16	39	54	GCAGAGCCCAACAGAGAGAG	60.108	20	AGCGAGTGAGGAGACGTTTG	60.039	20	147	3	149	GCAGAGCCCAACAGAGAGAG	60.108	20	CAGCGAGTGAGGAGACGTTT	60.039	20	148	3	150	GCAGAGCCCAACAGAGAGAG	60.108	20	CGTTTGGCTTGGTCTTGACG	60.041	20	133	3	135
Cluster-9641.18269	1	p1	(A)17	17	398	414	ACTCACAGCAAGCTGGGTAC	59.965	20	GTTAGGAGTGGTGGACGTGG	60.038	20	273	277	549	ACTCACAGCAAGCTGGGTAC	59.965	20	GGAGTGGTGGACGTGGTATG	60.108	20	269	277	545	ACTCACAGCAAGCTGGGTAC	59.965	20	AGGAGTGGTGGACGTGGTAT	60.252	20	270	277	546
Cluster-9641.18269	2	p2	(GA)18	36	2380	2415	CTCGATCCAGAACTCTCCGC	59.970	20	CCTTCCCTCAACCTGCAGAC	60.322	20	231	2285	2515	GCTCGATCCAGAACTCTCCG	59.970	20	CCTTCCCTCAACCTGCAGAC	60.322	20	232	2284	2515	CGCTCGATCCAGAACTCTCC	59.970	20	CCTTCCCTCAACCTGCAGAC	60.322	20	233	2283	2515
Cluster-9641.31481	1	p2	(GA)7	14	2	15
Cluster-9641.31487	1	p1	(A)24	24	694	717
Cluster-9641.16217	1	p1	(T)10	10	107	116	CAATCTCTGGACTGGAGCTGT	59.446	21	GTTTCGGTGAAGTTGCGCTT	59.971	20	189	64	252	CAATCTCTGGACTGGAGCTGT	59.446	21	CGCTTTCTGTCACCCTTTGC	60.040	20	174	64	237	CAATCTCTGGACTGGAGCTGT	59.446	21	GCGCTTTCTGTCACCCTTTG	60.040	20	175	64	238
Cluster-7376.0	1	p1	(A)10	10	194	203	GCACTCGCCTTTTCAACCTA	58.481	20	GCTTTCCTAGGCGTTCACCT	60.036	20	249	110	358	CCTTTTCAACCTAAGGCGCT	58.465	20	GCTTTCCTAGGCGTTCACCT	60.036	20	242	117	358	TCAACCTAAGGCGCTAGACA	58.447	20	GCTTTCCTAGGCGTTCACCT	60.036	20	237	122	358
Cluster-9641.31484	1	p2	(TG)6	12	85	96	CCGGCGACAGAAGGTATCAA	59.825	20	AAGAACGAACTGGGAGTGGC	60.250	20	270	56	325	CCGGCGACAGAAGGTATCAA	59.825	20	TCCAAGAACGAACTGGGAGTG	59.930	21	273	56	328	CCCGGCGACAGAAGGTATC	59.932	19	AAGAACGAACTGGGAGTGGC	60.250	20	271	55	325
Cluster-9641.31484	2	p2	(AG)8	16	1093	1108	AATGCTCCCCTCGAATTGGG	60.107	20	GTGCGATCCACAAAATACATTTTCA	59.139	25	252	890	1141	TTGCTACAATGCTCCCCTCG	60.108	20	GTGCGATCCACAAAATACATTTTCA	59.139	25	259	883	1141	GCTACAATGCTCCCCTCGAA	59.822	20	GTGCGATCCACAAAATACATTTTCA	59.139	25	257	885	1141
Cluster-9641.5017	1	p2	(AG)12	24	109	132	TCGGAGAAGACAACTGAAAGCA	59.898	22	TGACATCGAGATCGCCTTCG	59.971	20	143	71	213	TCGGAGAAGACAACTGAAAGCA	59.898	22	TTTCCGAAGCTCCTCCCAAC	59.964	20	109	71	179	TCGGAGAAGACAACTGAAAGCA	59.898	22	GCCATCTACATACCCGGAGC	60.037	20	208	71	278
Cluster-9641.24011	1	p2	(AG)9	18	11	28
Cluster-9641.24011	2	p2	(AC)7	14	1299	1312	AGCAGATTTCAGGCCGAACA	59.963	20	CGGCAAACAAGATTATGGCTGT	59.836	22	260	1200	1459	AGGCCGAACATGACCATTGT	59.962	20	CGGCAAACAAGATTATGGCTGT	59.836	22	250	1210	1459	AACTCTAAACCAGCTGGGCC	59.962	20	CGGCAAACAAGATTATGGCTGT	59.836	22	205	1255	1459
Cluster-10349.0	1	p2	(GA)7	14	739	752	CGAGTTTACACAGAAAGCGCA	59.475	21	ACCTTTAACGTTGCCCTCAA	57.648	20	237	667	903	CGAGTTTACACAGAAAGCGCA	59.475	21	AACCTTTAACGTTGCCCTCA	57.648	20	238	667	904	ACGAGTTTACACAGAAAGCGC	59.474	21	ACCTTTAACGTTGCCCTCAA	57.648	20	238	666	903
Cluster-10349.0	2	p1	(T)15	15	924	938	TGAGGGCAACGTTAAAGGTT	57.648	20	TGGCGATGAACAATGGTCGA	60.037	20	169	885	1053	TTGAGGGCAACGTTAAAGGT	57.648	20	TGGCGATGAACAATGGTCGA	60.037	20	170	884	1053	TTGAGGGCAACGTTAAAGGTT	58.343	21	TGGCGATGAACAATGGTCGA	60.037	20	170	884	1053
Cluster-10607.0	1	p2	(AT)10	20	373	392	AGATTAAGGGCAAGGTGGGT	58.617	20	GGTTGCGTACATCAGACCCT	59.751	20	105	349	453	AGATTAAGGGCAAGGTGGGT	58.617	20	AGGTTGCGTACATCAGACCC	59.751	20	106	349	454	AGATTAAGGGCAAGGTGGGT	58.617	20	CAGGGGTAAGGTTGCGTACA	59.678	20	114	349	462
Cluster-10607.1	1	p1	(T)11	11	123	133	AACTGGAGGAGAAATGGCAC	57.793	20	CATCAGGTCCTCAGCAGCAA	60.036	20	201	58	258	AACTGGAGGAGAAATGGCAC	57.793	20	ATCAGGTCCTCAGCAGCAAG	59.748	20	200	58	257	AACTGGAGGAGAAATGGCAC	57.793	20	ACACATCAGGTCCTCAGCAG	59.388	20	204	58	261
Cluster-10312.0	1	c	(AAT)8aactcacggggaaaagagaaacaaagtacacaaaattataactgtcaactacattcacaataacttcaacaaaaaccc(A)16	118	8	125
Cluster-10312.0	2	p1	(A)11	11	452	462	TGCTCGGCTTTTAGCTAGCT	59.463	20	ACCTGGGAAAAAGGGATTTGA	57.371	21	277	215	491	TGCTCGGCTTTTAGCTAGCT	59.463	20	ACCTGGGAAAAAGGGATTTGAA	58.065	22	277	215	491	TGCTCGGCTTTTAGCTAGCT	59.463	20	AGTACCTGGGAAAAAGGGATTTGA	59.893	24	280	215	494
Cluster-10312.0	3	c	(AT)14tttactcaccggcaattctaacgagagatcgaaaactagttttttgaagttgcgact(GA)6a(AG)6	110	616	725	ACGATTACGATCAGGGGACA	58.228	20	TAGGCGGCCCATTTTCAACT	59.961	20	207	552	758	ACGATCAGGGGACAATCAACT	59.091	21	TAGGCGGCCCATTTTCAACT	59.961	20	201	558	758	ACGATTACGATCAGGGGACA	58.228	20	CGGCCCATTTTCAACTTCCC	59.754	20	203	552	754
Cluster-9641.31629	1	p2	(GA)6	12	482	493	CAGAGGTCAGGTAGGTCCCA	59.959	20	CCCTGCACCTAAATGGCTGA	60.034	20	255	274	528	CTCTAAACGCCTGCTCGCTA	59.899	20	CCCTGCACCTAAATGGCTGA	60.034	20	217	312	528	AACCACACCTCCACCAACAG	60.107	20	CCCTGCACCTAAATGGCTGA	60.034	20	106	423	528
Cluster-6664.0	1	p2	(AG)8	16	525	540	CCAGTGATTTGGACTGAGCCA	60.272	21	AAGGATCATTACCAGCCCGC	60.179	20	264	363	626	ACCAGTGATTTGGACTGAGCC	60.272	21	AAGGATCATTACCAGCCCGC	60.179	20	265	362	626	CCAGTGATTTGGACTGAGCCA	60.272	21	GATCATTACCAGCCCGCCAT	60.251	20	261	363	623
Cluster-11629.0	1	p1	(T)10	10	319	328
Cluster-9641.3076	1	p1	(A)12	12	134	145
Cluster-9641.3076	2	p1	(A)13	13	1107	1119
Cluster-9641.6005	1	p1	(T)10	10	307	316	GTTCACACACTGTTCACGGC	59.972	20	CCTCCACCGAAATCACCACA	59.964	20	250	252	501	GAACGGCACTGTTCACACAC	59.972	20	CCTCCACCGAAATCACCACA	59.964	20	260	242	501	ACTGTTCACGGCACTGTTCA	60.108	20	CCTCCACCGAAATCACCACA	59.964	20	242	260	501
Cluster-9641.3074	1	p1	(A)19	19	314	332	GTCATGCACCCAGATGCAAC	59.828	20	GCAAAGTAACCCGGAGTTGC	59.760	20	254	262	515	CATGCACCCAGATGCAACAG	59.827	20	GCAAAGTAACCCGGAGTTGC	59.760	20	252	264	515	GTCATGCACCCAGATGCAAC	59.828	20	CCATCGATGGGGGAGGTTTT	59.741	20	232	262	493
Cluster-9641.3075	1	p2	(GA)7	14	2562	2575
Cluster-9641.6000	1	p1	(T)11	11	244	254	TGGCTGACCATAGGGGACAA	60.549	20	GGCAGTGCCCTAAGATCCAT	59.524	20	275	166	440	GGCTGACCATAGGGGACAAA	59.376	20	GGCAGTGCCCTAAGATCCAT	59.524	20	274	167	440	TGGCTGACCATAGGGGACAA	60.549	20	ATTTTTCTCTCAGGGCGGCC	60.681	20	123	166	288
Cluster-9641.6000	2	p2	(AT)14	28	1382	1409	TAAGGGTGAGCCAAGGCAAG	59.962	20	ACAACTACGCCTTGTATACGGT	59.507	22	273	1255	1527	CTAAGGGTGAGCCAAGGCAA	59.962	20	ACAACTACGCCTTGTATACGGT	59.507	22	274	1254	1527	TTGCCTACATTTGTGGAGCA	57.715	20	AGTCCTGGGTACATAGGGCA	59.658	20	262	1312	1573
Cluster-9641.6002	1	p3	(AAG)5	15	146	160	ACAACAACCCAAAACACAAGCT	59.698	22	GGGAGGTCTTGAGCTTTGGG	60.323	20	194	54	247	ACAACAACCCAAAACACAAGCT	59.698	22	GGGGAGGTCTTGAGCTTTGG	60.323	20	195	54	248	ACAACAACCCAAAACACAAGCT	59.698	22	TTCTTCCACCAACCAAGGCT	59.444	20	256	54	309
Cluster-9641.6008	1	p2	(AG)12	24	61	84
Cluster-9641.6008	2	p1	(T)12	12	3041	3052	TGGGTGGTTAATTTTGCGGC	59.681	20	CGTTCTTTTGGGCGGCATAG	59.901	20	236	3018	3253	TGGGTGGTTAATTTTGCGGC	59.681	20	GCAAACACCTGTTGGTCAGC	60.249	20	197	3018	3214	TGGGTGGTTAATTTTGCGGC	59.681	20	CAAACACCTGTTGGTCAGCA	58.898	20	196	3018	3213
Cluster-9641.3079	1	p2	(GA)7	14	1186	1199
Cluster-9641.35403	1	c	(TA)9(GA)8aagagattcccacagctgcaggtgctccgccccgtcgtgggataatccgaccccctctacttcc(AG)6ggatatagagagagatcctcttttttatctctcccattatcaatttcatcaactaccaacacttg(GA)6a(AG)8	204	159	362
Cluster-9641.13555	1	c	(CTT)5ca(T)11	28	84	111	TCCCTTTCTTGCAGCGATAG	57.684	20	TACAAACAAAATGCGGGCCG	60.039	20	248	0	247	TCCCTTTCTTGCAGCGATAG	57.684	20	TCCGTGCACATTCAACTCCA	59.892	20	160	0	159	TCCCTTTCTTGCAGCGATAG	57.684	20	CGTGCACATTCAACTCCAGG	59.481	20	158	0	157
Cluster-9641.13555	2	p1	(T)11	11	598	608	AGTGGTGTTGCATGTATGGGT	59.925	21	CTCTCCTTGGCTTCTCTGGC	60.108	20	243	511	753	AGTGGTGTTGCATGTATGGGT	59.925	21	TCTCTGGCCAAACCCTCAAG	59.598	20	231	511	741	AGTGGTGTTGCATGTATGGGT	59.925	21	CTTCTCTGGCCAAACCCTCA	59.598	20	233	511	743
Cluster-3576.0	1	p1	(A)10	10	206	215	TCCACCGTGGAAGATCAGAA	58.360	20	CCGAGGTTCTCTATTGCTTGGT	60.093	22	251	181	431	TCCACCGTGGAAGATCAGAA	58.360	20	ACCGAGGTTCTCTATTGCTTGG	60.093	22	252	181	432	TCCACCGTGGAAGATCAGAAA	59.025	21	CCGAGGTTCTCTATTGCTTGGT	60.093	22	251	181	431
Cluster-3576.0	2	p1	(A)10	10	322	331	TCCACCGTGGAAGATCAGAA	58.360	20	CCGAGGTTCTCTATTGCTTGGT	60.093	22	251	181	431	TCCACCGTGGAAGATCAGAA	58.360	20	ACCGAGGTTCTCTATTGCTTGG	60.093	22	252	181	432	TCCACCGTGGAAGATCAGAAA	59.025	21	CCGAGGTTCTCTATTGCTTGGT	60.093	22	251	181	431
Cluster-9641.7757	1	p1	(A)10	10	691	700	GCGGAGATGAATTAACCCGGA	60.203	21	GGTGCGCCGAACCATGTATA	60.531	20	277	514	790	AGCGGAGATGAATTAACCCGG	60.203	21	GGTGCGCCGAACCATGTATA	60.531	20	278	513	790	GCGGAGATGAATTAACCCGG	58.773	20	GGTGCGCCGAACCATGTATA	60.531	20	277	514	790
Cluster-9641.7757	2	p1	(T)11	11	920	930	GGTCGGGTCTAGTCTACGGA	59.821	20	TATAAAAGGCGCACGGCAGA	60.108	20	204	801	1004	AGGTCGGGTCTAGTCTACGG	59.820	20	TATAAAAGGCGCACGGCAGA	60.108	20	205	800	1004	TATACATGGTTCGGCGCACC	60.531	20	TATAAAAGGCGCACGGCAGA	60.108	20	234	771	1004
Cluster-9641.7755	1	p2	(GA)9	18	372	389
Cluster-9641.7753	1	p2	(TG)6	12	2391	2402	AACGCGAGGGCTAAAAGGAA	59.964	20	GGAAAGTTCGTCAAACCCGC	60.041	20	207	2333	2539	AACGCGAGGGCTAAAAGGAA	59.964	20	ATCCTCCCCAATCACGCATC	59.891	20	101	2333	2433	AACGCGAGGGCTAAAAGGAA	59.964	20	CCCCCTGGAAAGTTCGTCAA	59.890	20	213	2333	2545
Cluster-9641.7752	1	c	(GT)25(AG)8	66	1032	1097	GAGCCAGCAAGTCCTCCAAT	60.035	20	CCACCTCTGCTGCTTCCTAC	60.108	20	238	939	1176	GAGCCAGCAAGTCCTCCAAT	60.035	20	TTCCTACGGTGCACTGCTTC	60.320	20	225	939	1163	GAGCCAGCAAGTCCTCCAAT	60.035	20	CTTCCTACGGTGCACTGCTT	60.321	20	226	939	1164
Cluster-9641.7750	1	p2	(TC)12	24	3729	3752	AGCTTCGCTTTTGAGAGCCT	59.964	20	ACTGTAGGAGGCAGAGAGTCT	59.361	21	223	3555	3777	CCAGGTCCATAGCTTCGCTT	59.821	20	ACTGTAGGAGGCAGAGAGTCT	59.361	21	233	3545	3777	AGCTTCGCTTTTGAGAGCCT	59.964	20	CGAAACTGTAGGAGGCAGAGA	59.181	21	227	3555	3781
Cluster-9641.7759	1	p1	(T)10	10	141	150	TGGATTGGTTCGGGTTGGTT	59.814	20	GCATACATACGCCTCGATCCA	60.068	21	228	63	290	TGGATTGGTTCGGGTTGGTT	59.814	20	TGCATACATACGCCTCGATCC	60.068	21	229	63	291	TGGATTGGTTCGGGTTGGTT	59.814	20	ACATGCATACATACGCCTCGA	59.660	21	232	63	294
Cluster-9641.7758	1	p1	(T)18	18	1	18
Cluster-9641.7758	2	p2	(AG)7	14	3396	3409	TTGAGGAGAGAGAGGGGTGG	59.958	20	GAAGTCACTCCCCGCAGAAA	59.965	20	138	3320	3457	GAGGAGAGAGAGGGGTGGAG	60.106	20	GAAGTCACTCCCCGCAGAAA	59.965	20	136	3322	3457	TTGAGGAGAGAGAGGGGTGG	59.958	20	AAACGACCAACCGCCTAACT	59.893	20	115	3320	3434
Cluster-9641.23071	1	p2	(GA)13	26	240	265	TCATCAACCGTGTCATGGGG	60.036	20	TCCTTTCAGCGAATCTTTCACA	58.261	22	141	164	304	TGTCATGGGGGTTGACTTCG	59.964	20	TCCTTTCAGCGAATCTTTCACA	58.261	22	131	174	304	GCGTGCCCTTCAAAGTCTTG	60.040	20	TCCTTTCAGCGAATCTTTCACA	58.261	22	101	204	304
Cluster-1771.0	1	p1	(T)10	10	249	258	TGTGTGACACCATACCCGTG	59.966	20	CGCCAAACAATGTTGGTGCT	60.249	20	267	133	399	TGTGTGACACCATACCCGTG	59.966	20	ACGCCAAACAATGTTGGTGC	60.530	20	268	133	400	CTGTGTGACACCATACCCGT	59.680	20	CGCCAAACAATGTTGGTGCT	60.249	20	268	132	399
Cluster-9641.20255	1	p2	(AT)15	30	49	78	AGACTGTCCCCAACTCCGAT	60.252	20	GGGCAACGAAGATCACATCG	59.347	20	198	18	215	GAGACTGTCCCCAACTCCGA	60.899	20	GGGCAACGAAGATCACATCG	59.347	20	199	17	215	AGACTGTCCCCAACTCCGATA	59.993	21	GGGCAACGAAGATCACATCG	59.347	20	198	18	215
Cluster-9641.20255	2	p1	(T)18	18	316	333	CGATGTGATCTTCGTTGCCC	59.347	20	ACGGTGAATATCGCTCTGCA	59.540	20	226	196	421	CGATGTGATCTTCGTTGCCC	59.347	20	ACGGTGAATATCGCTCTGCAA	60.135	21	226	196	421	CGATGTGATCTTCGTTGCCC	59.347	20	AACGGTGAATATCGCTCTGCA	60.135	21	227	196	422
Cluster-9641.20255	3	c	(CT)6(AT)9	30	641	670	ACTTTACCCCGCAATGCAGA	59.962	20	TAACCTGGTAGGAGTGCCGA	59.960	20	130	609	738	AGACTTTACCCCGCAATGCA	59.962	20	TAACCTGGTAGGAGTGCCGA	59.960	20	132	607	738	ACTTTACCCCGCAATGCAGA	59.962	20	GGACATTCCCCGTGTCTCAG	60.108	20	204	609	812
Cluster-9641.20255	4	p2	(AT)6	12	2310	2321	GCTGCCCAACTTGCACAAAT	60.250	20	ACCCAAGCCAATAAGTTCACCA	60.158	22	238	2117	2354	AAAATGGCTGCCCAACTTGC	60.250	20	ACCCAAGCCAATAAGTTCACCA	60.158	22	244	2111	2354	TGTGCTCTTCGGTTTCCACT	59.532	20	ACCCAAGCCAATAAGTTCACCA	60.158	22	216	2139	2354
Cluster-6231.0	1	p2	(TA)7	14	382	395
Cluster-9641.19858	1	p2	(GA)11	22	380	401	GGGTTGATGTGCGAATTCGG	59.901	20	GAGGTGGGAGTAGGGATGGT	60.031	20	183	281	463	GGGTTGATGTGCGAATTCGG	59.901	20	GGAGTAGGGATGGTAAGCGC	59.966	20	177	281	457	AATTCGGCCCAAGTACGGAG	60.108	20	GAGGTGGGAGTAGGGATGGT	60.031	20	170	294	463
Cluster-9641.19857	1	p1	(A)13	13	60	72
Cluster-9641.19857	2	c	(AG)10(TG)8	36	3800	3835	CCCACCCACAGATTGTTCGA	59.964	20	GCCTTCACAGGAGGCTCATT	60.035	20	186	3699	3884	CCCCTTTCGACCCATTTGGA	59.961	20	GCCTTCACAGGAGGCTCATT	60.035	20	142	3743	3884	GGACCCCTTTCGACCCATTT	59.961	20	GCCTTCACAGGAGGCTCATT	60.035	20	145	3740	3884
Cluster-9641.19855	1	c	(TA)6tgtatatctctctggttatacctgcagctgcaagggttgagataacaatggataaa(GT)8	84	2332	2415
Cluster-9641.19852	1	p3	(TCT)5	15	203	217	ATCAATGGCGGTGATGGAGG	60.179	20	GGACCCCACTAGAGGAACCT	59.957	20	101	153	253	ATCAATGGCGGTGATGGAGG	60.179	20	TGGACCCCACTAGAGGAACC	60.253	20	102	153	254	ATCAATGGCGGTGATGGAGG	60.179	20	GTTGGAGGTTGGGGATCGAA	59.673	20	181	153	333
Cluster-9641.19850	1	c	(AG)9ttgaat(GA)8	40	3592	3631	ATATGCCACGAACCTGGAGC	60.179	20	ACCGTTAACCAACCAGTCGG	60.250	20	117	3550	3666	ATATGCCACGAACCTGGAGC	60.179	20	CCAACCAGTCGGCTCTTACA	59.680	20	109	3550	3658	ATATGCCACGAACCTGGAGC	60.179	20	ACCAACCAGTCGGCTCTTAC	59.679	20	110	3550	3659
Cluster-9641.19851	1	c	(T)13aaataagaaagatttctatacacatatttctaaaactagaaatctactattactcattttttcagtaattctttccatgag(A)11	105	72	176	TCAGCAAAGACTTTCCTTCCT	57.135	21	AGTCCTTGTGATGGTGCTGT	59.233	20	219	48	266	TCAGCAAAGACTTTCCTTCCT	57.135	21	TGAGTCCTTGTGATGGTGCT	58.941	20	221	48	268	TTCAGCAAAGACTTTCCTTCCT	57.830	22	AGTCCTTGTGATGGTGCTGT	59.233	20	220	47	266
Cluster-9641.19851	2	p1	(A)15	15	420	434	CCCAAGAGCTCCGTCAAACT	59.965	20	GCGAATGAGACCCTCCACAT	59.821	20	148	320	467	CGTCAAACTTCCCGGCAATC	59.832	20	GCGAATGAGACCCTCCACAT	59.821	20	137	331	467	CCCAAGAGCTCCGTCAAACT	59.965	20	ACTGAATTGACGGAAGCCCA	59.600	20	260	320	579
Cluster-9641.3696	1	c	(T)18accagataggctcttcttcttctttggttgctccatagccacacagagagaaac(AG)11	94	1703	1796
Cluster-9641.3694	1	p1	(T)19	19	4	22
Cluster-9641.3694	2	p1	(T)20	20	435	454	TCGCTCGCGCTTAGAATGAT	59.969	20	AGGAAAACCCCTCCAATGCT	59.214	20	263	343	605	ACGTACTCCCCCTGTTCGTA	59.962	20	AGGAAAACCCCTCCAATGCT	59.214	20	197	409	605	TACGTACTCCCCCTGTTCGT	59.962	20	AGGAAAACCCCTCCAATGCT	59.214	20	198	408	605
Cluster-9641.3694	3	p1	(A)19	19	900	918
Cluster-9641.3695	1	p1	(A)18	18	9	26
Cluster-9641.1699	1	p2	(CT)7	14	16	29
Cluster-9641.10795	1	p2	(GA)10	20	2343	2362	AAGACGATGCTCCCCTTTGG	60.035	20	TCATCACTCTTGTAGCACTGGT	59.100	22	164	2231	2394	CCCTTTGGATTCATCGGGCT	60.107	20	TCATCACTCTTGTAGCACTGGT	59.100	22	152	2243	2394	GTGGAGAAGACGATGCTCCC	60.179	20	TCATCACTCTTGTAGCACTGGT	59.100	22	170	2225	2394
Cluster-7999.0	1	p1	(T)10	10	118	127	CCTTTGATCTGTGCTAATTGTGTGT	60.049	25	TCCCCGCATTAAAATTTGCCT	58.816	21	171	73	243	CCTTTGATCTGTGCTAATTGTGTGT	60.049	25	ACCTTCAATATCTTTCCCCGCA	59.759	22	185	73	257	TCCTTTGATCTGTGCTAATTGTGTG	59.818	25	TCCCCGCATTAAAATTTGCCT	58.816	21	172	72	243
Cluster-9641.1692	1	p2	(AT)6	12	225	236	AGTCGGACATAGTTATTTTTATTCGGT	59.017	27	TCCAACCCGAATTCAAGCCA	59.889	20	279	99	377	GTCGGACATAGTTATTTTTATTCGGT	57.865	26	TCCAACCCGAATTCAAGCCA	59.889	20	278	100	377	AGTCGGACATAGTTATTTTTATTCGG	57.638	26	TCCAACCCGAATTCAAGCCA	59.889	20	279	99	377
Cluster-9641.1697	1	p1	(T)12	12	295	306	TGCTGAATCCAGGGAAATGAA	57.545	21	TCGCCATTAGTAGTGACGAACT	59.249	22	129	261	389	TGCTGAATCCAGGGAAATGAA	57.545	21	AGTTCGCCATTAGTAGTGACGA	59.249	22	132	261	392	TGCTGAATCCAGGGAAATGAA	57.545	21	CGCCATTAGTAGTGACGAACTG	59.148	22	128	261	388
Cluster-11667.0	1	p1	(A)10	10	112	121	ATCCTCAGGGGGAAAAGTGT	58.240	20	ACATCCCGAACCGAAGCTAA	59.100	20	276	9	284	ATCCTCAGGGGGAAAAGTGT	58.240	20	AACATCCCGAACCGAAGCTA	59.100	20	277	9	285	ATCCTCAGGGGGAAAAGTGT	58.240	20	TAACATCCCGAACCGAAGCT	59.100	20	278	9	286
Cluster-9641.1348	1	c	(T)14aatcttcaactttctcctgtaaagttgctttttcgcgcttctc(T)15	72	304	375
Cluster-9641.1349	1	p1	(A)11	11	1569	1579	CCGGCTCGCAATTCACTAAAG	59.937	21	ACCGAGGACCATAGATTGTTGT	59.162	22	276	1395	1670	CCGGCTCGCAATTCACTAAA	58.917	20	ACCGAGGACCATAGATTGTTGT	59.162	22	276	1395	1670	CCGGCTCGCAATTCACTAAAG	59.937	21	ACCGAGGACCATAGATTGTTGTC	60.119	23	276	1395	1670
Cluster-9641.1349	2	p1	(T)10	10	2224	2233	AGCATTCCTACCATCTCTTCTCA	58.707	23	TCTGGGAATTGCAACGGTGA	59.890	20	265	2029	2293	GAGCATTCCTACCATCTCTTCTCA	59.656	24	TCTGGGAATTGCAACGGTGA	59.890	20	266	2028	2293	AGCATTCCTACCATCTCTTCTCA	58.707	23	TGGGAATTGCAACGGTGACT	60.179	20	263	2029	2291
Cluster-9641.1346	1	p1	(A)23	23	358	380
Cluster-9641.1347	1	p1	(A)11	11	739	749	CGCGCTTGTGTACTTTGTGG	60.384	20	TGGTTTGGGTGTGGAATCCC	60.179	20	178	606	783	CCGCGCTTGTGTACTTTGTG	60.384	20	TGGTTTGGGTGTGGAATCCC	60.179	20	179	605	783	TCCGCGCTTGTGTACTTTGT	60.531	20	TGGTTTGGGTGTGGAATCCC	60.179	20	180	604	783
Cluster-9641.1343	1	p1	(T)10	10	223	232	ACGCCATACACATAGCAACCA	60.066	21	TGCGTTTCGTGGGTGATGAT	60.321	20	200	66	265	TCCTCAGCATCAGCCATCTT	58.789	20	TGCGTTTCGTGGGTGATGAT	60.321	20	263	3	265	ACGCCATACACATAGCAACCA	60.066	21	ATTGCGTTTCGTGGGTGATG	59.479	20	202	66	267
Cluster-9641.32998	1	p5	(TTTGT)7	35	261	295	AAACCGTTAAACCGCAACCG	59.971	20	CACCTGTGCAAAATTGTCCCA	59.588	21	277	113	389	TTAAACCGCAACCGCAACTG	59.970	20	CACCTGTGCAAAATTGTCCCA	59.588	21	271	119	389	GTTAAACCGCAACCGCAACT	59.970	20	CACCTGTGCAAAATTGTCCCA	59.588	21	272	118	389
Cluster-9641.9175	1	p2	(GA)11	22	1	22
Cluster-9641.9175	2	p2	(GA)14	28	552	579	AAGTGCGCACAAAGTCTGGT	60.748	20	GGCTCACAGCTCACACCTTT	60.536	20	219	435	653	CGCACAAAGTCTGGTGGTAC	59.134	20	GGCTCACAGCTCACACCTTT	60.536	20	214	440	653	GCGCACAAAGTCTGGTGGTA	60.883	20	GGCTCACAGCTCACACCTTT	60.536	20	215	439	653
Cluster-9641.9174	1	p2	(AT)11	22	2541	2562	TTCTGGGCACTGTACCGTTC	59.966	20	CACCGTTGCAAGGAAATCCA	59.042	20	180	2447	2626	ATGTTCTGGGCACTGTACCG	60.036	20	CACCGTTGCAAGGAAATCCA	59.042	20	183	2444	2626	TTCTGGGCACTGTACCGTTC	59.966	20	CACCGTTGCAAGGAAATCCAG	60.068	21	180	2447	2626
Cluster-9641.9171	1	p2	(AT)11	22	66	87	TCCCACTCAAGTCCTACCTCA	59.568	21	GACGGAAGCCAACCTAACCA	59.964	20	113	1	113	TCCCACTCAAGTCCTACCTCA	59.568	21	GACGACGGAAGCCAACCTAA	60.038	20	116	1	116	TCCCACTCAAGTCCTACCTCA	59.568	21	TACAGACGACGGAAGCCAAC	60.039	20	120	1	120
Cluster-9641.9171	2	c	(TC)9c(CT)9	37	194	230	TGGTTAGGTTGGCTTCCGTC	59.964	20	ACAGACATGCATGTACCAGGA	59.091	21	280	94	373	TTAGGTTGGCTTCCGTCGTC	60.038	20	ACAGACATGCATGTACCAGGA	59.091	21	277	97	373	GTTGGCTTCCGTCGTCTGTA	60.039	20	ACAGACATGCATGTACCAGGA	59.091	21	273	101	373
Cluster-9641.9171	3	p1	(T)11	11	530	540	TCCTGGTACATGCATGTCTGT	59.091	21	AAGTTGTCCCCACTTGAGCA	59.449	20	263	353	615	TCCTGGTACATGCATGTCTGT	59.091	21	AGTTGTCCCCACTTGAGCAT	59.226	20	262	353	614	CCTGGTACATGCATGTCTGT	57.592	20	AAGTTGTCCCCACTTGAGCA	59.449	20	262	354	615
Cluster-9641.9171	4	p1	(T)14	14	938	951	TCATTGCCACATCAAAAGATGTCA	59.476	24	CAGCCAATCGAGTACTCCCA	59.176	20	190	903	1092	TCATTGCCACATCAAAAGATGTCA	59.476	24	TCAGCCAATCGAGTACTCCC	58.888	20	191	903	1093	CATTGCCACATCAAAAGATGTCA	58.188	23	CAGCCAATCGAGTACTCCCA	59.176	20	189	904	1092
Cluster-9641.9170	1	p2	(AG)8	16	2019	2034	GGAGGGGTTTTGACGGAGAC	60.321	20	GGCCATACCCCTCCCTAGAT	59.881	20	146	1958	2103	GGAGGGGTTTTGACGGAGAC	60.321	20	ATCCAAACACGGCCATACCC	60.395	20	156	1958	2113	GCCGGGGAGGGAAATTTGAA	60.614	20	GGCCATACCCCTCCCTAGAT	59.881	20	180	1924	2103
Cluster-9641.9173	1	c	(ACC)5acgacaaacaacaacaaaagcagttaattatcctcctcttgtgctatcatcccattcccttactat(CCA)9	108	193	300	GCAAGACGCGGAGATGATGA	60.528	20	CGGGTGAGGAAAGAGTGAGG	59.752	20	240	96	335	TGGTAGAGAGGTGAGGGTGC	60.615	20	CGGGTGAGGAAAGAGTGAGG	59.752	20	263	73	335	GCAAGACGCGGAGATGATGA	60.528	20	GCGGGTGAGGAAAGAGTGAG	60.390	20	241	96	336
Cluster-9641.9172	1	p2	(AG)11	22	30	51
Cluster-9641.9172	2	c	(T)10attaataattatttacattattctcaatgcttctctaccttaagcccataatacaattttaggaggccgtgcac(T)10	94	464	557	GAGGATTGAGCAGAGGAGGC	59.893	20	GAAGGCAACCAAACAAGGCC	60.250	20	212	383	594	AGTGCCCCTCCGAACAAATT	59.888	20	GAAGGCAACCAAACAAGGCC	60.250	20	260	335	594	GAGGATTGAGCAGAGGAGGC	59.893	20	TGAAGGCAACCAAACAAGGC	59.536	20	213	383	595
Cluster-9641.19738	1	p2	(TC)6	12	2399	2410	TGAACTAGCAGTCCAAGCAGT	59.306	21	AGTGGTGCTCCAAACTGCTT	60.107	20	218	2273	2490	TGTGCAGAATTCTTGTGACGG	59.127	21	AGTGGTGCTCCAAACTGCTT	60.107	20	183	2308	2490	GTGCAGAATTCTTGTGACGGT	59.126	21	AGTGGTGCTCCAAACTGCTT	60.107	20	182	2309	2490
Cluster-9641.19738	2	p1	(A)10	10	3172	3181
Cluster-9641.23372	1	p1	(T)13	13	25	37
Cluster-9641.15868	1	p3	(AAG)6	18	40	57	CAAAATCCTGCGCCACATAGT	59.255	21	AGCGGGAAAATGAGAGGAGC	60.107	20	187	0	186	CAAAATCCTGCGCCACATAGT	59.255	21	AGAGGGACCGAACAAGGAGA	59.885	20	153	0	152	CAAAATCCTGCGCCACATAGT	59.255	21	AGAGAGGGACCGAACAAGGA	59.885	20	155	0	154
Cluster-9676.0	1	p2	(GA)8	16	282	297	ACATGGTAAGTGGTGCATCTTG	58.916	22	TGGAGACCAAAGCCAACGAT	59.600	20	273	71	343	ACATGGTAAGTGGTGCATCTTG	58.916	22	CCAAAGCCAACGATCTCAGC	59.551	20	267	71	337	TGGTAAGTGGTGCATCTTGAAGT	60.181	23	TGGAGACCAAAGCCAACGAT	59.600	20	270	74	343
Cluster-9641.31871	1	p2	(TA)7	14	22	35
Cluster-9641.19732	1	p1	(A)15	15	689	703	GCACGCTTATTCGTACACATGT	59.653	22	CTGTCCTTGTTCCGAAAACCA	58.706	21	278	550	827	GCACGCTTATTCGTACACATGT	59.653	22	ACTGTCCTTGTTCCGAAAACC	58.705	21	279	550	828	AGCACGCTTATTCGTACACA	57.643	20	CTGTCCTTGTTCCGAAAACCA	58.706	21	279	549	827
Cluster-9641.19732	2	p2	(AT)19	38	1265	1302	CTAAGCCACTCTGGGGCAAT	59.743	20	CTATGGAATCCGCCCTCACC	59.965	20	261	1172	1432	AAAGCCTAAGCCACTCTGGG	59.670	20	CTATGGAATCCGCCCTCACC	59.965	20	266	1167	1432	CTAAGCCACTCTGGGGCAAT	59.743	20	CTGAGGCTATGGAATCCGCC	60.321	20	267	1172	1438
Cluster-9641.19732	3	p1	(T)17	17	1909	1925	CGATGTTCGGTGGTGTTGTG	59.765	20	GCTTTTGGTTGTGCAGGGTT	59.822	20	236	1754	1989	GTAGCTCGTGCCCTTGGTAA	59.752	20	GCTTTTGGTTGTGCAGGGTT	59.822	20	212	1778	1989	CGATGTTCGGTGGTGTTGTG	59.765	20	GGTTTGCCCCCTTATGGTGT	60.252	20	220	1754	1973
Cluster-9641.27878	1	p2	(GA)8	16	1	16
Cluster-9641.27870	1	p2	(TA)6	12	23	34
Cluster-9641.27870	2	p1	(T)10	10	827	836	TGGGTCTTTGGGTAAGGCTG	59.596	20	ACCCCTAATCCCTAGCCCAA	59.651	20	145	738	882	TGGGTCTTTGGGTAAGGCTG	59.596	20	AACCCCTAATCCCTAGCCCA	59.651	20	146	738	883	GGGTCTTTGGGTAAGGCTGT	59.596	20	ACCCCTAATCCCTAGCCCAA	59.651	20	144	739	882
Cluster-9641.27873	1	p1	(T)10	10	273	282	TCTATAGGCCGGCAATGAGC	59.678	20	GCGAGTGCAATCTTTTCGCA	60.110	20	279	131	409	TCTATAGGCCGGCAATGAGC	59.678	20	AGCGAGTGCAATCTTTTCGC	59.833	20	280	131	410	ATCTATAGGCCGGCAATGAGC	60.066	21	GCGAGTGCAATCTTTTCGCA	60.110	20	280	130	409
Cluster-9641.27874	1	c	(TA)7ttctatcaac(T)12	36	380	415	CCGAGACCAGAATCTGCCTC	59.896	20	AACAAACCCACCACCCACTT	59.958	20	277	296	572	CCGAGACCAGAATCTGCCTC	59.896	20	AAACAAACCCACCACCCACT	59.958	20	278	296	573	AATCTGCCTCACCATCGTCC	59.821	20	AACAAACCCACCACCCACTT	59.958	20	267	306	572
Cluster-9641.27874	2	p1	(T)10	10	952	961	TCACGGGATGGGTTGAAAACA	60.134	21	TCAGTGCTCAAATACTTGGCA	57.861	21	138	904	1041	CACGGGATGGGTTGAAAACA	58.677	20	TCAGTGCTCAAATACTTGGCA	57.861	21	137	905	1041	TCACGGGATGGGTTGAAAACA	60.134	21	TCAGTGCTCAAATACTTGGCAA	58.515	22	138	904	1041
Cluster-9641.27874	3	p1	(T)10	10	1501	1510
Cluster-9641.27876	1	p2	(GA)13	26	82	107	TGTTGATTGATCTTGAGCTCTCT	57.582	23	CGTCACATCGGCTTAAGGGA	59.825	20	109	55	163	TGTTGATTGATCTTGAGCTCTCT	57.582	23	TCGTCACATCGGCTTAAGGG	59.825	20	110	55	164	TGTTGATTGATCTTGAGCTCTCT	57.582	23	CGATCTTCGTCACATCGGCT	60.249	20	116	55	170
Cluster-9218.0	1	p1	(A)10	10	564	573	TCTGACACATGTGCCCATCA	59.308	20	TGTGTGTATATGGACATGGTTGC	59.055	23	128	525	652	TCTTCTGACACATGTGCCCA	59.236	20	TGTGTGTATATGGACATGGTTGC	59.055	23	131	522	652	TCTGACACATGTGCCCATCA	59.308	20	GTGTGTATATGGACATGGTTGCT	58.801	23	127	525	651
Cluster-5995.0	1	p3	(ATG)7	21	79	99	CCCTGTAGGAGTATAGTGGGTCA	60.117	23	ACTCCTCACACCCGTTTCAC	59.894	20	229	38	266	TCCCTGTAGGAGTATAGTGGGT	58.863	22	ACTCCTCACACCCGTTTCAC	59.894	20	230	37	266	TCCCTGTAGGAGTATAGTGGGTC	59.860	23	ACTCCTCACACCCGTTTCAC	59.894	20	230	37	266
Cluster-9641.26479	1	p1	(A)16	16	464	479	AGTTCACGAGTTATGGCTGTCA	59.701	22	CATGTGTTAAACCCCGTCGC	59.833	20	187	420	606	AGTTCACGAGTTATGGCTGTCA	59.701	22	GCCTTTAGCGTTTGAGGCAG	59.831	20	244	420	663	AGTTCACGAGTTATGGCTGTCA	59.701	22	ACTCGTGAGCGGTCATTAGC	60.179	20	221	420	640
Cluster-9641.26475	1	c	(A)10g(A)10	21	111	131	TCATAAAAACAAGCTATACCCCAAAGA	59.109	27	AGCGACGCAAAGTAAGGACA	59.967	20	181	80	260	TCATAAAAACAAGCTATACCCCAAAGA	59.109	27	TCCAGGCGAGCAACATCATT	60.035	20	145	80	224	TCATAAAAACAAGCTATACCCCAAAGA	59.109	27	AAGTAAGGACAAGGCGCCTC	60.036	20	172	80	251
Cluster-9641.26475	2	p2	(TA)8	16	1668	1683	ACTGCCTTTTGGGTCGTCAT	59.890	20	GAACCCCGATTACAGCCACA	60.036	20	229	1592	1820	ACTGCCTTTTGGGTCGTCAT	59.890	20	TGAACCCCGATTACAGCCAC	60.036	20	230	1592	1821	ACTGCCTTTTGGGTCGTCAT	59.890	20	CCCCGATTACAGCCACAACA	60.322	20	226	1592	1817
Cluster-9641.26475	3	p2	(TC)8	16	1927	1942
Cluster-9641.26472	1	c	(A)11tataaataagtataattttgtgtaattacatgtatatatatatttttttggaaactagtaattacatgtatatgtagatgtagatgtgtatgtatgc(GT)6	120	2335	2454	ACCTTAACCCCCACCAGACT	60.104	20	CATTTGCCACCAAGCCCTTG	60.321	20	242	2309	2550	CTTAACCCCCACCAGACTGG	59.672	20	CATTTGCCACCAAGCCCTTG	60.321	20	240	2311	2550	CCTTAACCCCCACCAGACTG	59.672	20	CATTTGCCACCAAGCCCTTG	60.321	20	241	2310	2550
Cluster-9641.26472	2	p2	(AG)6	12	2611	2622
Cluster-9641.26473	1	p2	(GA)16	32	54	85	GCCTGAGGGTTTTGCAGAGA	60.251	20	ATGAAACCAGACCCAGCAGC	60.610	20	170	29	198	AGCCTGAGGGTTTTGCAGAG	60.251	20	ATGAAACCAGACCCAGCAGC	60.610	20	171	28	198	CAGCCTGAGGGTTTTGCAGA	60.538	20	ATGAAACCAGACCCAGCAGC	60.610	20	172	27	198
Cluster-9641.26471	1	p2	(AG)6	12	328	339	TCGGTGATGGCAAAGGGC	60.361	18	ACACCACCACAAACCAACCT	59.960	20	248	145	392	GGGCTCGGTGATGGCAAA	60.361	18	ACACCACCACAAACCAACCT	59.960	20	252	141	392	CTCGGTGATGGCAAAGGGC	61.410	19	ACACCACCACAAACCAACCT	59.960	20	249	144	392
Cluster-9641.17212	1	c	(CT)11ccccctccctccctctctctccctctccgtctctccagagcctcctcttccttctcaacttccgataaaa(TC)6	104	16	119
Cluster-9641.17213	1	c	(T)10aaca(AT)8	30	1081	1110	CGCTTCACCTTGAGAGAGAGT	59.456	21	TCCATTTTCCAAGTACTAGCTTTGA	58.461	25	242	904	1145	ACGCTTCACCTTGAGAGAGAG	59.456	21	TCCATTTTCCAAGTACTAGCTTTGA	58.461	25	243	903	1145	CGCTTCACCTTGAGAGAGAGT	59.456	21	TCCAAGTACTAGCTTTGATGAGAA	57.395	24	235	904	1138
Cluster-9641.13351	1	p1	(T)21	21	206	226	ACGAACTCTCACTGCTTGGG	59.966	20	ACCTTTGGTAGATTGAGCTGCA	59.960	22	277	20	296	CGAACTCTCACTGCTTGGGA	59.682	20	ACCTTTGGTAGATTGAGCTGCA	59.960	22	276	21	296	TCCGTCTCATCCTCTCCGAC	60.464	20	ACCTTTGGTAGATTGAGCTGCA	59.960	22	199	98	296
Cluster-9641.13351	2	p2	(AT)8	16	2090	2105	GGGTGGAGTTCCCTTGCAAT	60.252	20	ATCATCGATCACGGCACCAA	59.822	20	262	1893	2154	GGGTGGAGTTCCCTTGCAAT	60.252	20	GCACCAAGGTACCACCCTAG	59.748	20	249	1893	2141	GGGTGGAGTTCCCTTGCAAT	60.252	20	TCATCGATCACGGCACCAAG	60.460	20	261	1893	2153
Cluster-9641.13351	3	p2	(TA)10	20	2440	2459	CACACGTCCTTTGGGCTAGT	59.965	20	CTCATCCCTCCTCTGCTCCT	60.106	20	230	2357	2586	CACACGTCCTTTGGGCTAGT	59.965	20	TCATCCCTCCTCTGCTCCTC	60.106	20	229	2357	2585	CACACGTCCTTTGGGCTAGT	59.965	20	CAGGAGGACGAAGAGGAGGT	60.324	20	146	2357	2502
Cluster-9641.13351	4	p2	(GA)9	18	2775	2792	GCGTCAAAGGTAAGCTGTGC	60.110	20	GAGGGGGCTGAATGGTGATT	59.740	20	200	2662	2861	GCGTCAAAGGTAAGCTGTGC	60.110	20	ATAAAGGGAGAGGGGAGGGG	59.728	20	214	2662	2875	CGTCAAAGGTAAGCTGTGCG	59.836	20	GAGGGGGCTGAATGGTGATT	59.740	20	199	2663	2861
Cluster-3276.0	1	p6	(TTAGGG)5	30	390	419	AGAGGCGGTGAAGAATTGGG	60.035	20	CCCACACTCTCCTCCTCCTT	60.252	20	244	244	487	GGGTTTCGAGATTGGGGGTT	59.961	20	CCCACACTCTCCTCCTCCTT	60.252	20	176	312	487	TCGAGGGTACGGGTATTCGT	60.107	20	CCCACACTCTCCTCCTCCTT	60.252	20	130	358	487
Cluster-10503.0	1	p1	(T)15	15	1	15
Cluster-10503.0	2	p2	(TC)6	12	203	214	CGGTGTTACAGTTACACCGT	57.861	20	GTTGTCTACGCTTGCAAGGC	60.110	20	215	112	326	ACGGTGTTACAGTTACACCG	57.861	20	GTTGTCTACGCTTGCAAGGC	60.110	20	216	111	326	CGGTGTTACAGTTACACCGT	57.861	20	TGTCTACGCTTGCAAGGCTT	60.250	20	213	112	324
Cluster-10503.0	3	p1	(T)22	22	934	955
Cluster-10412.0	1	p2	(TA)10	20	950	969
Cluster-9641.30839	1	p2	(TC)6	12	579	590	CCAAGGCAGCGTGAATGAAC	60.110	20	TCGGCATGGTCCCTACTCTT	60.325	20	233	436	668	CCAAGGCAGCGTGAATGAAC	60.110	20	CCGGACAGTCGACTCTAGGT	60.393	20	268	436	703	GGCAGCGTGAATGAACGAAA	59.763	20	TCGGCATGGTCCCTACTCTT	60.325	20	229	440	668
Cluster-9641.30835	1	p1	(C)12	12	18	29
Cluster-9641.30831	1	p1	(A)10	10	78	87	AGAATAAAACCACATTATGCACAAATG	57.846	27	GGTACCCTCTATTTCGCCCA	58.874	20	130	44	173	AGAATAAAACCACATTATGCACAAATG	57.846	27	TGGTACCCTCTATTTCGCCC	58.874	20	131	44	174	AGAATAAAACCACATTATGCACAAATG	57.846	27	TGCTTGCTTTTGGTACCCTCT	59.855	21	141	44	184
Cluster-9641.30833	1	p2	(AG)6	12	124	135	ACGTACTTGTATTGCTCAAAGGT	58.362	23	AGACGCCACTCACAAAAGGT	59.820	20	253	58	310	ACGTACTTGTATTGCTCAAAGGT	58.362	23	TACGTGTTTGGCCCTTGTGA	59.819	20	158	58	215	ACGTACTTGTATTGCTCAAAGGT	58.362	23	TTTTTCCCACTCAGACGCCA	59.818	20	265	58	322
Cluster-9641.17218	1	p1	(A)10	10	620	629	CCAAAGCCCGCAAACATCAA	59.967	20	GACCGACTTTATCTGTCCGCT	59.865	21	164	553	716	CCAAAGCCCGCAAACATCAA	59.967	20	TGCGACCGACTTTATCTGTCC	60.135	21	167	553	719	CCAAAGCCCGCAAACATCAA	59.967	20	ACCGACTTTATCTGTCCGCT	58.816	20	163	553	715
Cluster-9641.17218	2	p1	(A)17	17	912	928	AACAAGGGGGATAACGCTCA	59.011	20	GGTACCTAGGTTGTCCGGCT	60.975	20	223	831	1053	AACAAGGGGGATAACGCTCA	59.011	20	AGGTACCTAGGTTGTCCGGC	60.975	20	224	831	1054	CAAGGGGGATAACGCTCATGT	60.134	21	GGTACCTAGGTTGTCCGGCT	60.975	20	221	833	1053
Cluster-8271.0	1	p1	(A)12	12	99	110	GCCATTAGCTCCACTTGCATC	59.664	21	ACAACCATGGATTATGCGCA	58.239	20	231	4	234	GCCATTAGCTCCACTTGCAT	58.603	20	ACAACCATGGATTATGCGCA	58.239	20	231	4	234	GCCATTAGCTCCACTTGCATC	59.664	21	ACAACCATGGATTATGCGCAA	58.901	21	231	4	234
Cluster-9641.28494	1	p1	(T)13	13	640	652	ATGCGGCACAAGATGGAGAA	60.035	20	TGTACTATATCAGGAAAGTACAGAAGA	57.084	27	170	515	684	TGCGGCACAAGATGGAGAAA	60.251	20	TGTACTATATCAGGAAAGTACAGAAGA	57.084	27	169	516	684	TACATGCGGCACAAGATGGA	59.748	20	TGTACTATATCAGGAAAGTACAGAAGA	57.084	27	173	512	684
Cluster-9641.17219	1	p2	(AG)10	20	59	78	GTGTTTCTCGTCCTGCAACG	59.768	20	CTCATCGTGACGATCTGGGG	59.969	20	225	16	240	GTGTTTCTCGTCCTGCAACG	59.768	20	CCTCATCGTGACGATCTGGG	59.969	20	226	16	241	GTGTTTCTCGTCCTGCAACG	59.768	20	CAGTGGGCTGATTGGAGTGT	59.963	20	202	16	217
Cluster-9641.28721	1	p2	(TA)10	20	92	111	AGTTAGTTGCTGTTTTCGGACA	58.462	22	CGCACTGCCATAGGAAAGGA	60.108	20	222	66	287	AGTTAGTTGCTGTTTTCGGACA	58.462	22	TCGCACTGCCATAGGAAAGG	60.108	20	223	66	288	AGTTAGTTGCTGTTTTCGGACAA	59.057	23	CGCACTGCCATAGGAAAGGA	60.108	20	222	66	287
Cluster-9641.28721	2	p1	(T)12	12	1096	1107	TGACAGTGGTAACCGAAGCC	59.966	20	GCGAAAATCAAAGCCAGGCA	60.038	20	135	1005	1139	CAGTGGTAACCGAAGCCGTT	60.602	20	GCGAAAATCAAAGCCAGGCA	60.038	20	132	1008	1139	TGGTAACCGAAGCCGTTACT	59.032	20	GCGAAAATCAAAGCCAGGCA	60.038	20	129	1011	1139
Cluster-9641.14916	1	c	(CATA)7ccagagaaaaacaaaccag(ATC)5	62	29	90	TCCCAAATTTGCAACTACACG	57.365	21	GGCGGAGATTGGATATGGGG	60.035	20	212	5	216	TCCCAAATTTGCAACTACACG	57.365	21	TTTCAACGGCGGAGATTGGA	59.964	20	219	5	223	TCCCAAATTTGCAACTACACG	57.365	21	GTTTCAACGGCGGAGATTGG	59.832	20	220	5	224
Cluster-9641.28723	1	p1	(T)10	10	466	475
Cluster-9641.28726	1	p1	(A)11	11	104	114	ACGTTTCAGGATCCAAGAAAATTG	58.227	24	ATCTATCGGGTCGATCGGGT	59.962	20	217	68	284	ACGTTTCAGGATCCAAGAAAATTG	58.227	24	CGGGTGGACTAGCTTGATCC	59.895	20	202	68	269	ACGTTTCAGGATCCAAGAAAATTG	58.227	24	CGATCGGGTGGACTAGCTTG	60.249	20	206	68	273
Cluster-9641.28727	1	p1	(T)10	10	293	302	AAGGTCGAGGGAAGTGCAAG	59.965	20	AGGTGAGTCAAATGGCCCTG	59.961	20	123	261	383	AAGGTCGAGGGAAGTGCAAG	59.965	20	TCAAATGGCCCTGCGAAAAC	59.683	20	116	261	376	AAGGTCGAGGGAAGTGCAAG	59.965	20	GTCAAATGGCCCTGCGAAAA	59.683	20	117	261	377
Cluster-9641.13016	1	p2	(TA)8	16	105	120	CCTCCTCCTCTCTCTCTCCC	59.521	20	TGGCCTCAATGCACTCCATT	59.960	20	191	4	194	CCTCCTCCTCTCTCTCTCCC	59.521	20	AGCTCGATTTCTTCAGCGCT	60.108	20	212	4	215	CCTCCTCCTCTCTCTCTCCC	59.521	20	GCGAATTCGGAGAGGAAGCT	60.179	20	228	4	231
Cluster-9641.20137	1	c	(TC)12(AC)13aacccgcggagttgcccagatttttcaggcacaaagatagatacatac(AT)7agaa(AG)8	132	24	155
Cluster-9641.20137	2	p1	(T)15	15	307	321	TGCGGACTCTTCGATTCCTC	59.544	20	AATCGGGGCCTATGAGCATG	59.963	20	211	192	402	TGCGGACTCTTCGATTCCTC	59.544	20	CAATCGGGGCCTATGAGCAT	59.963	20	212	192	403	AGAGAGAGAGAGAGAGGGCG	59.530	20	AATCGGGGCCTATGAGCATG	59.963	20	264	139	402
Cluster-9641.20137	3	p1	(T)16	16	697	712	TGTGCATGTGATTGTGGGTT	58.298	20	AGTCATGGGCATACAAACAGT	57.560	21	260	501	760	TTGTGCATGTGATTGTGGGT	58.298	20	AGTCATGGGCATACAAACAGT	57.560	21	261	500	760	TGTGCATGTGATTGTGGGTT	58.298	20	GTCATGGGCATACAAACAGTTCA	59.494	23	259	501	759
Cluster-9641.20131	1	c	(TCT)5ggaaaaaccctagtacctccga(CT)15	67	1447	1513	TGTCGAGCTGGTCCTGAAAC	59.966	20	TCTGTCTCTTCCCCTTCCCA	59.508	20	217	1320	1536	GCTTCTTTCCCCTGTCAGCT	59.963	20	TCTGTCTCTTCCCCTTCCCA	59.508	20	115	1422	1536	CGAGGTGGTCAGAGTCATCG	59.900	20	TCTGTCTCTTCCCCTTCCCA	59.508	20	160	1377	1536
Cluster-9641.20130	1	p2	(TA)8	16	1580	1595	TCTTTGCCTGTCTTTTCCCCT	59.501	21	AGGGGCATGTTACAGACACG	60.036	20	278	1362	1639	AGTGGTCTCTTTGCCTGTCT	58.571	20	CAGACACGCAACATCAGCAC	60.111	20	273	1355	1627	TCTTTGCCTGTCTTTTCCCCT	59.501	21	CAGACACGCAACATCAGCAC	60.111	20	266	1362	1627
Cluster-9641.20133	1	p2	(AT)13	26	2567	2592	TCCGTCAAGTGACTGTGTCA	58.892	20	CTCCGTCGTCTGGAAGCTTT	60.038	20	227	2497	2723	TCCGTCAAGTGACTGTGTCA	58.892	20	CTCTCTCTCCGTCGTCTGGA	60.108	20	233	2497	2729	TCCGTCAAGTGACTGTGTCA	58.892	20	GCTTTTTCTCTTCACCGGCG	60.110	20	212	2497	2708
Cluster-9641.20133	2	p2	(GA)6	12	2749	2760	AAAGCTTCCAGACGACGGAG	60.038	20	CAGAGGCCCATTGAAGACGA	59.750	20	121	2704	2824	TCCAGACGACGGAGAGAGAG	60.108	20	CAGAGGCCCATTGAAGACGA	59.750	20	115	2710	2824	AAAGCTTCCAGACGACGGAG	60.038	20	TGAGAAAAGCGTCCCAGAGG	59.678	20	135	2704	2838
Cluster-9641.20132	1	p3	(CCG)5	15	107	121	TGCACCAAGCTCCGATCATT	60.035	20	CCAATGCGCCATTAACAGGG	59.897	20	161	60	220	TGCACCAAGCTCCGATCATT	60.035	20	CCCAATGCGCCATTAACAGG	59.897	20	162	60	221	TGCACCAAGCTCCGATCATT	60.035	20	CGAGGGGACTGCTAGGAGAT	60.179	20	131	60	190
Cluster-9641.18166	1	c	(TC)8(TA)7	30	194	223	AAGAGGCCCTTGCGGTTAAA	59.888	20	TCCTCGTCCATCTAGGGCAA	60.033	20	137	145	281	AAAGAGGCCCTTGCGGTTAA	59.888	20	TCCTCGTCCATCTAGGGCAA	60.033	20	138	144	281	AAAAGAGGCCCTTGCGGTTA	59.888	20	TCCTCGTCCATCTAGGGCAA	60.033	20	139	143	281
Cluster-9641.18166	2	p3	(GCT)5	15	452	466	TTGCCCTAGATGGACGAGGA	60.033	20	CAGGTTGTCCCGGAGCTAAG	60.108	20	280	262	541	GGGGGAGACGACGATTGTTT	60.037	20	CAGGTTGTCCCGGAGCTAAG	60.108	20	173	369	541	AGAAGCTTCTCAAGGACGCC	60.037	20	CAGGTTGTCCCGGAGCTAAG	60.108	20	147	395	541
Cluster-10808.0	1	p1	(A)13	13	381	393
Cluster-9641.21846	1	p1	(A)10	10	94	103	TCCATGATTGTACGCTCTCACA	59.504	22	GCGACACCAGTTTCCCTCTT	60.250	20	215	39	253	TCCATGATTGTACGCTCTCACA	59.504	22	TGCGACACCATTTTCCCTCT	59.600	20	128	39	166	TCCATGATTGTACGCTCTCACA	59.504	22	TTGCGACACCAGTTTCCCTC	60.534	20	217	39	255
Cluster-9641.21847	1	c	(TC)6ac(TA)9	32	29	60	AATCTTGATGCACAATTCTCTCTC	57.319	24	CTTCTGATAAGCCGAGCCGT	59.897	20	258	2	259	AATCTTGATGCACAATTCTCTCTC	57.319	24	CCCTCTCCGAGCAGAACTTC	59.825	20	164	2	165	AATCTTGATGCACAATTCTCTCTC	57.319	24	CTTCCCTCTCCGAGCAGAAC	59.825	20	167	2	168
Cluster-9641.21847	2	p1	(T)10	10	2179	2188	GGAAGAGACAGAGCTGGACG	59.828	20	ACCAGATCACCATACTCTCTCTCT	59.832	24	250	2104	2353	GTTTACAGCTCTTTGGCGGC	60.110	20	GGTGATGTGGTTAATTGTGAACCA	59.720	24	257	2058	2314	GGAAGAGACAGAGCTGGACG	59.828	20	GGTGATGTGGTTAATTGTGAACCA	59.720	24	211	2104	2314
Cluster-9641.21847	3	p2	(AG)6	12	2329	2340	GGAAGAGACAGAGCTGGACG	59.828	20	CAAACTAGCTTTGTGTGGTTCAC	58.649	23	278	2104	2381	AACCTGCCACCACCCTTTTT	60.326	20	CAAACTAGCTTTGTGTGGTTCAC	58.649	23	219	2163	2381	GGAAGAGACAGAGCTGGACG	59.828	20	CAAACTAGCTTTGTGTGGTTCA	57.369	22	278	2104	2381
Cluster-9641.21842	1	c	(AT)9acacgcacatacacacatatatatagagagagc(TA)7	65	105	169	CCGGTCTCCTTCCTCCTCAT	60.398	20	AGGCAAGGGAGAGGTACCAT	59.955	20	215	19	233	CCGGTCTCCTTCCTCCTCAT	60.398	20	GCAAGGGAGAGGTACCATCG	59.895	20	213	19	231	CCGGTCTCCTTCCTCCTCAT	60.398	20	AGAGGCAAGGGAGAGGTACC	60.326	20	217	19	235
Cluster-9641.21842	2	p2	(TA)11	22	5027	5048	CCCAGAAAGATGGCGAAGGT	60.035	20	AACAACAGTGTTTGCGCAGA	59.192	20	209	4883	5091	ACCCCAGAAAGATGGCGAAG	60.035	20	AACAACAGTGTTTGCGCAGA	59.192	20	211	4881	5091	CAAGTGTGCCGGATACAGGT	60.036	20	AACAACAGTGTTTGCGCAGA	59.192	20	176	4916	5091
Cluster-9641.21843	1	p2	(TC)8	16	63	78	CCCTCTTTTCTCTCTCGCGT	59.472	20	TACAAAATCGCCGAGCACCT	60.037	20	113	18	130	CCCTCTTTTCTCTCTCGCGT	59.472	20	GCCGAGCACCTTATCCTCAA	59.822	20	104	18	121	TCTTTTCTCTCTCGCGTGCG	60.729	20	TACAAAATCGCCGAGCACCT	60.037	20	110	21	130
Cluster-9641.21843	2	p1	(A)16	16	1217	1232
Cluster-9641.21841	1	p2	(GA)6	12	3164	3175	GACGGCCAAATGATGTGACG	59.903	20	GCGAGCGTCATCTAACTCGA	59.972	20	220	3040	3259	GACGGCCAAATGATGTGACG	59.903	20	AGCGAGCGTCATCTAACTCG	59.972	20	221	3040	3260	GACGGCCAAATGATGTGACG	59.903	20	CTCACTCCCGCCAAATGACT	60.036	20	185	3040	3224
Cluster-9641.21848	1	p1	(T)17	17	28	44	AATACTGCATCCATCCACAAATAAT	57.156	25	AGTGCAATAGTGGTGAGCCC	60.035	20	122	0	121	AATACTGCATCCATCCACAAATAAT	57.156	25	GCAATAGTGGTGAGCCCCAA	60.323	20	119	0	118	AATACTGCATCCATCCACAAATAAT	57.156	25	GTGCAATAGTGGTGAGCCCC	61.032	20	121	0	120
Cluster-9641.33566	1	p1	(A)25	25	1	25
Cluster-9641.33564	1	p2	(AT)6	12	579	590	TGAACCGAGCCCGATTTAGG	59.823	20	TGAAATACCCGAATAACAAAACGTCA	59.796	26	132	488	619	CCTGAACCGAGCCCGATTTA	59.823	20	TGAAATACCCGAATAACAAAACGTCA	59.796	26	134	486	619	GAACCGAGCCCGATTTAGGT	59.823	20	TGAAATACCCGAATAACAAAACGTCA	59.796	26	131	489	619
Cluster-6072.0	1	p2	(TA)12	24	459	482	ACTATGAGGCCCTTCTCTAGT	57.016	21	CAGAAATCTCATGAGGGCCA	57.277	20	179	343	521	AGTACTATGAGGCCCTTCTCT	57.016	21	CAGAAATCTCATGAGGGCCA	57.277	20	182	340	521	AGGTTAGTACTATGAGGCCCT	57.004	21	CAGAAATCTCATGAGGGCCA	57.277	20	187	335	521
Cluster-9641.17700	1	c	(A)11caaaaacaaaacccaaattccaattcattccggccaaaagcacgtagcaaataatttgca(CT)7	85	1	85
Cluster-9641.21263	1	p1	(T)10	10	340	349	AGGGTGACTAATGGGAATGCC	59.785	21	TCACCGTAAGTAGGGGTACA	57.103	20	155	241	395	AGGGTGACTAATGGGAATGCC	59.785	21	TGCATATTCACCGTAAGTAGGGG	59.930	23	162	241	402	AGGGTGACTAATGGGAATGCC	59.785	21	GCATATTCACCGTAAGTAGGGGT	59.929	23	161	241	401
Cluster-9641.21263	2	p1	(T)16	16	1300	1315	ACCCAACGTCTGCAGAAACA	60.107	20	AGAGTGCAACCAATACCCCA	58.928	20	207	1148	1354	GCCGATCCTGCTTAGTTGGA	59.822	20	AGAGTGCAACCAATACCCCA	58.928	20	275	1080	1354	AGCCGATCCTGCTTAGTTGG	59.821	20	AGAGTGCAACCAATACCCCA	58.928	20	276	1079	1354
Cluster-9641.21263	3	p1	(T)13	13	1423	1435	TGGGGTATTGGTTGCACTCT	58.928	20	CACAAGTCGAGTGCTTCTGC	59.490	20	239	1335	1573	TGGTTGCACTCTTGACTTCCA	59.788	21	CACAAGTCGAGTGCTTCTGC	59.490	20	231	1343	1573	TGGGGTATTGGTTGCACTCTT	59.573	21	CACAAGTCGAGTGCTTCTGC	59.490	20	239	1335	1573
Cluster-9641.21263	4	c	(AG)6acagaaacaga(G)10	33	4098	4130	CACTCCTCCACTGCCTTGAG	60.037	20	CAGGCTACAGCGGATAGTGG	59.967	20	254	4062	4315	CACTCCTCCACTGCCTTGAG	60.037	20	GGGCGAGGTAGAAGGGTAGA	60.106	20	148	4062	4209	ATCTCCCCAAACCCTACCCA	59.878	20	CAGGCTACAGCGGATAGTGG	59.967	20	277	4039	4315
Cluster-9641.21260	1	c	(CT)6cccatatctctctccacccgttccctttcccttctaaaaatttatctcctctattttctcatcagtt(TC)8	95	48	142	CTTGCACCCTCCCTATACGC	60.250	20	CGTCCAAACCCCCTTCTCTC	60.036	20	268	14	281	CTTGCACCCTCCCTATACGC	60.250	20	GGTTTGGGGAGCGGTTTAGA	59.963	20	185	14	198	AAATGACCTTGCACCCTCCC	60.252	20	CGTCCAAACCCCCTTCTCTC	60.036	20	275	7	281
Cluster-9641.21267	1	p1	(A)12	12	894	905	AGCGCATCCGTCATCTCAAT	59.894	20	TCATGCTTACAACCCAACGT	57.736	20	229	746	974	AGCGCATCCGTCATCTCAAT	59.894	20	TGCTAGAATGAGTGGCATAGGG	59.630	22	255	746	1000	CTTTTCTAGCAGCGCATCCG	59.697	20	TCATGCTTACAACCCAACGT	57.736	20	239	736	974
Cluster-9641.21264	1	c	(A)14tggataactttctcaataaaaagaaaagag(A)11	55	147	201	GGAAGAGAAATTGAAGCCAACCT	59.171	23	GAGCAGCAACCAAAGCCTTC	60.039	20	240	31	270	AGGAAGAGAAATTGAAGCCAACC	59.171	23	GAGCAGCAACCAAAGCCTTC	60.039	20	241	30	270	GGAAGAGAAATTGAAGCCAACCT	59.171	23	GCAGCAACCAAAGCCTTCAA	59.895	20	238	31	268
Cluster-9641.21268	1	c	(TA)15(GA)13	56	1430	1485	CCACTCCGCCCATCTTTCTT	60.035	20	TGGCTTGGAAAGAAAGTCGGA	59.858	21	176	1341	1516	AGAGCACCACCACTATTGCC	60.035	20	TGGCTTGGAAAGAAAGTCGGA	59.858	21	224	1293	1516	AAGCAGTAGAGCACCACCAC	59.965	20	TGGCTTGGAAAGAAAGTCGGA	59.858	21	231	1286	1516
Cluster-9641.21269	1	c	(AG)11atattgattagattatccccttctta(AAT)10	78	56	133	CAGTGAGAAGGCAAAACTAGCA	58.859	22	CCAGCCCACACTCTACCAAG	60.036	20	192	5	196	ACAGTGAGAAGGCAAAACTAGC	58.858	22	CCAGCCCACACTCTACCAAG	60.036	20	193	4	196	CAGTGAGAAGGCAAAACTAGCA	58.859	22	GCCCACACTCTACCAAGCTT	59.963	20	189	5	193
Cluster-9641.21269	2	p2	(GA)11	22	360	381	CTTGGTAGAGTGTGGGCTGG	60.036	20	TACCCTTCTTCGACGGCAAC	60.038	20	242	177	418	AAGCTTGGTAGAGTGTGGGC	59.963	20	TACCCTTCTTCGACGGCAAC	60.038	20	245	174	418	CTTGGTAGAGTGTGGGCTGG	60.036	20	CTACCCTTCTTCGACGGCAA	59.754	20	243	177	419
Cluster-9731.0	1	p1	(T)10	10	79	88	TGGATATGTACTTGTCAAGTTTACTGT	58.628	27	GCGGAGAAGCGTGTTTCCTA	60.389	20	216	40	255	TGGATATGTACTTGTCAAGTTTACTG	57.228	26	GCGGAGAAGCGTGTTTCCTA	60.389	20	216	40	255	GGATATGTACTTGTCAAGTTTACTGT	57.227	26	GCGGAGAAGCGTGTTTCCTA	60.389	20	215	41	255
Cluster-7851.0	1	p1	(T)11	11	219	229	TCTTGGGCTCTGTGTGATTT	57.043	20	GTCAAAGGGACCCACCATCC	60.323	20	255	110	364	TCTTGGGCTCTGTGTGATTT	57.043	20	CAAAGGGACCCACCATCCAT	59.664	20	253	110	362	TCTTGGGCTCTGTGTGATTTT	57.772	21	GTCAAAGGGACCCACCATCC	60.323	20	255	110	364
Cluster-8638.0	1	p1	(T)10	10	169	178	TCGGTTTTCGGCTTGATCCA	59.964	20	TGATACGCCACACACCAACA	59.893	20	242	6	247	GGCATAGGTGGCTCGATTGA	59.893	20	TGATACGCCACACACCAACA	59.893	20	116	132	247	GGCATAGGTGGCTCGATTGA	59.893	20	AACACAGTCGGCACCTTTGA	60.107	20	177	132	308
Cluster-9641.29456	1	p2	(AT)7	14	81	94	GGTGATCCACAGCAGGTACA	59.387	20	GCTTAACCACAGCCACTTGC	60.039	20	258	48	305	GGTGATCCACAGCAGGTACA	59.387	20	CCGGAGCATCTCACGAACTT	60.109	20	200	48	247	GGTGATCCACAGCAGGTACA	59.387	20	CACATGAAGAACAGCGCCAC	60.110	20	150	48	197
Cluster-9641.29459	1	p2	(TC)6	12	4011	4022	TGCTGATTGTGTCCCCGAAA	59.890	20	AACACCAGCCCATGTGAACA	60.106	20	242	3808	4049	TTGCTGATTGTGTCCCCGAA	59.890	20	AACACCAGCCCATGTGAACA	60.106	20	243	3807	4049	TGCTGATTGTGTCCCCGAAA	59.890	20	TCAACACCAGCCCATGTGAA	59.815	20	244	3808	4051
Cluster-9641.29459	2	p1	(A)10	10	4174	4183	TGTTCACATGGGCTGGTGTT	60.106	20	GGAAAACCTCACCGAAGCCA	60.536	20	257	4030	4286	TGTTCACATGGGCTGGTGTT	60.106	20	TGGAAAACCTCACCGAAGCC	60.536	20	258	4030	4287	GAAAGGGTGGGACTTGAGCA	59.890	20	GGAAAACCTCACCGAAGCCA	60.536	20	196	4091	4286
Cluster-1840.0	1	p1	(A)14	14	66	79	ACAACAGAACCAAACCAGGA	57.181	20	CTTCCGGTCTTTTGTGGGGT	60.179	20	200	27	226	CCTACAACAGAACCAAACCAGG	59.115	22	CTTCCGGTCTTTTGTGGGGT	60.179	20	203	24	226	ACAACAGAACCAAACCAGGAA	57.906	21	CTTCCGGTCTTTTGTGGGGT	60.179	20	200	27	226
Cluster-6207.0	1	p2	(CT)6	12	35	46	ACACTCACTTCCCTCCAAATCC	59.960	22	TCTCACTCTCTCTTCGGGCA	59.962	20	177	8	184	ACACTCACTTCCCTCCAAATCC	59.960	22	TGCTCCACCCCCATCTCTTA	59.956	20	115	8	122	ACACTCACTTCCCTCCAAATCC	59.960	22	CACTCTCTCTTCGGGCAAGG	60.108	20	174	8	181
Cluster-2172.1	1	p1	(T)10	10	623	632	CGCAGAACGCATATTCGCAA	59.974	20	CCTTGGGTGTGTAAGAGCGT	59.965	20	267	555	821	CGCAGAACGCATATTCGCAA	59.974	20	CTCTCCGACTTTGGCATGGT	60.036	20	167	555	721	CGCAGAACGCATATTCGCAA	59.974	20	CTTTGGCATGGTTAGAGCGC	59.901	20	159	555	713
Cluster-9641.24722	1	p4	(TTAT)5	20	685	704	TCGATTTTGTCACTGAAATGTGT	57.250	23	ACCCTCACAAAACGCATACCA	60.203	21	244	608	851	TGCTTTTGGTTATGTTTTGTAGCA	58.093	24	ACCCTCACAAAACGCATACCA	60.203	21	206	646	851	TCGATTTTGTCACTGAAATGTGT	57.250	23	CCCTCACAAAACGCATACCAG	59.531	21	243	608	850
Cluster-9641.24722	2	c	(T)10ctttcggtgtcacagtgttatggataagggttttgtgatttgga(T)10	64	863	926	TGGTATGCGTTTTGTGAGGGT	60.203	21	TCCCATCAAAGCTTTGCCCA	60.179	20	143	831	973	TGGTATGCGTTTTGTGAGGGT	60.203	21	CCCACATCAAACCAGCGTTC	59.759	20	199	831	1029	TGGTATGCGTTTTGTGAGGGT	60.203	21	ACCTCCACAAAAACCCCACA	59.663	20	213	831	1043
Cluster-9641.24722	3	p2	(TC)8	16	1810	1825	TGATGTGGGTTTTGTTGGGGT	60.343	21	TCCAGAACAACTCCTGCACA	59.163	20	196	1663	1858	TGATGTGGGTTTTGTTGGGG	58.582	20	TCCAGAACAACTCCTGCACA	59.163	20	196	1663	1858	GATGTGGGTTTTGTTGGGGT	58.581	20	TCCAGAACAACTCCTGCACA	59.163	20	195	1664	1858
Cluster-9641.31056	1	p2	(TC)11	22	182	203	CATTGGGGGCGTGACATCTA	59.820	20	TGCATGGGTCCCATTTCTCC	60.033	20	164	81	244	CATTGGGGGCGTGACATCTA	59.820	20	CTCCCTCACATTTCCCCACC	60.034	20	148	81	228	CATTGGGGGCGTGACATCTA	59.820	20	ATTGAGTTGTCTGGAGGGCG	60.036	20	247	81	327
Cluster-9641.1091	1	p2	(GT)9	18	662	679	GGGGAGTACTGTAACAAACCCC	60.291	22	TGCCAATCTTTTTAGCCAAGCA	59.368	22	252	567	818	GGGAGTACTGTAACAAACCCCA	59.627	22	TGCCAATCTTTTTAGCCAAGCA	59.368	22	251	568	818	AGGGGAGTACTGTAACAAACCC	59.359	22	TGCCAATCTTTTTAGCCAAGCA	59.368	22	253	566	818
Cluster-9641.12233	1	p1	(A)10	10	224	233	ACCAAATGAGGTTCGGTCCA	59.231	20	CAATGGTTGCACCGGTTTGT	59.896	20	186	198	383	TGGACCAAATGAGGTTCGGT	59.231	20	CAATGGTTGCACCGGTTTGT	59.896	20	189	195	383	TGGGCCCATTGTGGTTTAGA	59.219	20	CAATGGTTGCACCGGTTTGT	59.896	20	232	152	383
Cluster-9641.31058	1	p2	(CT)6	12	28	39
Cluster-9641.22766	1	c	(TA)6tgc(AG)8	31	2047	2077	CATATGTATATGTGTGTGCGTGTG	58.331	24	GCCTCCGATGTATGCCTCTC	60.038	20	220	2020	2239	CATATGTATATGTGTGTGCGTGTG	58.331	24	ATCAGCAATGCCTCCGATGT	59.818	20	229	2020	2248	CATATGTATATGTGTGTGCGTGTG	58.331	24	GCAATGCCTCCGATGTATGC	59.761	20	225	2020	2244
Cluster-9641.22766	2	p2	(AT)8	16	2196	2211	ATGTGTGTGCGTGTGTGTAT	58.122	20	GCCTCCGATGTATGCCTCTC	60.038	20	211	2029	2239	ATATGTGTGTGCGTGTGTGT	58.122	20	GCCTCCGATGTATGCCTCTC	60.038	20	213	2027	2239	ATGTGTGTGCGTGTGTGTAT	58.122	20	ATCAGCAATGCCTCCGATGT	59.818	20	220	2029	2248
Cluster-9641.22766	3	p2	(AG)9	18	2358	2375	GAGAGGCATACATCGGAGGC	60.038	20	CACAAACCCTAATCTCTCTCTCT	57.069	23	193	2220	2412	ACATCGGAGGCATTGCTGAT	59.818	20	CACAAACCCTAATCTCTCTCTCT	57.069	23	184	2229	2412	GCATACATCGGAGGCATTGC	59.761	20	CACAAACCCTAATCTCTCTCTCT	57.069	23	188	2225	2412
Cluster-9641.22767	1	p1	(A)10	10	653	662	GCAAAGCAACCAGAGTGACA	58.976	20	TGCAAACGAATGTGCCTTGG	59.968	20	172	599	770	GCAAAGCAACCAGAGTGACA	58.976	20	CAATGAAGATGGGTGCTGCG	59.900	20	195	599	793	GCAAAGCAACCAGAGTGACA	58.976	20	GCAATGAAGATGGGTGCTGC	60.179	20	196	599	794
Cluster-9641.22767	2	p3	(GAA)6	18	2495	2512	CACAACAGCGAGCTCATTGG	59.833	20	GTGGGTCCTCTGACAGTTGG	59.965	20	254	2391	2644	CACAACAGCGAGCTCATTGG	59.833	20	GGTGGGTCCTCTGACAGTTG	59.965	20	255	2391	2645	CCACAACAGCGAGCTCATTG	59.833	20	GTGGGTCCTCTGACAGTTGG	59.965	20	255	2390	2644
Cluster-9641.22767	3	c*	(AT)7(ATAG)5*	32	3382	3413	CACATAAAGCTGCTGCCTGC	60.179	20	TTCTGCTTTGGTGATCCCCC	59.960	20	224	3218	3441	CACATAAAGCTGCTGCCTGC	60.179	20	CTGCTTTGGTGATCCCCCTT	59.960	20	222	3218	3439	ACATAAAGCTGCTGCCTGCT	60.323	20	TTCTGCTTTGGTGATCCCCC	59.960	20	223	3219	3441
Cluster-9641.22767	4	p2	(TA)8	16	5861	5876	CCACTCAAGCAATTTGGGGC	60.037	20	TGTGCAGTGTACGTTTCTGT	57.697	20	168	5828	5995	GCCCCACTCAAGCAATTTGG	60.037	20	TGTGCAGTGTACGTTTCTGT	57.697	20	171	5825	5995	TCTGCCCCACTCAAGCAATT	59.887	20	TGTGCAGTGTACGTTTCTGT	57.697	20	174	5822	5995
Cluster-9641.22767	5	p2	(AG)10	20	6719	6738	ATCGGAGCCAGAGAGATCCG	60.893	20	CTCTCTGTCCTGTTCCTCTCC	58.901	21	142	6621	6762	ATCGGAGCCAGAGAGATCCG	60.893	20	TCTCTGTCCTGTTCCTCTCC	57.776	20	141	6621	6761	CGGAGCCAGAGAGATCCGAA	61.104	20	CTCTCTGTCCTGTTCCTCTCC	58.901	21	140	6623	6762
Cluster-9641.22762	1	c	(T)12ccattacagttagttatatttcaatttttgttgatgaaataaacttctgtttttccagtctattattattgcgaattac(AT)7	105	174	278	CGGACATCTGTGGTCTCGTC	60.179	20	TGGACTTGCCAAGTGGTGTT	60.034	20	272	82	353	CACGGACATCTGTGGTCTCG	60.457	20	TGGACTTGCCAAGTGGTGTT	60.034	20	274	80	353	CGGACATCTGTGGTCTCGTC	60.179	20	GCCAAGTGGTGTTTCGAACG	60.317	20	265	82	346
Cluster-9641.22762	2	p2	(CT)6	12	1442	1453	TGCGAGCAAGGACTTCAACT	59.893	20	TGACGGGGAAGGGAGAGAAT	59.957	20	100	1386	1485	TGCGAGCAAGGACTTCAACT	59.893	20	ATGACGGGGAAGGGAGAGAA	59.957	20	101	1386	1486	TGCGAGCAAGGACTTCAACT	59.893	20	GCGGGCGGTACATATATCGT	59.828	20	194	1386	1579
Cluster-9641.22761	1	p1	(T)13	13	850	862	TCGCATTTTCTCTGGTGGGA	59.310	20	ACCATTCACACTACCACCACT	58.945	21	147	761	907	GTCGCATTTTCTCTGGTGGG	59.195	20	ACCATTCACACTACCACCACT	58.945	21	148	760	907	TCGCATTTTCTCTGGTGGGAA	59.927	21	ACCATTCACACTACCACCACT	58.945	21	147	761	907
Cluster-9641.22768	1	p1	(A)10	10	2529	2538	AGCACTCAATAACAACGGGTCT	59.961	22	AGCTTTGTGACTGCGTCTGA	59.895	20	131	2493	2623	AGCACTCAATAACAACGGGTCT	59.961	22	GCTTTGTGACTGCGTCTGAC	59.767	20	130	2493	2622	AGCACTCAATAACAACGGGTCT	59.961	22	TGTTGTGGCCGGCTCAATAA	60.251	20	223	2493	2715
Cluster-9641.22768	2	c	(AG)8ggagggagtagggcagtggtaacatgc(AT)6agatacgta(TATG)7	92	4542	4633	CCGAAAACCCATCAAACCGG	59.757	20	TTCCCACCCAATTTCTCTCTC	57.279	21	235	4423	4657	GCCGAAAACCCATCAAACCG	60.388	20	TTCCCACCCAATTTCTCTCTC	57.279	21	236	4422	4657	GGGCCAGAGAGATCCGAAAT	59.238	20	TTCCCACCCAATTTCTCTCTC	57.279	21	216	4442	4657
Cluster-9641.5127	1	c	(AT)12aatatataaacgtatacat(AG)7	57	63	119	CACCTCTCTCGATTCTCGTGT	59.259	21	CACCGGAGAGACCTTGTTCC	60.037	20	214	22	235	CACCTCTCTCGATTCTCGTGT	59.259	21	CCACCGGAGAGACCTTGTTC	60.037	20	215	22	236	CACCTCTCTCGATTCTCGTGT	59.259	21	GATCTGAGATCGCCGGAGTG	60.040	20	276	22	297
Cluster-9641.5125	1	p2	(GT)6	12	245	256	AACGTGTGTGTATCGGCAGT	59.967	20	TTGCGTGTATTGGGGTGTGT	60.179	20	249	215	463	TGTGTGTATCGGCAGTGTGT	59.609	20	TTGCGTGTATTGGGGTGTGT	60.179	20	245	219	463	AACGTGTGTGTATCGGCAGT	59.967	20	GCGTGTATTGGGGTGTGTGA	60.604	20	247	215	461
Cluster-9641.5125	2	p2	(AT)6	12	413	424	AACGTGTGTGTATCGGCAGT	59.967	20	TTGCGTGTATTGGGGTGTGT	60.179	20	249	215	463	GTGTTATGCGTGCGTGTGTT	60.042	20	TTGCGTGTATTGGGGTGTGT	60.179	20	212	252	463	TATGCGTGCGTGTGTTTGTG	60.042	20	TTGCGTGTATTGGGGTGTGT	60.179	20	208	256	463
Cluster-9641.5122	1	p3	(GAA)5	15	133	147	AGAGATGCTGTGCTGTTGGG	60.322	20	GGCCCAAGATCATAGCCTCC	59.963	20	240	12	251	AGAGATGCTGTGCTGTTGGG	60.322	20	TAGAGAGATGGTGAGCGGCT	60.106	20	191	12	202	ACCCTAGCTGCTCCATACGT	60.397	20	GGCCCAAGATCATAGCCTCC	59.963	20	146	106	251
Cluster-421.0	1	p1	(T)16	16	376	391
Cluster-9641.5129	1	p1	(T)20	20	1934	1953	TGGGAATTGAAACGTGGACT	57.350	20	TATCCTCAGAGGCACCGGAA	60.033	20	115	1895	2009	TGGGAATTGAAACGTGGACT	57.350	20	TTATCCTCAGAGGCACCGGA	60.033	20	116	1895	2010	TGGGAATTGAAACGTGGACT	57.350	20	CGGAACCTTCCTGGGAGAAC	60.036	20	100	1895	1994
Cluster-13814.1	1	p1	(T)13	13	165	177	TGCATCATGGTGAAGTGGCT	59.961	20	TGGCTTCTTTATGCGGTTTGG	59.456	21	240	86	325	TGCATCATGGTGAAGTGGCT	59.961	20	GGCTTCTTTATGCGGTTTGGT	59.456	21	239	86	324	TGCATCATGGTGAAGTGGCT	59.961	20	ATGGCTTCTTTATGCGGTTTGG	59.834	22	241	86	326
Cluster-8843.0	1	c*	(A)15(AG)6*	26	1	26
Cluster-6311.1	1	p1	(A)10	10	560	569	GCTGATGAGAAGAAAAAGGGGG	59.243	22	AAGTGCATACAAGGGGCTCC	60.034	20	225	528	752	GCTGATGAGAAGAAAAAGGGGG	59.243	22	AAGGGGCTCCAACCATTTGT	59.809	20	215	528	742	GCTGATGAGAAGAAAAAGGGGG	59.243	22	ACAAGGGGCTCCAACCATTT	59.809	20	217	528	744
Cluster-9641.26108	1	p1	(T)15	15	619	633	AGTCCCGAGGATTCTGAGCT	60.033	20	TGTCCCAACAATCTGTATTGGG	58.304	22	203	500	702	AGTCCCGAGGATTCTGAGCT	60.033	20	ATGTCCCAACAATCTGTATTGGG	58.719	23	204	500	703	AGTCCCGAGGATTCTGAGCT	60.033	20	GATGTCCCAACAATCTGTATTGGG	59.661	24	205	500	704
Cluster-9641.26109	1	p1	(A)12	12	267	278	GAGGAAGAGGGTGCAGAGTG	59.751	20	AAATCGCACCGATCCAAGGT	60.035	20	273	87	359	AGGAAGAGGGTGCAGAGTGT	60.473	20	AAATCGCACCGATCCAAGGT	60.035	20	272	88	359	GAGGAAGAGGGTGCAGAGTG	59.751	20	ACGAAAATCGCACCGATCCA	60.391	20	277	87	363
Cluster-9641.34101	1	p1	(T)10	10	3397	3406
Cluster-9641.34100	1	p2	(AT)12	24	192	215	GTCCTGACAAGTCGAGTCCA	59.040	20	CAAACGTGACTTGCAGCTCC	60.041	20	268	30	297	GTCCTGACAAGTCGAGTCCA	59.040	20	CCAAACGTGACTTGCAGCTC	60.041	20	269	30	298	TGTCCTGACAAGTCGAGTCC	59.040	20	CAAACGTGACTTGCAGCTCC	60.041	20	269	29	297
Cluster-9641.34100	2	p1	(T)11	11	411	421	CGGGTATCTAGCTACCGATGC	59.867	21	ATTCGAGCCCCGTCTCATTC	59.895	20	276	302	577	GGCAACGGGTATCTAGCTACC	59.999	21	CCCCGTCTCATTCCCCTTTT	59.668	20	274	297	570	GCAACGGGTATCTAGCTACCG	60.336	21	ATTCGAGCCCCGTCTCATTC	59.895	20	280	298	577
Cluster-9641.34103	1	p1	(A)13	13	296	308	TTTAAGGTGCCAGCGCTAGG	60.392	20	GAGCAGTTTTATGGCATACCGT	59.057	22	270	138	407	TTTAAGGTGCCAGCGCTAGG	60.392	20	AGCAGTTTTATGGCATACCGT	58.001	21	269	138	406	TTTAAGGTGCCAGCGCTAGG	60.392	20	CAGAGCAGTTTTATGGCATACCG	59.997	23	272	138	409
Cluster-9641.34102	1	p2	(GA)13	26	297	322	TCTGCGAGATTTGTCCTCCG	59.827	20	CTCTCAGCACCCACCCAAT	59.312	19	201	144	344	TCTGCGAGATTTGTCCTCCG	59.827	20	TTTCCCTCTCAGCACCCAC	59.239	19	206	144	349	TTCCCAGTGAGCAATCTCCG	59.750	20	CTCTCAGCACCCACCCAAT	59.312	19	267	78	344
Cluster-9641.34109	1	p2	(TG)17	34	495	528	CTGTCCACCGCCGATATTGT	60.179	20	CAGTGCAGTCTTCCTCGACA	59.685	20	219	418	636	CTGTCCACCGCCGATATTGT	60.179	20	TTCCAGTGCAGTCTTCCTCG	59.682	20	222	418	639	TGTCCACCGCCGATATTGTT	59.749	20	CAGTGCAGTCTTCCTCGACA	59.685	20	218	419	636
Cluster-9641.34001	1	c	(TC)6cc(CT)6	26	954	979	CTGTTCACGGGACCTGTGAA	59.894	20	GGCGCCAATTCTGTGCTTTT	60.320	20	226	786	1011	GGATCTGTTCACGGGACCTG	60.108	20	GGCGCCAATTCTGTGCTTTT	60.320	20	230	782	1011	TGTTCACGGGACCTGTGAAC	60.179	20	GGCGCCAATTCTGTGCTTTT	60.320	20	225	787	1011
Cluster-9641.5698	1	p2	(TC)6	12	2088	2099
Cluster-9641.5694	1	p1	(T)10	10	963	972	GGATAGAGGCGGCGATATCG	59.970	20	TTTTGGCGGGTCGGGGTG	62.959	18	212	796	1007	TGAGGATAGAGGCGGCGATA	59.962	20	TTTTGGCGGGTCGGGGTG	62.959	18	215	793	1007	GATATCGACGGTGGAGAGCC	59.759	20	TTTTGGCGGGTCGGGGTG	62.959	18	258	750	1007
Cluster-9641.5695	1	p1	(A)10	10	680	689
Cluster-9641.5696	1	p2	(AG)6	12	1738	1749
Cluster-9641.5690	1	p2	(TC)9	18	1371	1388
Cluster-9641.5691	1	p1	(T)11	11	766	776
Cluster-9641.5692	1	p2	(TA)6	12	1321	1332	AGGTGGGCGTCTCTGTAGAT	60.033	20	AAACAGGGGTAAGGTCTGCG	59.964	20	140	1269	1408	AGGTGGGCGTCTCTGTAGAT	60.033	20	TACCCTTTCTAGACCCCGCA	59.958	20	113	1269	1381	AGGTGGGCGTCTCTGTAGAT	60.033	20	ACAGGGGTAAGGTCTGCGTA	60.252	20	138	1269	1406
Cluster-9641.5692	2	p2	(AT)14	28	2991	3018	TCAGACAGAACACCGCCTTC	59.966	20	TGCCTTGGGTTACAGAAACGA	59.859	21	186	2940	3125	CTCAGACAGAACACCGCCTT	59.966	20	TGCCTTGGGTTACAGAAACGA	59.859	21	187	2939	3125	ACACCGCCTTCCGATTTGAT	60.035	20	TGCCTTGGGTTACAGAAACGA	59.859	21	177	2949	3125
Cluster-9641.5692	3	p4	(GTAT)6	24	3219	3242	TCGTTTCTGTAACCCAAGGCA	59.859	21	CGTCTGAGTCCACCAGATCG	59.900	20	259	3105	3363	TCGTTTCTGTAACCCAAGGCA	59.859	21	GTCTGAGTCCACCAGATCGC	60.179	20	258	3105	3362	GGATGGTAGCCTTCTTCGTCA	59.519	21	CGTCTGAGTCCACCAGATCG	59.900	20	176	3188	3363
Cluster-13819.0	1	p1	(T)12	12	680	691	CCCATGTCCCTGACCAGAAC	60.035	20	AAACTCCCCACCCCCAAAAG	60.105	20	214	559	772	CCCATGTCCCTGACCAGAAC	60.035	20	CCCACCCCCAAAAGTCACTT	60.106	20	208	559	766	GAACATGGCCACCACCACTA	59.962	20	AAACTCCCCACCCCCAAAAG	60.105	20	198	575	772
Cluster-4573.0	1	p1	(G)10	10	1	10
Cluster-4573.0	2	p4	(AAAT)5	20	355	374
Cluster-9641.2470	1	p2	(AG)8	16	89	104	GGGGAGGTGAGAGAGATAGGG	60.203	21	AACCACTGGTCGGATGGATG	59.747	20	204	42	245	GGGGAGGTGAGAGAGATAGGG	60.203	21	GAAACCACTGGTCGGATGGA	59.676	20	206	42	247	GGGGAGGTGAGAGAGATAGGG	60.203	21	AGAAACCACTGGTCGGATGG	59.675	20	207	42	248
Cluster-9641.2473	1	p1	(A)10	10	1458	1467	CAAGGCAAATCCCACAAAGGA	59.030	21	GCATGTGTGCGCATATACTTGT	59.968	22	264	1306	1569	TCAAGGCAAATCCCACAAAGG	59.030	21	GCATGTGTGCGCATATACTTGT	59.968	22	265	1305	1569	CGAATTCAAGGCAAATCCCACA	59.769	22	GCATGTGTGCGCATATACTTGT	59.968	22	270	1300	1569
Cluster-9641.2472	1	p1	(T)15	15	2086	2100
Cluster-9641.2475	1	c	(A)15tctgattatc(A)13	38	206	243	AGCTCCAAATCAAGTGTCAGA	57.223	21	GCTTCAGCGTTGATATTTGGCT	59.902	22	172	156	327	AGCTCCAAATCAAGTGTCAGA	57.223	21	TGCTTCAGCGTTGATATTTGGC	60.159	22	173	156	328	ACAAAGCAGCTCAAAAATACCCT	59.102	23	GCTTCAGCGTTGATATTTGGCT	59.902	22	267	61	327
Cluster-9641.2475	2	p2	(AT)15	30	529	558
Cluster-9641.2474	1	p2	(CT)6	12	284	295	CCGTGCTTGGATTCGTAAACG	60.202	21	GCAGTTGGATCGATCGGACA	60.179	20	168	214	381	CCGTGCTTGGATTCGTAAACG	60.202	21	TGCAGTTGGATCGATCGGAC	60.179	20	169	214	382	CCGTGCTTGGATTCGTAAACG	60.202	21	GTGCAGTTGGATCGATCGGA	60.179	20	170	214	383
Cluster-9641.22180	1	p2	(AT)10	20	1990	2009	ACGGAAAGTAACCTCACACCA	59.236	21	GCCTTTGTGGTCGTGCATTT	59.968	20	280	1956	2235	ACGGAAAGTAACCTCACACCA	59.236	21	AGTTGGAGGCGTGTGATGTT	59.891	20	160	1956	2115	CGGAAAGTAACCTCACACCAC	58.859	21	GCCTTTGTGGTCGTGCATTT	59.968	20	279	1957	2235
Cluster-9641.22187	1	c	(AG)7aa(AG)6	28	1843	1870
Cluster-9641.22189	1	p1	(T)10	10	1103	1112	ATCGGTTTCGCCCTTGACTT	59.964	20	AGAAGTGGGAATGAATGGTTCTGA	59.957	24	190	984	1173	AATCGGTTTCGCCCTTGACT	59.964	20	AGAAGTGGGAATGAATGGTTCTGA	59.957	24	191	983	1173	CAATCGGTTTCGCCCTTGAC	59.832	20	AGAAGTGGGAATGAATGGTTCTGA	59.957	24	192	982	1173
Cluster-9641.22189	2	p1	(A)13	13	1626	1638
Cluster-9641.18465	1	p2	(GA)6	12	49	60	AGGCAACCTATTTAAAGGGCA	57.534	21	TCCTCACAGGAAATGCTGCA	59.599	20	174	16	189	AGGCAACCTATTTAAAGGGCA	57.534	21	CGTCAGAGGACTCCAATGGC	60.461	20	126	16	141	AGGCAACCTATTTAAAGGGCA	57.534	21	GTCAGAGGACTCCAATGGCA	59.385	20	125	16	140
Cluster-9641.18465	2	p2	(CT)10	20	3311	3330
Cluster-8173.0	1	p2	(AG)8	16	1211	1226	ATGTGTGGGGAGCTCAATCG	60.108	20	CACAAACCCAATTGAGCTTCTT	57.673	22	241	1018	1258	GCCGATTATTGGTCCCCTGT	59.817	20	CACAAACCCAATTGAGCTTCTT	57.673	22	101	1158	1258	TGGACTATGTGTGGGGAGCT	60.253	20	CACAAACCCAATTGAGCTTCTT	57.673	22	247	1012	1258
Cluster-9641.18466	1	p3	(CAT)6	18	2015	2032	GTTGGTATCGCTCCTGCTGT	60.108	20	CCGTCAAGAAGAAACCCCCA	59.890	20	147	1978	2124	GGTCAACAATGGTGGCGATG	59.829	20	CCGTCAAGAAGAAACCCCCA	59.890	20	243	1882	2124	TTGGTATCGCTCCTGCTGTC	59.824	20	CCGTCAAGAAGAAACCCCCA	59.890	20	146	1979	2124
Cluster-9641.18466	2	p2	(AG)6	12	2483	2494	TGCGCTGCTACTTCCTGAAA	59.965	20	TAAAAGCCCTAGTAGCCCGC	59.533	20	141	2394	2534	AAGGAGGAGGCACAGTCGTA	60.252	20	TAAAAGCCCTAGTAGCCCGC	59.533	20	275	2260	2534	GGCACAGTCGTACAAGGACT	59.683	20	TAAAAGCCCTAGTAGCCCGC	59.533	20	267	2268	2534
Cluster-9641.18460	1	p3	(TGC)21	63	37	99	GCTGCAGCTTTGTTTGTTGG	59.068	20	GGAATGGGTAGCTTGCAACC	59.182	20	268	4	271	GCAGCTTTGTTTGTTGGAGC	58.788	20	GGAATGGGTAGCTTGCAACC	59.182	20	265	7	271	GCTGCAGCTTTGTTTGTTGG	59.068	20	AGCAACAAGAACAGCAGATGC	59.731	21	195	4	198
Cluster-9641.18460	2	p3	(TTG)5	15	1802	1816	TTCTGCGAGTTTTGTTGCGG	59.971	20	CACAGCAACAGTTGGGTTCG	59.971	20	163	1703	1865	TTCTGCGAGTTTTGTTGCGG	59.971	20	CAACAGTTGGGTTCGCAAGG	59.969	20	158	1703	1860	TTCTGCGAGTTTTGTTGCGG	59.971	20	TCCACAGCAACAGTTGGGTT	60.034	20	165	1703	1867
Cluster-9641.18460	3	p3	(TGC)5	15	2665	2679	TCGTTGAATTTGGCTGCTGC	60.039	20	AACAGCCCATTATGCAGCCT	60.033	20	189	2629	2817	TCGTTGAATTTGGCTGCTGC	60.039	20	CAACAGCCCATTATGCAGCC	59.896	20	190	2629	2818	GCATGCCATTCTGTTGTCCC	59.826	20	AACAGCCCATTATGCAGCCT	60.033	20	231	2587	2817
Cluster-9641.18460	4	p3	(GCT)5	15	2945	2959	AGGCTGCATAATGGGCTGTT	60.033	20	GCAAATGCAAGGGAGACAGC	60.109	20	244	2798	3041	GGCTGCATAATGGGCTGTTG	59.896	20	GCAAATGCAAGGGAGACAGC	60.109	20	243	2799	3041	AGGCTGCATAATGGGCTGTT	60.033	20	TGCAAGGGAGACAGCAAGTT	59.817	20	239	2798	3036
Cluster-9641.26297	1	p4	(CTGC)5	20	2579	2598	AGAAGTCCAGCTCAGCAACC	59.964	20	AGGATCCACTGCCTGAAAGC	60.035	20	261	2438	2698	GCTCAGCAACCATGGATCCT	60.107	20	AGGATCCACTGCCTGAAAGC	60.035	20	252	2447	2698	AGCTCAGCAACCATGGATCC	60.107	20	AGGATCCACTGCCTGAAAGC	60.035	20	253	2446	2698
Cluster-9641.18461	1	p2	(GA)10	20	1062	1081	GGGGACGGAATTCCATGGTT	60.034	20	ATCACCGTCCCCAAAATCCC	60.034	20	110	995	1104	GGATTGTCCGGCGTCCTTAT	59.894	20	ATCACCGTCCCCAAAATCCC	60.034	20	250	855	1104	GATGACGGTGATGTCCAGGG	60.179	20	ATCACCGTCCCCAAAATCCC	60.034	20	127	978	1104
Cluster-9641.18462	1	p1	(A)28	28	1	28
Cluster-9641.18462	2	p2	(AT)15	30	578	607
Cluster-9641.18463	1	c	(AC)15atatatatagtctaattgtgtgattttatgtgtagtgagatctaaaagcataaggagaagacgtacccatggaaattggagaa(AG)6	125	2760	2884
Cluster-9641.32902	1	p1	(T)11	11	523	533	GGGATTGCTTGGAGGATGCT	60.106	20	AGCAACCCACAACTAAATAGCA	58.238	22	137	483	619	GGGATTGCTTGGAGGATGCT	60.106	20	AGCAACCCACAACTAAATAGCAAC	60.022	24	137	483	619	TGGGATTGCTTGGAGGATGC	60.396	20	AGCAACCCACAACTAAATAGCA	58.238	22	138	482	619
Cluster-9641.34814	1	p1	(A)10	10	188	197	ACTGATTGTAGGAGCCATCATAGG	59.714	24	GTCGGTTCGGTTTGGTTTCC	59.691	20	186	76	261	ACTGATTGTAGGAGCCATCATAGG	59.714	24	AGAAGTCGGTTCGGTTTGGT	59.533	20	190	76	265	TGTAACTGATTGTAGGAGCCATCA	59.530	24	GTCGGTTCGGTTTGGTTTCC	59.691	20	190	72	261
Cluster-9027.1	1	c	(AAAG)5atgacttcatccgcgatgctatcataacgttatctcattcatcacccaagtttttgttataaa(T)10	93	347	439	ACCCTGAATGGATATAGGCTGT	58.397	22	TCCAGTCTTTAGTGTAACGCAA	57.675	22	271	247	517	ACCCTGAATGGATATAGGCTGT	58.397	22	ATCCAGTCTTTAGTGTAACGCA	57.469	22	272	247	518	ACCCTGAATGGATATAGGCTGT	58.397	22	TCCAGTCTTTAGTGTAACGCAAT	58.110	23	271	247	517
Cluster-9641.14292	1	p2	(GA)10	20	1744	1763
Cluster-9641.14291	1	p2	(AG)7	14	2116	2129	ACTGAGAAAGACTGTAATGTGCAC	59.248	24	CAAAGCCGTCGACAATAGCG	59.975	20	176	1981	2156	ACTGAGAAAGACTGTAATGTGCAC	59.248	24	TCCAGATCGAATACGCTGCC	59.968	20	195	1981	2175	ACTGAGAAAGACTGTAATGTGCAC	59.248	24	TAACGACCTTCTCCCCCGAT	60.033	20	225	1981	2205
Cluster-9641.14291	2	p2	(CT)7	14	2246	2259	CGCTATTGTCGACGGCTTTG	59.975	20	CAAGACAGCACCAGACCAGA	59.606	20	146	2137	2282	CGCTATTGTCGACGGCTTTG	59.975	20	TCAAGACAGCACCAGACCAG	59.606	20	147	2137	2283	GGCAGCGTATTCGATCTGGA	59.968	20	CAAGACAGCACCAGACCAGA	59.606	20	127	2156	2282
Cluster-9641.14297	1	p1	(A)10	10	87	96	TGAATAAACAGAATCCACCTCAAGT	58.457	25	CCGAAGAAGAAAAGCAGCTTCC	60.096	22	108	57	164	TGAATAAACAGAATCCACCTCAAGT	58.457	25	ACCGAAGAAGAAAAGCAGCT	57.738	20	109	57	165	CAGTAGCTTCATTATGAAACTAGGCA	59.237	26	CCGAAGAAGAAAAGCAGCTTCC	60.096	22	139	26	164
Cluster-9641.14297	2	p1	(A)31	31	1245	1275	TCACATGGAAAACTGGCCAAG	59.037	21	TGAGACAGTTGGAGCTGCAG	59.966	20	148	1221	1368	TCACATGGAAAACTGGCCAAG	59.037	21	GAGACAGTTGGAGCTGCAGT	59.965	20	147	1221	1367	TCACATGGAAAACTGGCCAA	57.921	20	TGAGACAGTTGGAGCTGCAG	59.966	20	148	1221	1368
Cluster-9641.14294	1	c	(AG)7ggagagg(GA)8	37	200	236	TGCAGCTCCATCTCTCTCCT	60.032	20	AGCACACCCCAGAAGCAAAT	60.179	20	234	175	408	GTGCAGCTCCATCTCTCTCC	59.895	20	AGCACACCCCAGAAGCAAAT	60.179	20	235	174	408	GGTGCAGCTCCATCTCTCTC	59.895	20	AGCACACCCCAGAAGCAAAT	60.179	20	236	173	408
Cluster-9641.14299	1	p1	(A)11	11	202	212	TACACTTCACCCCTGATGCG	59.751	20	CCTTGGGTGAAACTGTGGGT	60.106	20	180	144	323	TACACTTCACCCCTGATGCG	59.751	20	TCCTTGGGTGAAACTGTGGG	59.815	20	181	144	324	TACACTTCACCCCTGATGCG	59.751	20	AGTGTGCTAACCAAGGGCAA	59.815	20	219	144	362
Cluster-9641.14298	1	p1	(A)11	11	2567	2577	GGCGTCGTTAAAAAGGCGTT	60.041	20	GTTTGCCTAGGTGCTCGTCT	60.037	20	270	2458	2727	GAGGCGTCGTTAAAAAGGCG	60.179	20	GTTTGCCTAGGTGCTCGTCT	60.037	20	272	2456	2727	CGAGGCGTCGTTAAAAAGGC	60.179	20	GTTTGCCTAGGTGCTCGTCT	60.037	20	273	2455	2727
Cluster-9641.14298	2	c	(A)12g(A)13	26	4895	4920	CAACAGTGGTGCTAGGCAGA	59.965	20	AAGCTCGTCTTCTTCCTCGC	60.109	20	192	4785	4976	AACAGTGGTGCTAGGCAGAC	59.965	20	AAGCTCGTCTTCTTCCTCGC	60.109	20	191	4786	4976	GTGCTAGGCAGACCCTCTTG	60.108	20	AAGCTCGTCTTCTTCCTCGC	60.109	20	184	4793	4976
Cluster-9641.14298	3	c	(AG)6tggaggctccggtgttcaccgccgtcaatatctgccgatcactcgccgttaagttccccatcaccgcctgtaccgtcgccatttccttctgat(TC)9	123	5040	5162	GCGAGGAAGAAGACGAGCTT	60.109	20	CCATGGAGCCAGAGAAGAGC	60.179	20	240	4957	5196	ACAGAGAGGGCGAGGAAGAA	60.252	20	CCATGGAGCCAGAGAAGAGC	60.179	20	249	4948	5196	GGGTGGGAGAAGAGGGTACA	60.253	20	CCATGGAGCCAGAGAAGAGC	60.179	20	266	4931	5196
Cluster-9641.10999	1	p1	(T)10	10	143	152	CTTCACTGGCCCATCCGTT	60.002	19	TGCAGTGTCCCGACTTTTCA	59.821	20	278	84	361	CTTCACTGGCCCATCCGTT	60.002	19	TCTGCAGTGTCCCGACTTTT	59.532	20	280	84	363	TTCACTGGCCCATCCGTTG	60.303	19	TGCAGTGTCCCGACTTTTCA	59.821	20	277	85	361
Cluster-9641.15748	1	p1	(A)19	19	2	20
Cluster-9641.15748	2	c	(GAA)5gctgaactcgctgcagagcttagcactgattctgccgccattttta(CT)11	83	3149	3231	TAGGGCAGAGGCGGATACTT	60.106	20	AAACCAACACTGCGCTCTCT	60.179	20	253	3014	3266	TAGGGCAGAGGCGGATACTT	60.106	20	AGAAACCAACACTGCGCTCT	60.179	20	255	3014	3268	TAGGGCAGAGGCGGATACTT	60.106	20	GAAACCAACACTGCGCTCTC	59.764	20	254	3014	3267
Cluster-9641.15749	1	p2	(AG)18	36	1	36
Cluster-9641.10994	1	p2	(TC)6	12	3048	3059	TCAAACACCGCCTCCTTACC	59.964	20	TGCTCCTCTCATCTCTCCCC	60.106	20	209	2930	3138	TCAAACACCGCCTCCTTACC	59.964	20	TCTCTCCCCGCAGCTAATCT	60.106	20	198	2930	3127	AGACTTCGCCGGGTTGAATT	59.964	20	TGCTCCTCTCATCTCTCCCC	60.106	20	145	2994	3138
Cluster-9641.10995	1	p1	(A)10	10	16	25
Cluster-9641.10995	2	p1	(A)16	16	212	227	CCCGGCATAAATCCCTCTCC	59.963	20	GGGAGCGGTTTGGGGATAAA	60.034	20	165	103	267	CCCTCTCCTCCTCCTTCCAA	59.957	20	GGGAGCGGTTTGGGGATAAA	60.034	20	153	115	267	CCCGGCATAAATCCCTCTCC	59.963	20	GAAATGGTATCGGGAGCGGT	59.894	20	176	103	278
Cluster-9641.10995	3	p1	(T)22	22	2241	2262
Cluster-9641.10997	1	p2	(GA)14	28	30	57	ATCAACCCAGCAGGACAGC	60.002	19	CTTGAGGGTCACTGCTGAGG	60.037	20	225	5	229	ATCAACCCAGCAGGACAGC	60.002	19	GGAGACTTGAGGGTCACTGC	60.037	20	230	5	234	ATCAACCCAGCAGGACAGC	60.002	19	AGGGTCACTGCTGAGGTGTA	60.179	20	221	5	225
Cluster-9641.10997	2	p1	(A)15	15	287	301	CCTCAGCAGTGACCCTCAAG	60.037	20	TGCATAGGCGGATGATGAACT	59.582	21	135	210	344	GCAGTGACCCTCAAGTCTCC	60.037	20	TGCATAGGCGGATGATGAACT	59.582	21	130	215	344	TACACCTCAGCAGTGACCCT	60.179	20	TGCATAGGCGGATGATGAACT	59.582	21	139	206	344
Cluster-9641.10997	3	c*	(T)14gccgtttttacctacaaaagtttgaagtttaagttgtatacatctagcttttcttttactttgagaaaaagctaagg(T)13(TTA)6*	120	707	826	GGTTGCATTTGGAGCTCAGC	60.109	20	ACACTGGATCGAAATGTGACA	57.599	21	264	672	935	GGTTGCATTTGGAGCTCAGC	60.109	20	ACAAAAGGTACCATAAGTGCAGC	59.494	23	195	672	866	GGTTGCATTTGGAGCTCAGC	60.109	20	AGGTACCATAAGTGCAGCTTT	57.279	21	190	672	861
Cluster-9641.10990	1	p2	(CT)11	22	210	231	GGATGCCCCTGAAAGAAAAAGT	59.100	22	GAGCGGTCCAGAATTCCGAA	60.108	20	210	48	257	GGATGCCCCTGAAAGAAAAAGT	59.100	22	GGTTTTGCTGCTGCTGTTGT	60.179	20	255	48	302	TGCCCCTGAAAGAAAAAGTCA	57.975	21	GAGCGGTCCAGAATTCCGAA	60.108	20	207	51	257
Cluster-9641.10990	2	p1	(T)10	10	466	475	ACAACAGCAGCAGCAAAACC	60.179	20	AGACGAACTCATTTGGGATCGA	59.504	22	258	283	540	CGGCAATTACAACAGCAGCA	59.759	20	AGACGAACTCATTTGGGATCGA	59.504	22	266	275	540	CCAAATGGGTTCCCCTCGTT	60.252	20	AGACGAACTCATTTGGGATCGA	59.504	22	231	310	540
Cluster-9641.10990	3	c	(T)12aaattgaattaattttggggtgattgtaaattgagctctgtttttttta(T)11	72	662	733	TCGATCCCAAATGAGTTCGTCT	59.504	22	GTCGGACCTCTTCTTCTGCC	60.109	20	262	519	780	TCGATCCCAAATGAGTTCGTCT	59.504	22	GGTCGGACCTCTTCTTCTGC	60.109	20	263	519	781	TGTCTGTTTTTGACGCTCTGT	58.372	21	GTGAACGCAGAGAGAACCCA	59.966	20	241	599	839
Cluster-9641.10990	4	p1	(A)13	13	2117	2129	TAGCCGCGTCAACATTAGCA	60.109	20	CAATCACGAACACGCCTTCC	59.834	20	152	2034	2185	ATCGGCCGGAGCAAAATTTG	59.827	20	CAATCACGAACACGCCTTCC	59.834	20	275	1911	2185	TAGCCGCGTCAACATTAGCA	60.109	20	ATCACGAACACGCCTTCCAA	60.250	20	150	2034	2183
Cluster-9641.10991	1	p1	(A)11	11	8	18
Cluster-9641.10991	2	p1	(A)16	16	328	343	TCGGTTCGTTCTTGACTCGA	59.053	20	AGGCAGTGGTGGGTCTCTAT	59.957	20	273	248	520	TCGGTTCGTTCTTGACTCGA	59.053	20	AAGGCAGTGGTGGGTCTCTA	60.179	20	274	248	521	TCGGTTCGTTCTTGACTCGA	59.053	20	CCTACCTCGGCCAAGCTAAC	60.179	20	221	248	468
Cluster-9641.26158	1	p1	(A)15	15	297	311	ACCCGGTTTCCAAGTACTGT	58.866	20	GGCCATACTCCTTCGCGATT	60.250	20	273	156	428	ACCCGGTTTCCAAGTACTGT	58.866	20	TTAGGCCATACTCCTTCGCG	59.612	20	276	156	431	ACCCGGTTTCCAAGTACTGT	58.866	20	TAGGCCATACTCCTTCGCGA	60.467	20	275	156	430
Cluster-9641.20859	1	p2	(AG)8	16	377	392	GGGCAACAGACTGAGAGGTC	60.037	20	CTCTGCTTCTCAAGGAGCCC	60.108	20	229	344	572	GGCGGATCTCCCCTCTATCT	59.960	20	ACCACTCAATGTTTCGGCCT	59.890	20	277	143	419	ATTCGTTTGCTTACGTGGCG	59.835	20	AAGCCTTGACTGAAGAGCCC	59.963	20	273	168	440
Cluster-9641.20859	2	p1	(A)22	22	532	553	AATGAATTTGTGCGAGGGCG	59.829	20	TGCCTTAAGGGTGCCTTGAG	59.962	20	248	465	712	AATGAATTTGTGCGAGGGCG	59.829	20	GTGCCTTAAGGGTGCCTTGA	60.251	20	249	465	713	AATGAATTTGTGCGAGGGCG	59.829	20	AGTGCCTTAAGGGTGCCTTG	60.251	20	250	465	714
Cluster-9641.20853	1	c	(TA)6aatacaataaataaaataggtagataactttttaaaacagacacgacattcacccacgtagtgtggttct(A)10	92	613	704	TGAAGCATCAAGAAACCCTCA	57.493	21	TGGGACTTTTGTTGAGCCCT	59.444	20	279	546	824	TGAAGCATCAAGAAACCCTCAA	58.169	22	TGGGACTTTTGTTGAGCCCT	59.444	20	279	546	824	ACCCATTTTCCAGTTCTTCCT	57.096	21	TGGGACTTTTGTTGAGCCCT	59.444	20	243	582	824
Cluster-9641.20850	1	p2	(AT)7	14	383	396	CTCGCAGAAATTGAGTTGCTCA	59.518	22	GAACCCCAGGAAGTCAACCA	59.523	20	275	332	606	CTCGCAGAAATTGAGTTGCTCA	59.518	22	TGAACCCCAGGAAGTCAACC	59.523	20	276	332	607	TCGCAGAAATTGAGTTGCTCA	58.507	21	GAACCCCAGGAAGTCAACCA	59.523	20	274	333	606
Cluster-9641.20850	2	p2	(AG)8	16	2634	2649	CCCGCAGCTCTCAGATCATT	59.894	20	TGGCCTCTTCCATTTATCGTCA	59.496	22	277	2413	2689	CCCGCAGCTCTCAGATCATT	59.894	20	TTGGCCTCTTCCATTTATCGTCA	60.055	23	278	2413	2690	CCCGCAGCTCTCAGATCATT	59.894	20	TGGCCTCTTCCATTTATCGTCAT	59.864	23	277	2413	2689
Cluster-9641.15499	1	c	(AT)6gaattttcatgtcctctttaaagggaaaaacaaagagatgagaggggagtaggaaagaaattacaagacaatgacaataaagat(A)13	109	1	109
Cluster-9641.6578	1	p2	(TC)11	22	4	25
Cluster-9641.6579	1	p3	(GAT)5	15	278	292	ATTGTGTTGCTAATCGCGGC	59.901	20	GACGTACTGGTTTTCACCTCCT	59.963	22	263	103	365	ATTGTGTTGCTAATCGCGGC	59.901	20	AGACGTACTGGTTTTCACCTCC	59.963	22	264	103	366	ATTGTGTTGCTAATCGCGGC	59.901	20	ACGTACTGGTTTTCACCTCCT	58.955	21	262	103	364
Cluster-9641.6575	1	p2	(TA)10	20	1	20
Cluster-9641.6571	1	p2	(TC)6	12	2378	2389	ATGGTGGGATGGTGAACGTC	60.035	20	CCTTGGCGGATACATTCCCA	59.817	20	211	2331	2541	ATGGTGGGATGGTGAACGTC	60.035	20	ACCTTGGCGGATACATTCCC	59.817	20	212	2331	2542	GGTGGGATGGTGAACGTCTT	59.964	20	CCTTGGCGGATACATTCCCA	59.817	20	209	2333	2541
Cluster-9641.6572	1	p1	(A)10	10	138	147	AGTTGAAAGTTTGGGATAAAATCGACT	59.769	27	GTCACCGCTTGCGAAGAAAA	59.693	20	263	84	346	GTTGAAAGTTTGGGATAAAATCGACT	58.632	26	GTCACCGCTTGCGAAGAAAA	59.693	20	262	85	346	AGTTGAAAGTTTGGGATAAAATCGAC	58.632	26	GTCACCGCTTGCGAAGAAAA	59.693	20	263	84	346
Cluster-9641.6572	2	p1	(T)10	10	496	505	CCGGTAACCGCTCAGTTTCT	60.038	20	AAAACAGATGGTTGGGGGCT	59.809	20	239	402	640	AACCGGTAACCGCTCAGTTT	59.893	20	AAAACAGATGGTTGGGGGCT	59.809	20	241	400	640	ACCGGTAACCGCTCAGTTTC	60.320	20	AAAACAGATGGTTGGGGGCT	59.809	20	240	401	640
Cluster-9641.6573	1	p2	(TC)13	26	5	30
Cluster-9641.6573	2	p2	(TA)14	28	144	171	TGCCTCCGCCCTTAACAAAT	59.961	20	CGCCTAATTTCGCTGACTGC	59.973	20	212	36	247	TGCCTCCGCCCTTAACAAAT	59.961	20	GCGCCTAATTTCGCTGACTG	59.973	20	213	36	248	TGCCTCCGCCCTTAACAAAT	59.961	20	TCATTGCCGAAACAGGACGA	59.966	20	272	36	307
Cluster-9641.6573	3	p1	(T)22	22	5021	5042
Cluster-9641.26052	1	p2	(AT)6	12	241	252	TCTTTTGAGCTAACTCTTTCCCCT	59.649	24	AGTTGCTCGTGATCTCTGCA	59.395	20	162	195	356	TCTTTTGAGCTAACTCTTTCCCC	58.347	23	AGTTGCTCGTGATCTCTGCA	59.395	20	162	195	356	CTTTTGAGCTAACTCTTTCCCCT	58.343	23	AGTTGCTCGTGATCTCTGCA	59.395	20	161	196	356
Cluster-9641.17670	1	p2	(AG)6	12	107	118	TCACACCCTGGCCAAAATCA	59.813	20	TTGCTGCTTCTGGTATCGCT	59.750	20	191	20	210	TGATCACACCCTGGCCAAAA	59.813	20	TTGCTGCTTCTGGTATCGCT	59.750	20	194	17	210	ACACCCTGGCCAAAATCACT	59.812	20	TTGCTGCTTCTGGTATCGCT	59.750	20	189	22	210
Cluster-9641.17670	2	p2	(AC)9	18	972	989	AGTTGGTCGGCTGGCAAAG	60.899	19	TTGGGAGCCTTTGATGGGAC	59.960	20	278	875	1152	AGTTGGTCGGCTGGCAAAG	60.899	19	GTTGGGAGCCTTTGATGGGA	59.960	20	279	875	1153	AGTTGGTCGGCTGGCAAAG	60.899	19	AGTTGGGAGCCTTTGATGGG	59.960	20	280	875	1154
Cluster-9641.17671	1	p2	(TC)7	14	115	128	CCGTGCCGTTTCGTCAATTT	60.041	20	CACCAGCAGGATCTTGACCA	59.674	20	207	24	230	ACTCGTGCCGTTCTACTGTC	59.760	20	CACCAGCAGGATCTTGACCA	59.674	20	149	82	230	ACTCGTGCCGTTCTACTGTC	59.760	20	GGTGTTGCAACCTTTCCTGG	59.611	20	241	82	322
Cluster-9641.17673	1	p1	(T)11	11	72	82	ACAGTTTGGTCAATATTCGCTGT	58.928	23	ATCAGCTTTGGGAGTTGCCA	59.887	20	274	45	318	ACAGTTTGGTCAATATTCGCTGT	58.928	23	TGGTATCCTCTCTGTCCGCT	59.741	20	103	45	147	CCAGATTGGTTATCAATGAGCGA	58.871	23	TGGTATCCTCTCTGTCCGCT	59.741	20	131	17	147
Cluster-9641.17675	1	p1	(T)11	11	336	346	CAAAGGCTTAATGGCGTGCA	59.757	20	CCCGGCTATACGACAAGCTT	59.896	20	258	134	391	CAAAGGCTTAATGGCGTGCA	59.757	20	ACGGAAAATGTTTGACCGCC	59.687	20	276	134	409	TCAAAGGCTTAATGGCGTGC	59.474	20	CCCGGCTATACGACAAGCTT	59.896	20	259	133	391
Cluster-9641.17677	1	p2	(CT)9	18	57	74	CCTTCTTTCCGGGCTCACAT	60.035	20	CCACCACTACCCCCAATCAC	60.034	20	198	14	211	TTCCTTCTTTCCGGGCTCAC	59.964	20	CCACCACTACCCCCAATCAC	60.034	20	200	12	211	GTTCCTTCTTTCCGGGCTCA	59.964	20	CCACCACTACCCCCAATCAC	60.034	20	201	11	211
Cluster-9641.17679	1	c	(AGA)6aatcggttggtggtattgcaaagccgaagcagcctaagtcaattaaggtgccgcctgccaagaagaaagcaaagaagcctactgctacagctactgctt(GAG)5	132	585	716	AAGCAGAGAAGAAACCCGGG	59.963	20	ACAACAAGGCAAAGCATATGCA	59.700	22	264	533	796	AAACGAGGAGCAGCAAAAGC	59.688	20	ACAACAAGGCAAAGCATATGCA	59.700	22	280	517	796	AGGAGCAGCAAAAGCAGAGA	59.601	20	ACAACAAGGCAAAGCATATGCA	59.700	22	275	522	796
Cluster-9641.17679	2	p2	(CT)7	14	929	942	CCTGTTTGTTGTCAGGCTACA	58.429	21	CCTTGCACTGCTTTTGCCTT	59.895	20	277	852	1128	CCTGTTTGTTGTCAGGCTACA	58.429	21	GCTTTTGCCTTGCCCTTGTT	60.179	20	268	852	1119	CCTGTTTGTTGTCAGGCTACA	58.429	21	TTGCCTTGCCCTTGTTCTGT	60.397	20	264	852	1115
Cluster-9641.26084	1	p1	(T)11	11	1248	1258	ACGTGATACATTTGGTCCCGA	59.449	21	ACCCTCCTAGACCTCGCAAT	60.032	20	214	1190	1403	ACGTGATACATTTGGTCCCGA	59.449	21	CCTCGCAATGTGAAGCTGTG	59.833	20	203	1190	1392	ACGTGATACATTTGGTCCCGA	59.449	21	GTGTTCTGGGCCGTCCATAT	59.820	20	186	1190	1375
Cluster-9641.7229	1	p2	(CT)8	16	1007	1022	ATCGTCGTCGGAATCTGACG	59.972	20	GGGAGAGAGATTCAGGCAGC	59.893	20	160	886	1045	ATCGTCGTCGGAATCTGACG	59.972	20	AGATGGTAGAGAGGTGGGGG	59.734	20	184	886	1069	CTCAATCAGCGACTCCTCCG	60.249	20	GGGAGAGAGATTCAGGCAGC	59.893	20	109	937	1045
Cluster-9641.7228	1	p1	(A)10	10	710	719	CAACGGCACACCAATTTCAGT	59.933	21	TCCGGTAATTGTGCTCCTGT	59.019	20	243	621	863	CAACGGCACACCAATTTCAGT	59.933	21	AGGTTTCCTGTTGCTCTTGCT	60.134	21	209	621	829	TCAACGGCACACCAATTTCAG	59.664	21	TCCGGTAATTGTGCTCCTGT	59.019	20	244	620	863
Cluster-9641.13742	1	c	(A)15caaatcagtccaaaaaagaaaaaccaagtgaaaaatctcttatcttgcaacaggagacctgagaagtgttttacactccc(A)24	119	1087	1205
Cluster-9641.13743	1	p1	(A)18	18	2944	2961	AGCTCAGTCGCATATGCACA	59.824	20	TGAGAGTTTGGGATGGGGAGA	60.203	21	116	2900	3015	AGCTCAGTCGCATATGCACA	59.824	20	TGAGAGTTTGGGATGGGGAG	58.711	20	116	2900	3015	CTACCCACTCAGCTCAGTCG	59.546	20	TGAGAGTTTGGGATGGGGAGA	60.203	21	126	2890	3015
Cluster-9641.13743	2	c	(AC)8(AT)6	28	3190	3217	TCTCCCCATCCCAAACTCTCA	60.203	21	CGATCTCCTGTCACCGGTAC	59.619	20	261	2995	3255	CTCCCCATCCCAAACTCTCA	58.711	20	CGATCTCCTGTCACCGGTAC	59.619	20	260	2996	3255	TCTCCCCATCCCAAACTCTCA	60.203	21	ATCTCCTGTCACCGGTACCC	60.687	20	259	2995	3253
Cluster-9641.13743	3	p2	(GA)10	20	3357	3376
Cluster-9641.13744	1	c	(TC)10tggtgtgtctttgaaaccctaattcgagtcgattatttgagtctgcgagctttgctactgggacctcggagagat(AG)6	107	179	285	TCTCCTCTATCTCTGCGCGA	59.893	20	ACCTTAACACGCTGCATCGA	60.038	20	275	72	346	GCCACATCAGTCGCAGTCTA	59.827	20	CCTTGGTCATCCCACTTCCC	60.034	20	265	121	385	GCCACATCAGTCGCAGTCTA	59.827	20	CCCAGTTCCTTGGTCATCCC	60.034	20	272	121	392
Cluster-9641.13744	2	p1	(A)11	11	2631	2641	CGATGAGCTACAGAGTTGACCA	59.836	22	CATCGAGGGCTCATCCTGTC	59.967	20	247	2533	2779	TCGATGAGCTACAGAGTTGACC	59.576	22	CATCGAGGGCTCATCCTGTC	59.967	20	248	2532	2779	TGGGATAGGCTATTCGATGAGC	59.502	22	CATCGAGGGCTCATCCTGTC	59.967	20	261	2519	2779
Cluster-9641.13745	1	p1	(T)17	17	1708	1724	TTGGGCACGATTTGGAAACA	58.596	20	TCCCCCAATTCAACCCATCG	60.034	20	278	1544	1821	TTGGGCACGATTTGGAAACA	58.596	20	CCACCGACCCTGTTCCAATT	60.251	20	228	1544	1771	TTGGGCACGATTTGGAAACA	58.596	20	CCCCCAATTCAACCCATCGT	60.324	20	277	1544	1820
Cluster-9641.13745	2	p2	(CT)10	20	1856	1875	CGATGGGTTGAATTGGGGGA	60.034	20	ATCCACCTCGAATCCCCCTC	60.765	20	114	1802	1915	CGATGGGTTGAATTGGGGGA	60.034	20	GATCCACCTCGAATCCCCCT	60.765	20	115	1802	1916	CGATGGGTTGAATTGGGGGA	60.034	20	AGATCCACCTCGAATCCCCC	60.765	20	116	1802	1917
Cluster-9641.13746	1	p2	(CT)10	20	37	56	CACCTCCCGCTTAATCATCT	57.081	20	AAGCTACGCAAAAGGGGAGT	59.599	20	126	0	125	ACCTCCCGCTTAATCATCTTCT	58.958	22	AAGCTACGCAAAAGGGGAGT	59.599	20	125	1	125	CACCTCCCGCTTAATCATCTTC	58.866	22	AAGCTACGCAAAAGGGGAGT	59.599	20	126	0	125
Cluster-9641.13747	1	p1	(A)12	12	693	704	GTCCCACCTCACAAGCATCA	59.963	20	CTCTTCTCGCTCCTCCGTTC	59.900	20	228	542	769	GTCCCACCTCACAAGCATCA	59.963	20	TCCCTCTCTTCTCGCTCCTC	60.107	20	233	542	774	ACTTCGTCCATGCCACAGTT	59.891	20	CTCTTCTCGCTCCTCCGTTC	59.900	20	150	620	769
Cluster-9641.13747	2	p1	(T)10	10	1233	1242	ATTCATGCAGCTCTCCTGGC	60.466	20	TGCTTCCTTTTACGGGACCA	59.234	20	217	1143	1359	GCTCTCCTGGCGGGAAAAAT	60.681	20	TGCTTCCTTTTACGGGACCA	59.234	20	208	1152	1359	ATTCATGCAGCTCTCCTGGC	60.466	20	TGCTTCCTTTTACGGGACCAA	59.857	21	217	1143	1359
Cluster-9641.13747	3	p3	(GCG)6	18	4112	4129	ATTTGTGGTGGCAGATGCGA	60.609	20	TTGTTGTCTTGGTGGGTCGG	60.465	20	140	4085	4224	TGGGGTGGATCAAAATTGGGA	59.565	21	TGTTGCTCCTCCACCATCAC	59.963	20	225	3943	4167	TATTTGTGGTGGCAGATGCG	58.906	20	CCGCTATCTCGCCACTTGTT	60.460	20	100	4084	4183
Cluster-9641.13747	4	p1	(A)13	13	5948	5960	TCCACACTATTTCTCAACAATCCCT	59.986	25	CTTGGACGACAATGTTCCCC	58.835	20	218	5766	5983	TCCACACTATTTCTCAACAATCCCT	59.986	25	TCTTGGACGACAATGTTCCCC	60.271	21	219	5766	5984	TGCGTTTCACCAAATCTTAACTAGG	59.820	25	CTTGGACGACAATGTTCCCC	58.835	20	155	5829	5983
Cluster-9641.13747	5	p2	(TA)11	22	6119	6140	TGGGGAACATTGTCGTCCAA	59.525	20	TAATTAGCGCCGGAGCTCTG	59.968	20	247	5963	6209	TGGGGAACATTGTCGTCCAA	59.525	20	GCTTTAATTAGCGCCGGAGC	60.041	20	251	5963	6213	TGGGGAACATTGTCGTCCAA	59.525	20	CGTCGCTCTCATCAAGCTCT	59.900	20	210	5963	6172
Cluster-9641.13747	6	c	(TC)11(TA)14	50	6246	6295	CAGAGCTCCGGCGCTAATTA	59.968	20	ACAACCCGCAGAGTTGGATT	59.890	20	137	6190	6326	GCTCCGGCGCTAATTAAAGC	60.041	20	ACAACCCGCAGAGTTGGATT	59.890	20	133	6194	6326	AGAGCTTGATGAGAGCGACG	59.900	20	ACAACCCGCAGAGTTGGATT	59.890	20	174	6153	6326
Cluster-9641.13748	1	p2	(AT)8	16	140	155	GCAACTGGTAGACGAACTGGA	59.999	21	TGAAGGCTTTCATGCGATGTG	59.530	21	167	13	179	TGCAACTGGTAGACGAACTGG	60.270	21	TGAAGGCTTTCATGCGATGTG	59.530	21	168	12	179	GCAACTGGTAGACGAACTGGA	59.999	21	TGAAGGCTTTCATGCGATGT	58.175	20	167	13	179
Cluster-9641.13748	2	p1	(T)14	14	1774	1787	CCCCTTTTGTTTGGCATGGT	59.236	20	AGGCAAACATTAGTGATGAGCT	58.039	22	279	1543	1821	ACCCCTTTTGTTTGGCATGG	59.236	20	AGGCAAACATTAGTGATGAGCT	58.039	22	280	1542	1821	CCCTTTTGTTTGGCATGGTGT	59.859	21	AGGCAAACATTAGTGATGAGCT	58.039	22	278	1544	1821
Cluster-9641.21501	1	p1	(A)33	33	166	198	CGCCTTCATGGATGCATTCG	60.041	20	TCGTCCATTCGTGCCAAAGA	59.966	20	203	129	331	ACAGAAGCGCCTTCATGGAT	59.746	20	TCGTCCATTCGTGCCAAAGA	59.966	20	210	122	331	GCGCCTTCATGGATGCATTC	60.318	20	TCGTCCATTCGTGCCAAAGA	59.966	20	204	128	331
Cluster-1114.0	1	p2	(AT)13	26	421	446
Cluster-4406.0	1	p1	(T)11	11	47	57	ACCAAGGGTTGCTTTTAAAAGTT	57.570	23	ACCAAGGCCTAGTTTGGGAA	58.846	20	278	16	293	AACCAAGGGTTGCTTTTAAAAGT	57.570	23	ACCAAGGCCTAGTTTGGGAA	58.846	20	279	15	293	ACCAAGGGTTGCTTTTAAAAGTT	57.570	23	GGCCTAGTTTGGGAATGTTGC	59.795	21	273	16	288
Cluster-4406.0	2	c	(T)11cttttgatttcatacaatcgataccaatttatcagatattaagataccaagtatcctgagatcgacaacagcgcaagggtttggtggtc(T)10	110	381	490	TTCCCAAACTAGGCCTTGGT	58.846	20	GTGTTCACGAGCAAACCCAC	59.971	20	272	274	545	GCAACATTCCCAAACTAGGCC	59.795	21	GTGTTCACGAGCAAACCCAC	59.971	20	278	268	545	TTCCCAAACTAGGCCTTGGT	58.846	20	AGTGTTCACGAGCAAACCCA	60.107	20	273	274	546
Cluster-9641.1104	1	p1	(A)11	11	377	387	AACAAGGCCACATGAATGCC	59.390	20	TGTGCTTATTCGCTTGCCAC	59.479	20	254	272	525	AGGCCACATGAATGCCCTAA	59.369	20	TGTGCTTATTCGCTTGCCAC	59.479	20	250	276	525	AAGGCCACATGAATGCCCTA	59.369	20	TGTGCTTATTCGCTTGCCAC	59.479	20	251	275	525
Cluster-9641.1104	2	p2	(TC)6	12	742	753
Cluster-9641.1105	1	p1	(A)10	10	1190	1199	GGGGAATGACGGACTGGTAA	59.093	20	ACTAAAGGCAAGCAAGCGAAG	59.463	21	259	1060	1318	ACAGATGTAGCCACGGTTCA	59.026	20	ACTAAAGGCAAGCAAGCGAAG	59.463	21	238	1081	1318	GGGGAATGACGGACTGGTAA	59.093	20	ACTAAAGGCAAGCAAGCGAA	58.395	20	259	1060	1318
Cluster-9641.1105	2	p1	(T)11	11	2347	2357	ACGAGCCACAGATCCTCCTA	59.741	20	TGCGGGTGTTCATTAATGACA	58.216	21	272	2144	2415	TACGAGCCACAGATCCTCCT	59.741	20	TGCGGGTGTTCATTAATGACA	58.216	21	273	2143	2415	ACGAGCCACAGATCCTCCTA	59.741	20	TTGCGGGTGTTCATTAATGACA	58.850	22	273	2144	2416
Cluster-9641.1105	3	p1	(A)10	10	2745	2754	GGAATGGGAAGTGCACCGTA	60.036	20	AGGACTCGGAAGTTCAGACA	58.003	20	141	2697	2837	TTCTTGTTTCCCGAGTGCCA	59.818	20	AGGACTCGGAAGTTCAGACA	58.003	20	197	2641	2837	CGAGTGCCACTCCTTCGTAA	59.757	20	AGGACTCGGAAGTTCAGACA	58.003	20	186	2652	2837
Cluster-9641.1106	1	p1	(A)10	10	817	826	GCCCACTTTGGAAAGACTGG	59.038	20	AGCCATTCCAATCCGTTTCTCT	60.026	22	183	675	857	GCCCACTTTGGAAAGACTGG	59.038	20	GCTAAGAAGCCATTCCAATCCG	59.708	22	190	675	864	GCCCACTTTGGAAAGACTGG	59.038	20	GCCATTCCAATCCGTTTCTCT	58.631	21	182	675	856
Cluster-9641.1108	1	p2	(AT)13	26	220	245	TCTATCAGACCCCGCAATGC	59.893	20	TGGTGGCGATCGAAAAGGAA	59.964	20	251	174	424	TCTATCAGACCCCGCAATGC	59.893	20	CAGCGTTAGAGGGGATGGTG	60.179	20	266	174	439	TCTATCAGACCCCGCAATGC	59.893	20	GAAGAGCAGCGTTAGAGGGG	60.179	20	272	174	445
Cluster-9641.1109	1	c	(TC)9tatgtctc(TA)6	38	1	38
Cluster-9641.1109	2	c	(TA)7a(AT)6	27	796	822	CTGGTGGGAGTGACCTTACA	58.652	20	GGCCACAATACACTAGCCCA	59.745	20	197	687	883	CTGGTGGGAGTGACCTTACA	58.652	20	TGGCCACAATACACTAGCCC	59.745	20	198	687	884	ACTGGTGGGAGTGACCTTAC	58.651	20	GGCCACAATACACTAGCCCA	59.745	20	198	686	883
Cluster-9641.1109	3	p1	(T)10	10	1119	1128	CTCAAAGGTCCAGGTACGGT	59.026	20	CCGGTAAATACCCCACTGCA	59.746	20	151	1063	1213	CTCAAAGGTCCAGGTACGGT	59.026	20	TGCCGGTAAATACCCCACTG	59.746	20	153	1063	1215	TCTCAAAGGTCCAGGTACGG	58.737	20	CCGGTAAATACCCCACTGCA	59.746	20	152	1062	1213
Cluster-9641.16101	1	p3	(TAT)5	15	794	808	GCAGTTCGAGCAAATTCAGCT	59.801	21	CGGTGCAGTGATCCAGCTTA	60.108	20	275	721	995	GCAGTTCGAGCAAATTCAGCT	59.801	21	AAAAGCTCAATAACCGGCGC	59.830	20	224	721	944	GCAGTTCGAGCAAATTCAGCT	59.801	21	AGCTCAATAACCGGCGCTTA	59.823	20	221	721	941
Cluster-9641.16101	2	p1	(T)12	12	1889	1900	AAGGTACCCTTTCGCCAGTG	59.964	20	TTTCACCCCTAGGCTGCTCT	60.548	20	121	1804	1924	AAGGTACCCTTTCGCCAGTG	59.964	20	ATTTCACCCCTAGGCTGCTC	59.451	20	122	1804	1925	TGAAGGTACCCTTTCGCCAG	59.676	20	TTTCACCCCTAGGCTGCTCT	60.548	20	123	1802	1924
Cluster-9641.16101	3	c	(AC)10atat(AG)8taaatacttgaggactccccaaaaactctgggagaccaaccagcgagcaaagggggctgcatcatccggtacaggttt(AG)6	130	2258	2387	TCACAATCCAAAACACACGGT	58.630	21	TGTTGTTCAGTTAGAGGGCG	57.836	20	209	2202	2410	TCACAATCCAAAACACACGGT	58.630	21	GTTGTTGTTCAGTTAGAGGGCG	59.777	22	211	2202	2412	TCACAATCCAAAACACACGGT	58.630	21	TTGTTGTTCAGTTAGAGGGCG	58.510	21	210	2202	2411
Cluster-9641.16105	1	p1	(T)11	11	109	119	TGTCTTTGCTGACCATGCCT	59.889	20	AGTGGATCTCCCTAAAGACCTGA	59.987	23	130	22	151	GTGTCTTTGCTGACCATGCC	59.758	20	AGTGGATCTCCCTAAAGACCTGA	59.987	23	131	21	151	TGTCTTTGCTGACCATGCCT	59.889	20	GTGGATCTCCCTAAAGACCTGA	58.624	22	129	22	150
Cluster-9641.16107	1	p1	(T)16	16	4487	4502	CCCAGTGTTGATAAAGGCGC	59.548	20	GCTCGCCTTTTCAACCTACG	59.557	20	280	4251	4530	TTGATAAAGGCGCTAGGGGG	59.528	20	GCTCGCCTTTTCAACCTACG	59.557	20	273	4258	4530	TTGATAAAGGCGCTAGGGGG	59.528	20	CGCTCGCCTTTTCAACCTAC	59.557	20	274	4258	4531
Cluster-9641.16107	2	p1	(T)17	17	5009	5025	TGGGTCTAGCAAACAACCCC	59.888	20	CCACACCAACTTTAACCAAGCC	60.224	22	269	4922	5190	GGGTCTAGCAAACAACCCCT	59.596	20	CCACACCAACTTTAACCAAGCC	60.224	22	268	4923	5190	TGGGTCTAGCAAACAACCCC	59.888	20	TCCACACCAACTTTAACCAAGC	59.309	22	270	4922	5191
Cluster-9641.16106	1	p2	(TC)6	12	18	29
Cluster-9641.16108	1	p2	(GA)9	18	2494	2511	GAGAGAAACCGTAGCCTTAGGA	58.978	22	CGGCTTAAGTCTCCGTCCAT	59.540	20	111	2455	2565	AGAGAGAAACCGTAGCCTTAGG	58.975	22	CGGCTTAAGTCTCCGTCCAT	59.540	20	112	2454	2565	AGAGAAACCGTAGCCTTAGGA	57.903	21	CGGCTTAAGTCTCCGTCCAT	59.540	20	110	2456	2565
Cluster-9641.20625	1	p1	(T)20	20	2549	2568	TCGATTTTGGTCGATGGCCA	60.036	20	CCCCCGTCTTTACCGAACAA	59.965	20	134	2466	2599	ACCGTTTCGATCCCTTCCAC	60.037	20	CCCCCGTCTTTACCGAACAA	59.965	20	229	2371	2599	TCGATTTTGGTCGATGGCCA	60.036	20	ATCGACGCGTATGTACCGTC	60.042	20	184	2466	2649
Cluster-13081.0	1	p1	(T)16	16	319	334
Cluster-9641.18657	1	p2	(CT)12	24	2796	2819
Cluster-9641.18655	1	p2	(AG)11	22	179	200	AAGCACAGAGAGAGTTGCCC	59.964	20	CTGAGGGACGAGCAAAGGAG	60.108	20	237	85	321	CAGAGAGAGTTGCCCAGTGG	60.037	20	CTGAGGGACGAGCAAAGGAG	60.108	20	232	90	321	GAGAGAGTTGCCCAGTGGTC	60.037	20	CTGAGGGACGAGCAAAGGAG	60.108	20	230	92	321
Cluster-9641.18655	2	p2	(AT)10	20	927	946	AGGCAAGCATCGGAAGGTAC	60.108	20	CCATAGGGCTACGTGCTAGT	58.671	20	145	847	991	AGGCAAGCATCGGAAGGTAC	60.108	20	ACCATAGGGCTACGTGCTAG	58.671	20	146	847	992	AGGCAAGCATCGGAAGGTAC	60.108	20	ACCATAGGGCTACGTGCTAGT	60.411	21	146	847	992
Cluster-9641.18655	3	p1	(T)10	10	1115	1124	AAACTGGTCAAAGCAAAGAGC	57.557	21	TGAACACACGTCTGTACTACAA	57.364	22	253	1085	1337	AAACTGGTCAAAGCAAAGAGC	57.557	21	TTGAACACACGTCTGTACTACA	57.364	22	254	1085	1338	AAACTGGTCAAAGCAAAGAGC	57.557	21	ACACACGTCTGTACTACAATTGT	58.060	23	250	1085	1334
Cluster-9641.18655	4	p2	(AT)21	42	1447	1488	ATTATAATCCCACGTCCGCCC	59.997	21	ATTATAATCCCACGTCCGCCC	59.997	21	100	1417	1516	TTATAATCCCACGTCCGCCC	59.606	20	AATTATAATCCCACGTCCGCCC	60.552	22	100	1418	1517	AATTATAATCCCACGTCCGCCC	60.552	22	TTATAATCCCACGTCCGCCC	59.606	20	100	1416	1515
Cluster-9641.18655	5	p1	(A)10	10	1811	1820
Cluster-9641.18654	1	p1	(A)10	10	2517	2526	AGTTAGCCGTGTGTCGTTCG	60.662	20	CTGGAAACGCTTGACTTGGC	60.040	20	104	2492	2595	AGTTAGCCGTGTGTCGTTCG	60.662	20	GACAGGAGAGGTAGCTTGCC	59.823	20	271	2492	2762	AGTTAGCCGTGTGTCGTTCG	60.662	20	GGACAGGAGAGGTAGCTTGC	59.823	20	272	2492	2763
Cluster-9641.18653	1	p2	(GA)8	16	1641	1656	GTCTCTGCCAGCCATCATGT	60.107	20	ACCCACAAACCAACTTCCCT	59.366	20	274	1436	1709	TGTCTCTGCCAGCCATCATG	60.107	20	ACCCACAAACCAACTTCCCT	59.366	20	275	1435	1709	CTGTCTCTGCCAGCCATCAT	59.819	20	ACCCACAAACCAACTTCCCT	59.366	20	276	1434	1709
Cluster-9641.18650	1	c	(TC)7aaattgaacacac(TCTCTA)7tctgtctgaaactgagcaatctctctctcgatttcactaaaattgagcaatttctctttttatctctcagaaattgagcaa(TC)9	168	2874	3041	TGAGCAATCTCTCGCTGTCTC	59.866	21	TTTGGGGGTTCAGAGAGGGA	60.104	20	261	2804	3064	TCGCTGTCTCTATCTCACGGA	60.134	21	TTTGGGGGTTCAGAGAGGGA	60.104	20	250	2815	3064	TGAGCAATCTCTCGCTGTCT	58.819	20	TTTGGGGGTTCAGAGAGGGA	60.104	20	261	2804	3064
Cluster-9641.18658	1	p1	(A)12	12	177	188	TCCTCACAAAGCCATGTAACAC	58.854	22	CTTTACTTCGCTGGGGCTCA	60.036	20	174	95	268	TCCTCACAAAGCCATGTAACAC	58.854	22	GCTTTGCTCCTTGCCAAGTC	60.039	20	245	95	339	CCTCACAAAGCCATGTAACACT	58.851	22	CTTTACTTCGCTGGGGCTCA	60.036	20	173	96	268
Cluster-9641.18658	2	p1	(T)10	10	1619	1628	TGGGGGCAAATCGGACATTT	60.252	20	GGGGCCCACACACTTTAGTT	60.179	20	218	1450	1667	TGGGGGCAAATCGGACATTT	60.252	20	TTGGGGCCCACACACTTTAG	60.179	20	220	1450	1669	TGGGGGCAAATCGGACATTT	60.252	20	TTTGGGGCCCACACACTTTA	59.738	20	221	1450	1670
Cluster-9641.20622	1	c	(AC)14(AT)9	46	1	46
Cluster-9641.23966	1	p3	(TTA)6	18	287	304	GAGATGCTGACGTGGACCTC	60.179	20	AGCTGCAATCAACGAAACGA	58.774	20	257	105	361	TTGGAGGCTGAGATGCTGAC	59.749	20	AGCTGCAATCAACGAAACGA	58.774	20	266	96	361	CTGACGTGGACCTCTGTTGT	59.611	20	AGCTGCAATCAACGAAACGA	58.774	20	251	111	361
Cluster-9641.23966	2	p1	(T)11	11	1569	1579	AGTTGTGTCCCATTTTTGTGGT	58.896	22	GCCCACCACCAGACCTAAAT	59.668	20	248	1480	1727	AGTTGTGTCCCATTTTTGTGGTT	59.482	23	GCCCACCACCAGACCTAAAT	59.668	20	248	1480	1727	GTTGTGTCCCATTTTTGTGGT	57.465	21	GCCCACCACCAGACCTAAAT	59.668	20	247	1481	1727
Cluster-225.0	1	p1	(A)14	14	384	397	CCCAGACCACAGAGTCGAAA	59.320	20	GCGTCCGTCCTTGCAAATTA	59.200	20	252	204	455	CCCAGACCACAGAGTCGAAA	59.320	20	TGCGTCCGTCCTTGCAAATT	61.170	20	253	204	456	CCCAGACCACAGAGTCGAAA	59.320	20	TTGCGTCCGTCCTTGCAAAT	61.170	20	254	204	457
Cluster-12708.0	1	p2	(GA)11	22	457	478
Cluster-9641.20629	1	p4	(AAAG)5	20	1644	1663	ATGTCACACCACAGGTAGCC	59.675	20	ACATGCAAGTACTGTTGTTTCTT	57.165	23	223	1510	1732	CCAGATGTCACACCACAGGT	59.602	20	ACATGCAAGTACTGTTGTTTCTT	57.165	23	227	1506	1732	ATGTCACACCACAGGTAGCC	59.675	20	GCAAGTACTGTTGTTTCTTATCCACA	60.017	26	219	1510	1728
Cluster-9641.26154	1	p1	(T)24	24	459	482
Cluster-9641.12909	1	p1	(A)15	15	159	173	ACCACAACCAAACTTTAGTCACT	58.404	23	ACTTGGGGCAGCTGAAAAGT	60.106	20	276	47	322	ACCACAACCAAACTTTAGTCACT	58.404	23	TTGGGGCAGCTGAAAAGTCA	60.106	20	274	47	320	ACCACAACCAAACTTTAGTCACT	58.404	23	AGACTTGGGGCAGCTGAAAA	59.814	20	278	47	324
Cluster-9641.12909	2	p2	(AG)10	20	789	808	CGGGAGGGCTTTTTGGGTAT	60.034	20	ACTCCTCCCAATCAATCTCTCT	57.994	22	253	581	833	GTGCAGGAAGAGTCGGACAA	59.966	20	ACTCCTCCCAATCAATCTCTCT	57.994	22	217	617	833	AGGAAGAGTCGGACAAACGG	59.683	20	ACTCCTCCCAATCAATCTCTCT	57.994	22	213	621	833
Cluster-9641.32986	1	p2	(TC)11	22	97	118	TTAGCGTTTTGGACCCCCTC	59.963	20	AGAGCTCAGATTTATGAGGATCAA	57.256	24	275	73	347	TTAGCGTTTTGGACCCCCTC	59.963	20	AGAATCAAACCTAGGAAGATCTGAGA	59.100	26	160	73	232	TTAGCGTTTTGGACCCCCTC	59.963	20	AGAGAATCAAACCTAGGAAGATCTGA	59.100	26	162	73	234
Cluster-9641.32986	2	p1	(A)15	15	255	269	TCGATCTCGATCTTGTTTCTGT	57.296	22	AGGGGATCTCGTGTGGATGT	60.326	20	276	116	391	TCGATCTCGATCTTGTTTCTGT	57.296	22	GGGGATCTCGTGTGGATGTT	59.458	20	275	116	390	TCGATCTCGATCTTGTTTCTGTT	57.939	23	AGGGGATCTCGTGTGGATGT	60.326	20	276	116	391
Cluster-9641.12905	1	p1	(A)10	10	155	164	TCATTCCCAGTTCAGCCACC	59.962	20	CCTGCGGACGACTAATGTGT	60.109	20	280	101	380	TCCCAGTTCAGCCACCCTAT	60.253	20	CCTGCGGACGACTAATGTGT	60.109	20	276	105	380	TCCCAGTTCAGCCACCCTAT	60.253	20	ACCTGCGGACGACTAATGTG	60.109	20	277	105	381
Cluster-9641.12904	1	p2	(AT)10	20	1118	1137	AAAGAGCCGAGCCTGAACAA	59.891	20	TGTATAATTCAGCTGAGAATGCAAT	57.187	25	222	1011	1232	AAAGAGCCGAGCCTGAACAA	59.891	20	ATGTATAATTCAGCTGAGAATGCAA	57.187	25	223	1011	1233	AAAGAGCCGAGCCTGAACAA	59.891	20	AATGTATAATTCAGCTGAGAATGCA	57.187	25	224	1011	1234
Cluster-9641.12907	1	c	(GAA)7gagggaggcagg(GA)13	59	34	92	CAGCGTGGCATTCAGAACAG	59.833	20	GGCAACGAACTGACCAGAGA	59.966	20	205	6	210	CAGCGTGGCATTCAGAACAG	59.833	20	TAGGGGAGTAGGGCAACGAA	59.958	20	216	6	221	CAGCGTGGCATTCAGAACAG	59.833	20	GGCACACCTGAGAGTGGAAA	59.891	20	176	6	181
Cluster-9641.12906	1	p2	(TC)7	14	586	599	AGGACTAGGTCAGCAGCCTC	60.686	20	AGGCCAGGAGGATATTCCCT	59.425	20	277	558	834	ACTAGGTCAGCAGCCTCATG	59.171	20	AGGCCAGGAGGATATTCCCT	59.425	20	274	561	834	GGACTAGGTCAGCAGCCTCA	60.973	20	AGGCCAGGAGGATATTCCCT	59.425	20	276	559	834
Cluster-9641.12906	2	p1	(T)11	11	938	948	GAACACGGAGAGCCTTAGCC	60.460	20	GTCCGTTGTCGCTATCCCAA	60.109	20	184	851	1034	GAACACGGAGAGCCTTAGCC	60.460	20	TTGTCCGTTGTCGCTATCCC	60.109	20	186	851	1036	CACGGAGAGCCTTAGCCATG	60.532	20	GTCCGTTGTCGCTATCCCAA	60.109	20	181	854	1034
Cluster-9641.12901	1	c	(GA)6gtctagagagagaaagcgagaatggtcaaatatgacctgtggcgcgccttcgttaatggttgataaaccccccctctccctctctcta(TC)8	116	1	116
Cluster-9641.12901	2	p1	(A)10	10	1427	1436	TCTCTGAGGATGCAACCAATTGA	59.991	23	TAATACCAACGCGGGTCCAC	60.108	20	208	1278	1485	TGCGACATGAAATTCTCTGAGGA	60.056	23	TAATACCAACGCGGGTCCAC	60.108	20	221	1265	1485	TCTGAGGATGCAACCAATTGAC	58.916	22	TAATACCAACGCGGGTCCAC	60.108	20	206	1280	1485
Cluster-9641.9164	1	p1	(T)10	10	1071	1080	GGCCAAAGCATCTCCTCTGT	60.035	20	CACGTGAACGACCATCCAGA	60.039	20	126	1007	1132	GGGCTCTTTTTGACTGCTGC	60.039	20	CACGTGAACGACCATCCAGA	60.039	20	275	858	1132	TGCTGGCTTATTTGCGCAAG	60.109	20	CACGTGAACGACCATCCAGA	60.039	20	208	925	1132
Cluster-9641.12903	1	p2	(TA)9	18	81	98	AGCTTAGCTTGTTCATTTCTTACAAGT	59.770	27	ACCGTTCTTAAGCCTTGGGG	59.962	20	276	46	321	GCTTAGCTTGTTCATTTCTTACAAGT	58.637	26	ACCGTTCTTAAGCCTTGGGG	59.962	20	275	47	321	AGCTTAGCTTGTTCATTTCTTACAA	57.489	25	ACCGTTCTTAAGCCTTGGGG	59.962	20	276	46	321
Cluster-9641.12903	2	p1	(T)13	13	684	696	GGCCACCCTTCAAAATCTCC	58.814	20	TAGTGATGGCCTCTGAGGGG	60.399	20	267	661	927	GGCCACCCTTCAAAATCTCC	58.814	20	ATCATAGGAGCAGGTGCCAC	59.528	20	245	661	905	AGGCCACCCTTCAAAATCTCC	60.273	21	TAGTGATGGCCTCTGAGGGG	60.399	20	268	660	927
Cluster-9641.12902	1	p1	(A)10	10	873	882	GGTGCTTACTGTGCCAGCTA	60.036	20	TCTCAGCTATGTCTCATGTGCA	59.238	22	280	718	997	GGTGCTTACTGTGCCAGCTA	60.036	20	TCAGCTATGTCTCATGTGCATGT	60.119	23	278	718	995	GGTGCTTACTGTGCCAGCTA	60.036	20	CTCAGCTATGTCTCATGTGCA	57.825	21	279	718	996
Cluster-9641.12902	2	p1	(A)11	11	1031	1041	AGCTGAGAGACTTGAAAGTGCT	59.632	22	GGACATCTGTCGAAGAGGGG	59.538	20	239	990	1228	TGCACATGAGACATAGCTGAGA	59.238	22	GGACATCTGTCGAAGAGGGG	59.538	20	253	976	1228	GCTGAGAGACTTGAAAGTGCT	58.235	21	GGACATCTGTCGAAGAGGGG	59.538	20	238	991	1228
Cluster-9641.12902	3	p3	(TCT)5	15	1791	1805	ATAGACCCAGGCCCTTCACT	59.955	20	AATGTTGAGGGGGAGGAGGA	59.879	20	230	1600	1829	AGTTGAACAAAAAGCCGCCC	59.896	20	AATGTTGAGGGGGAGGAGGA	59.879	20	203	1627	1829	AAGGGGTGGGTGAGAGAAGT	60.104	20	AATGTTGAGGGGGAGGAGGA	59.879	20	119	1711	1829
Cluster-9641.26157	1	c	(GA)8aagatttagaaacagagaggagggaaaattggattcctgatcgatca(TC)15	93	46	138
Cluster-4313.0	1	p1	(A)12	12	378	389	TGCCTCAAATCCCAACCACT	59.518	20	TTCAGACAGTGGGAGCAACC	59.891	20	241	175	415	TGCCTCAAATCCCAACCACT	59.518	20	CAGACAGTGGGAGCAACCTT	59.891	20	239	175	413	TCACCCCCAAAGTGAAACCA	59.368	20	TTCAGACAGTGGGAGCAACC	59.891	20	271	145	415
Cluster-9641.9163	1	p2	(CT)8	16	48	63	GATGGCGCAGTACTAACCGG	60.875	20	CCTAATGGGGTGGAGGAGGA	60.030	20	256	11	266	GATGGCGCAGTACTAACCGG	60.875	20	TGGGGTGGAGGAGGATCAAT	59.954	20	251	11	261	GATGGCGCAGTACTAACCGG	60.875	20	ATGGGGTGGAGGAGGATCAA	59.954	20	252	11	262
Cluster-9641.9163	2	p1	(A)10	10	1080	1089	TGGAGACGAAGAAAATGAAGCG	59.263	22	GGGATCCTCTTGCTCAAGGT	59.085	20	225	1047	1271	GGAGACGAAGAAAATGAAGCGT	59.263	22	GGGATCCTCTTGCTCAAGGT	59.085	20	224	1048	1271	TGGAGACGAAGAAAATGAAGCG	59.263	22	CGACAAAGGGATCCTCTTGCT	60.066	21	232	1047	1278
Cluster-9641.9163	3	p1	(T)11	11	1872	1882	CCCTACTGCAGCCTTCTACG	59.897	20	CCAATTGCATTACGGATAGGCA	59.116	22	220	1689	1908	CCCTACTGCAGCCTTCTACG	59.897	20	ACCAATTGCATTACGGATAGGC	59.115	22	221	1689	1909	CAGCCTTCTACGTAACCGCA	60.109	20	CCAATTGCATTACGGATAGGCA	59.116	22	212	1697	1908
Cluster-9641.19302	1	p2	(AT)9	18	3269	3286	TCTCATGGAATGATAACAGCCACA	60.080	24	AAAGATCCCAAACCCGGCAT	59.959	20	279	3208	3486	ACCTCAGCCCTCTTAGACTCT	59.356	21	TGGGATGAGTTGTCGTACTGAG	59.508	22	267	3094	3360	ACCTCAGCCCTCTTAGACTCT	59.356	21	TGGGATGAGTTGTCGTACTGA	58.479	21	267	3094	3360
Cluster-9641.19302	2	p2	(AG)12	24	4522	4545
Cluster-9641.19303	1	p1	(T)10	10	1303	1312	CACACTTTCCTGATCTGCTTCA	58.594	22	GCACCAAAGTCCAGGCGTAT	60.677	20	280	1275	1554	ACACACTTTCCTGATCTGCTTCA	60.181	23	TGACTCAGCCCATTGTACGT	59.026	20	259	1274	1532	ACACACTTTCCTGATCTGCTTCA	60.181	23	TGACTCAGCCCATTGTACGTC	60.067	21	259	1274	1532
Cluster-9641.19303	2	c	(GT)6atactttc(AG)11acgtacaatgggctgagtcataatacgcctggactttggtgctcgccatggctgcggttc(GA)6	114	1472	1585
Cluster-9641.19300	1	p1	(T)11	11	1859	1869	CAAGCCACATGCATGGATGG	59.896	20	TTCGTGAGACAAGGTCCGTG	59.968	20	234	1697	1930	CCACATGCATGGATGGGAGT	60.106	20	TTCGTGAGACAAGGTCCGTG	59.968	20	230	1701	1930	CAAGCCACATGCATGGATGG	59.896	20	GGTCCGTGGGATTAGTCAGG	59.536	20	222	1697	1918
Cluster-9641.19301	1	p2	(AT)7	14	40	53	TCACAGCCATATGTTAAAATCAGGT	58.813	25	AGCTTAGGTGCCAAAACCCA	59.813	20	191	3	193	TCACAGCCATATGTTAAAATCAGGT	58.813	25	GCTTAGGTGCCAAAACCCAC	59.683	20	190	3	192	CTCACAGCCATATGTTAAAATCAGGT	59.680	26	AGCTTAGGTGCCAAAACCCA	59.813	20	192	2	193
Cluster-9641.19304	1	c	(AG)7gggcgggggcggggggatggaa(AG)11	58	891	948	TTGCTGCTTCTGCCATGAGA	59.963	20	CTCTTTTGGGAAGGGGGCTT	59.885	20	150	851	1000	CCATTGCTGCTTCTGCCATG	60.179	20	CTCTTTTGGGAAGGGGGCTT	59.885	20	153	848	1000	CTTCTTTGATTCGCCGCCAC	60.179	20	CTCTTTTGGGAAGGGGGCTT	59.885	20	278	723	1000
Cluster-9641.19305	1	p1	(T)10	10	5	14
Cluster-9641.19305	2	p1	(T)10	10	705	714	GCTGAAGGCATTGGTGGAGA	60.323	20	ATGCAGCCACGTTTGACAGA	60.535	20	173	681	853	AGCTGAAGGCATTGGTGGAG	60.323	20	ATGCAGCCACGTTTGACAGA	60.535	20	174	680	853	GCTGAAGGCATTGGTGGAGA	60.323	20	AGCCACGTTTGACAGAGCTA	59.320	20	169	681	849
Cluster-9641.19308	1	p1	(T)10	10	14	23
Cluster-9641.19309	1	p2	(AT)7	14	2969	2982	ACCATAACATCATAAAGAACGGTGA	58.589	25	TCGTCTCTCTCTGGGCATCA	60.034	20	256	2835	3090	ACCATAACATCATAAAGAACGGTGA	58.589	25	TCTCTCGTCTCTCTCTGGGC	60.107	20	260	2835	3094	ACCATAACATCATAAAGAACGGTGA	58.589	25	CTCTCTTATCGCCCAAGCCC	60.250	20	215	2835	3049
Cluster-9314.0	1	p1	(T)13	13	11	23
Cluster-9209.1	1	c	(T)11attttctaagcccaaattttttcggaactaaggtaaccagaaattttttttta(AT)8g(TA)7	95	17	111
Cluster-5788.0	1	p1	(T)12	12	1	12
Cluster-4408.0	1	c	(TA)8(GT)7gaatgagcctttttcaactttacgaaacgtgtagatgt(TA)10	88	193	280	AGCTTTACCCGATCAAGTTCA	57.304	21	TTGCTAGGTTGGGTTGGGAC	59.888	20	244	121	364	AAAGTTGGTGTGAATCCTCCT	57.116	21	TTGCTAGGTTGGGTTGGGAC	59.888	20	196	169	364	AAGCTCACATGGGCAGATGC	61.036	20	ACAAACAATTTGCCTTGACCACT	59.802	23	273	38	310
Cluster-9641.3567	1	p2	(AT)17	34	1	34
Cluster-9641.3567	2	p2	(CA)6	12	154	165	ACACACACATACACACCAGACA	59.830	22	CGTACAACACATGCACGCAA	60.042	20	236	85	320	ACACACACATACACACCAGACA	59.830	22	ACACATGCACGCAAATCGAG	59.833	20	230	85	314	ACACACACATACACACCAGACA	59.830	22	GGCTCCCTCCTTATCTCCCT	59.808	20	109	85	193
Cluster-9641.3567	3	c	(AT)13tacccttcggggagcgggagctacggcttttatatacattactttcagggagcgggagctacggctc(AT)6tacccttcggggagcgggagctacggctcgtatgtacattacccttcggggatcgggagctacggctc(AT)6	185	2193	2377	TTGTCCATCCTTCCAACGGC	60.608	20	CGAGTGAGAATGTAGGCCCG	60.249	20	270	2170	2439	TTGTCCATCCTTCCAACGGC	60.608	20	GAGTGAGAATGTAGGCCCGC	60.531	20	269	2170	2438	TGTCCATCCTTCCAACGGC	60.003	19	CGAGTGAGAATGTAGGCCCG	60.249	20	269	2171	2439
Cluster-7441.0	1	p3	(ATT)5	15	41	55	GCTGATGAAGTAGCTACAGTGGT	60.119	23	CCCCGCATACAGCCTCATAA	59.604	20	166	2	167	GCTGATGAAGTAGCTACAGTGGT	60.119	23	TACAACTTCCGTCCAACCCC	59.602	20	182	2	183	AGCTGATGAAGTAGCTACAGTGG	59.868	23	CCCCGCATACAGCCTCATAA	59.604	20	167	1	167
Cluster-6345.0	1	p1	(T)11	11	312	322	AACAGAGCATCCACCCCATG	60.034	20	GGTTGCCACACTAGGTAGCA	59.676	20	116	241	356	GAACAGAGCATCCACCCCAT	59.743	20	GGTTGCCACACTAGGTAGCA	59.676	20	117	240	356	AACAGAGCATCCACCCCATG	60.034	20	AGGTTGCCACACTAGGTAGC	59.386	20	117	241	357
Cluster-9641.23968	1	c	(A)10tcaacattatgtaccagagaacaggtcgtcgccagcaccggcgaccaccagatagacagcaccttgggaaaactat(GA)10	106	961	1066	CTCTTGAACAAGGGGCTCAA	57.723	20	CCTCCTCACAAACCTCACCG	60.321	20	258	902	1159	CTCTTGAACAAGGGGCTCAA	57.723	20	CAAACCACCACCCTCTTTGC	59.611	20	221	902	1122	CTCTTGAACAAGGGGCTCAA	57.723	20	TCCTCACAAACCTCACCGTC	59.608	20	256	902	1157
Cluster-9641.23968	2	p2	(GA)10	20	1180	1199
Cluster-6190.0	1	p1	(T)10	10	111	120	AGTTGAAGAAATGAGAAGACCGT	58.038	23	GTTGAAGCAACATGGAGCACA	59.662	21	174	48	221	GAGTTGAAGAAATGAGAAGACCGT	59.008	24	GTTGAAGCAACATGGAGCACA	59.662	21	175	47	221	AGAGTTGAAGAAATGAGAAGACCGT	60.222	25	GTTGAAGCAACATGGAGCACA	59.662	21	176	46	221
Cluster-9641.10504	1	p1	(A)10	10	3340	3349	TCCTTTTTCCTCAAAGCCCA	57.234	20	TGGGTTTCCTTTTAGGCCTTGA	59.822	22	218	3191	3408	TCCTTTTTCCTCAAAGCCCAA	57.961	21	TGGGTTTCCTTTTAGGCCTTGA	59.822	22	218	3191	3408	TCCTTTTTCCTCAAAGCCCA	57.234	20	TGGGTTTCCTTTTAGGCCTTG	58.396	21	218	3191	3408
Cluster-9641.10502	1	p2	(AG)6	12	1307	1318
Cluster-9641.10501	1	p1	(T)22	22	1440	1461	GAAGAGGGCTCGGGTGAATT	59.747	20	ACGTACACAAAAAGCAGCACT	58.986	21	216	1378	1593	CGGGCGATGGTCCTAAGATC	60.038	20	AGCTGTTACAACTCTGCTCTGT	59.633	22	264	1283	1546	GAAGAGGGCTCGGGTGAATT	59.747	20	ACAACGTACACAAAAAGCAGCA	59.837	22	219	1378	1596
Cluster-9641.10500	1	p1	(T)19	19	186	204	TCGTGGGGGAATTAGTTATGGA	58.614	22	AGAGACACAAGCAGAGCACC	59.965	20	183	62	244	ACAAAACCCAAAATCACATCGGT	59.614	23	AGAGACACAAGCAGAGCACC	59.965	20	218	27	244	TCGTGGGGGAATTAGTTATGGA	58.614	22	GCACCACGTTACCCATACCA	60.036	20	225	62	286
Cluster-9641.10508	1	p2	(AT)9	18	20	37
Cluster-11982.0	1	p1	(T)11	11	276	286
Cluster-9641.16072	1	p2	(GA)8	16	4692	4707	CTGAGGGGCGTATGAAGCAA	60.108	20	TGCGAGTGTCAGTCAGAAGAG	59.732	21	214	4536	4749	CTGAGGGGCGTATGAAGCAA	60.108	20	GCGAGTGTCAGTCAGAAGAGT	59.732	21	213	4536	4748	CTGAGGGGCGTATGAAGCAA	60.108	20	TGCGAGTGTCAGTCAGAAGA	58.681	20	214	4536	4749
Cluster-9641.21578	1	p2	(GA)6	12	30	41	TCACCTGTCTTCCGGAGAGA	59.596	20	GAGGAGAGAGATGGGTGGGT	60.032	20	200	7	206	TCTCACCTGTCTTCCGGAGA	59.596	20	GAGGAGAGAGATGGGTGGGT	60.032	20	202	5	206	TCACCTGTCTTCCGGAGAGA	59.596	20	TGAGGAGAGAGATGGGTGGG	60.032	20	201	7	207
Cluster-9641.21578	2	p2	(CT)7	14	235	248	ACCCACCCATCTCTCTCCTC	60.032	20	TTGAGGGAGCGGAAGAGAGA	59.960	20	266	187	452	CCCACCCATCTCTCTCCTCA	60.032	20	TTGAGGGAGCGGAAGAGAGA	59.960	20	265	188	452	ACCCACCCATCTCTCTCCTC	60.032	20	AGGGAGCGGAAGAGAGAGAG	60.107	20	263	187	449
Cluster-11502.0	1	p3	(AAT)7	21	85	105	TGGAAAGTACCCAAAACCCAA	57.600	21	ACCAAAGCCAACACCCTCAA	60.033	20	154	22	175	TGGAAAGTACCCAAAACCCAA	57.600	21	AACCAAAGCCAACACCCTCA	60.033	20	155	22	176	ATGGAAAGTACCCAAAACCCA	57.378	21	ACCAAAGCCAACACCCTCAA	60.033	20	155	21	175
Cluster-9641.26611	1	p2	(CT)11	22	32	53	GCCAAATCAGCCACTTCAATAA	57.545	22	AGAGAAGGGAGCGGAGAGAG	60.107	20	133	0	132	GCCAAATCAGCCACTTCAATAA	57.545	22	AGAGAGAAGGGAGCGGAGAG	60.107	20	135	0	134	GCCAAATCAGCCACTTCAATAA	57.545	22	GAGAGAAGGGAGCGGAGAGA	60.107	20	134	0	133
Cluster-9641.26611	2	p2	(TG)10	20	2838	2857	ATGACAGGGTGCGCATTTTG	59.756	20	CACTGCCATTTCCCTGGAGT	59.961	20	258	2804	3061	CAATGACAGGGTGCGCATTT	59.756	20	CACTGCCATTTCCCTGGAGT	59.961	20	260	2802	3061	ATGACAGGGTGCGCATTTTG	59.756	20	AGCTGCAAAGCCAGGAAGAT	59.961	20	166	2804	2969
Cluster-9641.15602	1	p1	(T)12	12	1049	1060	AGAAGGGTCCAGGGAAAGGT	60.104	20	GACATGGAGGCCAAATTTGACT	59.172	22	250	909	1158	GCGCAATTGGAGTTCCTTGG	60.109	20	GACATGGAGGCCAAATTTGACT	59.172	22	201	958	1158	AGAAGGGTCCAGGGAAAGGT	60.104	20	ACATGGAGGCCAAATTTGACT	58.107	21	249	909	1157
Cluster-9641.15602	2	p1	(T)11	11	2242	2252	ACTTTGGTGTGATACGGGGTC	59.997	21	CTCTCCCCAACACACACACA	59.820	20	231	2068	2298	ACTTTGGTGTGATACGGGGT	58.938	20	CTCTCCCCAACACACACACA	59.820	20	231	2068	2298	CTTTGGTGTGATACGGGGTCT	59.722	21	CTCTCCCCAACACACACACA	59.820	20	230	2069	2298
Cluster-9641.15602	3	c	(A)11gcttatgcaaggtttagcattcacttgtcctggtcaaattagggggcaaggaaattt(A)10	78	3935	4012	ATGTCGACTTGTGCTGCTGA	59.966	20	ACATTTCCTTGGGCTTTTCCT	58.024	21	260	3780	4039	CCAATGTCGACTTGTGCTGC	60.110	20	ACATTTCCTTGGGCTTTTCCT	58.024	21	263	3777	4039	TGTCGACTTGTGCTGCTGAA	60.179	20	ACATTTCCTTGGGCTTTTCCT	58.024	21	259	3781	4039
Cluster-9641.15602	4	p2	(TG)9	18	4252	4269	TGGTGCATGGCCTATGGTTT	59.959	20	ACAACCGCGAGTATGCTCAA	60.038	20	214	4166	4379	TGGTGCATGGCCTATGGTTT	59.959	20	AACAACCGCGAGTATGCTCA	60.038	20	215	4166	4380	TTGGTGCATGGCCTATGGTT	59.959	20	ACAACCGCGAGTATGCTCAA	60.038	20	215	4165	4379
Cluster-9641.15602	5	p1	(T)10	10	4872	4881	GATGCTCTGCTTGCAACGAG	59.903	20	TCCACCACACTGCAGCTAAT	59.308	20	239	4814	5052	GATGCTCTGCTTGCAACGAG	59.903	20	ATCCACCACACTGCAGCTAA	59.308	20	240	4814	5053	GATGCTCTGCTTGCAACGAG	59.903	20	AATCCACCACACTGCAGCTA	59.308	20	241	4814	5054
Cluster-9641.32763	1	p1	(A)11	11	289	299	AGGTGCAGATGAACAGACTTT	57.501	21	TTCGCGTCATTGTGTCCTGA	59.967	20	200	253	452	AAGGTGCAGATGAACAGACTT	57.501	21	TTCGCGTCATTGTGTCCTGA	59.967	20	201	252	452	AGGTGCAGATGAACAGACTTT	57.501	21	CTTGGGGCCAGTACGATGTT	60.035	20	177	253	429
Cluster-7429.0	1	p2	(AT)10	20	1	20
Cluster-9641.6632	1	p3	(CTG)5	15	4352	4366	AACGTTCCCGAGTCACCATC	60.038	20	CAAACAAGCCCCGAGTGTTG	59.969	20	216	4308	4523	AACGTTCCCGAGTCACCATC	60.038	20	CCCCGAGTGTTGATCCTAGC	59.895	20	208	4308	4515	AACGTTCCCGAGTCACCATC	60.038	20	GCCCCGAGTGTTGATCCTAG	59.895	20	209	4308	4516
Cluster-9641.6632	2	p2	(TC)14	28	4674	4701
Cluster-9641.6639	1	p2	(AT)6	12	1122	1133	ATCAAATCCTCGCAGACCCG	60.179	20	TTCCGTTCTAGCTGCTGACG	60.109	20	111	1070	1180	ATGTTCGGATGTGGGTCACG	60.391	20	TTCCGTTCTAGCTGCTGACG	60.109	20	183	998	1180	AACCTCTCTGGAAACACGGG	59.603	20	TTCCGTTCTAGCTGCTGACG	60.109	20	144	1037	1180
Cluster-9641.6638	1	p1	(A)10	10	474	483	TCAGGAACCAGCAAAAACAACA	59.171	22	ATGACAGTCGCAACAGGAGG	60.037	20	166	391	556	TCAGGAACCAGCAAAAACAACA	59.171	22	CGGAAACAGAAACGCCAGTC	59.765	20	218	391	608	TCAGGAACCAGCAAAAACAACA	59.171	22	CAGAAACGCCAGTCACAACC	59.692	20	212	391	602
Cluster-1987.0	1	p2	(AT)13	26	395	420
Cluster-9641.265	1	c	(CT)7ggaagcctgctttcccgatctc(CTT)5	51	69	119	GGGTGACGGTGACATTAGCA	60.037	20	CGACCCCCAACTTTCCATCT	59.672	20	146	26	171	TGGGTGACGGTGACATTAGC	60.037	20	CGACCCCCAACTTTCCATCT	59.672	20	147	25	171	TAGCATTCACGCCCCTTCTC	59.822	20	CGACCCCCAACTTTCCATCT	59.672	20	131	41	171
Cluster-9641.265	2	p2	(CT)6	12	232	243	AGATGGAAAGTTGGGGGTCG	59.672	20	TCCAATTGCAACCCTTTTGATCC	59.992	23	217	152	368	AGATGGAAAGTTGGGGGTCG	59.672	20	CCAATTGCAACCCTTTTGATCCT	59.992	23	216	152	367	AGATGGAAAGTTGGGGGTCG	59.672	20	CCAATTGCAACCCTTTTGATCC	58.663	22	216	152	367
Cluster-9641.264	1	p1	(A)14	14	1113	1126	TTGCCTCGAGGGTGTCTTTC	59.965	20	TCGGCTTACAAGTAATCGTAGCT	59.621	23	111	1090	1200	TTGCCTCGAGGGTGTCTTTC	59.965	20	TCGGCTTACAAGTAATCGTAGC	58.301	22	111	1090	1200	TTGCCTCGAGGGTGTCTTTC	59.965	20	CGGCTTACAAGTAATCGTAGCT	58.297	22	110	1090	1199
Cluster-9641.26615	1	c	(AT)6tatatataaaaatatttg(AT)7aatatt(TA)8	66	332	397	TTGCGTGTATTGGGGTGTGT	60.179	20	AGCGTGCGTGTGTGTGTATA	60.039	20	228	213	440	TGTGGAGTGGAGATTGCGTG	60.321	20	AGCGTGCGTGTGTGTGTATA	60.039	20	241	200	440	GTGGAGTGGAGATTGCGTGT	60.321	20	AGCGTGCGTGTGTGTGTATA	60.039	20	240	201	440
Cluster-9641.26615	2	p3	(GAA)5	15	527	541	TATACACACACACGCACGCT	60.039	20	TTGGATTTCTCAGGGGTGGC	59.960	20	156	421	576	TATACACACACACGCACGCT	60.039	20	CGACGAGGAGTCCGAATACG	60.042	20	179	421	599	TATACACACACACGCACGCT	60.039	20	TCCGACGAGGAGTCCGAATA	59.821	20	181	421	601
Cluster-11004.0	1	p1	(A)16	16	404	419	GCGTAAAGAGACAACGCCAC	59.837	20	ACACAAGTATCGCTTTTATCAACCA	59.296	25	123	345	467	GCGTAAAGAGACAACGCCAC	59.837	20	CACAAGTATCGCTTTTATCAACCA	57.823	24	122	345	466	GCGTAAAGAGACAACGCCAC	59.837	20	ACACAAGTATCGCTTTTATCAACC	57.822	24	123	345	467
Cluster-9641.35238	1	p2	(GA)7	14	216	229	CGTTGTGCGAAATGGGTTGT	59.970	20	CCTTACGTCTGGAAGCCCTC	59.824	20	147	126	272	CGTTGTGCGAAATGGGTTGT	59.970	20	CTCCCTTACGTCTGGAAGCC	59.824	20	150	126	275	CGTTGTGCGAAATGGGTTGT	59.970	20	AAGCCCTCTCCCTCCTATCC	59.808	20	135	126	260
Cluster-9641.35235	1	p1	(T)14	14	5	18
Cluster-9641.35237	1	p1	(A)10	10	124	133	AGCATAAGACACGCCTAAGGT	59.168	21	TGGCACAATCATCAGATGTTGG	59.244	22	194	42	235	AGCATAAGACACGCCTAAGGT	59.168	21	GGCACAATCATCAGATGTTGGT	59.243	22	193	42	234	TGAGAAATACAGCGACCTGC	57.990	20	TGGCACAATCATCAGATGTTGG	59.244	22	224	12	235
Cluster-9641.35231	1	p1	(A)10	10	8	17
Cluster-11049.0	1	p1	(T)14	14	317	330
Cluster-9641.29068	1	p1	(T)12	12	33	44	TGTCCGGTAATTTTTACACTAACCC	59.295	25	ACCGTGGCATTTTAACCTCCA	60.203	21	193	4	196	GTCCGGTAATTTTTACACTAACCCT	59.060	25	ACCGTGGCATTTTAACCTCCA	60.203	21	192	5	196	TGTCCGGTAATTTTTACACTAACCC	59.295	25	CCGTGGCATTTTAACCTCCA	58.460	20	192	4	195
Cluster-9641.29068	2	p1	(T)11	11	376	386	TGGAGCCAGGAACGGATCTA	60.033	20	AAATATTTACGGGGTGAAAGCC	57.005	22	131	281	411	TGGAGCCAGGAACGGATCTA	60.033	20	CAAAATATTTACGGGGTGAAAGCC	58.894	24	133	281	413	TCGCTTCAGGGCTGTAACTC	59.753	20	AAATATTTACGGGGTGAAAGCC	57.005	22	106	306	411
Cluster-9641.29063	1	p2	(TC)8	16	84	99	CCGCTCTACCCCCAAATTCA	59.745	20	ATCCCAATGTTCGTCGCCAT	60.107	20	141	61	201	CCGCTCTACCCCCAAATTCA	59.745	20	TCAGTTGACAGTGAACCGCA	59.823	20	260	61	320	CCGCTCTACCCCCAAATTCA	59.745	20	AAGTAAGCGCCGTCCATCAT	59.822	20	159	61	219
Cluster-9641.29063	2	p2	(TC)6	12	266	277	TCTCTCTCTCTCCAGGGCAC	60.034	20	TCAGTTGACAGTGAACCGCA	59.823	20	234	87	320	TCTCTCTCTCTCCAGGGCAC	60.034	20	GTGAACCGCACCAGAACATG	59.762	20	224	87	310	ATGGCGACGAACATTGGGAT	60.107	20	TCAGTTGACAGTGAACCGCA	59.823	20	139	182	320
Cluster-9641.8144	1	c	(TC)10(AC)10	40	381	420	TGACTATCTGCACGTCAGCA	59.112	20	AACTGATGGTGGGATGGTGT	58.924	20	230	220	449	TGACTATCTGCACGTCAGCA	59.112	20	AAACTGATGGTGGGATGGTGT	59.571	21	231	220	450	TGACTATCTGCACGTCAGCA	59.112	20	ACAAACTGATGGTGGGATGGT	59.571	21	233	220	452
Cluster-9641.8142	1	p1	(A)10	10	294	303	CGTGGCCAATGACCACAATG	60.109	20	GGCTGGATTCTATTGCTTCACG	59.711	22	276	130	405	AAGTTTTCCTTGCCGATGCC	59.397	20	GGCAAAACCAAAAGTGAAGGC	59.060	21	265	159	423	ACGTGGCCAATGACCACAAT	60.539	20	GGCTGGATTCTATTGCTTCACG	59.711	22	277	129	405
Cluster-9641.8141	1	p1	(T)10	10	1563	1572
Cluster-9641.8140	1	p2	(CT)23	46	1	46
Cluster-9641.8140	2	p1	(A)11	11	1141	1151	AAACGGCCTAGCAAGTTCGA	59.966	20	TCCCACAAGACTGTCAAACGA	59.517	21	144	1050	1193	ACGGCCTAGCAAGTTCGATT	59.751	20	TCCCACAAGACTGTCAAACGA	59.517	21	142	1052	1193	AACGGCCTAGCAAGTTCGAT	59.751	20	TCCCACAAGACTGTCAAACGA	59.517	21	143	1051	1193
Cluster-9641.8140	3	p1	(T)12	12	2627	2638	TTTTAGGCCGAGGGAGAGGT	60.253	20	TCCTTGCAACTCCGATGGAA	59.310	20	265	2474	2738	TTTTAGGCCGAGGGAGAGGT	60.253	20	TTCCTTGCAACTCCGATGGA	59.310	20	266	2474	2739	CGCCAAGGTGGATCAAATCG	59.622	20	TCCTTGCAACTCCGATGGAA	59.310	20	194	2545	2738
Cluster-9641.8149	1	p2	(AG)14	28	3249	3276
Cluster-9641.22509	1	p1	(T)18	18	284	301	TCAGCTCCATACCCCCTCAA	59.956	20	ACCCACAAAAGCTTAAGGCA	57.919	20	208	152	359	TCTCCTCAGCTCCATACCCC	60.105	20	ACCCACAAAAGCTTAAGGCA	57.919	20	213	147	359	TCAGCTCCATACCCCCTCAA	59.956	20	AACCCACAAAAGCTTAAGGCA	58.606	21	209	152	360
Cluster-9641.31861	1	p1	(A)24	24	6	29
Cluster-9641.9818	1	p1	(A)10	10	1031	1040	TGGTTGACTGCCGAATCACA	59.892	20	GCGTGCTATGTGACTGTCCT	60.109	20	276	954	1229	GGGATGGTTGACTGCCGAAT	60.394	20	GCGTGCTATGTGACTGTCCT	60.109	20	280	950	1229	GTTTAGCCGGGAAGGGGAAA	59.961	20	TAAGCTTGCCGTGGAATCCT	59.382	20	186	892	1077
Cluster-9641.9818	2	p1	(A)10	10	2013	2022	GCGAGGTGCAAGAGAAGTTG	59.485	20	CACACAAGTGCCCTGACTTT	58.607	20	174	1883	2056	ACAACGCCGAAAACCAAACA	59.473	20	CACACAAGTGCCCTGACTTT	58.607	20	147	1910	2056	GCGAGGTGCAAGAGAAGTTG	59.485	20	CTCGTCACAAAGCACACAAGT	59.334	21	186	1883	2068
Cluster-9641.9817	1	c	(GA)6a(AG)8	29	1341	1369
Cluster-9641.40	1	p1	(A)21	21	1	21
Cluster-9641.46	1	p1	(T)14	14	372	385	ATGCTTTGGCCTTTGGATGT	58.352	20	CGTCACATTGCAACTTGAAGGT	59.967	22	179	346	524	ATGCTTTGGCCTTTGGATGT	58.352	20	ACGTCACATTGCAACTTGAAGG	59.967	22	180	346	525	AATGCTTTGGCCTTTGGATGT	59.020	21	CGTCACATTGCAACTTGAAGGT	59.967	22	180	345	524
Cluster-9641.28916	1	p2	(GA)8	16	24	39	CACCGAGAGAGACAGAGACC	58.908	20	CAACCCTGCAAGCGAAGTTC	60.040	20	129	1	129	CACCGAGAGAGACAGAGACC	58.908	20	TCTCTCGCGCCAATTTCAGA	59.754	20	157	1	157	CACCGAGAGAGACAGAGACC	58.908	20	CGTTCTCTCGCGCCAATTTC	60.247	20	160	1	160
Cluster-9641.28915	1	p1	(T)10	10	1714	1723	TGAGGTGGACGGTTTCGAAG	59.967	20	AGTTGAGCTCAAACTCGCCT	59.605	20	174	1578	1751	GGTTAAGGCCGTGGTAGCTT	60.036	20	AGTTGAGCTCAAACTCGCCT	59.605	20	261	1491	1751	GGTGGGAGTTTGGTGGAGAG	59.963	20	AGTTGAGCTCAAACTCGCCT	59.605	20	146	1606	1751
Cluster-9641.28914	1	p2	(CT)6	12	449	460	GTGGTGCTTGGTGCTTTCAG	59.969	20	ATAGATCAAAGGAGAGAGATCTCAAA	57.219	26	201	289	489	GTGGTGCTTGGTGCTTTCAG	59.969	20	AATAGATCAAAGGAGAGAGATCTCAA	57.219	26	202	289	490	GTGGTGCTTGGTGCTTTCAG	59.969	20	AAATAGATCAAAGGAGAGAGATCTCA	57.219	26	203	289	491
Cluster-9641.28911	1	p2	(AT)7	14	164	177	GCAATCACAACAATCTGCAGC	59.009	21	CCTATCACCACCGCCAGTAC	59.896	20	222	2	223	AAACGGCTGTACATCCACAA	57.736	20	CCTATCACCACCGCCAGTAC	59.896	20	111	113	223	AAAACGGCTGTACATCCACA	57.736	20	CCTATCACCACCGCCAGTAC	59.896	20	112	112	223
Cluster-12447.0	1	p1	(A)12	12	1541	1552	GTTTGAACTGTCCCCTCCGT	59.892	20	TGCTTCGAGACTTGTATTGGT	57.322	21	233	1413	1645	ACCGTTTGAACTGTCCCCTC	59.892	20	TGCTTCGAGACTTGTATTGGT	57.322	21	236	1410	1645	GACCGTTTGAACTGTCCCCT	59.892	20	TGCTTCGAGACTTGTATTGGT	57.322	21	237	1409	1645
Cluster-9641.16275	1	p2	(GA)8	16	1031	1046
Cluster-9641.19557	1	p2	(TA)6	12	7681	7692	ACTCCCATCTCTCCGTCTCC	60.106	20	TAAGCAACCGGATACCCACG	59.824	20	198	7552	7749	ACTCCCATCTCTCCGTCTCC	60.106	20	CGTAAGCAACCGGATACCCA	59.824	20	200	7552	7751	ACTCCCATCTCTCCGTCTCC	60.106	20	ACGTAAGCAACCGGATACCC	59.824	20	201	7552	7752
Cluster-10949.0	1	p1	(T)10	10	11	20
Cluster-9641.24313	1	p1	(A)10	10	930	939	CGTTGAGCTGCCAACTTGTC	60.041	20	TTGCCGCAGATGCAGTACAT	60.393	20	247	834	1080	CGTTGAGCTGCCAACTTGTC	60.041	20	ATTGCCGCAGATGCAGTACA	60.393	20	248	834	1081	AAAATCAAGGGCGCGTTGAG	59.759	20	TTGCCGCAGATGCAGTACAT	60.393	20	260	821	1080
Cluster-9641.24313	2	p1	(T)16	16	1235	1250	GAACCACGTCGTAGCAATGC	59.905	20	TCGACACAGTGCTTGCTGTA	59.612	20	151	1164	1314	AACCCTGAACCACGTCGTAG	59.684	20	TCGACACAGTGCTTGCTGTA	59.612	20	157	1158	1314	CCTGAACCACGTCGTAGCAA	60.319	20	TCGACACAGTGCTTGCTGTA	59.612	20	154	1161	1314
Cluster-9641.24313	3	p2	(TA)8	16	2539	2554	GGAAAAACGGTGCGGTTGAA	59.899	20	CCGACCCTACATTCTTGGTCC	60.134	21	207	2375	2581	GGAAAAACGGTGCGGTTGAA	59.899	20	ACCCTACATTCTTGGTCCTGC	59.718	21	204	2375	2578	TGCAAGCCTTTGAGAGCCAT	60.251	20	CCGACCCTACATTCTTGGTCC	60.134	21	111	2471	2581
Cluster-10854.0	1	p1	(T)10	10	297	306	TGCACTAGGGCTGTGACTTT	59.235	20	GCATGACTGCTATATGATTCTGGA	58.514	24	209	129	337	TTGCACTAGGGCTGTGACTT	59.235	20	GCATGACTGCTATATGATTCTGGA	58.514	24	210	128	337	ATTGCACTAGGGCTGTGACT	59.013	20	GCATGACTGCTATATGATTCTGGA	58.514	24	211	127	337
Cluster-9641.30313	1	p1	(T)10	10	205	214	ACGAGATGGGCATAGCATGT	59.239	20	GTCACACCCCGAATTCCGAA	60.321	20	119	134	252	TTGACGAGATGGGCATAGCA	59.170	20	GTCACACCCCGAATTCCGAA	60.321	20	122	131	252	ACGAGATGGGCATAGCATGT	59.239	20	TCACACCCCGAATTCCGAAA	59.603	20	118	134	251
Cluster-912.0	1	p2	(GA)9	18	454	471	TGTCCATAGGCACACAGCTG	60.036	20	AGAAGGGTGGATCAAATCTCCA	58.807	22	154	343	496	TACTCGGTCGGCTGTCCATA	60.107	20	AGAAGGGTGGATCAAATCTCCA	58.807	22	166	331	496	AGGGGCAAACAACCATCTGT	59.812	20	AGAAGGGTGGATCAAATCTCCA	58.807	22	215	282	496
Cluster-9641.23659	1	p1	(T)10	10	2370	2379	AAAGAGGCTCCAGCATTGCT	59.961	20	ACTCCGGACACGACAAAACT	59.537	20	273	2226	2498	GGCTCCAGCATTGCTCACTA	60.108	20	ACTCCGGACACGACAAAACT	59.537	20	268	2231	2498	AAAGAGGCTCCAGCATTGCT	59.961	20	CCACTCCGGACACGACAAAA	60.531	20	275	2226	2500
Cluster-9641.23658	1	p2	(CT)12	24	54	77	CCAATTCCAGATCTCTCCCCC	59.577	21	GGCGTCATTTCCATTGCCTC	59.899	20	150	26	175	CCAATTCCAGATCTCTCCCCC	59.577	21	GTGGCGTCATTTCCATTGCC	60.458	20	152	26	177	CCAATTCCAGATCTCTCCCCC	59.577	21	AGTGGCGTCATTTCCATTGC	59.472	20	153	26	178
Cluster-9641.23657	1	p1	(A)17	17	345	361	AGTGAATTGTGAGTGTGGGGT	59.505	21	GGAGCTTGTTGTGCCCTTTG	59.967	20	185	290	474	AGTGAATTGTGAGTGTGGGGT	59.505	21	AACAAAACCACAGCGATCGC	60.040	20	131	290	420	AGTGAATTGTGAGTGTGGGGT	59.505	21	CAAAACCACAGCGATCGCAA	60.041	20	129	290	418
Cluster-7412.0	1	p1	(A)10	10	13	22
Cluster-9641.23651	1	p1	(A)17	17	119	135	TTGGAGTTCAATTAGCAAAGAGC	57.623	23	GGTCGTGTTGTCCCGAGAAA	60.250	20	258	0	257	TTGGAGTTCAATTAGCAAAGAGC	57.623	23	TTTACGGGTCGTGTTGTCCC	60.250	20	264	0	263	TTGGAGTTCAATTAGCAAAGAGC	57.623	23	TCTCTGCCAGTTGATGCTGT	59.311	20	175	0	174
Cluster-9641.23651	2	p1	(A)14	14	3455	3468	ACAGGTCACGGAATCCTCAA	58.652	20	GCATTTGGCTGGTGGCTAAG	59.826	20	211	3364	3574	AACAGGTCACGGAATCCTCA	58.652	20	GCATTTGGCTGGTGGCTAAG	59.826	20	212	3363	3574	AGGTCACGGAATCCTCAAACA	59.303	21	GCATTTGGCTGGTGGCTAAG	59.826	20	209	3366	3574
Cluster-9641.23651	3	c	(GT)9(GA)14	46	4170	4215
Cluster-9641.23650	1	p1	(T)16	16	1	16
Cluster-9641.23650	2	p1	(T)10	10	871	880	GCTTCAACAGGAGCGGGTAT	60.108	20	CACCACATTCCGGTCTTCGA	60.038	20	254	782	1035	CAGGAGCGGGTATTCGGTTT	60.108	20	CACCACATTCCGGTCTTCGA	60.038	20	247	789	1035	TCAACAGGAGCGGGTATTCG	59.825	20	CACCACATTCCGGTCTTCGA	60.038	20	251	785	1035
Cluster-5965.0	1	p1	(T)10	10	90	99	TGGAAAAGCACTCCACACGT	60.107	20	AGGACTGGTGGAAAGGGTCT	60.104	20	178	22	199	AAGCACTCCACACGTAGGTC	59.683	20	AGGACTGGTGGAAAGGGTCT	60.104	20	173	27	199	TGGAAAAGCACTCCACACGT	60.107	20	GAGGACTGGTGGAAAGGGTC	59.675	20	179	22	200
Cluster-9641.17141	1	p2	(TC)7	14	48	61	ATCTGCAAGCCCAAGAACGA	59.963	20	TCGGTGTTTCGGTTGATCGT	59.968	20	243	23	265	ATCTGCAAGCCCAAGAACGA	59.963	20	GCTAGGGTTAGGGTTTGCGT	60.036	20	163	23	185	ATCTGCAAGCCCAAGAACGA	59.963	20	TTCGAGGGGGAGGAAGCTAA	59.958	20	264	23	286
Cluster-9641.36252	1	p1	(T)26	26	363	388
Cluster-9641.36254	1	p1	(A)10	10	71	80	TGTAACACAGTCACACGCAA	57.988	20	GAGGGCCCCTCTGTTTCTTG	60.323	20	145	14	158	ATGTAACACAGTCACACGCA	57.767	20	GAGGGCCCCTCTGTTTCTTG	60.323	20	146	13	158	TGTAACACAGTCACACGCAA	57.988	20	TCCATTCGCAACGTGCTGAT	60.673	20	208	14	221
Cluster-9641.24029	1	p1	(T)13	13	1931	1943	TGCGCAACCAAACAGAGAGA	60.179	20	GGTGTCGATGCTCCGATGTA	59.616	20	213	1800	2012	GTTGCGCAACCAAACAGAGA	59.620	20	GGTGTCGATGCTCCGATGTA	59.616	20	215	1798	2012	TAACGTTGCGCAACCAAACA	59.549	20	GGTGTCGATGCTCCGATGTA	59.616	20	219	1794	2012
Cluster-9641.24029	2	p2	(AC)8	16	2113	2128	CACCCGTAGAGCGTCGTAAT	59.620	20	AGCAGGATTAACTTGGGGGA	58.319	20	137	2030	2166	TACATCGGAGCATCGACACC	59.616	20	AGCAGGATTAACTTGGGGGA	58.319	20	174	1993	2166	ATCACCCGTAGAGCGTCGTA	60.463	20	AGCAGGATTAACTTGGGGGA	58.319	20	139	2028	2166
Cluster-9641.24029	3	p2	(AT)19	38	2441	2478
Cluster-5589.0	1	p2	(AG)7	14	440	453
Cluster-9641.24026	1	p2	(TA)8	16	571	586	TGCAGAGAACCGAAACTGTGA	59.862	21	TCCTTAGCACTCCCCCTCTT	59.582	20	269	356	624	TGCAGAGAACCGAAACTGTGA	59.862	21	TTCCTTAGCACTCCCCCTCT	59.582	20	270	356	625	TGGATGCAGAGAACCGAAACT	59.652	21	TCCTTAGCACTCCCCCTCTT	59.582	20	273	352	624
Cluster-9641.24026	2	p1	(A)10	10	793	802	AGAGGGGGAGTGCTAAGGAA	59.582	20	AATTGGCTAAATTGGCGAAGCT	59.503	22	273	606	878	AAGAGGGGGAGTGCTAAGGA	59.582	20	AATTGGCTAAATTGGCGAAGCT	59.503	22	274	605	878	AGAGGGGGAGTGCTAAGGAA	59.582	20	AATTGGCTAAATTGGCGAAGC	58.108	21	273	606	878
Cluster-9641.24023	1	p1	(T)10	10	445	454	TCCAAACTCACACGTCAGCA	59.823	20	AGCCGAAAAAGGGATGAGGA	59.008	20	197	391	587	TCCAAACTCACACGTCAGCA	59.823	20	AGCCGAAAAAGGGATGAGGAG	60.065	21	197	391	587	TCCAAACTCACACGTCAGCA	59.823	20	GAGCCGAAAAAGGGATGAGGA	60.065	21	198	391	588
Cluster-11657.0	1	p2	(CT)8	16	90	105	CCCTTTCCTCTTCTCTCAAACCA	59.927	23	GGTGTTGAGGAAAGCGGAGA	59.965	20	184	32	215	CCCTTTCCTCTTCTCTCAAACCA	59.927	23	AAGAGAGTGGGCGGAGTAGT	59.960	20	261	32	292	CCCTTTCCTCTTCTCTCAAACCA	59.927	23	AGGAGGAGGAGGAGAGAGGA	59.953	20	211	32	242
Cluster-9641.18923	1	p2	(CT)14	28	52	79	TGCGGCCATGAGTTTCATCT	60.035	20	TCAAACTAAGACCGCCAGCA	59.605	20	222	13	234	CCAATGCGGCCATGAGTTTC	60.179	20	TCAAACTAAGACCGCCAGCA	59.605	20	226	9	234	CAATGCGGCCATGAGTTTCA	59.473	20	TCAAACTAAGACCGCCAGCA	59.605	20	225	10	234
Cluster-9641.13506	1	p1	(A)12	12	453	464	TCCTGTGGGACTAGTCGAGG	60.034	20	CAGACCAATGGTGTGGGACA	59.890	20	163	404	566	CTTCTTGGGCCACATCCACT	59.961	20	CAGACCAATGGTGTGGGACA	59.890	20	243	324	566	AGCATGGGGTCAAGGATTCG	60.107	20	CAGACCAATGGTGTGGGACA	59.890	20	277	290	566
Cluster-9641.13506	2	p1	(A)10	10	1305	1314	CAGGTCTGCTGATCCTGCAA	60.036	20	AGATTGCACCTCAAGCGAGT	59.677	20	163	1226	1388	CAGGTCTGCTGATCCTGCAA	60.036	20	TGCACCTCAAGCGAGTAACA	59.609	20	159	1226	1384	CAGGTCTGCTGATCCTGCAA	60.036	20	GGAGATTGCACCTCAAGCGA	60.392	20	165	1226	1390
Cluster-9641.13507	1	p3	(TCC)6	18	35	52	GAGTTCGGGAGAGCCATGAC	60.179	20	CCTAAGCTTATGCCCTGGGG	59.889	20	101	6	106	ATTTGGAGTTCGGGAGAGCC	59.747	20	CCTAAGCTTATGCCCTGGGG	59.889	20	106	1	106	TTGGAGTTCGGGAGAGCCAT	60.910	20	CCTAAGCTTATGCCCTGGGG	59.889	20	104	3	106
Cluster-9641.13507	2	p1	(A)10	10	2498	2507	ACCGAAAACCCACGTGAAGA	59.821	20	TGTTACTGTTTGGGCGGACC	60.536	20	270	2355	2624	ACCGAAAACCCACGTGAAGA	59.821	20	GGACCCACTGTTGATGGCTA	59.382	20	255	2355	2609	ACCGAAAACCCACGTGAAGA	59.821	20	TCCCAAATCCAGACTTTGCCA	59.853	21	211	2355	2565
Cluster-9641.13507	3	c	(AG)12gcgttttgggtttgtggcgttatagaaaatgtgagtgtaaaaaatcaaccaacttatccaca(AG)14	114	2937	3050
Cluster-9641.13504	1	p1	(A)15	15	1399	1413	CCGCCGAAAGAGTATCGTACA	59.935	21	AGCCCATTTTTGTTACCGCT	58.372	20	179	1260	1438	ACCGCCGAAAGAGTATCGTAC	59.935	21	AGCCCATTTTTGTTACCGCT	58.372	20	180	1259	1438	GTACCGCCGAAAGAGTATCGT	59.935	21	AGCCCATTTTTGTTACCGCT	58.372	20	182	1257	1438
Cluster-9641.13502	1	c	(TC)9gcccaatgttactccgccgccagctcctccccaccgccctccacctccgccacctctcca(CGG)5	93	39	131	ACCCTTCATATCCCTCTCCCT	59.124	21	CGCGTATGGTCTCAGCGTAT	60.040	20	212	12	223	ACCCTTCATATCCCTCTCCCT	59.124	21	TGGTCTCAGCGTATTTGGGG	59.748	20	206	12	217	ACCCTTCATATCCCTCTCCCT	59.124	21	GGTCTCAGCGTATTTGGGGT	59.748	20	205	12	216
Cluster-9641.13502	2	p1	(T)11	11	1779	1789	AGCTTTTGTTGGGGAGGAACA	60.063	21	TTCACTGCCCTACACACGTC	59.967	20	274	1679	1952	GCTTTTGTTGGGGAGGAACA	58.591	20	TTCACTGCCCTACACACGTC	59.967	20	273	1680	1952	AGCTTTTGTTGGGGAGGAACA	60.063	21	GCCCTACACACGTCCTGATG	60.460	20	268	1679	1946
Cluster-9641.13502	3	p1	(T)10	10	3849	3858	CCGAGATGAGTGGCACATGA	59.824	20	TGTAAATAACCTGGTTCAAGCCA	58.269	23	188	3747	3934	TCCGAGATGAGTGGCACATG	59.824	20	TGTAAATAACCTGGTTCAAGCCA	58.269	23	189	3746	3934	TGTGGGTCTTGTTGCTTCGA	59.821	20	TGTAAATAACCTGGTTCAAGCCA	58.269	23	257	3678	3934
Cluster-9641.13503	1	p2	(TG)7	14	1703	1716	ATGATGCCAGTTACGTGCCA	60.036	20	ACACACGGATACAAGTGCCA	59.605	20	142	1632	1773	CGAAGATGCACACTTTGGCC	60.110	20	ACACACGGATACAAGTGCCA	59.605	20	200	1574	1773	CCGAAGATGCACACTTTGGC	60.110	20	ACACACGGATACAAGTGCCA	59.605	20	201	1573	1773
Cluster-9641.13500	1	p2	(AG)14	28	1	28
Cluster-9641.13500	2	p2	(TA)8	16	3932	3947	TGCAAGGTCTTGAAATCCCGA	59.927	21	AGGTTAGACCAGCAAGCTCT	58.349	20	255	3892	4146	GTGCAAGGTCTTGAAATCCCG	59.800	21	AGGTTAGACCAGCAAGCTCT	58.349	20	256	3891	4146	TGCAAGGTCTTGAAATCCCGA	59.927	21	AGGTTAGACCAGCAAGCTCTT	59.019	21	255	3892	4146
Cluster-9641.13501	1	p1	(A)10	10	2208	2217	CCAAGCTTTTGAGCCGAACC	60.039	20	CTTCCATCCCCAAACACCCA	59.886	20	201	2140	2340	CCAAGCTTTTGAGCCGAACC	60.039	20	CCAATGCTCTTCCATCCCCA	59.740	20	209	2140	2348	CCAAGCTTTTGAGCCGAACC	60.039	20	ACCAATGCTCTTCCATCCCC	59.740	20	210	2140	2349
Cluster-9641.13508	1	p1	(T)10	10	924	933	TACGCATCTCCTAGACCCGT	59.818	20	TGTTGAAGAGAGGGAGATTGGG	59.427	22	235	757	991	TACGCATCTCCTAGACCCGT	59.818	20	GTTGAAGAGAGGGAGATTGGGT	59.426	22	234	757	990	TACGCATCTCCTAGACCCGT	59.818	20	TGAAGAGAGGGAGATTGGGT	57.350	20	232	757	988
Cluster-9641.13508	2	p2	(TA)6	12	2260	2271	GGGCAGAGCTAGGGTTTTCA	59.672	20	ACCTCTCTCTCTTCAAACCGTG	59.702	22	254	2109	2362	CAGCTTGTAAAACGGCGGTG	60.385	20	ACCTCTCTCTCTTCAAACCGTG	59.702	22	220	2143	2362	GGGGCAGAGCTAGGGTTTTC	60.394	20	ACCTCTCTCTCTTCAAACCGTG	59.702	22	255	2108	2362
Cluster-9641.13508	3	p1	(A)10	10	3474	3483
Cluster-9641.20302	1	p2	(TA)8	16	776	791	CATTGCGGGAGTTTTGTGCA	59.968	20	TCGTGCCTTCAGCTCACATT	59.965	20	235	747	981	TGCATTGCGGGAGTTTTGTG	59.968	20	TCGTGCCTTCAGCTCACATT	59.965	20	237	745	981	ATTGCGGGAGTTTTGTGCAC	59.968	20	TCGTGCCTTCAGCTCACATT	59.965	20	234	748	981
Cluster-9641.20303	1	p3	(CGG)6	18	2156	2173	CGACCACCTGGCAAGTATGT	60.036	20	TTTCCCGGAGATGATCCCCT	60.030	20	271	1980	2250	GATCAGTGCTTCCACGTGGA	60.037	20	TTTCCCGGAGATGATCCCCT	60.030	20	139	2112	2250	CCACCTGGCAAGTATGTGGT	59.962	20	TTTCCCGGAGATGATCCCCT	60.030	20	268	1983	2250
Cluster-9641.20300	1	p2	(CT)7	14	29	42	GGCCCACTTCCCAAAACAGA	60.469	20	GCTGGAGAAGGGTAGAGATCG	59.389	21	256	4	259	GGCCCACTTCCCAAAACAGA	60.469	20	TCAGCTGGAGAAGGGTAGAGA	59.359	21	259	4	262	GGCCCACTTCCCAAAACAGA	60.469	20	TCGCATTCGATATACCGGTGA	59.119	21	103	4	106
Cluster-9641.20301	1	p1	(A)14	14	7798	7811	GGGAAGACTAAGAGGGAGCG	59.252	20	GGAGCACTGGTATGAGTGACT	59.172	21	227	7678	7904	GGGAAGACTAAGAGGGAGCG	59.252	20	AGGAGCACTGGTATGAGTGAC	59.172	21	228	7678	7905	CCAGTCCTGTTCTAAGGCCA	59.016	20	GGAGCACTGGTATGAGTGACT	59.172	21	186	7719	7904
Cluster-9641.8224	1	p1	(T)12	12	1179	1190	CCTGCTGAGCTCGCTTGTAA	60.390	20	AGGCAACAGGTAGCATCAATCT	59.759	22	234	1067	1300	CCTGCTGAGCTCGCTTGTAA	60.390	20	GGCAACAGGTAGCATCAATCTG	59.643	22	233	1067	1299	CCTGCTGAGCTCGCTTGTAA	60.390	20	AAGGCAACAGGTAGCATCAA	57.415	20	235	1067	1301
Cluster-9641.8224	2	p2	(GA)7	14	3105	3118
Cluster-9641.20304	1	c	(A)11gatagaacaaaagtactaaaatttttcatacctttttccct(TTA)5tagatgaccaattagaagaagtgtattcattaatacccatctcctagtgtctcctatctcccttaaattccaa(TC)7c(CT)9	173	57	229
Cluster-9641.20304	2	c	(TG)6tttaggtagg(TA)10cacaatgtatataagtatattgtgtgttt(ATA)13	110	2292	2401	CCGAAATCCCGAACCTCGAT	59.896	20	TGGGATTTCCACTTACATCCAT	57.121	22	211	2221	2431	TTTCTCCCCCTCCCCAATCT	59.877	20	TGGGATTTCCACTTACATCCAT	57.121	22	187	2245	2431	GTCCCGAGCCTCGTAAATCC	60.249	20	TGGGATTTCCACTTACATCCAT	57.121	22	257	2175	2431
Cluster-9641.20305	1	p2	(AT)10	20	112	131	ACAACAATTCTTCCCAAAAACATTCT	58.662	26	CCTCCCTGCGGCTGATTTAT	59.891	20	102	55	156	ACAACAATTCTTCCCAAAAACATTC	57.448	25	CCTCCCTGCGGCTGATTTAT	59.891	20	102	55	156	TCTTCCCAAAAACATTCTTTACAGGT	59.390	26	CCTTCACCACCAGCACCAT	59.925	19	157	63	219
Cluster-9641.20308	1	p1	(A)16	16	269	284	ACGATCGCCTAATTTACCAGCA	60.159	22	GGCTGCTAAATCTGCGGTTG	59.901	20	247	213	459	ACGATCGCCTAATTTACCAGCA	60.159	22	ATGGCTGCTAAATCTGCGGT	60.107	20	249	213	461	ACGATCGCCTAATTTACCAGCA	60.159	22	TGGCTGCTAAATCTGCGGTT	60.322	20	248	213	460
Cluster-9641.20308	2	p1	(A)15	15	1568	1582	TGTCAACTTCACGTGGAAAACC	59.579	22	GAGACACGAACGGAGGGTTT	59.967	20	255	1504	1758	GTCAACTTCACGTGGAAAACCT	59.319	22	GAGACACGAACGGAGGGTTT	59.967	20	254	1505	1758	ACTGTCAACTTCACGTGGAA	57.316	20	GAGACACGAACGGAGGGTTT	59.967	20	257	1502	1758
Cluster-9641.15838	1	p2	(AG)7	14	1754	1767	TGAGCCTCCAAAGCTTCCTG	59.963	20	GTCTCCCTCTCTGCGATTCG	59.970	20	195	1609	1803	TGAGCCTCCAAAGCTTCCTG	59.963	20	CGTCTCCCTCTCTGCGATTC	59.970	20	196	1609	1804	GCTAGCACCATCATGAGCCT	59.892	20	GTCTCCCTCTCTGCGATTCG	59.970	20	208	1596	1803
Cluster-9641.15838	2	p2	(TC)8	16	1922	1937
Cluster-9641.15839	1	p1	(T)15	15	2545	2559	GAGGCCTCAACTACAACTTCCA	59.961	22	CCCTTTAGGATCCCTGCTAGG	59.019	21	262	2357	2618	TGAGGCCTCAACTACAACTTCC	59.961	22	CCCTTTAGGATCCCTGCTAGG	59.019	21	263	2356	2618	TGTGAGGCCTCAACTACAACT	58.953	21	CCCTTTAGGATCCCTGCTAGG	59.019	21	265	2354	2618
Cluster-9641.15839	2	p3	(AAT)13	39	2670	2708	GGCATCCTAGCAGGGATCCT	60.840	20	CTTCCATGAGTTCCCCCACC	60.034	20	193	2593	2785	AGGCATCCTAGCAGGGATCC	60.840	20	CTTCCATGAGTTCCCCCACC	60.034	20	194	2592	2785	GGCATCCTAGCAGGGATCCT	60.840	20	TAGCAGACTGGCACAAGCTC	60.037	20	263	2593	2855
Cluster-9641.15839	3	p2	(TA)9	18	3147	3164	GGATGAGATAACGCGGTGGT	59.896	20	ACTCACTCTCAATTCACCTCAA	57.037	22	204	3017	3220	GGATGAGATAACGCGGTGGT	59.896	20	AACTCACTCTCAATTCACCTCA	57.037	22	205	3017	3221	CGGCGGAGATTGGTTTCAAC	59.832	20	ACTCACTCTCAATTCACCTCAA	57.037	22	170	3051	3220
Cluster-9641.15830	1	p2	(CT)9	18	118	135	AAAGGGCCTTAAAGTGGGGG	59.884	20	TGAAAACTCGCAATGGTCGC	59.763	20	219	16	234	AAAGGGCCTTAAAGTGGGGG	59.884	20	TATTCGCAGGGGCATTCCAA	59.743	20	244	16	259	AAAGGGCCTTAAAGTGGGGG	59.884	20	TTATTCGCAGGGGCATTCCA	59.743	20	245	16	260
Cluster-9641.15830	2	p2	(AT)7	14	2694	2707	TCCATTTGTCACGCTTAGGACA	59.962	22	GCGCGAGTGATCAAATCCAC	59.973	20	227	2634	2860	CCATTTGTCACGCTTAGGACAC	59.840	22	GCGCGAGTGATCAAATCCAC	59.973	20	226	2635	2860	CCATTTGTCACGCTTAGGACA	58.577	21	GCGCGAGTGATCAAATCCAC	59.973	20	226	2635	2860
Cluster-9641.15831	1	p2	(CT)13	26	76	101	TGTCGTCTTGCGCTTTTTCTC	59.739	21	ACGGTGGTGACTCAATTCCC	59.964	20	169	5	173	TCTGTCGTCTTGCGCTTTTTC	59.739	21	ACGGTGGTGACTCAATTCCC	59.964	20	171	3	173	CTGTCGTCTTGCGCTTTTTCT	59.738	21	ACGGTGGTGACTCAATTCCC	59.964	20	170	4	173
Cluster-9641.15832	1	p1	(T)11	11	4054	4064	AGGCCCCCATAAGCTTAGGA	60.029	20	TCGCCAAGTGTCTTAGTGGTC	59.999	21	264	3944	4207	AGGCCCCCATAAGCTTAGGA	60.029	20	CGCCAAGTGTCTTAGTGGTCT	59.999	21	263	3944	4206	CGAGGCCCCCATAAGCTTAG	59.965	20	TCGCCAAGTGTCTTAGTGGTC	59.999	21	266	3942	4207
Cluster-9641.15832	2	p2	(TC)17	34	5457	5490
Cluster-9641.15833	1	p2	(AG)6	12	1613	1624	TTGATCGGCTTCATCTCCGG	59.895	20	TGGGGATTGGGCAATTTTCA	57.964	20	236	1554	1789	TTGATCGGCTTCATCTCCGG	59.895	20	GGATTGGGCAATTTTCATGGCT	60.093	22	233	1554	1786	CGGCGGAACCCTTAGATCAA	59.823	20	TGGGGATTGGGCAATTTTCA	57.964	20	219	1571	1789
Cluster-9641.15835	1	p1	(A)15	15	1353	1367	TGACCCCTCCATTCCACTCA	60.179	20	GAACTCGTACAAACAGCGGC	59.837	20	141	1294	1434	TCAACCAGGGAAGGCAAGTG	60.179	20	GAACTCGTACAAACAGCGGC	59.837	20	115	1320	1434	TGACCCCTCCATTCCACTCA	60.179	20	ACTCGTACAAACAGCGGCTT	60.250	20	139	1294	1432
Cluster-9641.15835	2	p1	(T)10	10	7145	7154	GAGGCGGAGAAAGTATCGGG	59.968	20	CTCCTGCTCCTTTTGAGGGG	60.035	20	233	7020	7252	GGAGGCGGAGAAAGTATCGG	59.968	20	CTCCTGCTCCTTTTGAGGGG	60.035	20	234	7019	7252	GAGGCGGAGAAAGTATCGGG	59.968	20	GGGTCTTAAAGCCCCCATCC	60.106	20	190	7020	7209
Cluster-9641.15835	3	p2	(AG)6	12	7419	7430	CCCCTCAAAAGGAGCAGGAG	60.035	20	AACCCTAGCCTTGCCTTTCC	59.960	20	240	7233	7472	CCCCTCAAAAGGAGCAGGAG	60.035	20	TGCCTTTCCTTCTCGCACTT	59.891	20	229	7233	7461	CCCCTCAAAAGGAGCAGGAG	60.035	20	TTGCCTTTCCTTCTCGCACT	59.891	20	230	7233	7462
Cluster-9641.15836	1	p1	(A)10	10	1018	1027	ATAGCAGTTGGGTGTCCTGC	60.035	20	TGCAACAATGGCTGTACTCTG	58.846	21	266	833	1098	ATAGCAGTTGGGTGTCCTGC	60.035	20	GCAACAATGGCTGTACTCTGT	58.846	21	265	833	1097	ATAGCAGTTGGGTGTCCTGC	60.035	20	ACTGCAACAATGGCTGTACTC	58.846	21	268	833	1100
Cluster-9641.15836	2	p2	(CT)6	12	2881	2892	CGCTGTGGTGACTGTTGTTG	59.972	20	GAGCCAATCACATCCCCACA	60.034	20	246	2813	3058	CGCTGTGGTGACTGTTGTTG	59.972	20	ATCACATCCCCACACGTGTC	60.036	20	240	2813	3052	TGATCGTGCCGTCATGTCAA	60.038	20	GAGCCAATCACATCCCCACA	60.034	20	222	2837	3058
Cluster-4048.0	1	p2	(AG)15	30	1	30
Cluster-9641.21655	1	p1	(T)11	11	1353	1363	AGGCCAACACGTACACAACA	60.108	20	TTCAGCGATCCCATCTTCCG	59.895	20	206	1296	1501	ACAAGGCCAACACGTACACA	60.108	20	TTCAGCGATCCCATCTTCCG	59.895	20	209	1293	1501	TTGTCTCTGTGTGTGTGCGT	60.108	20	TTCAGCGATCCCATCTTCCG	59.895	20	173	1329	1501
Cluster-9641.21654	1	p2	(GA)11	22	555	576
Cluster-9641.21653	1	p3	(CCG)5	15	140	154	TGCTGCGTTCTGTCTGAGAG	60.039	20	TCTCCTCATCCCCCTTCTCC	59.734	20	268	33	300	TGCTGCGTTCTGTCTGAGAG	60.039	20	CTCCTCATCCCCCTTCTCCT	59.733	20	267	33	299	ACTTGCTGCGTTCTGTCTGA	59.895	20	TCTCCTCATCCCCCTTCTCC	59.734	20	271	30	300
Cluster-9641.21653	2	p3	(GAA)5	15	267	281	CAAAAACAAGAGCTCCGCCG	60.386	20	GAAGACGGAATCCTGGGCAA	60.035	20	268	125	392	TGCTGCGTTCTGTCTGAGAG	60.039	20	CCCATTCTCCTCATCCCCCT	60.403	20	273	33	305	CGAAGAAGGTGATGCGACGA	60.456	20	GAAGACGGAATCCTGGGCAA	60.035	20	181	212	392
Cluster-9641.21653	3	p1	(T)14	14	731	744	TGCTCTAGAGGTTGGGTTCG	59.104	20	CCATAACGCCATGGTGTCCT	60.107	20	163	639	801	TGCTCTAGAGGTTGGGTTCG	59.104	20	TCCCATAACGCCATGGTGTC	60.107	20	165	639	803	TGCTCTAGAGGTTGGGTTCG	59.104	20	AACGCCATGGTGTCCTCTAC	59.751	20	159	639	797
Cluster-9641.21651	1	p1	(T)11	11	2220	2230	GCTTTTCCGATCATGGGTGC	59.899	20	TTCCCCTTCATGCCCTACTT	58.319	20	262	2094	2355	GCTTTTCCGATCATGGGTGC	59.899	20	TTTCCCCTTCATGCCCTACT	58.319	20	263	2094	2356	GGGTGCTTGGATGTGGCTAT	60.107	20	TTCCCCTTCATGCCCTACTT	58.319	20	248	2108	2355
Cluster-9641.21659	1	c	(AC)8(AT)6	28	459	486	AGAGGCTGAAGCACCAAGAC	59.964	20	TCTTCCATGAGAGAGGGGATCT	59.478	22	270	275	544	AGCACAAATCTTGCACCTGA	58.015	20	GCTGAGAAGCGAATAAGGCG	59.421	20	259	351	609	ACAAGCACAAATCTTGCACCT	58.966	21	GCTGAGAAGCGAATAAGGCG	59.421	20	262	348	609
Cluster-9641.21658	1	c	(A)10tatgttagtcattatttaaaaaaaagctgcaattttaaagttattatttatctttttctc(T)10	80	1069	1148	GGACTGCTTTTGTAGGCTGC	59.476	20	GAGAGACGAGAGGTGAGGGT	60.035	20	193	1031	1223	GGACTGCTTTTGTAGGCTGC	59.476	20	ACGAGAGGTGAGGGTGATGA	59.960	20	188	1031	1218	GGACTGCTTTTGTAGGCTGC	59.476	20	AGGGGCAGGAGTGAGAAAGA	60.179	20	234	1031	1264
Cluster-9641.21658	2	p2	(AG)7	14	3748	3761	AATCCCATCAAAAAGGCCGC	59.463	20	CCTAAATCAGTGGCCACCGT	60.035	20	204	3586	3789	AATCCCATCAAAAAGGCCGC	59.463	20	TAAATCAGTGGCCACCGTCC	60.036	20	202	3586	3787	ATCCCATCAAAAAGGCCGCA	60.614	20	CCTAAATCAGTGGCCACCGT	60.035	20	203	3587	3789
Cluster-9641.21658	3	p1	(A)14	14	4475	4488	ACAGTTACGTGCTCTGGTCC	59.683	20	TGCCTCTCTCTTTGCCCTTG	59.963	20	252	4342	4593	ACAGTTACGTGCTCTGGTCC	59.683	20	TCTTTGCCCTTGCTTTTGCC	59.893	20	244	4342	4585	ACAGTTACGTGCTCTGGTCC	59.683	20	GCCCTTGCTTTTGCCCTTTT	60.179	20	239	4342	4580
Cluster-9641.21658	4	p1	(T)15	15	4732	4746	CAAGGGCAAAGAGAGAGGCA	59.963	20	TTCCACTCTCTAAAATTCCCACA	57.423	23	214	4574	4787	GGTAGCGTCAGAAGTAGGGC	59.897	20	TTCCACTCTCTAAAATTCCCACA	57.423	23	174	4614	4787	GGCAAAAGCAAGGGCAAAGA	59.893	20	TTCCACTCTCTAAAATTCCCACA	57.423	23	222	4566	4787
Cluster-9189.0	1	c	(TG)7(TA)9attgtaaaagaaagcacacatgttatatgtgtgagtatat(TTTA)8	104	251	354
Cluster-9641.24683	1	p2	(AG)9	18	6	23
Cluster-497.0	1	p1	(A)17	17	395	411
Cluster-9641.24680	1	c	(AG)8ggaatacctacagatgaggggccagtgtgatcggagagctacggtcgccggagagaggt(AG)7	89	1619	1707	ATCGAGCTAGGGTCCCATGT	60.105	20	CCGTATACAGCCCCAACCTT	59.455	20	203	1568	1770	ATCGAGCTAGGGTCCCATGT	60.105	20	ACAGCCCCAACCTTTCAAGA	59.444	20	197	1568	1764	ATCGAGCTAGGGTCCCATGT	60.105	20	AGACCAAAACAGGCCAAAGC	59.247	20	172	1568	1739
Cluster-9641.24687	1	p4	(TATC)12	48	583	630	GCTGTTTAGGGACACTGGGG	60.323	20	GCGCACGTGCTTATGTATGT	59.349	20	271	386	656	GCTGTTTAGGGACACTGGGG	60.323	20	AGCGCACGTGCTTATGTATG	59.070	20	272	386	657	AGCTGTTTAGGGACACTGGG	59.307	20	GCGCACGTGCTTATGTATGT	59.349	20	272	385	656
Cluster-9641.24687	2	p2	(GA)9	18	827	844
Cluster-9641.24684	1	p2	(GA)11	22	2344	2365	CATTTGAGGTCCTCGGCGTA	59.825	20	GATCATCACCAAAACGCGCA	59.832	20	238	2181	2418	CATTTGAGGTCCTCGGCGTA	59.825	20	TGATCATCACCAAAACGCGC	59.832	20	239	2181	2419	GGTTGCGGATGAGCCATTTG	60.179	20	GATCATCACCAAAACGCGCA	59.832	20	252	2167	2418
Cluster-9641.32205	1	c	(A)10tattatttataaatgaatatgtatatatgtatgtatatataaatataaata(TG)8	77	44	120	TGCAGGTACAAATTAGTGGTGA	57.641	22	GGCACGCAGTTTTTCTCTGT	59.337	20	247	5	251	TGCAGGTACAAATTAGTGGTGA	57.641	22	AGGCACGCAGTTTTTCTCTG	59.053	20	248	5	252	TTGCAGGTACAAATTAGTGGTGA	58.280	23	GGCACGCAGTTTTTCTCTGT	59.337	20	248	4	251
Cluster-9641.32207	1	p2	(AG)10	20	1720	1739	GGCGAGATGAGTTGCTCTGT	60.108	20	GCCCTTGTCTCAAATTTCTCTGC	60.367	23	221	1560	1780	AGTTCCGGCGAGATGAGTTG	60.109	20	GCCCTTGTCTCAAATTTCTCTGC	60.367	23	227	1554	1780	GAGTTCCGGCGAGATGAGTT	59.826	20	GCCCTTGTCTCAAATTTCTCTGC	60.367	23	228	1553	1780
Cluster-9641.32200	1	p1	(A)14	14	810	823	ATCCTGAAAAACAAGGGAGCT	57.467	21	TTTTTGGTTGGCTGAGAGGC	58.960	20	244	615	858	AATCCTGAAAAACAAGGGAGCT	58.150	22	TTTTTGGTTGGCTGAGAGGC	58.960	20	245	614	858	ATCCTGAAAAACAAGGGAGCT	57.467	21	ATTTTTGGTTGGCTGAGAGGC	59.380	21	245	615	859
Cluster-9641.32201	1	p2	(TC)11	22	3	24
Cluster-9641.32202	1	p4	(AAGA)5	20	503	522
Cluster-9641.32203	1	p2	(AT)14	28	34	61	CGATACGGGACTGAAACACGA	60.136	21	TGCTGCTGCAGGTTCCTTAT	59.671	20	110	5	114	CGATACGGGACTGAAACACG	58.734	20	TGCTGCTGCAGGTTCCTTAT	59.671	20	110	5	114	ACGATACGGGACTGAAACACG	60.402	21	TGCTGCTGCAGGTTCCTTAT	59.671	20	111	4	114
Cluster-4721.0	1	p1	(T)10	10	120	129	ACGGATTGCCTCTTTTGGAA	57.714	20	ACTTGCAAGACCTCGAAGCA	59.893	20	252	2	253	AACGGATTGCCTCTTTTGGA	57.714	20	ACTTGCAAGACCTCGAAGCA	59.893	20	253	1	253	ACGGATTGCCTCTTTTGGAA	57.714	20	GACCTCGAAGCATGCGAGAT	60.249	20	244	2	245
Cluster-9641.32209	1	p1	(T)26	26	1	26
Cluster-11118.0	1	p1	(A)15	15	273	287	CACATCATCCCACCCCCAAA	59.959	20	ACCCCTTGAAGTTTCAGAACGT	60.093	22	271	187	457	CACATCATCCCACCCCCAAA	59.959	20	GCAATATGCACCCTCTACGT	57.760	20	247	187	433	CACATCATCCCACCCCCAAA	59.959	20	CCCCTTGAAGTTTCAGAACGTG	59.709	22	270	187	456
Cluster-9641.24127	1	p2	(GA)10	20	4723	4742
Cluster-9641.25374	1	p1	(T)13	13	411	423	AGGCGTGCAAACTTTTGGTG	60.179	20	TGCGCCTCTTGTTATGCTCA	60.036	20	195	288	482	GGCGTGCAAACTTTTGGTGA	60.179	20	TGCGCCTCTTGTTATGCTCA	60.036	20	194	289	482	TCGGAAACTAAGGCGTGCAA	60.250	20	TGCGCCTCTTGTTATGCTCA	60.036	20	205	278	482
Cluster-9641.25374	2	p1	(T)16	16	650	665	TGAGCATAACAAGAGGCGCA	60.036	20	TCGAGACTTGAATATTCTGTAGAGGA	58.945	26	247	463	709	GCTGACCTCTCACGATGGTC	60.179	20	TCGAGACTTGAATATTCTGTAGAGGA	58.945	26	152	558	709	GCACTAGCTGACCTCTCACG	60.179	20	TCGAGACTTGAATATTCTGTAGAGGA	58.945	26	158	552	709
Cluster-9641.25376	1	p1	(A)12	12	16	27
Cluster-9641.25086	1	p3	(TCA)6	18	4999	5016	ATTGCCGACTTCTTCAGGCA	59.963	20	GTGTTCAACTGTGCCCATGC	60.319	20	268	4868	5135	ACGAGGACCTACTCTCCACC	60.034	20	CGAGGAAAAACCCTAGCCCA	59.673	20	264	4831	5094	CATGCCAAGAACGAGGACCT	60.036	20	CGAGGAAAAACCCTAGCCCA	59.673	20	274	4821	5094
Cluster-9641.25085	1	c	(TA)7(GA)6	26	3587	3612	GAATCCGGGTCCATGGCTAC	60.250	20	CTCTCACTTCCTCTTCCGCC	59.825	20	158	3507	3664	GAATCCGGGTCCATGGCTAC	60.250	20	CCTCTCACTTCCTCTTCCGC	59.825	20	159	3507	3665	GAATCCGGGTCCATGGCTAC	60.250	20	GAAAGCTGTAACGCTGACGC	60.179	20	266	3507	3772
Cluster-9641.25085	2	c	(TTGG)5gggatgaataatacgtgtatagac(AG)6	56	3858	3913	GCCAGGAAATGCCCCAATTG	60.108	20	CCGAGATTGTGTGGGAGTCA	59.392	20	250	3710	3959	CCAATTGGTCCCCTCTCTCG	59.821	20	CCGAGATTGTGTGGGAGTCA	59.392	20	237	3723	3959	GCGTCAGCGTTACAGCTTTC	60.179	20	CCGAGATTGTGTGGGAGTCA	59.392	20	207	3753	3959
Cluster-9641.25083	1	c	(TC)6cctg(TC)8	32	835	866
Cluster-9641.25080	1	p1	(T)10	10	1969	1978	CGGAGAAACACCAAGAGAGCA	60.270	21	CCGGTCTCTTAAGAAATGTGCC	59.322	22	229	1879	2107	CGGAGAAACACCAAGAGAGCA	60.270	21	CCCGGTCTCTTAAGAAATGTGC	59.322	22	230	1879	2108	ACGGAGAAACACCAAGAGAGC	60.270	21	CCGGTCTCTTAAGAAATGTGCC	59.322	22	230	1878	2107
Cluster-9641.25081	1	p4	(ATAC)6	24	392	415	GCAAGGGCTAATACAATCACGC	60.287	22	GTTGAACCAAACAGCGCCTT	59.898	20	128	363	490	GCAAGGGCTAATACAATCACGC	60.287	22	GCGCCTTAGCTTCTGAGGAA	60.108	20	115	363	477	GCAAGGGCTAATACAATCACGC	60.287	22	ACAGCGCCTTAGCTTCTGAG	60.108	20	118	363	480
Cluster-9641.35318	1	c	(A)13g(A)10g(A)10	35	67	101
Cluster-9641.25088	1	p1	(T)12	12	250	261	CATGCAACCCTCCCTCTCAA	59.671	20	AATAAGCCACCTTGCCCTCC	60.033	20	214	209	422	CATGCAACCCTCCCTCTCAA	59.671	20	TGCACCTTGGCCATCACATA	59.669	20	152	209	360	CATGCAACCCTCCCTCTCAA	59.671	20	TTTTGCACCTTGGCCATCAC	59.608	20	155	209	363
Cluster-9641.4447	1	p2	(CT)12	24	4	27
Cluster-9641.18418	1	p1	(T)12	12	1453	1464	CATTGGCTTGCGTTCCTAGC	59.901	20	CGGGACCAAAGCGAATACCT	60.108	20	192	1388	1579	GCATTGGCTTGCGTTCCTAG	59.901	20	CGGGACCAAAGCGAATACCT	60.108	20	193	1387	1579	CATTGGCTTGCGTTCCTAGC	59.901	20	GACCGGGACCAAAGCGAATA	60.108	20	195	1388	1582
Cluster-9641.19977	1	p1	(A)21	21	6097	6117
Cluster-9641.16026	1	c	(CT)11gtcaccgtcgctaaaatttctgtctaccagtcggtaagtccttctactctcattcccttagagagagaatcaaatagcttcttgcatatgttatac(AT)6	130	9	138
Cluster-9641.16024	1	p1	(A)11	11	1039	1049	ACGTTTGGATTTTGAAGGCCA	58.964	21	ACACATAGATGGACGGATGAACT	59.293	23	210	919	1128	ACGTTTGGATTTTGAAGGCCA	58.964	21	ACACATAGATGGACGGATGAAC	57.940	22	210	919	1128	ACGTTTGGATTTTGAAGGCCA	58.964	21	TGGACGGATGAACTTGTATCATGT	60.081	24	201	919	1119
Cluster-9641.16022	1	p1	(T)10	10	1	10
Cluster-9641.16020	1	p2	(AT)9	18	2739	2756	TATTGTGGGTTGGTGGTGGG	59.887	20	GCTTCCTCCTCTCTCATCCG	59.327	20	162	2621	2782	GAGGCTGCTGCTGGTAGTAC	60.179	20	GCTTCCTCCTCTCTCATCCG	59.327	20	242	2541	2782	GTGGCATACCCCATGACTGT	59.744	20	GCTTCCTCCTCTCTCATCCG	59.327	20	188	2595	2782
Cluster-9641.16021	1	p1	(A)12	12	1850	1861	TTTACTCCCGGTTCGGTTCG	60.038	20	GGACTGTTCATCGGTTCGGT	60.038	20	133	1795	1927	AACCTGAAACCCGAACCGAA	59.819	20	GGACTGTTCATCGGTTCGGT	60.038	20	177	1751	1927	TTTACTCCCGGTTCGGTTCG	60.038	20	AGGACTGTTCATCGGTTCGG	59.753	20	134	1795	1928
Cluster-7494.0	1	p3	(TGT)5	15	980	994	GTTGGAGGTTCTCTTCGGGG	60.036	20	TGGATCCCAAGGTGGTCTCA	60.179	20	218	830	1047	TTGGTGTGGCGATCCTTGTT	60.179	20	TGGATCCCAAGGTGGTCTCA	60.179	20	235	813	1047	CGGCGTCGTTTTGATTCTGG	60.179	20	TGGATCCCAAGGTGGTCTCA	60.179	20	183	865	1047
Cluster-9641.16028	1	c	(GA)9ggctgagatgatgataatgatgccgacggagaagagagagaagtcacgcat(TC)11	91	31	121	AAAAGGAAAAGGCTGCTGCG	59.967	20	CATTGCTTGTGTTGTCGCCA	59.969	20	227	1	227	AAAAGGAAAAGGCTGCTGCG	59.967	20	ACATTGCTTGTGTTGTCGCC	59.969	20	228	1	228	AAAAGGAAAAGGCTGCTGCG	59.967	20	TCTCCCTCCTCGTTCTCCTC	59.744	20	162	1	162
Cluster-9641.16028	2	p2	(GT)9	18	8457	8474	GGAGGGGACTGTGTCAGATC	59.173	20	TCCCCTCAGAATATAGCAACGC	59.963	22	276	8228	8503	CGGAGGGGACTGTGTCAGAT	60.973	20	TCCCCTCAGAATATAGCAACGC	59.963	22	277	8227	8503	GGAGGGGACTGTGTCAGATC	59.173	20	CCCCTCAGAATATAGCAACGCA	60.224	22	275	8228	8502
Cluster-5999.0	1	p1	(A)10	10	105	114	ACCTCATTGCTGGAATTGCA	58.073	20	AAGTACAGGAGGCGCAAAAA	58.024	20	241	71	311	ACCTCATTGCTGGAATTGCA	58.073	20	GGGATATAAGTACAGGAGGCGC	60.094	22	248	71	318	ACGGTTTTACCTCATTGCTGG	58.841	21	AAGTACAGGAGGCGCAAAAA	58.024	20	249	63	311
Cluster-5999.0	2	p1	(A)10	10	415	424	CAACTTAAGCTGCGGTTGGC	60.387	20	CCGCTACAATTGGGGAAAGG	58.897	20	185	347	531	GCAACTTAAGCTGCGGTTGG	60.387	20	CCGCTACAATTGGGGAAAGG	58.897	20	186	346	531	AGCAACTTAAGCTGCGGTTG	59.407	20	CCGCTACAATTGGGGAAAGG	58.897	20	187	345	531
Cluster-9641.17999	1	p2	(TA)15	30	1	30
Cluster-9641.17998	1	p2	(GA)23	46	19	64
Cluster-9641.17997	1	p4	(CTCC)7	28	1203	1230
Cluster-9641.11932	1	p2	(AG)11	22	87	108	GCGGCGGGTTAGTAGTTCTT	60.108	20	TCACCGTTCTTGAGCTCCAC	59.966	20	148	45	192	GCGGCGGGTTAGTAGTTCTT	60.108	20	CCGTTCTTGAGCTCCACAGT	59.966	20	145	45	189	GCGGCGGGTTAGTAGTTCTT	60.108	20	ACCGTTCTTGAGCTCCACAG	59.966	20	146	45	190
Cluster-9641.17991	1	p2	(TC)6	12	1	12
Cluster-9641.17990	1	p3	(ATT)6	18	6464	6481
Cluster-9641.17993	1	p2	(AT)10	20	496	515	AGACCCGGAGAAAGCACAAA	59.528	20	CTTCCGTCTTCTCCATCCCG	59.897	20	275	375	649	AGACCCGGAGAAAGCACAAA	59.528	20	GGTTGGCTGATTGCATTGGG	60.108	20	237	375	611	AGACCCGGAGAAAGCACAAA	59.528	20	GCTGATTGCATTGGGTTGCT	59.752	20	232	375	606
Cluster-9641.17993	2	p2	(TA)8	16	1588	1603	GCATCAACAGAAAGAGAGCACA	59.190	22	CCGAATTCGAGAGCGCATTG	60.043	20	219	1529	1747	GCATCAACAGAAAGAGAGCACA	59.190	22	AGAATGAGAGCACGAGAGCG	59.900	20	255	1529	1783	GCATCAACAGAAAGAGAGCACA	59.190	22	TCCGAATTCGAGAGCGCATT	60.179	20	220	1529	1748
Cluster-9641.17992	1	p1	(A)19	19	542	560	ATGCTTTCCACTGCGAGTGT	60.250	20	TTGAAAATTCGGCACCGCAG	60.040	20	270	408	677	ACATGCTTTCCACTGCGAGT	60.250	20	TTGAAAATTCGGCACCGCAG	60.040	20	272	406	677	ATGCTTTCCACTGCGAGTGT	60.250	20	GAAAATTCGGCACCGCAGAA	59.760	20	268	408	675
Cluster-9641.22689	1	p1	(A)10	10	627	636	TCGGATCAGGTCTCAGTGAA	57.784	20	GCTGTGAACCAAGGTAGCCT	59.963	20	228	446	673	TTCGGATCAGGTCTCAGTGA	57.784	20	GCTGTGAACCAAGGTAGCCT	59.963	20	229	445	673	TCCGTCTGTTTCACTTCGTACA	59.641	22	CCTGGTGGGTGGAATGATCC	60.107	20	251	600	850
Cluster-9641.22689	2	p2	(TC)6	12	1616	1627	TCGAACTGGGCAGCATATGG	60.179	20	TCGCAAGACTCAACAGTGACA	59.864	21	149	1507	1655	TCGAACTGGGCAGCATATGG	60.179	20	CGCAAGACTCAACAGTGACAC	59.741	21	148	1507	1654	TCGAACTGGGCAGCATATGG	60.179	20	CGCAAGACTCAACAGTGACA	58.429	20	148	1507	1654
Cluster-9641.22687	1	p2	(TA)12	24	22	45	TTGACCACCACGCTGTGT	59.413	18	GCCATCTCTCTGTCTCTCTGC	59.932	21	109	0	108	TTGACCACCACGCTGTGT	59.413	18	ACGTGTTCTCTCTCTGCCATC	59.796	21	124	0	123	TTGACCACCACGCTGTGT	59.413	18	ACGTGTTCTCTCTCTGCCAT	58.739	20	124	0	123
Cluster-9641.22686	1	p1	(T)18	18	202	219	GCTTCCTTTCCAAGTTTGTTACCA	59.901	24	ACCCGATGTGAATACTGTAGCA	59.236	22	108	143	250	AGCTTCCTTTCCAAGTTTGTTACC	59.659	24	ACCCGATGTGAATACTGTAGCA	59.236	22	109	142	250	TCGACAAGTATAGCTTCCTTTCCA	59.535	24	ACCCGATGTGAATACTGTAGCA	59.236	22	120	131	250
Cluster-9641.22686	2	p1	(T)12	12	367	378	TGCTACAGTATTCACATCGGGT	59.236	22	GGGAATGTGAGGAAAAGGCG	59.189	20	219	229	447	GCTACAGTATTCACATCGGGTCA	60.181	23	GGGAATGTGAGGAAAAGGCG	59.189	20	218	230	447	TGCTACAGTATTCACATCGGGTC	60.181	23	GGGAATGTGAGGAAAAGGCG	59.189	20	219	229	447
Cluster-9641.22681	1	p1	(T)18	18	2000	2017
Cluster-9629.0	1	p1	(T)11	11	120	130	CTGCGTATCAAGCTGCTTGC	60.248	20	TTCCCAAACAAAACCAGCGC	60.179	20	158	9	166	GCGTATCAAGCTGCTTGCAT	59.620	20	TTCCCAAACAAAACCAGCGC	60.179	20	156	11	166	CTGCGTATCAAGCTGCTTGC	60.248	20	CCCAAACAAAACCAGCGCAA	60.461	20	156	9	164
Cluster-9641.5715	1	p1	(T)10	10	184	193	TGCGTTGACGTGTACCCTAG	59.758	20	CCGGGGCTATCTCTATCCCA	59.959	20	251	56	306	CTGCGTTGACGTGTACCCTA	59.758	20	CCGGGGCTATCTCTATCCCA	59.959	20	252	55	306	TGCGTTGACGTGTACCCTAG	59.758	20	ACCGGGGCTATCTCTATCCC	59.959	20	252	56	307
Cluster-9641.5714	1	p1	(A)25	25	23	47
Cluster-9641.5714	2	p1	(T)16	16	1921	1936	AGATGTGTTGTCGGGGCAAT	59.962	20	GCAGCATAAACCGCCAACAA	60.039	20	259	1722	1980	AGATGTGTTGTCGGGGCAAT	59.962	20	ATGCAGCATAAACCGCCAAC	59.827	20	261	1722	1982	AAGATGTGTTGTCGGGGCAA	60.179	20	GCAGCATAAACCGCCAACAA	60.039	20	260	1721	1980
Cluster-9641.13602	1	p2	(CT)9	18	138	155	TTCTTCGGTACCCCACTTGC	59.964	20	GCGAGCGATAATGGGTGGAT	60.321	20	207	87	293	TTCTTCGGTACCCCACTTGC	59.964	20	ACAGCTCACACGTCAATCCC	60.321	20	263	87	349	ACCCCACTTGCAATTCGCTA	59.962	20	GCGAGCGATAATGGGTGGAT	60.321	20	198	96	293
Cluster-9641.13602	2	p2	(CT)9	18	484	501	GGGATTGACGTGTGAGCTGT	60.321	20	AATCCTGCCTCCAGCCATTC	60.106	20	218	330	547	ATCCACCCATTATCGCTCGC	60.321	20	AATCCTGCCTCCAGCCATTC	60.106	20	274	274	547	TTGGGGATTGACGTGTGAGC	60.605	20	AATCCTGCCTCCAGCCATTC	60.106	20	221	327	547
Cluster-9641.28583	1	p1	(A)11	11	452	462	TATGCAACCAACACCGGTGA	59.891	20	CGCTATCTGACTGCACCCAT	59.894	20	279	278	556	GTATGCAACCAACACCGGTG	59.760	20	CGCTATCTGACTGCACCCAT	59.894	20	280	277	556	GCAACCAACACCGGTGAATG	60.319	20	CGCTATCTGACTGCACCCAT	59.894	20	276	281	556
Cluster-9641.2846	1	p1	(T)11	11	762	772	TGTTGCACACTCTGATCTGGA	59.306	21	GCGTCCCGAATCCCTAGAAA	59.537	20	160	660	819	TGTTGCACACTCTGATCTGGA	59.306	21	AGAGGGATTGTTGTGTCGCG	60.671	20	177	660	836	GCACACTCTGATCTGGAATTGC	59.903	22	GCGTCCCGAATCCCTAGAAA	59.537	20	156	664	819
Cluster-9641.2847	1	p1	(A)10	10	699	708	TCACTTCCCCAAGACCTCTGA	60.133	21	GGGTTTGGTAGCCTTGTAAGC	59.183	21	217	602	818	ACTTCCCCAAGACCTCTGAGA	59.850	21	GGGTTTGGTAGCCTTGTAAGC	59.183	21	215	604	818	TCTCACTTCCCCAAGACCTCT	59.850	21	GGGTTTGGTAGCCTTGTAAGC	59.183	21	219	600	818
Cluster-9641.2840	1	c	(GA)12gg(GA)8	42	10	51
Cluster-9641.22531	1	p3	(GAT)7	21	374	394
Cluster-9641.31562	1	p1	(A)11	11	53	63
Cluster-9641.31562	2	p1	(A)12	12	271	282	TCAAAGCACCCTGTAAGCCT	59.229	20	TTTCATGCCGTTGAGTTGCT	58.682	20	239	76	314	TCAAAGCACCCTGTAAGCCT	59.229	20	TTTTCATGCCGTTGAGTTGCT	59.319	21	240	76	315	TTCAAAGCACCCTGTAAGCCT	59.855	21	TTTCATGCCGTTGAGTTGCT	58.682	20	240	75	314
Cluster-9641.22539	1	p2	(TA)8	16	445	460	ACTGGGCTGTTGTGCGTAAA	60.465	20	ACCAAAAGGGCTTAGCGGTT	60.179	20	265	420	684	CTGGGCTGTTGTGCGTAAAA	59.334	20	ACCAAAAGGGCTTAGCGGTT	60.179	20	264	421	684	GACTGGGCTGTTGTGCGTAA	60.883	20	ACCAAAAGGGCTTAGCGGTT	60.179	20	266	419	684
Cluster-9641.22539	2	p1	(A)10	10	1932	1941	GTGCCAGACATGAAATGCCT	58.820	20	TCGGGCGATTGTACCAAACA	59.965	20	270	1782	2051	AGTGCCAGACATGAAATGCC	58.820	20	TCGGGCGATTGTACCAAACA	59.965	20	271	1781	2051	GTGCCAGACATGAAATGCCT	58.820	20	GAACTCGGGCGATTGTACCA	60.109	20	274	1782	2055
Cluster-9641.22539	3	c	(AC)8(AG)8	32	7212	7243
Cluster-9641.31565	1	p2	(TC)7	14	21	34
Cluster-9641.17115	1	p2	(AG)9	18	9125	9142	AGTAGTTCCAGAGAAGGGGG	57.744	20	GGCTGTGTTTGGTCATTGACT	59.044	21	209	9098	9306	AGTAGTTCCAGAGAAGGGGG	57.744	20	AGGCTGTGTTTGGTCATTGAC	59.044	21	210	9098	9307	AGTAGTTCCAGAGAAGGGGG	57.744	20	GGCTGTGTTTGGTCATTGACTC	60.031	22	209	9098	9306
Cluster-9641.17115	2	p1	(T)10	10	9329	9338	GTCAATGACCAAACACAGCCT	59.044	21	TGGGTGAGAGTCTGTTGCTG	59.606	20	205	9287	9491	AGTCAATGACCAAACACAGCC	59.044	21	TGGGTGAGAGTCTGTTGCTG	59.606	20	206	9286	9491	GTCAATGACCAAACACAGCCT	59.044	21	AGTCTGTTGCTGACGTTCCA	59.536	20	197	9287	9483
Cluster-499.0	1	p1	(T)10	10	456	465	CCTTGAGCTGGTAACCCTCC	59.747	20	ACCGTCACCCTTTTTCTTCCA	59.787	21	280	327	606	CCTTGAGCTGGTAACCCTCC	59.747	20	CCGTCACCCTTTTTCTTCCA	58.024	20	279	327	605	CCTTGAGCTGGTAACCCTCC	59.747	20	ACCGTCACCCTTTTTCTTCC	58.023	20	280	327	606
Cluster-9641.31566	1	p2	(GA)6	12	638	649	GATGGAAGAGACCCAGAGCG	59.896	20	GGGGAGCGATTCATGTGACA	60.108	20	173	599	771	GAAGAGACCCAGAGCGTGAG	59.828	20	GGGGAGCGATTCATGTGACA	60.108	20	169	603	771	GATGGAAGAGACCCAGAGCG	59.896	20	ATGGGGGAGCGATTCATGTG	60.179	20	176	599	774
Cluster-9641.27459	1	c	(AG)9aagagagt(GA)12	50	5	54
Cluster-9641.27459	2	c	(TA)16tttagtttcctgtatacttttgaccttat(TC)8	77	2509	2585	TCCGCTGCAGGTATATCGAA	58.676	20	ACCTGTTCATCAAATTCAGCAGA	58.599	23	240	2388	2627	TTCCGCTGCAGGTATATCGA	58.676	20	ACCTGTTCATCAAATTCAGCAGA	58.599	23	241	2387	2627	TCCGCTGCAGGTATATCGAAA	59.316	21	ACCTGTTCATCAAATTCAGCAGA	58.599	23	240	2388	2627
Cluster-4352.0	1	c	(AG)8aa(AG)6	30	507	536
Cluster-11431.0	1	p3	(TTA)8	24	87	110	TGCTTACCATTTACGGTAGAGGT	59.229	23	AGTTCCTTGACTCGACTGGC	59.681	20	280	12	291	TGCTTACCATTTACGGTAGAGGTT	59.777	24	AGTTCCTTGACTCGACTGGC	59.681	20	280	12	291	TGCTTACCATTTACGGTAGAGGT	59.229	23	TGCTCCGATTGGTAGCTTGA	59.098	20	226	12	237
Cluster-13320.0	1	p1	(A)17	17	327	343	GTTTGGACGGTGACAACACG	59.973	20	AGTGAAATGTGGCATTCGCA	58.753	20	175	301	475	TAGTCAATGGGTAGGGCCGA	60.032	20	AGTGAAATGTGGCATTCGCA	58.753	20	206	270	475	TGGACGGTGACAACACGTAC	60.249	20	AGTGAAATGTGGCATTCGCA	58.753	20	172	304	475
Cluster-13320.0	2	p1	(A)10	10	737	746
Cluster-13107.0	1	p2	(TA)19	38	1566	1603
Cluster-9327.0	1	p1	(A)11	11	1	11
Cluster-9641.2291	1	p1	(T)11	11	349	359	CGGCGACCCATCCTACCTAT	60.899	20	GCCAAATTAGTGTTTCGCTCGT	60.096	22	264	146	409	CGGCGACCCATCCTACCTAT	60.899	20	ATCTCACCCGCCAATGGC	60.124	18	280	146	425	CGGCGACCCATCCTACCTAT	60.899	20	TGGCCAAATTAGTGTTTCGCTC	59.772	22	266	146	411
Cluster-2418.0	1	p1	(A)11	11	99	109	GCCTATGGCGCTCTGAAAAA	58.905	20	AGCCTCAAGTCAGTCGTTAGC	60.067	21	158	68	225	GCCTATGGCGCTCTGAAAAA	58.905	20	TGTGTCACAGCTTCTTTCCGA	59.862	21	114	68	181	GCCTATGGCGCTCTGAAAAA	58.905	20	GCCTCAAGTCAGTCGTTAGCA	60.337	21	157	68	224
Cluster-9641.10045	1	c	(TA)14ttactcagaccgacctatatgtatcgcatacgcacagactg(AT)6	81	1	81
Cluster-9641.10045	2	p2	(AC)18	36	294	329	TCGCAGAAGAAGAACCGCAT	60.037	20	TAATCACGGCGACCCCAAAA	59.964	20	179	194	372	TCGCAGAAGAAGAACCGCAT	60.037	20	CCCCAAAATAGCGGACCCAT	60.106	20	167	194	360	AGGGGGTGAACAACATGACC	59.888	20	TAATCACGGCGACCCCAAAA	59.964	20	208	165	372
Cluster-9641.10075	1	p1	(T)10	10	1374	1383	AGCGTTTATGCGGATTTGGC	59.899	20	ACACACCCCTTTTAATTTGACAA	57.058	23	191	1244	1434	AGCGTTTATGCGGATTTGGC	59.899	20	AACACACCCCTTTTAATTTGACA	57.058	23	192	1244	1435	GCGTTTATGCGGATTTGGCA	60.179	20	ACACACCCCTTTTAATTTGACAA	57.058	23	190	1245	1434
Cluster-9641.10073	1	p2	(AT)6	12	310	321	GTGGGAGCTTTGTGCAATGG	60.038	20	TGCTGCCACCTAGCAATTCA	59.962	20	251	282	532	GTGGGAGCTTTGTGCAATGG	60.038	20	AGTTGCTGCCACCTAGCAAT	59.961	20	254	282	535	TATGATCCTCCCAGACCCCG	60.179	20	TGCTGCCACCTAGCAATTCA	59.962	20	275	258	532
Cluster-9641.10071	1	p2	(TG)6	12	2037	2048	TGGAGACGAGTTGTGTAGCT	58.383	20	TCGTCAATTCACCTCCAAGCA	59.928	21	166	1994	2159	ACATCGTATTTGGAGACGGGT	59.171	21	TCGTCAATTCACCTCCAAGCA	59.928	21	212	1948	2159	TTGGAGACGAGTTGTGTAGCT	59.039	21	TCGTCAATTCACCTCCAAGCA	59.928	21	167	1993	2159
Cluster-9641.10071	2	p2	(TA)6	12	2403	2414	TCGGGATGAGTTTTGAGGCA	59.310	20	AACCCGTAACCGACTCCAAC	59.966	20	192	2298	2489	TCGGGATGAGTTTTGAGGCA	59.310	20	CCGAACAGGTGTCAAAACCG	59.693	20	250	2298	2547	TCGGGATGAGTTTTGAGGCA	59.310	20	CCCGTAACCGACTCCAACTT	59.681	20	190	2298	2487
Cluster-4182.0	1	c	(TG)7(TA)10	34	271	304	GGAGAGGGTTTCAGAGCTGG	59.748	20	CTCCATTGCGACTTGAGGGT	60.036	20	231	200	430	GGAGAGGGTTTCAGAGCTGG	59.748	20	ACCTCCATTGCGACTTGAGG	60.036	20	233	200	432	GGAGAGGGTTTCAGAGCTGG	59.748	20	TCCATTGCGACTTGAGGGTC	60.036	20	230	200	429
Cluster-9641.31124	1	c	(CA)18ctctgacacacaaaa(AC)6atacatatttatatagaa(AG)9	99	1	99
Cluster-9641.31124	2	p1	(A)11	11	259	269	CCCATACCTTGGTGCTGGTA	59.084	20	TCTGTTGGCGCCCTCTTTTA	59.601	20	227	132	358	TACCCATACCTTGGTGCTGG	59.084	20	TCTGTTGGCGCCCTCTTTTA	59.601	20	229	130	358	CCCATACCTTGGTGCTGGTAG	60.134	21	TCTGTTGGCGCCCTCTTTTA	59.601	20	227	132	358
Cluster-9641.31124	3	p1	(A)10	10	671	680	TGGACCCTCTTAGGCCAGAA	59.882	20	ATCCCAGCCGTCCATGAAAG	60.107	20	110	642	751	TGGACCCTCTTAGGCCAGAA	59.882	20	GCTTCCTTTATCCCAGCCGT	60.107	20	119	642	760	TGGACCCTCTTAGGCCAGAA	59.882	20	AGCTTCCTTTATCCCAGCCG	59.819	20	120	642	761
Cluster-9641.2296	1	p1	(A)12	12	535	546	TGGGGTGCTAAATGTCGTGT	59.601	20	GGTAAGGGCCAAGGGAGCTA	60.987	20	166	453	618	TGGGGTGCTAAATGTCGTGT	59.601	20	AGGGCCAAGGGAGCTATAGC	61.131	20	162	453	614	TGGGGTGCTAAATGTCGTGT	59.601	20	GTAAGGGCCAAGGGAGCTAT	58.859	20	165	453	617
Cluster-9641.2296	2	p1	(T)18	18	758	775	TAGCTCCCTTGGCCCTTACC	60.987	20	ACGGGATATCACCAGTCAGA	57.546	20	241	599	839	GCTATAGCTCCCTTGGCCCT	61.131	20	ACGGGATATCACCAGTCAGA	57.546	20	245	595	839	ATAGCTCCCTTGGCCCTTAC	58.859	20	ACGGGATATCACCAGTCAGA	57.546	20	242	598	839
Cluster-9641.2296	3	p1	(A)26	26	1034	1059	ACAATTTTAGGTACGGCGGC	58.911	20	GCAGCCATGCGCAAATTCTA	59.899	20	220	1006	1225	TTTAGGTACGGCGGCTTTTG	58.842	20	GCAGCCATGCGCAAATTCTA	59.899	20	215	1011	1225	ACAATTTTAGGTACGGCGGCT	60.339	21	GCAGCCATGCGCAAATTCTA	59.899	20	220	1006	1225
Cluster-9641.15038	1	p4	(AATA)5	20	229	248	CAGAGGGGATGGCAAAAGGT	59.960	20	TGTTCCCTGTTGCTTCAGTT	57.565	20	231	103	333	CAGAGGGGATGGCAAAAGGT	59.960	20	TTGTTCCCTGTTGCTTCAGT	57.565	20	232	103	334	TCAGAGGGGATGGCAAAAGG	59.667	20	TGTTCCCTGTTGCTTCAGTT	57.565	20	232	102	333
Cluster-9641.29639	1	p2	(GA)12	24	1	24
Cluster-9641.6439	1	p2	(AT)6	12	1027	1038	GGGGCCAAGACAGATACTGG	59.819	20	GCAAAACCAACTTGGCGGAT	59.967	20	247	926	1172	GGGGCCAAGACAGATACTGG	59.819	20	ACCAACTTGGCGGATAAGGG	60.034	20	242	926	1167	GGGGCCAAGACAGATACTGG	59.819	20	CTTGGCGGATAAGGGGACTG	60.179	20	237	926	1162
Cluster-9641.6438	1	p2	(CT)13	26	1848	1873
Cluster-3102.0	1	p2	(AT)6	12	641	652
Cluster-9641.12654	1	p2	(AT)11	22	435	456	TCTGATTTGATTTACCGCGCAG	59.649	22	GCCGACCCTCACTGTGTATC	60.179	20	131	396	526	TCTGATTTGATTTACCGCGCA	58.649	21	GCCGACCCTCACTGTGTATC	60.179	20	131	396	526	TCTGATTTGATTTACCGCGCAG	59.649	22	CATCACCTCCTCGCCAACTC	60.461	20	193	396	588
Cluster-9641.14317	1	p2	(GA)7	14	8923	8936
Cluster-9641.14314	1	p2	(AG)17	34	696	729	CCAAGAAACAAAAGCCTCACGT	59.901	22	TCCTAAATCGTACGGCGCTC	59.970	20	208	591	798	ACCAAGAAACAAAAGCCTCACG	59.901	22	TCCTAAATCGTACGGCGCTC	59.970	20	209	590	798	CCAAGAAACAAAAGCCTCACGT	59.901	22	CTCGAACTGGTCTGTCACCC	60.038	20	256	591	846
Cluster-9641.14314	2	p1	(A)11	11	2776	2786	AACACTGAACCAGATGCCGA	59.604	20	TTGGGTTGTTGGGTTGGGAA	59.957	20	155	2695	2849	AACACTGAACCAGATGCCGA	59.604	20	TGGGGGATTCAGTTGGGTTG	59.886	20	167	2695	2861	AACACTGAACCAGATGCCGA	59.604	20	GGGGGATTCAGTTGGGTTGT	59.886	20	166	2695	2860
Cluster-9641.12657	1	c*	(CCTATT)5ccaattctctg(TC)10cagctctacagtgttagccaaaaccgccaaactccaccaccactcattcccccccttc(CT)9(TCTCTA)5*	162	12	173
Cluster-9641.12657	2	p1	(T)14	14	2577	2590	GTGGAAACCTTGAACGGGGA	60.179	20	GACGGAAACAGCTCTCCACA	59.966	20	226	2417	2642	GTGGAAACCTTGAACGGGGA	60.179	20	TGACGGAAACAGCTCTCCAC	59.966	20	227	2417	2643	CCGCTCGTATATAGCAGGGG	59.544	20	GACGGAAACAGCTCTCCACA	59.966	20	158	2485	2642
Cluster-9641.14310	1	p2	(GA)7	14	2428	2441
Cluster-9641.12656	1	p1	(T)24	24	1001	1024	CTAGCGGGTCTTTTGCATGC	59.901	20	ACATCTGAAGTCATCCGGCT	58.801	20	276	824	1099	GCGGGTCTTTTGCATGCAAA	60.600	20	ACATCTGAAGTCATCCGGCT	58.801	20	273	827	1099	TAGCGGGTCTTTTGCATGCA	60.608	20	ACATCTGAAGTCATCCGGCT	58.801	20	275	825	1099
Cluster-9641.7528	1	c	(CT)6a(TC)6ta(TC)7	41	1881	1921	CACCTCTCCTCCAGCTCTCT	60.033	20	CCCCCATTCTGTCGGAACAA	59.962	20	273	1696	1968	TCCAGCTCTCTCACAATCGC	59.826	20	CCCCCATTCTGTCGGAACAA	59.962	20	264	1705	1968	CCAGCTCTCTCACAATCGCT	59.825	20	CCCCCATTCTGTCGGAACAA	59.962	20	263	1706	1968
Cluster-9641.7529	1	p1	(T)10	10	2385	2394	ATTCCATGACACCGGCATGT	60.034	20	TTTGACAAAGGACCCCTGCA	59.740	20	118	2352	2469	ATTCCATGACACCGGCATGT	60.034	20	ACCTCCATCCTGTTTCACGG	59.675	20	158	2352	2509	AAGCCCAACCGAACCTTCTT	59.815	20	TTTGACAAAGGACCCCTGCA	59.740	20	147	2323	2469
Cluster-9641.7529	2	p2	(TC)7	14	2810	2823	TCCAGCTTCTCTCTCGCTCT	60.035	20	TCTCCCCGAAGTCACTGGAT	59.959	20	207	2759	2965	TCTCCAGCTTCTCTCTCGCT	60.035	20	TCTCCCCGAAGTCACTGGAT	59.959	20	209	2757	2965	TCCAGCTTCTCTCTCGCTCT	60.035	20	GATTCTTCTCGACGGAGCGT	59.901	20	190	2759	2948
Cluster-9641.7525	1	p2	(GA)8	16	1477	1492	TGGGGGTGGAGATAAGAGGG	60.030	20	TGGTTATATCTTCTTCTACACACCTCT	59.160	27	207	1316	1522	TGCAGGGCTTCGAATTAGGG	60.107	20	TGGTTATATCTTCTTCTACACACCTCT	59.160	27	235	1288	1522	TGGGGGTGGAGATAAGAGGG	60.030	20	TGGTTATATCTTCTTCTACACACCT	57.027	25	207	1316	1522
Cluster-9641.7527	1	p1	(A)14	14	286	299	TCTTCCTCGGAAAGGCCATG	59.747	20	CCGGAATACGTAATACCTCTGCA	59.995	23	154	176	329	TCTTCCTCGGAAAGGCCATG	59.747	20	ACCGGAATACGTAATACCTCTGC	59.995	23	155	176	330	TCTTCCTCGGAAAGGCCATG	59.747	20	ACACTTCACTAACCGGAATACGT	59.743	23	166	176	341
Cluster-9641.7527	2	p2	(AG)13	26	1500	1525
Cluster-9641.7520	1	c	(TG)6tc(TA)11	36	2782	2817	AAGGTTGGAGAGCAGATGCC	60.035	20	TGTCGTGCATGCACTTTGTG	59.971	20	192	2738	2929	AAGGTTGGAGAGCAGATGCC	60.035	20	GGCAACCCCCTCTCTCATTC	60.107	20	236	2738	2973	AAGGTTGGAGAGCAGATGCC	60.035	20	TCTCCCATCACTCCCCCTTT	59.879	20	118	2738	2855
Cluster-9641.7523	1	p2	(CT)12	24	5	28
Cluster-9641.7523	2	p1	(A)10	10	2082	2091	GCACATATGCCGATCACTCA	58.130	20	GCTCCCACGGCTAGTCTTTT	60.036	20	147	1969	2115	GCACATATGCCGATCACTCAA	58.787	21	GCTCCCACGGCTAGTCTTTT	60.036	20	147	1969	2115	GCACATATGCCGATCACTCA	58.130	20	GTAAAGCAAAGCTCCCACGG	59.478	20	157	1969	2125
[truncated: 5,696,560 more chars]
