# Supplementary material for: Development of EST-SSR markers based on transcriptome for genetic analysis in Radix Ardisia
Source: PeerJ. 2025 Jun 17;13:e19560. doi: 10.7717/peerj.19560 (PMC12180450; doi:10.7717/peerj.19560)
Supplement: Supplemental Information 9 [file peerj-13-19560-s009.zip › Assembled sequence of Ardisia crenata - 2.fasta]

>TRINITY_DN18369_c0_g1_i26 len=2209 path=[7:0-226 9:227-315 10:316-344 11:345-351 13:352-352 14:353-385 15:386-392 17:393-408 19:409-432 20:433-467 21:468-478 23:479-479 25:480-480 27:481-483 30:484-509 33:510-523 34:524-526 36:527-536 37:537-564 38:565-565 40:566-573 41:574-574 43:575-598 45:599-611 47:612-612 50:613-615 53:616-721 59:722-824 67:825-950 70:951-952 75:953-1160 80:1161-1439 82:1440-1814 87:1815-1844 89:1845-1847 92:1848-2208]
TTAAATATTTTATTACCTGTGCCGGTAACAATTCTGGGCCACGAGATCCCCCAGCAGCTCCAGATATCATACTTTGCATAATATGTGTAAAATTTTGAAGCTGGTCTTGCATCTGCCTTATCATTTCACTACAAGAAAAATGATTTTTCGCGGCGCGGTATCAATAGCGCACATTAAAAGCACGCTGCGAATGATATTATTTACAGCGTGCCCATCAATGTAAGCTGTTAATAATATTATAACTTTATAAATAACAGCGCGCAGTATATGCACGCTGCCAATACTCTTTAATAAAATTACTTTTCAACCAATCGCGCCCTCTCTCCATCGCTGATCCCAAACGGTGCCCTTTCTCTCTCCATCACCATCGCTGAATCCCCAAACGGCGACGACAGAATTAGGGCTAATGGTAAGAAGAAGAGGAGGAGAATCGAGGACCTCGCTGGAACCCTACCGCTAGGGTTCCTCGATCCCCTGCCGATGGTGGCGCTGCCGATTGAGGCTGCGGCAGAGGCTCGGTCTGTGGCGGTGTCGGTGGTGGGAAGCTGTAAGCAGTTCTGGAAAGCGGGGGATTACGATGGATCCTCCGGTGGCGATTGAGGCACGTCTTCGGGTATGAAGCAGTGAGAAATCTATTTTTGTTTTCGATTTCTTGTTCTTAATGCTGCGTTTTGTAATGGCTTAAGATGTTTTGATGTTGATTATTTTGGGTCTTTGAGAATATTTAATTTGCGGACTAAACATATCATGATACACGAGCTAAGGATTGCCCCAGCAAAAAGTGCTTTTTCTTTCATTGCATCTTTTTTTTCCTCTTTTTTTTTTACTTTGGTTAAGTGCTGGATCCTGATTGGCTTGGTCTGGTAGACTCAATTCTACCTACAAATCTCTCTTTATTATGTGATTCATTTTGTGATGTGAAAAATGCTTCTGACTTGGGGCATGTGAAACAGTAATTTTGCAGTGGCTAGTCTGGCGAAAGGACTTCGATTGGAGGATATGGGCTTCTTTGGTGCCCATTGTTGGAGGCATTCTCCTGACTTCTATTACAGAGCTTAGTTTTAACATATTTGGTTTCTGTGCTGCCTTAGTTGGTTGTCTCGCTACTTCTACGAAAACCATCCTTGCGGAGTCTCTGCTGCATGGATACAAATTTGACAGGTAGTTTTCTTATACTTCAAGTTAATAACGCATAGACATAAGAAAGAGTTAATAATCTTTCTTTCATGCCCAATCTTACTTTGGTCCTTGACTTCTCAATTGCCACGCTCAGTCCGAGAACATTCTCAATATGTGCGATCCCTGCATCAAATTCTAAAAACGATACTTTGAAACTTTTTTGTCATTCATTTGGCTACTGATTTTGTTGTCCAATATTTGGTTCACTTTGATTAGTGATGACTTCGCGGTTTACTTTTACGTGTTTGTTTTTCCTTTCAGCATCAATACAGTGTACTACATGGCACCTTTTGCGACTATGATCTTAGCAATACCAGCACTTTTACTTGAAGGACCTGGAGTGGTACAGTGGTTTCAGTTGCAAACTTCACTTGTTTTGCCGATCGTAATTATATTTGGCTCTGGAGTGTTGGCTTTTTGTCTCAACTTTTCAATCTTTTATGTAATTCATGCTACAACCGCGGTCACATTCAATGTTGCTGGAAATCTCAAGGTTGCAGTTGCAGTTAGCTGTTCATGGCTAATATTTCGAAACCCTATTTCAGCTATGAATGCCGTTGGGTGTGCAATCACACTTGTCGGTTGTACATTTTATGGATATGTAAGGCACATGCTTTCATCAGCATCATCAGCATCCCAACTACAGCCGGGGACACCTTGTACACCACAAACTGCTCGCAGCTTCAAGGAGCTGATTCCTCTTGTGAATGATAAGTTAGATGATGACAAGGTTTAATTTTGTTTTTCTCGTTTTTGGCTCATGAAAAAAATGTGAATTCTATCATAGCACTTGATTAACATAGAAAGATTATGTTATGTCATTGGAATTGAGATTTAGGTAACTGACTTTCCCATTGTGCAGAACACCAAGATGCCCATCATATCTTATGACGTTTTATCTGGATTTTTTAGTCTTGTGTTTACGCCTCCTTGATATTCACATGGTGCCAGAAGCCTAATGTTCTTTGGACAATGCATTGATGTTGTATGAATAATATTTTACTTTAAACTGTTAGTTCTAATTTTTTAT
>TRINITY_DN18369_c0_g1_i30 len=2790 path=[4:0-116 9:117-205 10:206-234 11:235-241 13:242-242 14:243-275 15:276-282 18:283-322 20:323-357 21:358-368 24:369-369 25:370-370 27:371-373 31:374-392 32:393-399 33:400-413 34:414-416 35:417-426 37:427-454 38:455-455 40:456-463 42:464-464 43:465-488 44:489-499 46:500-502 49:503-503 51:504-699 60:700-740 68:741-928 72:929-2789]
TTTAAGACCCAGCACACACTACAAAAAAATTAATTTTTCACGACGCGGTATTAACAGCGCACATTAAAAGTACGCTGCGAATGATATTATTTACGGCGTGCCCATCAATGTAAGTCATTAATAATATTATAACTTTATAAATAACAGCGCGCAGTATATGCACGCTGCCAATACTCTTTAATAAAATTACTTTTCAACCAATCGCGCCCTCTCTCCATCGCTGATCCCAAACGGTGCCCTTTCTCTCTCCATCACCATCGCTGAATCCCCAAACGGCGACGACGGAATTAGGGCTAACGGTAAGAAGAAGAGGAGGAGAATCAAGGACCTCGCTGGAACCCTACCGCTAGGGTTCCTCGATCCCCTGCCAATGGCGGCGCTGCCGATTGAGGTTGCGGCGGAGGCTCGGTCTGTGGCAGTGTCGGTAGTGGGAAGCTGTAAGCAGTTCTGGAAAGCGGGGGATTGCGATGGATCCTCCGGTGGCGATTGGGGCACGTCTTCAGGATTTTGGGATTTATAGTAGAATTGGAGGAGTACAAGGGTCAACGAGACTGAACAAGAATGCCCAGAAAAGTGTTAATGTGGGAGCCAGAGAAAGATTGGGGGGTCCTTCAACTCCACCAATTTCTTCAAGGTCGTTGAGCATGAGGAAGAATGGTGGTGATGATCAAGTGTCACCGAGTGATCTTAGCCCAGGCTTCTTGATCTGCACTCGTTTGATACAGAGCTGCTTACAGAGGTGCCCGATTTGTACAACGGATCCTCACTTAGCCATGCTGACTATGATAAAAGTTTTGAGGATTATGATGCATATACCACAAGCACCAATCTTACAGATGGTGCCCATTGTGTTCCAGAAACCAATCTTTATAAAAGCTTTTCTTTTGATAAAGAAAAAGCTACTAATGTTGCGAAGATAAAAGTTGTGGTACGGAAGAGACCACTTAATAAGAAGGAGTTGGCAAAGAATGAAGAAGACATTATATCCATTGAAAGAAATACCAATGCGCTCGCTGTTCATGAAACTAAACTCAAGGTCGACCTTACTGAATATGTTGAGAATCATGAGTTTGTTTTTGATGCTGTGTTAGACGAGGATGTTTCAAATGATGAAGTCTATGCGGAAACAGTGGAGCCTATAGTTCCCATAATTTTTCAGCGAACTAAAGCTACTTGTTTTGCTTATGGACAAACAGGCAGTGGAAAGACATACACGATGCAACCGCTACCCTTGAAGGCATCCCAAGATATATTCAAATTGATGAACCACACATATCGGAATCAGGGTTTTCAATTGTTTGTTAGTTTCTTTGAGATTTATGGAGGAAAAGTTTTTGACCTCCTCAACGATCGGAAAAAACTTTGCATGAGGGAAGATGGGAAACAACAGGTATGTATCGTGGGTTTGCAAGAACACCGAGTATCCGACATAGAAATAGTGAGAGAGCTGATAGAGAGAGGGAATGCCACGAGGAGTACCGGAACCACCGGTGTGAACGAGGAGTCCTCTAGATCGCATGCTATACTCCAGCTAGCCATCAAGAGGTCAGTGGATGGCAGCGAAGCGAAGCCTGCTCGGCTTGTTGGGAAGCTATCTTTCATTGATCTTGCTGGGAGTGAACGTGGTGCCGATACTACTGATAATGACAAGCAGACAAGAATGGAAGGCGCTGAAATTAACAAAAGCTTACTCGCTTTGAAAGAGTGCATTAGAGCACTTGACAATGACCAAGGTCACATTCCATTTAGAGGGAGTAAGCTGACTGAAGTTCTTCGAGATTCATTTGTTGGTGACTCAAAGACAGTCATGATATCGTGCATATCACCTAATTTCGGATCGTGTGAGCATACCCTCAACACGCTAAGATATGCTGATAGAGTCAAGAGTTTATCTAAAGGAGGCAGCAACAAGAGGGATCCTCTCTCGTCATCTTTAAATCTTAGAAGCTCGATCGCATTACCCTTGTCATCAGTTTCGCCTCCATTAACAGCCTCAGTGAATGATAACATGGTTGATGGTCATTATGAAACTAATAAATTCGGGTGGTCAAAACAAATCGAGAGGGAGTCTTCATCTTTCAACAGTGAGCGTGTTCCTAGCTGGAGAGCACAGACTAATCAAACGACTTCTTTATCTTCCTATATAGATAATCATAGAGGTCAAAGAGGTGCTTTTGAGACTCGCGAAGATGACTTCAATAACATTGAAACCACCAATGAACACGACAAGACACCGCTTGTAATGAACAAAAAAGTAGAGAATGACCAAGTATCTGTATGTGACTATCTAAGGAAAGATAAAGCTCAGAACAAATTGAAGGATTTTGTGAGAAATGGAGATAGCTATTCTGTGGATGATGATCTTAATGCCTTGTTGATGGAAGAGGAAGATCTTATCGCTGCTCATCGGAAGCAAGTAGAAGATACTATGGATATCGTTAGAGAGGAGATGAGCCTTTTGGTAGGAGTTGAGCAACCGGGAAGTCAGCTCGACGATTACGTATCTAAACTGAGTGCCATTCTCTCGCAAAAGGCCGCCGGTATTTTGCAACTCCAAACCCGTTTGGCTCACTTTCAGAACCATCTGAAAGAGCACAATGTTTTGGTTTCTTCATCTGGTAATTGAGCTATTTCAGGAATAGAGGCTCCTTAATGGCAGTTTTTTATGGGGCATTTTATTTTGTATCGACAAAAATTTTTCACCTTTGCTTTGTTTCCTTTTCGTGCTTTTATGTTTTTGTCATTTGTTGTTAAGTTCGAATGATCTGCTGTAAGATGTACTGAGTGCCT
>TRINITY_DN18369_c0_g1_i6 len=4455 path=[8:0-244 15:245-251 18:252-291 20:292-326 21:327-337 23:338-338 25:339-339 26:340-362 29:363-382 34:383-385 36:386-395 37:396-423 38:424-424 40:425-432 41:433-433 43:434-457 44:458-468 46:469-471 49:472-472 52:473-473 56:474-544 61:545-839 69:840-914 73:915-1011 76:1012-2132 77:2133-2176 79:2177-2202 81:2203-2406 84:2407-2568 86:2569-2645 88:2646-2741 91:2742-2943 93:2944-3108 94:3109-3185 95:3186-3249 96:3250-3382 97:3383-3847 98:3848-4272 99:4273-4454]
GTCGGTTGCTTCACCAAAACCCCTTCTCGAGACCTCTGCGTACCAAATCTCTCTCTCTCTCTCTCTCTCTCTCTCTCCCTCCCTCGGTCTCTCTCTGCCATGGATAACCTCCTACCGGTGAAACCAGAGCCCGTCGACCGCATCTTCTCGCCGGACCCTCACCGGAGACGGGACCCGGTGGTTCCTCCCTCCGTAATCGACCTCTTAAGCAGCAGCGACTCCGATTCAGACGATTCATCTTCCGACGACGACGGAATTAGGGCTAACGGTAAGAAGAAGAGGAGGAGAATCAAGGACCTCGCTGGAACCCTACCGCTAGGGTTCCTCGATCCCCTGCCGACGGCGGCGCTGCCGATTGAGGCTGCGGCGGAGGCACGGTCTGCGGCGGTGTCGGTGGTGGGAAGCTGTAAGCAGTTCTGGAAAGCGGGGGATTACGATGGATCCTCCGGTGGCGATTGGGGCACGTCTTCAGGTGGCATGGATCATGTGAGGGTTCATCCTAAATTTCTTCATTCAAATGCAACCAGTCATAAGTGGGTTTTGGGAGCCTTTGCCGAGCTTTTGGACAACTCATTGGATGAGGTTTGCAATGGAGCTACATTTGCTAAAATCGACATGGTTAAAAATCATAAAGATGGCAATAAAATGTTGCTTATTGAAGATAATGGTGGTGGCATGGATCCAGAAAAGATGCGTCATTGCATGTCTCTTGGGTACTCTGCTAAAAGCAAAATAGCTAATACTATTGGACAATATGGTAATGGTTTTAAGACGAGTACAATGAGGCTTGGAGCTGATGTTATTGTTTTCTCTCGCTGTTGTGGAGAAAATGGAAAGAGGCCCGCACAGAGCATTGGATTATTGTCATACACATTTTTGAGGAGCACAGGAAAGGAAGATATTGTCGTTCCCATGGTAATGATGTTTAGTTTGTTACCTAGTATTTTCCATAACACCAGCCCTTTTTGTAATGATGTTAGTTTGTTACCTAGTATTTTCCATAACACCAGCCTTTTTTTAATATAATAATCGGAGACTGGTTGTTTGTATCTTTGCCTTCGTGATGTAGGATGAAAATGAAAATGGAAAGAATCCTTACACAGGATTGGCGAAATTGGGTTCCACACTCAATTTCAAGAAAGAGTACCACGTTTTTTGATAAAGAATAACCACTGTTCTAAAAAATAATATACCTCGAATCTAAATATTAAGCTTTTTATAGAAGACCTATCCGCACTAACAAAAAACATTGGAAAATGAAAGGACAAGGACCAACTACAAAGAAAGAAAACGGAAAGTTAAACGGAAAACAAAGTGATAAATGCAGAATGGGAAGACTGTGTCTAAATTCAATTGATTAACCGGTATCGCTTTTGTTTGATGCCTTCACCTTCTGCTAAAACTGTGAGCTAGTTGAGATCAATGTCTTGAACATTGCTTTTGTTTTTGGAAAGTGCTGTATCGGATGAGGAAAAGTTCAGTGGTACACAAAAAGTTGAGTTCCCAGTGGCAGTTTTTTTTGCTTTGACAAGTGTTTCATTTTTTTTTTCTAATTCCATACGTGGTGATGTGTAGGTTTTTAGTTGTTTGCACAAAGGTGGTTTTTTCTTTTTCCTTGGTTTTTTTTTGGGTTGGGGGGGTGGGGTGGGGTGGTTCAAAAATGATGTTTTAAAGGTTTTGGGACTTCTAGTCCTGAGAAATATCTTCACCCCAACCCCCAAAATTGTAGATATATGGCTCACCTTGGATGCTGTTAGACCGTTAGATCACCGTCCAAGTTTTTTGTTCTCATAGTAGATTTTACTTCTCGGTTTTTGGGCCTTATCTAGAATTTAACTCTTCTGTATATAAATATGAAGGTTCTAGCAAATTCATTCTGCAATGCTCGGTTCTTTTTTTCCTCTTCATCCAGCCTAGCCTAAATTGAAAGCTTATTCTTAATTGATTATCCATTTCTACATTAACTTTTGGTATGTTTAAACTGTGACATGTTTATGCTAAAAAAAGCTCGACTATGAAAGAGTGGGACGGGAGTGGAAGGGGATTATAAGAGCCTCTGCCAATGATTGGAAGACAAATATAGAGACAATTGTGCAATGGTCTCCATTTTCAAGTGAAGATGAGCTTCTACGACTTTTTGTAATGATGTTAGTTTGTTACCTAGTATTTTCCATAACTTTACACAGATGAAAGATCATGGTACCAGTTTACACAGATGAAAGATCATGGTACTCGCATATTCATATTCAACCTTTGGGAGGATGACGAAGGACAGATGGAACTTGATTTTGACACTGATCCATATGACATTCTAATTAGAGGTGTCAACCGAGATGAGAAGAATATACAGATGGCGAAACAATATCCAAACTCAAAGCACTTTTTGACATATCGGCACTCGTTAAGGAGCTATGCATCAATTCTCTATCTCAGAATTCCGCCTGGTTTCCGTATTATTCTTCGTGGGAAAGATGTCGAGCATCACAATATTGTAAATGATATGATGATGTCACAGGAGATCACCTATCGCCCCAACCCTGGCAATGATGGTGTCCTAAGGGATTCTAATGTAAAGTTCTGTGGAAGTTGATTTTAATGGTTCTGGATTTTATTTCGTAGTTTTGATCATATTATTTTGGTTGTCAGATGGTTGCTGTTGTAACTATTGGCTTTGTCAAAGATGCTAAATATCATATCGATGTTCAAGGATTCAATGTTTACCACAAGAATCGACTGATAAAGGTTGTTTACTGTTTATTACTGCCGTTTTTTGTTTCTTCTGATTGGCAACTTGTTGTCGTGAGCTATATCCTCCGCCTCTAAATAGCTTCTGTGTTTCTATCTATTTCAAATAAATAGATGTTTCCTAGGTAAATCATTATGCTGAAATACGGTTTCCTAAGTTTCCTTTTGAAATGTTCTTACGTCATTTATGTTTGTGCAGCCATTCTGGAGAATTTGGAATGCTGCTGGAAGTGATGGTCGTGGAGTAATAGGTGTGTTGGAAGCAAATTTTGTTGAACCAGCTCATGATAAGCAAGGATTTGAGCGTACAATTGTTCTTTCAAGGCTCGAATCCAAGCTACTACAAATGCAAAAGACATATTGGTTGGTTTTTCTTGTGACTGTAGCCTATAATTTCTGACTTTAATCTTTTCTTGATTTGCTCATTGTGCTGTATTCAGGACAACTCGCTGCCATGAAATTGGCTACGCTCCACGTGTCAATAAGAAGCAAAATACTAACCAAGGTATGGCATATGACCCAGCAGGCTCTATAGTTTGTTCATAGTACAAGTGAAGCGTATTCTTTTCCGTTTCTGAATGGAATGATAACCTTCAGCAAAATTTTCATCTCCGATTACTATATGCTAACTGTTGCAGAGAGGTCTCCAGAATATTCTCCTAAAAGAAAATCTCAAGCAAAAACTCAAAATACTCGTTCTAGTACCAAAACAAGTTTTCCACCATCAGACAAGTTCAAATCATATTCTTTACGGGGGCAGAGAAGATCGGAGCCTGGAAGATACGCCAGAACATCAGATGAAAGTCACATGAATGGTCGTGTCTGCAATGGAGTGGAAAATGGAACCAGGACCCCTGCTAAATCTGGAAGAGGTCCGCTCTCGTCAGAACCATCATCACCCTCCATAGATGGTGGCGGTGATGATAACATGCCGACTCCCATGCCTGGCAGGTCAGAGAAATTTTCTCCAACGAGCAAGTCAACTGGAAAGAATGGGACCCTTTCAAGTGGGTCATCCCAGAACCTTGGGTATAAGGAAGTTGAGCAAGATTGTGGATCGAATGGAAGAGCTGCTCAAAACTCCCCTTGTTCACAATTAAAGGTGGTTTCTTATCATTCTATGCTCTTTATCATAAATTTTGTGGTGGTAGAGACTTAGCTTTCAAATAAAGTGAAGTCTGAAATGTCGCTTTCCGCTAAAGTGAAGTCTGAAATTGCTAACTTAAACTTACATATGCTATTCTTCTTGGGATGTATATGTGTGCGGCTACTTATTAGGTTGTTTTCCTGTGTCTTGCTCTTTCGACTTGGATTCCGAACATATATTTGCGAGGACAAATATATAGCAGTATATTAGCACACATTCATTATTATTATGGACATAGGACACCAGCTTATACTGTCTCTCCATGCGTGTCTTCATTCTGTATCCATCATCTGTAATGAGATATAGAAACCTCTGTCGGGAGCATTTCTGTTTATACATCTGTTTGACTGTTAATCAATGTTGTTTGTTCAAACTTGCAGGGAGATGACGGCAGTGGAAATCAGTTTTCTCCTTCGAGCTCTAATTCATCTGCTTTAGATCAGTTGAAGGAAGAGAATCGCCAGTTGAGGGAAAAGTTGGCAAGAAAGGAGGAAGAGGCTTTAGGTGAATTGTTGCGTGATCTGCAGCACGAAAAAGAGAAAAGCAAGTCTCTTCAATCCTGT
>TRINITY_DN18369_c0_g1_i10 len=970 path=[18:0-39 20:40-74 21:75-85 23:86-86 25:87-87 26:88-110 28:111-133 36:134-143 37:144-171 38:172-172 40:173-180 41:181-181 43:182-205 44:206-216 46:217-219 49:220-220 52:221-221 56:222-292 61:293-587 66:588-739 69:740-814 74:815-943 79:944-969]
GGAATTAGGGCTAACGGTAAGAAGAAGAGGAGGAGAATCAAGGACCTCGCTGGAACCCTACCGCTAGGGTTCCTCGATCCCCTGCCGACGGCGGCGCTGCCGATTGAGGCTTCGGCGGAGGTTCGGTCTGCGGAGGTGTCGGTGGTGGGAAGCTGTAAGCAGTTCTGGAAAGCGGGGGATTACGATGGATCCTCCGGTGGCGATTGGGGCACGTCTTCAGGTGGCATGGATCATGTGAGGGTTCATCCTAAATTTCTTCATTCAAATGCAACCAGTCATAAGTGGGTTTTGGGAGCCTTTGCCGAGCTTTTGGACAACTCATTGGATGAGGTTTGCAATGGAGCTACATTTGCTAAAATCGACATGGTTAAAAATCATAAAGATGGCAATAAAATGTTGCTTATTGAAGATAATGGTGGTGGCATGGATCCAGAAAAGATGCGTCATTGCATGTCTCTTGGGTACTCTGCTAAAAGCAAAATAGCTAATACTATTGGACAATATGGTAATGGTTTTAAGACGAGTACAATGAGGCTTGGAGCTGATGTTATTGTTTTCTCTCGCTGTTGTGGAGAAAATGGAAAGAGGTATGCATTTGGTGGTTAGACAAGTTGTTTTTCATAGTTTTTGTAGTTTTTTTGTTGTTTCATGTTTTCTTGGTGATCAGTTTTGCTTGTTGAAAGCGTATTTTTTTTTCTTTTCCTAACTGTGATTAGCTCCCTGGAATAATTCAATTCAGGCCCGCACAGAGCATTGGATTATTGTCATACACATTTTTGAGGAGCACAGGAAAGGAAGATATTGTCGTTCCCATGCTCGACTATGAAAGAGTGGGACGGGAGTGGAAGGGGATTATAAGAGCCTCTGCCAATGATTGGAAGACAAATATAGAGACAATTGTGCAATGGTCTCCATTTTCAAGTGAAGATGAGCTTCTACGACAGTTTACACAGATGAAAGATCATGGTAC
>TRINITY_DN18369_c0_g1_i4 len=1869 path=[7:0-226 9:227-315 10:316-344 11:345-351 13:352-352 14:353-385 15:386-392 17:393-408 19:409-432 20:433-467 21:468-478 23:479-479 25:480-480 27:481-483 30:484-509 33:510-523 34:524-526 36:527-536 37:537-564 38:565-565 40:566-573 41:574-574 43:575-598 45:599-611 47:612-612 75:613-820 80:821-1099 82:1100-1474 87:1475-1504 89:1505-1507 92:1508-1868]
TTAAATATTTTATTACCTGTGCCGGTAACAATTCTGGGCCACGAGATCCCCCAGCAGCTCCAGATATCATACTTTGCATAATATGTGTAAAATTTTGAAGCTGGTCTTGCATCTGCCTTATCATTTCACTACAAGAAAAATGATTTTTCGCGGCGCGGTATCAATAGCGCACATTAAAAGCACGCTGCGAATGATATTATTTACAGCGTGCCCATCAATGTAAGCTGTTAATAATATTATAACTTTATAAATAACAGCGCGCAGTATATGCACGCTGCCAATACTCTTTAATAAAATTACTTTTCAACCAATCGCGCCCTCTCTCCATCGCTGATCCCAAACGGTGCCCTTTCTCTCTCCATCACCATCGCTGAATCCCCAAACGGCGACGACAGAATTAGGGCTAATGGTAAGAAGAAGAGGAGGAGAATCGAGGACCTCGCTGGAACCCTACCGCTAGGGTTCCTCGATCCCCTGCCGATGGTGGCGCTGCCGATTGAGGCTGCGGCAGAGGCTCGGTCTGTGGCGGTGTCGGTGGTGGGAAGCTGTAAGCAGTTCTGGAAAGCGGGGGATTACGATGGATCCTCCGGTGGCGATTGAGGCACGTCTTCGGTAATTTTGCAGTGGCTAGTCTGGCGAAAGGACTTCGATTGGAGGATATGGGCTTCTTTGGTGCCCATTGTTGGAGGCATTCTCCTGACTTCTATTACAGAGCTTAGTTTTAACATATTTGGTTTCTGTGCTGCCTTAGTTGGTTGTCTCGCTACTTCTACGAAAACCATCCTTGCGGAGTCTCTGCTGCATGGATACAAATTTGACAGGTAGTTTTCTTATACTTCAAGTTAATAACGCATAGACATAAGAAAGAGTTAATAATCTTTCTTTCATGCCCAATCTTACTTTGGTCCTTGACTTCTCAATTGCCACGCTCAGTCCGAGAACATTCTCAATATGTGCGATCCCTGCATCAAATTCTAAAAACGATACTTTGAAACTTTTTTGTCATTCATTTGGCTACTGATTTTGTTGTCCAATATTTGGTTCACTTTGATTAGTGATGACTTCGCGGTTTACTTTTACGTGTTTGTTTTTCCTTTCAGCATCAATACAGTGTACTACATGGCACCTTTTGCGACTATGATCTTAGCAATACCAGCACTTTTACTTGAAGGACCTGGAGTGGTACAGTGGTTTCAGTTGCAAACTTCACTTGTTTTGCCGATCGTAATTATATTTGGCTCTGGAGTGTTGGCTTTTTGTCTCAACTTTTCAATCTTTTATGTAATTCATGCTACAACCGCGGTCACATTCAATGTTGCTGGAAATCTCAAGGTTGCAGTTGCAGTTAGCTGTTCATGGCTAATATTTCGAAACCCTATTTCAGCTATGAATGCCGTTGGGTGTGCAATCACACTTGTCGGTTGTACATTTTATGGATATGTAAGGCACATGCTTTCATCAGCATCATCAGCATCCCAACTACAGCCGGGGACACCTTGTACACCACAAACTGCTCGCAGCTTCAAGGAGCTGATTCCTCTTGTGAATGATAAGTTAGATGATGACAAGGTTTAATTTTGTTTTTCTCGTTTTTGGCTCATGAAAAAAATGTGAATTCTATCATAGCACTTGATTAACATAGAAAGATTATGTTATGTCATTGGAATTGAGATTTAGGTAACTGACTTTCCCATTGTGCAGAACACCAAGATGCCCATCATATCTTATGACGTTTTATCTGGATTTTTTAGTCTTGTGTTTACGCCTCCTTGATATTCACATGGTGCCAGAAGCCTAATGTTCTTTGGACAATGCATTGATGTTGTATGAATAATATTTTACTTTAAACTGTTAGTTCTAATTTTTTAT
>TRINITY_DN18369_c0_g1_i7 len=4176 path=[8:0-244 15:245-251 18:252-291 20:292-326 21:327-337 23:338-338 25:339-339 26:340-362 29:363-382 34:383-385 36:386-395 37:396-423 38:424-424 40:425-432 41:433-433 43:434-457 44:458-468 46:469-471 49:472-472 52:473-473 56:474-544 61:545-839 69:840-914 73:915-1011 76:1012-2132 77:2133-2176 79:2177-2202 81:2203-2406 84:2407-2568 88:2569-2664 93:2665-2829 95:2830-2893 97:2894-3358 99:3359-3540 101:3541-3664 102:3665-4175]
GTCGGTTGCTTCACCAAAACCCCTTCTCGAGACCTCTGCGTACCAAATCTCTCTCTCTCTCTCTCTCTCTCTCTCTCCCTCCCTCGGTCTCTCTCTGCCATGGATAACCTCCTACCGGTGAAACCAGAGCCCGTCGACCGCATCTTCTCGCCGGACCCTCACCGGAGACGGGACCCGGTGGTTCCTCCCTCCGTAATCGACCTCTTAAGCAGCAGCGACTCCGATTCAGACGATTCATCTTCCGACGACGACGGAATTAGGGCTAACGGTAAGAAGAAGAGGAGGAGAATCAAGGACCTCGCTGGAACCCTACCGCTAGGGTTCCTCGATCCCCTGCCGACGGCGGCGCTGCCGATTGAGGCTGCGGCGGAGGCACGGTCTGCGGCGGTGTCGGTGGTGGGAAGCTGTAAGCAGTTCTGGAAAGCGGGGGATTACGATGGATCCTCCGGTGGCGATTGGGGCACGTCTTCAGGTGGCATGGATCATGTGAGGGTTCATCCTAAATTTCTTCATTCAAATGCAACCAGTCATAAGTGGGTTTTGGGAGCCTTTGCCGAGCTTTTGGACAACTCATTGGATGAGGTTTGCAATGGAGCTACATTTGCTAAAATCGACATGGTTAAAAATCATAAAGATGGCAATAAAATGTTGCTTATTGAAGATAATGGTGGTGGCATGGATCCAGAAAAGATGCGTCATTGCATGTCTCTTGGGTACTCTGCTAAAAGCAAAATAGCTAATACTATTGGACAATATGGTAATGGTTTTAAGACGAGTACAATGAGGCTTGGAGCTGATGTTATTGTTTTCTCTCGCTGTTGTGGAGAAAATGGAAAGAGGCCCGCACAGAGCATTGGATTATTGTCATACACATTTTTGAGGAGCACAGGAAAGGAAGATATTGTCGTTCCCATGGTAATGATGTTTAGTTTGTTACCTAGTATTTTCCATAACACCAGCCCTTTTTGTAATGATGTTAGTTTGTTACCTAGTATTTTCCATAACACCAGCCTTTTTTTAATATAATAATCGGAGACTGGTTGTTTGTATCTTTGCCTTCGTGATGTAGGATGAAAATGAAAATGGAAAGAATCCTTACACAGGATTGGCGAAATTGGGTTCCACACTCAATTTCAAGAAAGAGTACCACGTTTTTTGATAAAGAATAACCACTGTTCTAAAAAATAATATACCTCGAATCTAAATATTAAGCTTTTTATAGAAGACCTATCCGCACTAACAAAAAACATTGGAAAATGAAAGGACAAGGACCAACTACAAAGAAAGAAAACGGAAAGTTAAACGGAAAACAAAGTGATAAATGCAGAATGGGAAGACTGTGTCTAAATTCAATTGATTAACCGGTATCGCTTTTGTTTGATGCCTTCACCTTCTGCTAAAACTGTGAGCTAGTTGAGATCAATGTCTTGAACATTGCTTTTGTTTTTGGAAAGTGCTGTATCGGATGAGGAAAAGTTCAGTGGTACACAAAAAGTTGAGTTCCCAGTGGCAGTTTTTTTTGCTTTGACAAGTGTTTCATTTTTTTTTTCTAATTCCATACGTGGTGATGTGTAGGTTTTTAGTTGTTTGCACAAAGGTGGTTTTTTCTTTTTCCTTGGTTTTTTTTTGGGTTGGGGGGGTGGGGTGGGGTGGTTCAAAAATGATGTTTTAAAGGTTTTGGGACTTCTAGTCCTGAGAAATATCTTCACCCCAACCCCCAAAATTGTAGATATATGGCTCACCTTGGATGCTGTTAGACCGTTAGATCACCGTCCAAGTTTTTTGTTCTCATAGTAGATTTTACTTCTCGGTTTTTGGGCCTTATCTAGAATTTAACTCTTCTGTATATAAATATGAAGGTTCTAGCAAATTCATTCTGCAATGCTCGGTTCTTTTTTTCCTCTTCATCCAGCCTAGCCTAAATTGAAAGCTTATTCTTAATTGATTATCCATTTCTACATTAACTTTTGGTATGTTTAAACTGTGACATGTTTATGCTAAAAAAAGCTCGACTATGAAAGAGTGGGACGGGAGTGGAAGGGGATTATAAGAGCCTCTGCCAATGATTGGAAGACAAATATAGAGACAATTGTGCAATGGTCTCCATTTTCAAGTGAAGATGAGCTTCTACGACTTTTTGTAATGATGTTAGTTTGTTACCTAGTATTTTCCATAACTTTACACAGATGAAAGATCATGGTACCAGTTTACACAGATGAAAGATCATGGTACTCGCATATTCATATTCAACCTTTGGGAGGATGACGAAGGACAGATGGAACTTGATTTTGACACTGATCCATATGACATTCTAATTAGAGGTGTCAACCGAGATGAGAAGAATATACAGATGGCGAAACAATATCCAAACTCAAAGCACTTTTTGACATATCGGCACTCGTTAAGGAGCTATGCATCAATTCTCTATCTCAGAATTCCGCCTGGTTTCCGTATTATTCTTCGTGGGAAAGATGTCGAGCATCACAATATTGTAAATGATATGATGATGTCACAGGAGATCACCTATCGCCCCAACCCTGGCAATGATGGTGTCCTAAGGGATTCTAATATGGTTGCTGTTGTAACTATTGGCTTTGTCAAAGATGCTAAATATCATATCGATGTTCAAGGATTCAATGTTTACCACAAGAATCGACTGATAAAGCCATTCTGGAGAATTTGGAATGCTGCTGGAAGTGATGGTCGTGGAGTAATAGGTGTGTTGGAAGCAAATTTTGTTGAACCAGCTCATGATAAGCAAGGATTTGAGCGTACAATTGTTCTTTCAAGGCTCGAATCCAAGCTACTACAAATGCAAAAGACATATTGGACAACTCGCTGCCATGAAATTGGCTACGCTCCACGTGTCAATAAGAAGCAAAATACTAACCAAGAGAGGTCTCCAGAATATTCTCCTAAAAGAAAATCTCAAGCAAAAACTCAAAATACTCGTTCTAGTACCAAAACAAGTTTTCCACCATCAGACAAGTTCAAATCATATTCTTTACGGGGGCAGAGAAGATCGGAGCCTGGAAGATACGCCAGAACATCAGATGAAAGTCACATGAATGGTCGTGTCTGCAATGGAGTGGAAAATGGAACCAGGACCCCTGCTAAATCTGGAAGAGGTCCGCTCTCGTCAGAACCATCATCACCCTCCATAGATGGTGGCGGTGATGATAACATGCCGACTCCCATGCCTGGCAGGTCAGAGAAATTTTCTCCAACGAGCAAGTCAACTGGAAAGAATGGGACCCTTTCAAGTGGGTCATCCCAGAACCTTGGGTATAAGGAAGTTGAGCAAGATTGTGGATCGAATGGAAGAGCTGCTCAAAACTCCCCTTGTTCACAATTAAAGGGAGATGACGGCAGTGGAAATCAGTTTTCTCCTTCGAGCTCTAATTCATCTGCTTTAGATCAGTTGAAGGAAGAGAATCGCCAGTTGAGGGAAAAGTTGGCAAGAAAGGAGGAAGAGGCTTTAGGTGAATTGTTGCGTGATCTGCAGCACGAAAAAGAGAAAAGCAAGTCTCTTCAATCCTGTCTTGATGAGGCAACACGGAGGATAGATGATCTAAACAAGGAACAGGAAAGTCTAATAGATATATTCTCCGAAGAGAGGCAGAGACGAGACCTCGAGGAAGAAACCCTCCGAAAAAAGTTGAAGGATGCATCGAACACCATTCAGGAGTTGCTCGACAAAGTGAAGTTGCTGGAGAAGATGAAGTTCACACCTTCCAAATTACGTTTATAAGAGCAATCATGTCATGACATAGTTACCTTTTAGATGCAACCGTTAACTTACTAAGTTGATGATTATAACTAGGACAGGCGAAGTGTACGGTTTGCGGTCTCTAGCATTTCTATTATCATGTGAATAGCCCTTGTTTATAGAGAATGTAAACCGAATTTTGTATTATGGATCATTCCTTGGTACATGGAGTTGTGCTTGGTGTAAAAATTTTGTTATGGAAATGAGGTACGGTAAATGTGTATTACACGATGCTTGCAAATATTTATGATGCTGGATTTCGTACGGTAACCTATTTTAAAAGAAAAAATTAGCGCATATAATGTAACCACATAGGTATTTTTAAAGCTGTGTACTTAATTTTTCTAAATGTATATCGTTACTGCCGATAAATGTTGCAAAATTATTTTCAACTTGTGCTATTGTCA
>TRINITY_DN18369_c0_g1_i18 len=353 path=[2:0-51 11:52-58 13:59-59 14:60-92 15:93-99 18:100-139 20:140-174 22:175-209 32:210-216 33:217-230 34:231-233 36:234-243 37:244-271 39:272-272 40:273-280 41:281-281 43:282-305 44:306-316 46:317-319 48:320-352]
CGGAATCCCTAAATCTATCGCGCCCTCTCTCCATCGCTCATCTCCAAACGGCGCCCTTTCTCTCTCCATCACCATCGCTGAATCCCCAAACGGCGACGACGGAATTAGGGCTAACGGTAAGAAGAAGAGGAGGAGAATCAAGGACCTCGCTGGAACCCTACCGCTAGGGTTCCTCAATTCCCTGCCGATGGCGGCACTGCTGATTGAGGCTGCGGCGGAGGCTCGGTCTGTGGCGGTGTCGGTGGTGGGAAGCTGTAAGCAGTTCTGGAAAGTGGGGGATTACGATGGATCCTCCGGTGGCGATTGGGGCACGTCTTCAGAAATAACACCACACATTTGATCAGAGGTGAGGA
>TRINITY_DN18369_c0_g1_i20 len=399 path=[6:0-27 10:28-56 11:57-63 12:64-64 14:65-97 15:98-104 16:105-120 19:121-144 20:145-179 21:180-190 23:191-191 25:192-192 27:193-195 31:196-214 32:215-221 33:222-235 34:236-238 36:239-248 37:249-276 38:277-277 40:278-285 42:286-286 43:287-310 44:311-321 46:322-324 49:325-325 52:326-326 57:327-327 63:328-398]
TTTTCAGCCACCCTCGGAATCCCTAAATCCCTCTCTCCATCGCTGATCCCAAACGGTGCCCTTTTTCTCTCCATCACCATCGCTGAATCCCCAAACGGCGACGACTGAATTAGGGCTAACTGTAAGAAGAAGAGGAGGAGAATCGAGGACCTCGCTGGAACCCTACCGCTAGGGTTCCTCGATCCCCTGCCGATGGCGGCGCTGCCGATTGAGGTTGCGGCGGAGGCTCGGTCTGTGGCGGTGTCGGTGGTGGGAAGCTGTAAGCAGTTCTGGAAAGCGGGGGATTGCGATGGATCCTCCGGTGGCGATTGGGGCACGTCTTCAGGTATCAAGTAGTGAGAAATCTGTTTTTGTTTTCGATTTCTTGTTTTTAATGCTGCGTTTTGTAATGGCTTAAGA
>TRINITY_DN18369_c0_g1_i11 len=682 path=[7:0-226 9:227-315 10:316-344 11:345-351 13:352-352 14:353-385 15:386-392 17:393-408 19:409-432 20:433-467 21:468-478 23:479-479 25:480-480 27:481-483 31:484-502 32:503-509 33:510-523 34:524-526 36:527-536 37:537-564 38:565-565 40:566-573 41:574-574 43:575-598 44:599-609 46:610-612 49:613-613 52:614-614 57:615-615 62:616-681]
TTAAATATTTTATTACCTGTGCCGGTAACAATTCTGGGCCACGAGATCCCCCAGCAGCTCCAGATATCATACTTTGCATAATATGTGTAAAATTTTGAAGCTGGTCTTGCATCTGCCTTATCATTTCACTACAAGAAAAATGATTTTTCGCGGCGCGGTATCAATAGCGCACATTAAAAGCACGCTGCGAATGATATTATTTACAGCGTGCCCATCAATGTAAGCTGTTAATAATATTATAACTTTATAAATAACAGCGCGCAGTATATGCACGCTGCCAATACTCTTTAATAAAATTACTTTTCAACCAATCGCGCCCTCTCTCCATCGCTGATCCCAAACGGTGCCCTTTCTCTCTCCATCACCATCGCTGAATCCCCAAACGGCGACGACAGAATTAGGGCTAATGGTAAGAAGAAGAGGAGGAGAATCGAGGACCTCGCTGGAACCCTACCGCTAGGGTTCCTCGATCCCCTGCCGATGGCGGCGCTGCCGATTGAGGTTGCGGCGGAGGCTCGGTCTGTGGCGGTGTCGGTGGTGGGAAGCTGTAAGCAGTTCTGGAAAGCGGGGGATTACGATGGATCCTCCGGTGGCGATTGGGGCACGTCTTCAGGTAGACAAGCGGAAAGATGATTTATTAGCCGAATTCTTGTTGGAGGAGCGACGCCGCATGGAACCTTCC
>TRINITY_DN18369_c0_g1_i8 len=2971 path=[3:0-64 46:65-67 49:68-68 51:69-264 60:265-305 65:306-921 68:922-1109 72:1110-2970]
TGGGGAGACAGATGCAGAGATCTTCATCTTCCAACAACAACAAGTGGCTTCAATCCGCTGCTCTACAGGATTTTGGGATTTATAGTAGAATTGGAGGAGTACAAGGGTCAACGAGACTGAACAAGAATGCCCAGAAAAGTGTTAATGTGGGAGCCAGAGAAAGATTGGGGGGTCCTTCAACTCCACCAATTTCTTCAAGGTCGTTGAGCATGAGGAAGAATGGTGGTGATGATCAAGTGTCACCGAGTGATCTTAGCCCAGGCTTCTTGATCTGCACTCGTTTGATACAGAGCTGCTTACAGAGGTTTGCTCGCTTTGGTTTTTCGCAAATCTAGTTTTGGCCACTTATTGCCAAAAGCTTGTTTTCTTTTTCCCAGCTTACTTCGTGCTTCAAATTTACTTATTATCTGGTATTTGCTTGATTTGTGCTTGTGCCTGCAAAGTTGTGCCAAGAGAAGTTGATTGTTTAGATGATCATATATCATTTCAAACAATCCTTTCTTGTGATAATAGAAGATTATGGTGTGATTCTGTGATTGTTGTACCACTTCATTTAAAGCTTTTTTTGGAAAATCAAGAACCTTTGTTCTGAAAACTTATTATGCCGTATCTTTTGAAAATGCAAATTGCAGTGGCTTTGGCTTGTATCAAGTGATATTAATTTTTTCTGTTTAATAAATGCTTCTGAATTTACAAGACAAATAAACCCCGCCTTTGGAAGGTAGTTTGAATTTAAACGTTGTATCTTTAGCCTTCATGGGAACTTTCCTTATACTATCCTGTTTCCTATTGAACTTTAAATGATTTTATTATATGCATATAAATTGATGTGTGTTTAAGGCTAATGAATGCATAACTATGTGGGAAATTAGGATAAAAACTCTATGTGCCTGTTACGGTGCTCTATTCTGTGTCTGCAGGTGCCCGATTTGTACAACGGATCCTCACTTAGCCATGCTGACTATGATAAAAGTTTTGAGGATTATGATGCATATACCACAAGCACCAATCTTACAGATGGTGCCCATTGTGTTCCAGAAACCAATCTTTATAAAAGCTTTTCTTTTGATAAAGAAAAAGCTACTAATGTTGCGAAGATAAAAGTTGTGGTACGGAAGAGACCACTTAATAAGAAGGAGTTGGCAAAGAATGAAGAAGACATTATATCCATTGAAAGAAATACCAATGCGCTCGCTGTTCATGAAACTAAACTCAAGGTCGACCTTACTGAATATGTTGAGAATCATGAGTTTGTTTTTGATGCTGTGTTAGACGAGGATGTTTCAAATGATGAAGTCTATGCGGAAACAGTGGAGCCTATAGTTCCCATAATTTTTCAGCGAACTAAAGCTACTTGTTTTGCTTATGGACAAACAGGCAGTGGAAAGACATACACGATGCAACCGCTACCCTTGAAGGCATCCCAAGATATATTCAAATTGATGAACCACACATATCGGAATCAGGGTTTTCAATTGTTTGTTAGTTTCTTTGAGATTTATGGAGGAAAAGTTTTTGACCTCCTCAACGATCGGAAAAAACTTTGCATGAGGGAAGATGGGAAACAACAGGTATGTATCGTGGGTTTGCAAGAACACCGAGTATCCGACATAGAAATAGTGAGAGAGCTGATAGAGAGAGGGAATGCCACGAGGAGTACCGGAACCACCGGTGTGAACGAGGAGTCCTCTAGATCGCATGCTATACTCCAGCTAGCCATCAAGAGGTCAGTGGATGGCAGCGAAGCGAAGCCTGCTCGGCTTGTTGGGAAGCTATCTTTCATTGATCTTGCTGGGAGTGAACGTGGTGCCGATACTACTGATAATGACAAGCAGACAAGAATGGAAGGCGCTGAAATTAACAAAAGCTTACTCGCTTTGAAAGAGTGCATTAGAGCACTTGACAATGACCAAGGTCACATTCCATTTAGAGGGAGTAAGCTGACTGAAGTTCTTCGAGATTCATTTGTTGGTGACTCAAAGACAGTCATGATATCGTGCATATCACCTAATTTCGGATCGTGTGAGCATACCCTCAACACGCTAAGATATGCTGATAGAGTCAAGAGTTTATCTAAAGGAGGCAGCAACAAGAGGGATCCTCTCTCGTCATCTTTAAATCTTAGAAGCTCGATCGCATTACCCTTGTCATCAGTTTCGCCTCCATTAACAGCCTCAGTGAATGATAACATGGTTGATGGTCATTATGAAACTAATAAATTCGGGTGGTCAAAACAAATCGAGAGGGAGTCTTCATCTTTCAACAGTGAGCGTGTTCCTAGCTGGAGAGCACAGACTAATCAAACGACTTCTTTATCTTCCTATATAGATAATCATAGAGGTCAAAGAGGTGCTTTTGAGACTCGCGAAGATGACTTCAATAACATTGAAACCACCAATGAACACGACAAGACACCGCTTGTAATGAACAAAAAAGTAGAGAATGACCAAGTATCTGTATGTGACTATCTAAGGAAAGATAAAGCTCAGAACAAATTGAAGGATTTTGTGAGAAATGGAGATAGCTATTCTGTGGATGATGATCTTAATGCCTTGTTGATGGAAGAGGAAGATCTTATCGCTGCTCATCGGAAGCAAGTAGAAGATACTATGGATATCGTTAGAGAGGAGATGAGCCTTTTGGTAGGAGTTGAGCAACCGGGAAGTCAGCTCGACGATTACGTATCTAAACTGAGTGCCATTCTCTCGCAAAAGGCCGCCGGTATTTTGCAACTCCAAACCCGTTTGGCTCACTTTCAGAACCATCTGAAAGAGCACAATGTTTTGGTTTCTTCATCTGGTAATTGAGCTATTTCAGGAATAGAGGCTCCTTAATGGCAGTTTTTTATGGGGCATTTTATTTTGTATCGACAAAAATTTTTCACCTTTGCTTTGTTTCCTTTTCGTGCTTTTATGTTTTTGTCATTTGTTGTTAAGTTCGAATGATCTGCTGTAAGATGTACTGAGTGCCT
>TRINITY_DN18369_c0_g1_i5 len=1564 path=[7:0-226 9:227-315 10:316-344 11:345-351 13:352-352 14:353-385 15:386-392 17:393-408 19:409-432 20:433-467 21:468-478 23:479-479 25:480-480 27:481-483 30:484-509 33:510-523 34:524-526 36:527-536 37:537-564 38:565-565 40:566-573 41:574-574 43:575-598 45:599-611 47:612-612 50:613-615 53:616-721 58:722-1563]
TTAAATATTTTATTACCTGTGCCGGTAACAATTCTGGGCCACGAGATCCCCCAGCAGCTCCAGATATCATACTTTGCATAATATGTGTAAAATTTTGAAGCTGGTCTTGCATCTGCCTTATCATTTCACTACAAGAAAAATGATTTTTCGCGGCGCGGTATCAATAGCGCACATTAAAAGCACGCTGCGAATGATATTATTTACAGCGTGCCCATCAATGTAAGCTGTTAATAATATTATAACTTTATAAATAACAGCGCGCAGTATATGCACGCTGCCAATACTCTTTAATAAAATTACTTTTCAACCAATCGCGCCCTCTCTCCATCGCTGATCCCAAACGGTGCCCTTTCTCTCTCCATCACCATCGCTGAATCCCCAAACGGCGACGACAGAATTAGGGCTAATGGTAAGAAGAAGAGGAGGAGAATCGAGGACCTCGCTGGAACCCTACCGCTAGGGTTCCTCGATCCCCTGCCGATGGTGGCGCTGCCGATTGAGGCTGCGGCAGAGGCTCGGTCTGTGGCGGTGTCGGTGGTGGGAAGCTGTAAGCAGTTCTGGAAAGCGGGGGATTACGATGGATCCTCCGGTGGCGATTGAGGCACGTCTTCGGGTATGAAGCAGTGAGAAATCTATTTTTGTTTTCGATTTCTTGTTCTTAATGCTGCGTTTTGTAATGGCTTAAGATGTTTTGATGTTGATTATTTTGGGTCTTTGAGAATCTTGTACGGATTGTATATAATCTCAGGGTTTATTTGAAGTGCATTAATGGATAAGTCACGTATTGTTTGTGGCTAATTTTATATTTTGAATGAGTCAAAATATTATATGTAAAGAAAGTATAAATTATTGTCACAACACCAAAACATTACTAGATCTTGTAATGTTGCCCAATGTAGATGCTCTGATTCGATATTCACATTGCAGTTATTAATAAAATAATTGGGTTCCAATTACATATACCTGAGGGGTTTTCAAGTGCATTAATGGATAAGTCACTTTTTGTTTGTAGCTAATGCAATATTTTGAATGAGGGAAAATAGTACATGTAAGGAAAGTAGCAACTATTGTTATGTTTAATGGGTTGTGTGATTAATATTGTGTTTTAGGGGCTTGTTATCTTGTGATGTTGCTCAATTTGGATGCTCTGAGGAGAAGATATTTACACTGCAGCTATTAATGAAATATTTGGGTTTCTAAACTTGGAGAATCTTGTTCTGATTATGTGTTATCTGAGGGTTTAATGAAGTGCACTAATAATTAAGTCCTTTATTGCAGCGAATTGAGAGATTTTTATGAGCCAAAATAGCTCCAAGGAATGTAGCAATTATTGTTATGTTGAATGAGTTATATTGTTATGTTGAATGAGTTTTGTGACTAATGCTTTGTTTTGGGGAGACTTAAGATCTTGGAATGTTGCTCTATTTAGATTTTCTGAGTAGATGTACAGATTGCAGTTATTAATGAAATAATTGGGTTTCTAAGCTTGGAGAATCTCTCCTGACTGATATGGATTTAGGGTTTATCAAGTGCATTATTGGTTAACTTTTTGTTTGCAGCAAAT
>TRINITY_DN18369_c0_g1_i25 len=1942 path=[7:0-226 9:227-315 10:316-344 11:345-351 13:352-352 14:353-385 15:386-392 17:393-408 19:409-432 20:433-467 21:468-478 23:479-479 25:480-480 27:481-483 30:484-509 33:510-523 34:524-526 36:527-536 37:537-564 38:565-565 40:566-573 41:574-574 43:575-598 45:599-611 47:612-612 50:613-615 53:616-721 59:722-824 67:825-950 70:951-952 75:953-1160 82:1161-1535 85:1536-1547 87:1548-1577 90:1578-1580 92:1581-1941]
TTAAATATTTTATTACCTGTGCCGGTAACAATTCTGGGCCACGAGATCCCCCAGCAGCTCCAGATATCATACTTTGCATAATATGTGTAAAATTTTGAAGCTGGTCTTGCATCTGCCTTATCATTTCACTACAAGAAAAATGATTTTTCGCGGCGCGGTATCAATAGCGCACATTAAAAGCACGCTGCGAATGATATTATTTACAGCGTGCCCATCAATGTAAGCTGTTAATAATATTATAACTTTATAAATAACAGCGCGCAGTATATGCACGCTGCCAATACTCTTTAATAAAATTACTTTTCAACCAATCGCGCCCTCTCTCCATCGCTGATCCCAAACGGTGCCCTTTCTCTCTCCATCACCATCGCTGAATCCCCAAACGGCGACGACAGAATTAGGGCTAATGGTAAGAAGAAGAGGAGGAGAATCGAGGACCTCGCTGGAACCCTACCGCTAGGGTTCCTCGATCCCCTGCCGATGGTGGCGCTGCCGATTGAGGCTGCGGCAGAGGCTCGGTCTGTGGCGGTGTCGGTGGTGGGAAGCTGTAAGCAGTTCTGGAAAGCGGGGGATTACGATGGATCCTCCGGTGGCGATTGAGGCACGTCTTCGGGTATGAAGCAGTGAGAAATCTATTTTTGTTTTCGATTTCTTGTTCTTAATGCTGCGTTTTGTAATGGCTTAAGATGTTTTGATGTTGATTATTTTGGGTCTTTGAGAATATTTAATTTGCGGACTAAACATATCATGATACACGAGCTAAGGATTGCCCCAGCAAAAAGTGCTTTTTCTTTCATTGCATCTTTTTTTTCCTCTTTTTTTTTTACTTTGGTTAAGTGCTGGATCCTGATTGGCTTGGTCTGGTAGACTCAATTCTACCTACAAATCTCTCTTTATTATGTGATTCATTTTGTGATGTGAAAAATGCTTCTGACTTGGGGCATGTGAAACAGTAATTTTGCAGTGGCTAGTCTGGCGAAAGGACTTCGATTGGAGGATATGGGCTTCTTTGGTGCCCATTGTTGGAGGCATTCTCCTGACTTCTATTACAGAGCTTAGTTTTAACATATTTGGTTTCTGTGCTGCCTTAGTTGGTTGTCTCGCTACTTCTACGAAAACCATCCTTGCGGAGTCTCTGCTGCATGGATACAAATTTGACAGCATCAATACAGTGTACTACATGGCACCTTTTGCGACTATGATCTTAGCAATACCAGCACTTTTACTTGAAGGACCTGGAGTGGTACAGTGGTTTCAGTTGCAAACTTCACTTGTTTTGCCGATCGTAATTATATTTGGCTCTGGAGTGTTGGCTTTTTGTCTCAACTTTTCAATCTTTTATGTAATTCATGCTACAACCGCGGTCACATTCAATGTTGCTGGAAATCTCAAGGTTGCAGTTGCAGTTAGCTGTTCATGGCTAATATTTCGAAACCCTATTTCAGCTATGAATGCCGTTGGGTGTGCAATCACACTTGTCGGTTGTACATTTTATGGATATGTAAGGCACATGCTTTCATCAGCATCATCAGCATCATCATCAGCCTCCCAACTACAGCCGGGGACACCTTGTACACCGCGAACTGCTCGCAGCTTCAAGGAGCTGATTCCTCTTGTGAATGATAAGTTAGATGATGACAAGGTTTAATTTTGTTTTTCTCGTTTTTGGCTCATGAAAAAAATGTGAATTCTATCATAGCACTTGATTAACATAGAAAGATTATGTTATGTCATTGGAATTGAGATTTAGGTAACTGACTTTCCCATTGTGCAGAACACCAAGATGCCCATCATATCTTATGACGTTTTATCTGGATTTTTTAGTCTTGTGTTTACGCCTCCTTGATATTCACATGGTGCCAGAAGCCTAATGTTCTTTGGACAATGCATTGATGTTGTATGAATAATATTTTACTTTAAACTGTTAGTTCTAATTTTTTAT
>TRINITY_DN18369_c0_g1_i28 len=1214 path=[5:0-71 47:72-72 50:73-75 54:76-119 59:120-222 64:223-223 67:224-349 70:350-351 75:352-559 80:560-838 82:839-1213]
GGGAATGTAAGCTTGCGTTACATTCCTGTTTCATTCATGCAAACCATCAAGTCATTTACCCCAGCTACAACAGGTAAGGTTCTGATAGATCACATCATCTTTTCCTTTCTGTGTGGAAAGATTTAATTTGCGGACTAAACATATCATGATACACGAGCTAAGGATTGCCCCAGCAAAAAGTGCTTTTTCTTTCATTGCATCTTTTTTTTCCTCTTTTTTTTTTTACTTTGGTTAAGTGCTGGATCCTGATTGGCTTGGTCTGGTAGACTCAATTCTACCTACAAATCTCTCTTTATTATGTGATTCATTTTGTGATGTGAAAAATGCTTCTGACTTGGGGCATGTGAAACAGTAATTTTGCAGTGGCTAGTCTGGCGAAAGGACTTCGATTGGAGGATATGGGCTTCTTTGGTGCCCATTGTTGGAGGCATTCTCCTGACTTCTATTACAGAGCTTAGTTTTAACATATTTGGTTTCTGTGCTGCCTTAGTTGGTTGTCTCGCTACTTCTACGAAAACCATCCTTGCGGAGTCTCTGCTGCATGGATACAAATTTGACAGGTAGTTTTCTTATACTTCAAGTTAATAACGCATAGACATAAGAAAGAGTTAATAATCTTTCTTTCATGCCCAATCTTACTTTGGTCCTTGACTTCTCAATTGCCACGCTCAGTCCGAGAACATTCTCAATATGTGCGATCCCTGCATCAAATTCTAAAAACGATACTTTGAAACTTTTTTGTCATTCATTTGGCTACTGATTTTGTTGTCCAATATTTGGTTCACTTTGATTAGTGATGACTTCGCGGTTTACTTTTACGTGTTTGTTTTTCCTTTCAGCATCAATACAGTGTACTACATGGCACCTTTTGCGACTATGATCTTAGCAATACCAGCACTTTTACTTGAAGGACCTGGAGTGGTACAGTGGTTTCAGTTGCAAACTTCACTTGTTTTGCCGATCGTAATTATATTTGGCTCTGGAGTGTTGGCTTTTTGTCTCAACTTTTCAATCTTTTATGTAATTCATGCTACAACCGCGGTCACATTCAATGTTGCTGGAAATCTCAAGGTTGCAGTTGCAGTTAGCTGTTCATGGCTAATATTTCGAAACCCTATTTCAGCTATGAATGCCGTTGGGTGTGCAATCACACTTGTCGGTTGTACATTTTATGGATATGTAAGGCACATGCTTTCATCAGCATCATCAGCATC
>TRINITY_DN18369_c0_g1_i38 len=3095 path=[8:0-244 15:245-251 18:252-291 20:292-326 21:327-337 23:338-338 25:339-339 26:340-362 29:363-382 34:383-385 36:386-395 37:396-423 38:424-424 40:425-432 41:433-433 43:434-457 44:458-468 46:469-471 49:472-472 52:473-473 56:474-544 61:545-839 69:840-914 73:915-1011 76:1012-2132 77:2133-2176 79:2177-2202 81:2203-2406 83:2407-3094]
GTCGGTTGCTTCACCAAAACCCCTTCTCGAGACCTCTGCGTACCAAATCTCTCTCTCTCTCTCTCTCTCTCTCTCTCCCTCCCTCGGTCTCTCTCTGCCATGGATAACCTCCTACCGGTGAAACCAGAGCCCGTCGACCGCATCTTCTCGCCGGACCCTCACCGGAGACGGGACCCGGTGGTTCCTCCCTCCGTAATCGACCTCTTAAGCAGCAGCGACTCCGATTCAGACGATTCATCTTCCGACGACGACGGAATTAGGGCTAACGGTAAGAAGAAGAGGAGGAGAATCAAGGACCTCGCTGGAACCCTACCGCTAGGGTTCCTCGATCCCCTGCCGACGGCGGCGCTGCCGATTGAGGCTGCGGCGGAGGCACGGTCTGCGGCGGTGTCGGTGGTGGGAAGCTGTAAGCAGTTCTGGAAAGCGGGGGATTACGATGGATCCTCCGGTGGCGATTGGGGCACGTCTTCAGGTGGCATGGATCATGTGAGGGTTCATCCTAAATTTCTTCATTCAAATGCAACCAGTCATAAGTGGGTTTTGGGAGCCTTTGCCGAGCTTTTGGACAACTCATTGGATGAGGTTTGCAATGGAGCTACATTTGCTAAAATCGACATGGTTAAAAATCATAAAGATGGCAATAAAATGTTGCTTATTGAAGATAATGGTGGTGGCATGGATCCAGAAAAGATGCGTCATTGCATGTCTCTTGGGTACTCTGCTAAAAGCAAAATAGCTAATACTATTGGACAATATGGTAATGGTTTTAAGACGAGTACAATGAGGCTTGGAGCTGATGTTATTGTTTTCTCTCGCTGTTGTGGAGAAAATGGAAAGAGGCCCGCACAGAGCATTGGATTATTGTCATACACATTTTTGAGGAGCACAGGAAAGGAAGATATTGTCGTTCCCATGGTAATGATGTTTAGTTTGTTACCTAGTATTTTCCATAACACCAGCCCTTTTTGTAATGATGTTAGTTTGTTACCTAGTATTTTCCATAACACCAGCCTTTTTTTAATATAATAATCGGAGACTGGTTGTTTGTATCTTTGCCTTCGTGATGTAGGATGAAAATGAAAATGGAAAGAATCCTTACACAGGATTGGCGAAATTGGGTTCCACACTCAATTTCAAGAAAGAGTACCACGTTTTTTGATAAAGAATAACCACTGTTCTAAAAAATAATATACCTCGAATCTAAATATTAAGCTTTTTATAGAAGACCTATCCGCACTAACAAAAAACATTGGAAAATGAAAGGACAAGGACCAACTACAAAGAAAGAAAACGGAAAGTTAAACGGAAAACAAAGTGATAAATGCAGAATGGGAAGACTGTGTCTAAATTCAATTGATTAACCGGTATCGCTTTTGTTTGATGCCTTCACCTTCTGCTAAAACTGTGAGCTAGTTGAGATCAATGTCTTGAACATTGCTTTTGTTTTTGGAAAGTGCTGTATCGGATGAGGAAAAGTTCAGTGGTACACAAAAAGTTGAGTTCCCAGTGGCAGTTTTTTTTGCTTTGACAAGTGTTTCATTTTTTTTTTCTAATTCCATACGTGGTGATGTGTAGGTTTTTAGTTGTTTGCACAAAGGTGGTTTTTTCTTTTTCCTTGGTTTTTTTTTGGGTTGGGGGGGTGGGGTGGGGTGGTTCAAAAATGATGTTTTAAAGGTTTTGGGACTTCTAGTCCTGAGAAATATCTTCACCCCAACCCCCAAAATTGTAGATATATGGCTCACCTTGGATGCTGTTAGACCGTTAGATCACCGTCCAAGTTTTTTGTTCTCATAGTAGATTTTACTTCTCGGTTTTTGGGCCTTATCTAGAATTTAACTCTTCTGTATATAAATATGAAGGTTCTAGCAAATTCATTCTGCAATGCTCGGTTCTTTTTTTCCTCTTCATCCAGCCTAGCCTAAATTGAAAGCTTATTCTTAATTGATTATCCATTTCTACATTAACTTTTGGTATGTTTAAACTGTGACATGTTTATGCTAAAAAAAGCTCGACTATGAAAGAGTGGGACGGGAGTGGAAGGGGATTATAAGAGCCTCTGCCAATGATTGGAAGACAAATATAGAGACAATTGTGCAATGGTCTCCATTTTCAAGTGAAGATGAGCTTCTACGACTTTTTGTAATGATGTTAGTTTGTTACCTAGTATTTTCCATAACTTTACACAGATGAAAGATCATGGTACCAGTTTACACAGATGAAAGATCATGGTACTCGCATATTCATATTCAACCTTTGGGAGGATGACGAAGGACAGATGGAACTTGATTTTGACACTGATCCATATGACATTCTAATTAGAGGTGTCAACCGAGATGAGAAGAATATACAGATGGCGAAACAATATCCAAACTCAAAGCACTTTTTGACATATCGGCACTCGTTAAGGGTAAGAAAATATTCATTTTTCCTTCAATATATATGTGTACGTATATATATTTCATTTTGATGTTTAAATATGGTTTCTTAAATTGGTGTTTTGATCCTTCTGAAGTGTTGTGAATCCAATGAGACCTCTACGTTACATATGCTTGTTACATGTGTTCGATGGTTCTCCTGTAACCACGTTAAATCGATTACTAGGTCATATGTCTCTCGTAATGTTTTCTTTAGCTATATATGTGTGGCAATTTTGGCGCTTTGTTATGTTTCGCCTGGTAGACGTTCAGCGATGCTGGTAGTCATTCTTCAGCACCGCACCCTAAGCTAGTCATGCTGTTCCTTATTAGTAATTACATGATGGAATTTTTTTCAGAATTGATGTCTCTGACATGATCTTCAGTCTCACATCTTTGATTTCTTTCAATCTTGTTTTTGTTTTTATTCCTGTAATCACTTCCAATCAAATTGGCTAGATTTAGCAAATGAAACATGGCCAGAAGTAGTTAAGCTTGAATCTAATGCCCCTGTTGGTCATCCTTATGATTCTTTTCTTGAGCTTTTTGGACCTTCCTAGTTAAAATTTGACTCACTGTCAGTGTAAATCATTATGAGTGAGAAAACTCATTATAAACTTGGTCTTTGAATTTATCATGGGTTGTCATTAGGACCTGATAGTTGTCAAATTTCAATTCTGT
>TRINITY_DN18369_c0_g2_i12 len=3518 path=[1:0-235 2:236-238 4:239-239 5:240-267 6:268-1765 7:1766-2015 10:2016-3517]
GATGGGGTTACTTACCCTATGTGGTTAAATACCTTTTTTGCTTATCTAGGGATACTTCTAATTGCTTCAACCGAAGTGGGTTTGATTGATTGGTAATTAGGTAGAAGATATACCAGTAATATGCTTTTTTAACAATGATTTAATCCCTAACGTTTGATTTTGGCACTGTTTGATTTTTCCCGTTTTGCGTTTGTTAACTATTCTTTAGTAATTATGTTTTCCTCTTATTATTGAGCCAGATTTTCGATACTAATGTTGGGGATGCAGAAAAAAGAGGATTGACAAGAGATTAATTGGCGGTAACTTGGTGATTTCAAAGATGGCTGGATCTTCTGAAGGGATGACCGTGTCGTCAGATTCGAAATCAGGGGAGATGATTTTTGAGCCTATTTTAGAGGAAGGAGTATTCAGATTTGATTGTTCTGCGGATGATAGGAATGCAACATTTCCTAGTCTATCTTTTGCGGATCCTAAAGTTAGGGATACTCCGCTAATGAGTTGTCAGAAAACCCCTTTGTATACTCCCACTTTTGAATGTGTTCTTAAACAACAGATTGTTCAAGTTGAGTTTCCGACCGGCACCTCATTTTATGGAACTGGAGAAGTTAGTGGACAACTTGAAAGGACCGGGAAGAGAGTTTTTACGTGGAATACCGATGCGTGGGGTTATGGTACTGGGACCACGGCATTATATCAATCACATCCTTGGGTTCTTGCTGTTCTTCCAAGTGGAGAAGCAATAGGGTTTCTGGCTGATACAACACGACGTTGTGAGATTGATTTGCGGAAGGAATCCACTGTCAAATTTATTTCTCTATTACCCTATCCTGTTATAACTTTTGGTCCATTTGCCTCACCTGCTGATGTTTTGGTATCATTATCTCATGCAACTGGAACTGTTTTCATGCCGCCAAAGTGGTCGCTTGGGTATCATCAGTGTCGTTGGAGCTATGCTTCTGATGAACGAGTTCACGAGATTGCCAAAACATTTCGGGAGAAGGCCATACCTTGTGATGTAATATGGATGGATATTGACTACATGGATGGGTTTCGTTGTTTCACTTTTGACCAGGAGCGTTTCCCTGATCCAAAGTCATTGGTGAAAGATCTCCATGCTACTGGTTTTAAAGCAATCTGGATGCTTGATCCTGGGATTAAACACCAAGAAGGGTACTTTGTGTATGATAGTGGTTCTCAAAAGGACATTTGGATTCAAAAAGCTGATGGACAGCCATTTATTGGGCATGTGTGGCCTGGACCTTGCGTTTTTCCCGACTTTACACAATCTGAAGCTCGCTCATGGTGGGCTGGTCTAGTTAAAGATTTCATCTCTCATGGTGTTGATGGTATCTGGAATGATATGAATGAACCTGCTGTTTTTAAGGTTGTGACTAAGACAATGCCGGAGAGCAATGTCCACCGTGGAGATAAAGAACTTGGCGGTTGTCAAAATCATTCGCATTATCACAATGTTTACGGAATGTTGATGGCGAGATCAACATATGAAGGCATGAAAATGGCTAATCAATGTAAGCGTCCTTTTGTTCTAACCAGGGCTGGGTTTATAGGTAGCCAACGATATGCTGCAACATGGACAGGAGATAATCTTTCTACTTGGGAGCATCTTCATATGAGCATCTCAATGGTTCTACAACTGGGACTTAGTGGCCAGCCACTTTCAGGTCCAGATATTGGTGGGTTTGCTGGTAATGCAACACCAAAGTTATTTGGAAGATGGGTGGGTTTGGGTGCTATGTTTCCTTTTTGTCGTGGGCACACGGAAATGCACACCATTGACCATGAGCCTTGGTCTTTTGGGGAAGAGTGTGAGGAAGTTTGCCGCCTGGCTCTGAAGAGGCGTTACCGTCTTCTACCACACATATATACTCTCTTCTATATGGCTCATACAAAGGGAACCCTTGTTGCAACTCCTACTTTCTTTGCTGATCCGAAAGATCCCAGGTTAAGGACGCACGAAAATTCTTTCATGTTGGGATCAGTTCTTATATACACCAGCACAGCAAGTGATCAGGGTCTGGATCAACTGCAACATGTGTTGCCAAAAGGCATCTGGTTGAGGTTTGATTTTGAAGATTCACATCCGGATTTACCAGCGCTATATTTGCAAGGTGGATCAATAGTTCCTTTGGGACCTGCTATTCAGCATGTTGGCGAGGCTAACAAAACTGATGATTTATCACTTCTTGTGGCCTTAAATGAGCTAGGCAAAGCTGAAGGCCTTCTCTTTGAAGATGATGGTGATGGATATGAATTCACCAGAGGCGGATATCTCTTGACAACATATGTAGCTGAACTCGAGTCTTCAATTGTTACCATAAAAGTCTTGAAAGCTGAAGGATCTTGGACGAGGCCAAAACGCCGTTTGCACGTTCAGTTGTTACTTGGGAGTTGTGCAGTGCTTGAGGCATGGGGTGTTGATGGAGAGGTTATTAAAATTAAGATGTCTTCAGAAGACGAATTATCTGATTTAATATCCGCAAGTGAGAAACGATACAAGATTCGTATGGAAACTGCAAAGCAAATTCCCAATGTAGAAAAGGTCCCTGGGCATAAAGGAGAGGAACTTTCAGGCACTCCTGTTGAACTGAAAAATGGTGTTTGGTCTCTCAAAGTCGTCCCTTGGATTGGGGGAAGGATTATCTCTATGGAGCACCTTCCTTCTGGAACTCAGTGGCTTCATAGCAGGGTTGATATAAATGGGTATGAAGAATATAGTGGTACTGAGTACCGTTCTGCCGGATGTTCTGAGGAATACTCTGTCATTGAACGAAATCTTGAGCAGGCAGGAGAAAAGGAGGCTCTTCTGTTAGAAGGTGAAATTGGAGGGGGGCTAGTTATCCAGCGGCAGATGTCATTTCCTAAAGATGATGCAAACATTCTCCAGATTGATTCTAGCATTTTAGCTCGTAAAGTTGGGGCTGGTTCCGGTGGATTTTCGAGGCTTGTTTGCTTGCGTGTGCACCCGATGTTCACACTCTTGCACCCAACAGAATCTTATGTTTCATTCACCTCCATTGATGGTGTTAAGAGAGAATTTTCGCCTGAATCCGGTGAGATGCTCTTTGAAGGGGAACTTCGCCCAAATGGTGAATGGATGCTATTGGATCGGTGTTTGGGGCTGGGATTAGTGAACCGGTTTAATGTGAACGAGGTTTACAAATGTTTGTTACATTGGGGAACGGGAACCGTTAATTTAGAGCTTTGGTCCGAGGAGAGACCAGTTTCGAACCAGTCCCCTCTTAGTATTTCCCACACCTACGAGGTGAGAAAAATCGCATAATTTATTTGTATCTTCTTGGTTTTTATCCATTCAGTTGTACAAGAAAACTTCTGCTACCATAGACCTTCACGTGGAAGATGACGTCTATTTGAATGTGTCTCGATAATATTCTATTTTCAATTCCTTTTGCTGAATAATCAGCAGATGTTGGTAAATATATGTACTGCATATATTCTTATCTTCTTTTGTATATAAAAGTTATCCCCTTCAACTAAAA
>TRINITY_DN18369_c0_g2_i4 len=3653 path=[1:0-235 2:236-238 4:239-239 5:240-267 6:268-1765 7:1766-2015 9:2016-2150 10:2151-3652]
GATGGGGTTACTTACCCTATGTGGTTAAATACCTTTTTTGCTTATCTAGGGATACTTCTAATTGCTTCAACCGAAGTGGGTTTGATTGATTGGTAATTAGGTAGAAGATATACCAGTAATATGCTTTTTTAACAATGATTTAATCCCTAACGTTTGATTTTGGCACTGTTTGATTTTTCCCGTTTTGCGTTTGTTAACTATTCTTTAGTAATTATGTTTTCCTCTTATTATTGAGCCAGATTTTCGATACTAATGTTGGGGATGCAGAAAAAAGAGGATTGACAAGAGATTAATTGGCGGTAACTTGGTGATTTCAAAGATGGCTGGATCTTCTGAAGGGATGACCGTGTCGTCAGATTCGAAATCAGGGGAGATGATTTTTGAGCCTATTTTAGAGGAAGGAGTATTCAGATTTGATTGTTCTGCGGATGATAGGAATGCAACATTTCCTAGTCTATCTTTTGCGGATCCTAAAGTTAGGGATACTCCGCTAATGAGTTGTCAGAAAACCCCTTTGTATACTCCCACTTTTGAATGTGTTCTTAAACAACAGATTGTTCAAGTTGAGTTTCCGACCGGCACCTCATTTTATGGAACTGGAGAAGTTAGTGGACAACTTGAAAGGACCGGGAAGAGAGTTTTTACGTGGAATACCGATGCGTGGGGTTATGGTACTGGGACCACGGCATTATATCAATCACATCCTTGGGTTCTTGCTGTTCTTCCAAGTGGAGAAGCAATAGGGTTTCTGGCTGATACAACACGACGTTGTGAGATTGATTTGCGGAAGGAATCCACTGTCAAATTTATTTCTCTATTACCCTATCCTGTTATAACTTTTGGTCCATTTGCCTCACCTGCTGATGTTTTGGTATCATTATCTCATGCAACTGGAACTGTTTTCATGCCGCCAAAGTGGTCGCTTGGGTATCATCAGTGTCGTTGGAGCTATGCTTCTGATGAACGAGTTCACGAGATTGCCAAAACATTTCGGGAGAAGGCCATACCTTGTGATGTAATATGGATGGATATTGACTACATGGATGGGTTTCGTTGTTTCACTTTTGACCAGGAGCGTTTCCCTGATCCAAAGTCATTGGTGAAAGATCTCCATGCTACTGGTTTTAAAGCAATCTGGATGCTTGATCCTGGGATTAAACACCAAGAAGGGTACTTTGTGTATGATAGTGGTTCTCAAAAGGACATTTGGATTCAAAAAGCTGATGGACAGCCATTTATTGGGCATGTGTGGCCTGGACCTTGCGTTTTTCCCGACTTTACACAATCTGAAGCTCGCTCATGGTGGGCTGGTCTAGTTAAAGATTTCATCTCTCATGGTGTTGATGGTATCTGGAATGATATGAATGAACCTGCTGTTTTTAAGGTTGTGACTAAGACAATGCCGGAGAGCAATGTCCACCGTGGAGATAAAGAACTTGGCGGTTGTCAAAATCATTCGCATTATCACAATGTTTACGGAATGTTGATGGCGAGATCAACATATGAAGGCATGAAAATGGCTAATCAATGTAAGCGTCCTTTTGTTCTAACCAGGGCTGGGTTTATAGGTAGCCAACGATATGCTGCAACATGGACAGGAGATAATCTTTCTACTTGGGAGCATCTTCATATGAGCATCTCAATGGTTCTACAACTGGGACTTAGTGGCCAGCCACTTTCAGGTCCAGATATTGGTGGGTTTGCTGGTAATGCAACACCAAAGTTATTTGGAAGATGGGTGGGTTTGGGTGCTATGTTTCCTTTTTGTCGTGGGCACACGGAAATGCACACCATTGACCATGAGCCTTGGTCTTTTGGGGAAGAGTGTGAGGAAGTTTGCCGCCTGGCTCTGAAGAGGCGTTACCGTCTTCTACCACACATATATACTCTCTTCTATATGGCTCATACAAAGGGAACCCTTGTTGCAACTCCTACTTTCTTTGCTGATCCGAAAGATCCCAGGTTAAGGACGCACGAAAATTCTTTCATGTTGGGATCAGTTCTTATATACACCAGGTTGTCATGCTTCTTTTGAACTTGGCTGTAAATATTTATACGTTTTTGTGTTCCTTGATGACTGGTTATTAATCATTTACTTTCTTCTGTGTTGTCATTGCGTTTGTATACTTGTTTCTGGTTTTAATTTATCAGCACAGCAAGTGATCAGGGTCTGGATCAACTGCAACATGTGTTGCCAAAAGGCATCTGGTTGAGGTTTGATTTTGAAGATTCACATCCGGATTTACCAGCGCTATATTTGCAAGGTGGATCAATAGTTCCTTTGGGACCTGCTATTCAGCATGTTGGCGAGGCTAACAAAACTGATGATTTATCACTTCTTGTGGCCTTAAATGAGCTAGGCAAAGCTGAAGGCCTTCTCTTTGAAGATGATGGTGATGGATATGAATTCACCAGAGGCGGATATCTCTTGACAACATATGTAGCTGAACTCGAGTCTTCAATTGTTACCATAAAAGTCTTGAAAGCTGAAGGATCTTGGACGAGGCCAAAACGCCGTTTGCACGTTCAGTTGTTACTTGGGAGTTGTGCAGTGCTTGAGGCATGGGGTGTTGATGGAGAGGTTATTAAAATTAAGATGTCTTCAGAAGACGAATTATCTGATTTAATATCCGCAAGTGAGAAACGATACAAGATTCGTATGGAAACTGCAAAGCAAATTCCCAATGTAGAAAAGGTCCCTGGGCATAAAGGAGAGGAACTTTCAGGCACTCCTGTTGAACTGAAAAATGGTGTTTGGTCTCTCAAAGTCGTCCCTTGGATTGGGGGAAGGATTATCTCTATGGAGCACCTTCCTTCTGGAACTCAGTGGCTTCATAGCAGGGTTGATATAAATGGGTATGAAGAATATAGTGGTACTGAGTACCGTTCTGCCGGATGTTCTGAGGAATACTCTGTCATTGAACGAAATCTTGAGCAGGCAGGAGAAAAGGAGGCTCTTCTGTTAGAAGGTGAAATTGGAGGGGGGCTAGTTATCCAGCGGCAGATGTCATTTCCTAAAGATGATGCAAACATTCTCCAGATTGATTCTAGCATTTTAGCTCGTAAAGTTGGGGCTGGTTCCGGTGGATTTTCGAGGCTTGTTTGCTTGCGTGTGCACCCGATGTTCACACTCTTGCACCCAACAGAATCTTATGTTTCATTCACCTCCATTGATGGTGTTAAGAGAGAATTTTCGCCTGAATCCGGTGAGATGCTCTTTGAAGGGGAACTTCGCCCAAATGGTGAATGGATGCTATTGGATCGGTGTTTGGGGCTGGGATTAGTGAACCGGTTTAATGTGAACGAGGTTTACAAATGTTTGTTACATTGGGGAACGGGAACCGTTAATTTAGAGCTTTGGTCCGAGGAGAGACCAGTTTCGAACCAGTCCCCTCTTAGTATTTCCCACACCTACGAGGTGAGAAAAATCGCATAATTTATTTGTATCTTCTTGGTTTTTATCCATTCAGTTGTACAAGAAAACTTCTGCTACCATAGACCTTCACGTGGAAGATGACGTCTATTTGAATGTGTCTCGATAATATTCTATTTTCAATTCCTTTTGCTGAATAATCAGCAGATGTTGGTAAATATATGTACTGCATATATTCTTATCTTCTTTTGTATATAAAAGTTATCCCCTTCAACTAAAA
>TRINITY_DN18369_c0_g2_i15 len=3586 path=[0:0-159 2:160-162 3:163-199 4:200-200 6:201-1698 7:1699-1948 9:1949-2083 10:2084-3585]
CACCAAGTAGCAGCACTAGTCGAGCAGGTGGAGCTTCAAAACCAACTCCACAAGAGGTCACAACAATTCAAGGGTTTTCTAGGGTTCCAAATAAACCTCTAAAATATATAAAGACCCATTTCACAGCTCGGATTGCAACGTTTTCTCACTATCATTTGCTCAGGTTTTACTCATCTCATCCGTAAATCAGTTTATGAAATAAAAAAGAGGATTGACAAGAGATTAATTGGCGGTAACTTGGTGATTTCAAAGATGGCTGGATCTTCTGAAGGGATGACCGTGTCGTCAGATTCGAAATCAGGGGAGATGATTTTTGAGCCTATTTTAGAGGAAGGAGTATTCAGATTTGATTGTTCTGCGGATGATAGGAATGCAACATTTCCTAGTCTATCTTTTGCGGATCCTAAAGTTAGGGATACTCCGCTAATGAGTTGTCAGAAAACCCCTTTGTATACTCCCACTTTTGAATGTGTTCTTAAACAACAGATTGTTCAAGTTGAGTTTCCGACCGGCACCTCATTTTATGGAACTGGAGAAGTTAGTGGACAACTTGAAAGGACCGGGAAGAGAGTTTTTACGTGGAATACCGATGCGTGGGGTTATGGTACTGGGACCACGGCATTATATCAATCACATCCTTGGGTTCTTGCTGTTCTTCCAAGTGGAGAAGCAATAGGGTTTCTGGCTGATACAACACGACGTTGTGAGATTGATTTGCGGAAGGAATCCACTGTCAAATTTATTTCTCTATTACCCTATCCTGTTATAACTTTTGGTCCATTTGCCTCACCTGCTGATGTTTTGGTATCATTATCTCATGCAACTGGAACTGTTTTCATGCCGCCAAAGTGGTCGCTTGGGTATCATCAGTGTCGTTGGAGCTATGCTTCTGATGAACGAGTTCACGAGATTGCCAAAACATTTCGGGAGAAGGCCATACCTTGTGATGTAATATGGATGGATATTGACTACATGGATGGGTTTCGTTGTTTCACTTTTGACCAGGAGCGTTTCCCTGATCCAAAGTCATTGGTGAAAGATCTCCATGCTACTGGTTTTAAAGCAATCTGGATGCTTGATCCTGGGATTAAACACCAAGAAGGGTACTTTGTGTATGATAGTGGTTCTCAAAAGGACATTTGGATTCAAAAAGCTGATGGACAGCCATTTATTGGGCATGTGTGGCCTGGACCTTGCGTTTTTCCCGACTTTACACAATCTGAAGCTCGCTCATGGTGGGCTGGTCTAGTTAAAGATTTCATCTCTCATGGTGTTGATGGTATCTGGAATGATATGAATGAACCTGCTGTTTTTAAGGTTGTGACTAAGACAATGCCGGAGAGCAATGTCCACCGTGGAGATAAAGAACTTGGCGGTTGTCAAAATCATTCGCATTATCACAATGTTTACGGAATGTTGATGGCGAGATCAACATATGAAGGCATGAAAATGGCTAATCAATGTAAGCGTCCTTTTGTTCTAACCAGGGCTGGGTTTATAGGTAGCCAACGATATGCTGCAACATGGACAGGAGATAATCTTTCTACTTGGGAGCATCTTCATATGAGCATCTCAATGGTTCTACAACTGGGACTTAGTGGCCAGCCACTTTCAGGTCCAGATATTGGTGGGTTTGCTGGTAATGCAACACCAAAGTTATTTGGAAGATGGGTGGGTTTGGGTGCTATGTTTCCTTTTTGTCGTGGGCACACGGAAATGCACACCATTGACCATGAGCCTTGGTCTTTTGGGGAAGAGTGTGAGGAAGTTTGCCGCCTGGCTCTGAAGAGGCGTTACCGTCTTCTACCACACATATATACTCTCTTCTATATGGCTCATACAAAGGGAACCCTTGTTGCAACTCCTACTTTCTTTGCTGATCCGAAAGATCCCAGGTTAAGGACGCACGAAAATTCTTTCATGTTGGGATCAGTTCTTATATACACCAGGTTGTCATGCTTCTTTTGAACTTGGCTGTAAATATTTATACGTTTTTGTGTTCCTTGATGACTGGTTATTAATCATTTACTTTCTTCTGTGTTGTCATTGCGTTTGTATACTTGTTTCTGGTTTTAATTTATCAGCACAGCAAGTGATCAGGGTCTGGATCAACTGCAACATGTGTTGCCAAAAGGCATCTGGTTGAGGTTTGATTTTGAAGATTCACATCCGGATTTACCAGCGCTATATTTGCAAGGTGGATCAATAGTTCCTTTGGGACCTGCTATTCAGCATGTTGGCGAGGCTAACAAAACTGATGATTTATCACTTCTTGTGGCCTTAAATGAGCTAGGCAAAGCTGAAGGCCTTCTCTTTGAAGATGATGGTGATGGATATGAATTCACCAGAGGCGGATATCTCTTGACAACATATGTAGCTGAACTCGAGTCTTCAATTGTTACCATAAAAGTCTTGAAAGCTGAAGGATCTTGGACGAGGCCAAAACGCCGTTTGCACGTTCAGTTGTTACTTGGGAGTTGTGCAGTGCTTGAGGCATGGGGTGTTGATGGAGAGGTTATTAAAATTAAGATGTCTTCAGAAGACGAATTATCTGATTTAATATCCGCAAGTGAGAAACGATACAAGATTCGTATGGAAACTGCAAAGCAAATTCCCAATGTAGAAAAGGTCCCTGGGCATAAAGGAGAGGAACTTTCAGGCACTCCTGTTGAACTGAAAAATGGTGTTTGGTCTCTCAAAGTCGTCCCTTGGATTGGGGGAAGGATTATCTCTATGGAGCACCTTCCTTCTGGAACTCAGTGGCTTCATAGCAGGGTTGATATAAATGGGTATGAAGAATATAGTGGTACTGAGTACCGTTCTGCCGGATGTTCTGAGGAATACTCTGTCATTGAACGAAATCTTGAGCAGGCAGGAGAAAAGGAGGCTCTTCTGTTAGAAGGTGAAATTGGAGGGGGGCTAGTTATCCAGCGGCAGATGTCATTTCCTAAAGATGATGCAAACATTCTCCAGATTGATTCTAGCATTTTAGCTCGTAAAGTTGGGGCTGGTTCCGGTGGATTTTCGAGGCTTGTTTGCTTGCGTGTGCACCCGATGTTCACACTCTTGCACCCAACAGAATCTTATGTTTCATTCACCTCCATTGATGGTGTTAAGAGAGAATTTTCGCCTGAATCCGGTGAGATGCTCTTTGAAGGGGAACTTCGCCCAAATGGTGAATGGATGCTATTGGATCGGTGTTTGGGGCTGGGATTAGTGAACCGGTTTAATGTGAACGAGGTTTACAAATGTTTGTTACATTGGGGAACGGGAACCGTTAATTTAGAGCTTTGGTCCGAGGAGAGACCAGTTTCGAACCAGTCCCCTCTTAGTATTTCCCACACCTACGAGGTGAGAAAAATCGCATAATTTATTTGTATCTTCTTGGTTTTTATCCATTCAGTTGTACAAGAAAACTTCTGCTACCATAGACCTTCACGTGGAAGATGACGTCTATTTGAATGTGTCTCGATAATATTCTATTTTCAATTCCTTTTGCTGAATAATCAGCAGATGTTGGTAAATATATGTACTGCATATATTCTTATCTTCTTTTGTATATAAAAGTTATCCCCTTCAACTAAAA
>TRINITY_DN18369_c0_g2_i9 len=3577 path=[0:0-159 2:160-162 4:163-163 5:164-191 6:192-1689 7:1690-1939 9:1940-2074 10:2075-3576]
CACCAAGTAGCAGCACTAGTCGAGCAGGTGGAGCTTCAAAACCAACTCCACAAGAGGTCACAACAATTCAAGGGTTTTCTAGGGTTCCAAATAAACCTCTAAAATATATAAAGACCCATTTCACAGCTCGGATTGCAACGTTTTCTCACTATCATTTGCTCAGATTTTCGATACTAATGTTGGGGATGCAGAAAAAAGAGGATTGACAAGAGATTAATTGGCGGTAACTTGGTGATTTCAAAGATGGCTGGATCTTCTGAAGGGATGACCGTGTCGTCAGATTCGAAATCAGGGGAGATGATTTTTGAGCCTATTTTAGAGGAAGGAGTATTCAGATTTGATTGTTCTGCGGATGATAGGAATGCAACATTTCCTAGTCTATCTTTTGCGGATCCTAAAGTTAGGGATACTCCGCTAATGAGTTGTCAGAAAACCCCTTTGTATACTCCCACTTTTGAATGTGTTCTTAAACAACAGATTGTTCAAGTTGAGTTTCCGACCGGCACCTCATTTTATGGAACTGGAGAAGTTAGTGGACAACTTGAAAGGACCGGGAAGAGAGTTTTTACGTGGAATACCGATGCGTGGGGTTATGGTACTGGGACCACGGCATTATATCAATCACATCCTTGGGTTCTTGCTGTTCTTCCAAGTGGAGAAGCAATAGGGTTTCTGGCTGATACAACACGACGTTGTGAGATTGATTTGCGGAAGGAATCCACTGTCAAATTTATTTCTCTATTACCCTATCCTGTTATAACTTTTGGTCCATTTGCCTCACCTGCTGATGTTTTGGTATCATTATCTCATGCAACTGGAACTGTTTTCATGCCGCCAAAGTGGTCGCTTGGGTATCATCAGTGTCGTTGGAGCTATGCTTCTGATGAACGAGTTCACGAGATTGCCAAAACATTTCGGGAGAAGGCCATACCTTGTGATGTAATATGGATGGATATTGACTACATGGATGGGTTTCGTTGTTTCACTTTTGACCAGGAGCGTTTCCCTGATCCAAAGTCATTGGTGAAAGATCTCCATGCTACTGGTTTTAAAGCAATCTGGATGCTTGATCCTGGGATTAAACACCAAGAAGGGTACTTTGTGTATGATAGTGGTTCTCAAAAGGACATTTGGATTCAAAAAGCTGATGGACAGCCATTTATTGGGCATGTGTGGCCTGGACCTTGCGTTTTTCCCGACTTTACACAATCTGAAGCTCGCTCATGGTGGGCTGGTCTAGTTAAAGATTTCATCTCTCATGGTGTTGATGGTATCTGGAATGATATGAATGAACCTGCTGTTTTTAAGGTTGTGACTAAGACAATGCCGGAGAGCAATGTCCACCGTGGAGATAAAGAACTTGGCGGTTGTCAAAATCATTCGCATTATCACAATGTTTACGGAATGTTGATGGCGAGATCAACATATGAAGGCATGAAAATGGCTAATCAATGTAAGCGTCCTTTTGTTCTAACCAGGGCTGGGTTTATAGGTAGCCAACGATATGCTGCAACATGGACAGGAGATAATCTTTCTACTTGGGAGCATCTTCATATGAGCATCTCAATGGTTCTACAACTGGGACTTAGTGGCCAGCCACTTTCAGGTCCAGATATTGGTGGGTTTGCTGGTAATGCAACACCAAAGTTATTTGGAAGATGGGTGGGTTTGGGTGCTATGTTTCCTTTTTGTCGTGGGCACACGGAAATGCACACCATTGACCATGAGCCTTGGTCTTTTGGGGAAGAGTGTGAGGAAGTTTGCCGCCTGGCTCTGAAGAGGCGTTACCGTCTTCTACCACACATATATACTCTCTTCTATATGGCTCATACAAAGGGAACCCTTGTTGCAACTCCTACTTTCTTTGCTGATCCGAAAGATCCCAGGTTAAGGACGCACGAAAATTCTTTCATGTTGGGATCAGTTCTTATATACACCAGGTTGTCATGCTTCTTTTGAACTTGGCTGTAAATATTTATACGTTTTTGTGTTCCTTGATGACTGGTTATTAATCATTTACTTTCTTCTGTGTTGTCATTGCGTTTGTATACTTGTTTCTGGTTTTAATTTATCAGCACAGCAAGTGATCAGGGTCTGGATCAACTGCAACATGTGTTGCCAAAAGGCATCTGGTTGAGGTTTGATTTTGAAGATTCACATCCGGATTTACCAGCGCTATATTTGCAAGGTGGATCAATAGTTCCTTTGGGACCTGCTATTCAGCATGTTGGCGAGGCTAACAAAACTGATGATTTATCACTTCTTGTGGCCTTAAATGAGCTAGGCAAAGCTGAAGGCCTTCTCTTTGAAGATGATGGTGATGGATATGAATTCACCAGAGGCGGATATCTCTTGACAACATATGTAGCTGAACTCGAGTCTTCAATTGTTACCATAAAAGTCTTGAAAGCTGAAGGATCTTGGACGAGGCCAAAACGCCGTTTGCACGTTCAGTTGTTACTTGGGAGTTGTGCAGTGCTTGAGGCATGGGGTGTTGATGGAGAGGTTATTAAAATTAAGATGTCTTCAGAAGACGAATTATCTGATTTAATATCCGCAAGTGAGAAACGATACAAGATTCGTATGGAAACTGCAAAGCAAATTCCCAATGTAGAAAAGGTCCCTGGGCATAAAGGAGAGGAACTTTCAGGCACTCCTGTTGAACTGAAAAATGGTGTTTGGTCTCTCAAAGTCGTCCCTTGGATTGGGGGAAGGATTATCTCTATGGAGCACCTTCCTTCTGGAACTCAGTGGCTTCATAGCAGGGTTGATATAAATGGGTATGAAGAATATAGTGGTACTGAGTACCGTTCTGCCGGATGTTCTGAGGAATACTCTGTCATTGAACGAAATCTTGAGCAGGCAGGAGAAAAGGAGGCTCTTCTGTTAGAAGGTGAAATTGGAGGGGGGCTAGTTATCCAGCGGCAGATGTCATTTCCTAAAGATGATGCAAACATTCTCCAGATTGATTCTAGCATTTTAGCTCGTAAAGTTGGGGCTGGTTCCGGTGGATTTTCGAGGCTTGTTTGCTTGCGTGTGCACCCGATGTTCACACTCTTGCACCCAACAGAATCTTATGTTTCATTCACCTCCATTGATGGTGTTAAGAGAGAATTTTCGCCTGAATCCGGTGAGATGCTCTTTGAAGGGGAACTTCGCCCAAATGGTGAATGGATGCTATTGGATCGGTGTTTGGGGCTGGGATTAGTGAACCGGTTTAATGTGAACGAGGTTTACAAATGTTTGTTACATTGGGGAACGGGAACCGTTAATTTAGAGCTTTGGTCCGAGGAGAGACCAGTTTCGAACCAGTCCCCTCTTAGTATTTCCCACACCTACGAGGTGAGAAAAATCGCATAATTTATTTGTATCTTCTTGGTTTTTATCCATTCAGTTGTACAAGAAAACTTCTGCTACCATAGACCTTCACGTGGAAGATGACGTCTATTTGAATGTGTCTCGATAATATTCTATTTTCAATTCCTTTTGCTGAATAATCAGCAGATGTTGGTAAATATATGTACTGCATATATTCTTATCTTCTTTTGTATATAAAAGTTATCCCCTTCAACTAAAA
>TRINITY_DN18369_c0_g2_i3 len=3451 path=[0:0-159 2:160-162 3:163-199 4:200-200 6:201-1698 7:1699-1948 10:1949-3450]
CACCAAGTAGCAGCACTAGTCGAGCAGGTGGAGCTTCAAAACCAACTCCACAAGAGGTCACAACAATTCAAGGGTTTTCTAGGGTTCCAAATAAACCTCTAAAATATATAAAGACCCATTTCACAGCTCGGATTGCAACGTTTTCTCACTATCATTTGCTCAGGTTTTACTCATCTCATCCGTAAATCAGTTTATGAAATAAAAAAGAGGATTGACAAGAGATTAATTGGCGGTAACTTGGTGATTTCAAAGATGGCTGGATCTTCTGAAGGGATGACCGTGTCGTCAGATTCGAAATCAGGGGAGATGATTTTTGAGCCTATTTTAGAGGAAGGAGTATTCAGATTTGATTGTTCTGCGGATGATAGGAATGCAACATTTCCTAGTCTATCTTTTGCGGATCCTAAAGTTAGGGATACTCCGCTAATGAGTTGTCAGAAAACCCCTTTGTATACTCCCACTTTTGAATGTGTTCTTAAACAACAGATTGTTCAAGTTGAGTTTCCGACCGGCACCTCATTTTATGGAACTGGAGAAGTTAGTGGACAACTTGAAAGGACCGGGAAGAGAGTTTTTACGTGGAATACCGATGCGTGGGGTTATGGTACTGGGACCACGGCATTATATCAATCACATCCTTGGGTTCTTGCTGTTCTTCCAAGTGGAGAAGCAATAGGGTTTCTGGCTGATACAACACGACGTTGTGAGATTGATTTGCGGAAGGAATCCACTGTCAAATTTATTTCTCTATTACCCTATCCTGTTATAACTTTTGGTCCATTTGCCTCACCTGCTGATGTTTTGGTATCATTATCTCATGCAACTGGAACTGTTTTCATGCCGCCAAAGTGGTCGCTTGGGTATCATCAGTGTCGTTGGAGCTATGCTTCTGATGAACGAGTTCACGAGATTGCCAAAACATTTCGGGAGAAGGCCATACCTTGTGATGTAATATGGATGGATATTGACTACATGGATGGGTTTCGTTGTTTCACTTTTGACCAGGAGCGTTTCCCTGATCCAAAGTCATTGGTGAAAGATCTCCATGCTACTGGTTTTAAAGCAATCTGGATGCTTGATCCTGGGATTAAACACCAAGAAGGGTACTTTGTGTATGATAGTGGTTCTCAAAAGGACATTTGGATTCAAAAAGCTGATGGACAGCCATTTATTGGGCATGTGTGGCCTGGACCTTGCGTTTTTCCCGACTTTACACAATCTGAAGCTCGCTCATGGTGGGCTGGTCTAGTTAAAGATTTCATCTCTCATGGTGTTGATGGTATCTGGAATGATATGAATGAACCTGCTGTTTTTAAGGTTGTGACTAAGACAATGCCGGAGAGCAATGTCCACCGTGGAGATAAAGAACTTGGCGGTTGTCAAAATCATTCGCATTATCACAATGTTTACGGAATGTTGATGGCGAGATCAACATATGAAGGCATGAAAATGGCTAATCAATGTAAGCGTCCTTTTGTTCTAACCAGGGCTGGGTTTATAGGTAGCCAACGATATGCTGCAACATGGACAGGAGATAATCTTTCTACTTGGGAGCATCTTCATATGAGCATCTCAATGGTTCTACAACTGGGACTTAGTGGCCAGCCACTTTCAGGTCCAGATATTGGTGGGTTTGCTGGTAATGCAACACCAAAGTTATTTGGAAGATGGGTGGGTTTGGGTGCTATGTTTCCTTTTTGTCGTGGGCACACGGAAATGCACACCATTGACCATGAGCCTTGGTCTTTTGGGGAAGAGTGTGAGGAAGTTTGCCGCCTGGCTCTGAAGAGGCGTTACCGTCTTCTACCACACATATATACTCTCTTCTATATGGCTCATACAAAGGGAACCCTTGTTGCAACTCCTACTTTCTTTGCTGATCCGAAAGATCCCAGGTTAAGGACGCACGAAAATTCTTTCATGTTGGGATCAGTTCTTATATACACCAGCACAGCAAGTGATCAGGGTCTGGATCAACTGCAACATGTGTTGCCAAAAGGCATCTGGTTGAGGTTTGATTTTGAAGATTCACATCCGGATTTACCAGCGCTATATTTGCAAGGTGGATCAATAGTTCCTTTGGGACCTGCTATTCAGCATGTTGGCGAGGCTAACAAAACTGATGATTTATCACTTCTTGTGGCCTTAAATGAGCTAGGCAAAGCTGAAGGCCTTCTCTTTGAAGATGATGGTGATGGATATGAATTCACCAGAGGCGGATATCTCTTGACAACATATGTAGCTGAACTCGAGTCTTCAATTGTTACCATAAAAGTCTTGAAAGCTGAAGGATCTTGGACGAGGCCAAAACGCCGTTTGCACGTTCAGTTGTTACTTGGGAGTTGTGCAGTGCTTGAGGCATGGGGTGTTGATGGAGAGGTTATTAAAATTAAGATGTCTTCAGAAGACGAATTATCTGATTTAATATCCGCAAGTGAGAAACGATACAAGATTCGTATGGAAACTGCAAAGCAAATTCCCAATGTAGAAAAGGTCCCTGGGCATAAAGGAGAGGAACTTTCAGGCACTCCTGTTGAACTGAAAAATGGTGTTTGGTCTCTCAAAGTCGTCCCTTGGATTGGGGGAAGGATTATCTCTATGGAGCACCTTCCTTCTGGAACTCAGTGGCTTCATAGCAGGGTTGATATAAATGGGTATGAAGAATATAGTGGTACTGAGTACCGTTCTGCCGGATGTTCTGAGGAATACTCTGTCATTGAACGAAATCTTGAGCAGGCAGGAGAAAAGGAGGCTCTTCTGTTAGAAGGTGAAATTGGAGGGGGGCTAGTTATCCAGCGGCAGATGTCATTTCCTAAAGATGATGCAAACATTCTCCAGATTGATTCTAGCATTTTAGCTCGTAAAGTTGGGGCTGGTTCCGGTGGATTTTCGAGGCTTGTTTGCTTGCGTGTGCACCCGATGTTCACACTCTTGCACCCAACAGAATCTTATGTTTCATTCACCTCCATTGATGGTGTTAAGAGAGAATTTTCGCCTGAATCCGGTGAGATGCTCTTTGAAGGGGAACTTCGCCCAAATGGTGAATGGATGCTATTGGATCGGTGTTTGGGGCTGGGATTAGTGAACCGGTTTAATGTGAACGAGGTTTACAAATGTTTGTTACATTGGGGAACGGGAACCGTTAATTTAGAGCTTTGGTCCGAGGAGAGACCAGTTTCGAACCAGTCCCCTCTTAGTATTTCCCACACCTACGAGGTGAGAAAAATCGCATAATTTATTTGTATCTTCTTGGTTTTTATCCATTCAGTTGTACAAGAAAACTTCTGCTACCATAGACCTTCACGTGGAAGATGACGTCTATTTGAATGTGTCTCGATAATATTCTATTTTCAATTCCTTTTGCTGAATAATCAGCAGATGTTGGTAAATATATGTACTGCATATATTCTTATCTTCTTTTGTATATAAAAGTTATCCCCTTCAACTAAAA
>TRINITY_DN18369_c0_g2_i7 len=3442 path=[0:0-159 2:160-162 4:163-163 5:164-191 6:192-1689 7:1690-1939 10:1940-3441]
CACCAAGTAGCAGCACTAGTCGAGCAGGTGGAGCTTCAAAACCAACTCCACAAGAGGTCACAACAATTCAAGGGTTTTCTAGGGTTCCAAATAAACCTCTAAAATATATAAAGACCCATTTCACAGCTCGGATTGCAACGTTTTCTCACTATCATTTGCTCAGATTTTCGATACTAATGTTGGGGATGCAGAAAAAAGAGGATTGACAAGAGATTAATTGGCGGTAACTTGGTGATTTCAAAGATGGCTGGATCTTCTGAAGGGATGACCGTGTCGTCAGATTCGAAATCAGGGGAGATGATTTTTGAGCCTATTTTAGAGGAAGGAGTATTCAGATTTGATTGTTCTGCGGATGATAGGAATGCAACATTTCCTAGTCTATCTTTTGCGGATCCTAAAGTTAGGGATACTCCGCTAATGAGTTGTCAGAAAACCCCTTTGTATACTCCCACTTTTGAATGTGTTCTTAAACAACAGATTGTTCAAGTTGAGTTTCCGACCGGCACCTCATTTTATGGAACTGGAGAAGTTAGTGGACAACTTGAAAGGACCGGGAAGAGAGTTTTTACGTGGAATACCGATGCGTGGGGTTATGGTACTGGGACCACGGCATTATATCAATCACATCCTTGGGTTCTTGCTGTTCTTCCAAGTGGAGAAGCAATAGGGTTTCTGGCTGATACAACACGACGTTGTGAGATTGATTTGCGGAAGGAATCCACTGTCAAATTTATTTCTCTATTACCCTATCCTGTTATAACTTTTGGTCCATTTGCCTCACCTGCTGATGTTTTGGTATCATTATCTCATGCAACTGGAACTGTTTTCATGCCGCCAAAGTGGTCGCTTGGGTATCATCAGTGTCGTTGGAGCTATGCTTCTGATGAACGAGTTCACGAGATTGCCAAAACATTTCGGGAGAAGGCCATACCTTGTGATGTAATATGGATGGATATTGACTACATGGATGGGTTTCGTTGTTTCACTTTTGACCAGGAGCGTTTCCCTGATCCAAAGTCATTGGTGAAAGATCTCCATGCTACTGGTTTTAAAGCAATCTGGATGCTTGATCCTGGGATTAAACACCAAGAAGGGTACTTTGTGTATGATAGTGGTTCTCAAAAGGACATTTGGATTCAAAAAGCTGATGGACAGCCATTTATTGGGCATGTGTGGCCTGGACCTTGCGTTTTTCCCGACTTTACACAATCTGAAGCTCGCTCATGGTGGGCTGGTCTAGTTAAAGATTTCATCTCTCATGGTGTTGATGGTATCTGGAATGATATGAATGAACCTGCTGTTTTTAAGGTTGTGACTAAGACAATGCCGGAGAGCAATGTCCACCGTGGAGATAAAGAACTTGGCGGTTGTCAAAATCATTCGCATTATCACAATGTTTACGGAATGTTGATGGCGAGATCAACATATGAAGGCATGAAAATGGCTAATCAATGTAAGCGTCCTTTTGTTCTAACCAGGGCTGGGTTTATAGGTAGCCAACGATATGCTGCAACATGGACAGGAGATAATCTTTCTACTTGGGAGCATCTTCATATGAGCATCTCAATGGTTCTACAACTGGGACTTAGTGGCCAGCCACTTTCAGGTCCAGATATTGGTGGGTTTGCTGGTAATGCAACACCAAAGTTATTTGGAAGATGGGTGGGTTTGGGTGCTATGTTTCCTTTTTGTCGTGGGCACACGGAAATGCACACCATTGACCATGAGCCTTGGTCTTTTGGGGAAGAGTGTGAGGAAGTTTGCCGCCTGGCTCTGAAGAGGCGTTACCGTCTTCTACCACACATATATACTCTCTTCTATATGGCTCATACAAAGGGAACCCTTGTTGCAACTCCTACTTTCTTTGCTGATCCGAAAGATCCCAGGTTAAGGACGCACGAAAATTCTTTCATGTTGGGATCAGTTCTTATATACACCAGCACAGCAAGTGATCAGGGTCTGGATCAACTGCAACATGTGTTGCCAAAAGGCATCTGGTTGAGGTTTGATTTTGAAGATTCACATCCGGATTTACCAGCGCTATATTTGCAAGGTGGATCAATAGTTCCTTTGGGACCTGCTATTCAGCATGTTGGCGAGGCTAACAAAACTGATGATTTATCACTTCTTGTGGCCTTAAATGAGCTAGGCAAAGCTGAAGGCCTTCTCTTTGAAGATGATGGTGATGGATATGAATTCACCAGAGGCGGATATCTCTTGACAACATATGTAGCTGAACTCGAGTCTTCAATTGTTACCATAAAAGTCTTGAAAGCTGAAGGATCTTGGACGAGGCCAAAACGCCGTTTGCACGTTCAGTTGTTACTTGGGAGTTGTGCAGTGCTTGAGGCATGGGGTGTTGATGGAGAGGTTATTAAAATTAAGATGTCTTCAGAAGACGAATTATCTGATTTAATATCCGCAAGTGAGAAACGATACAAGATTCGTATGGAAACTGCAAAGCAAATTCCCAATGTAGAAAAGGTCCCTGGGCATAAAGGAGAGGAACTTTCAGGCACTCCTGTTGAACTGAAAAATGGTGTTTGGTCTCTCAAAGTCGTCCCTTGGATTGGGGGAAGGATTATCTCTATGGAGCACCTTCCTTCTGGAACTCAGTGGCTTCATAGCAGGGTTGATATAAATGGGTATGAAGAATATAGTGGTACTGAGTACCGTTCTGCCGGATGTTCTGAGGAATACTCTGTCATTGAACGAAATCTTGAGCAGGCAGGAGAAAAGGAGGCTCTTCTGTTAGAAGGTGAAATTGGAGGGGGGCTAGTTATCCAGCGGCAGATGTCATTTCCTAAAGATGATGCAAACATTCTCCAGATTGATTCTAGCATTTTAGCTCGTAAAGTTGGGGCTGGTTCCGGTGGATTTTCGAGGCTTGTTTGCTTGCGTGTGCACCCGATGTTCACACTCTTGCACCCAACAGAATCTTATGTTTCATTCACCTCCATTGATGGTGTTAAGAGAGAATTTTCGCCTGAATCCGGTGAGATGCTCTTTGAAGGGGAACTTCGCCCAAATGGTGAATGGATGCTATTGGATCGGTGTTTGGGGCTGGGATTAGTGAACCGGTTTAATGTGAACGAGGTTTACAAATGTTTGTTACATTGGGGAACGGGAACCGTTAATTTAGAGCTTTGGTCCGAGGAGAGACCAGTTTCGAACCAGTCCCCTCTTAGTATTTCCCACACCTACGAGGTGAGAAAAATCGCATAATTTATTTGTATCTTCTTGGTTTTTATCCATTCAGTTGTACAAGAAAACTTCTGCTACCATAGACCTTCACGTGGAAGATGACGTCTATTTGAATGTGTCTCGATAATATTCTATTTTCAATTCCTTTTGCTGAATAATCAGCAGATGTTGGTAAATATATGTACTGCATATATTCTTATCTTCTTTTGTATATAAAAGTTATCCCCTTCAACTAAAA
>TRINITY_DN18369_c0_g2_i10 len=1809 path=[0:0-159 2:160-162 3:163-199 4:200-200 5:201-228 6:229-1726 8:1727-1808]
CACCAAGTAGCAGCACTAGTCGAGCAGGTGGAGCTTCAAAACCAACTCCACAAGAGGTCACAACAATTCAAGGGTTTTCTAGGGTTCCAAATAAACCTCTAAAATATATAAAGACCCATTTCACAGCTCGGATTGCAACGTTTTCTCACTATCATTTGCTCAGGTTTTACTCATCTCATCCGTAAATCAGTTTATGAAATATTTTCGATACTAATGTTGGGGATGCAGAAAAAAGAGGATTGACAAGAGATTAATTGGCGGTAACTTGGTGATTTCAAAGATGGCTGGATCTTCTGAAGGGATGACCGTGTCGTCAGATTCGAAATCAGGGGAGATGATTTTTGAGCCTATTTTAGAGGAAGGAGTATTCAGATTTGATTGTTCTGCGGATGATAGGAATGCAACATTTCCTAGTCTATCTTTTGCGGATCCTAAAGTTAGGGATACTCCGCTAATGAGTTGTCAGAAAACCCCTTTGTATACTCCCACTTTTGAATGTGTTCTTAAACAACAGATTGTTCAAGTTGAGTTTCCGACCGGCACCTCATTTTATGGAACTGGAGAAGTTAGTGGACAACTTGAAAGGACCGGGAAGAGAGTTTTTACGTGGAATACCGATGCGTGGGGTTATGGTACTGGGACCACGGCATTATATCAATCACATCCTTGGGTTCTTGCTGTTCTTCCAAGTGGAGAAGCAATAGGGTTTCTGGCTGATACAACACGACGTTGTGAGATTGATTTGCGGAAGGAATCCACTGTCAAATTTATTTCTCTATTACCCTATCCTGTTATAACTTTTGGTCCATTTGCCTCACCTGCTGATGTTTTGGTATCATTATCTCATGCAACTGGAACTGTTTTCATGCCGCCAAAGTGGTCGCTTGGGTATCATCAGTGTCGTTGGAGCTATGCTTCTGATGAACGAGTTCACGAGATTGCCAAAACATTTCGGGAGAAGGCCATACCTTGTGATGTAATATGGATGGATATTGACTACATGGATGGGTTTCGTTGTTTCACTTTTGACCAGGAGCGTTTCCCTGATCCAAAGTCATTGGTGAAAGATCTCCATGCTACTGGTTTTAAAGCAATCTGGATGCTTGATCCTGGGATTAAACACCAAGAAGGGTACTTTGTGTATGATAGTGGTTCTCAAAAGGACATTTGGATTCAAAAAGCTGATGGACAGCCATTTATTGGGCATGTGTGGCCTGGACCTTGCGTTTTTCCCGACTTTACACAATCTGAAGCTCGCTCATGGTGGGCTGGTCTAGTTAAAGATTTCATCTCTCATGGTGTTGATGGTATCTGGAATGATATGAATGAACCTGCTGTTTTTAAGGTTGTGACTAAGACAATGCCGGAGAGCAATGTCCACCGTGGAGATAAAGAACTTGGCGGTTGTCAAAATCATTCGCATTATCACAATGTTTACGGAATGTTGATGGCGAGATCAACATATGAAGGCATGAAAATGGCTAATCAATGTAAGCGTCCTTTTGTTCTAACCAGGGCTGGGTTTATAGGTAGCCAACGATATGCTGCAACATGGACAGGAGATAATCTTTCTACTTGGGAGCATCTTCATATGAGCATCTCAATGGTTCTACAACTGGGACTTAGTGGCCAGCCACTTTCAGGTCCAGATATTGGTGGGTTTGCTGGTAATGCAACACCAAAGTTATTTGGAAGATGGGTGGGTTTGGGTGCTATGTTTCCTTTTTACGTTAAAGCAACTCATTCAACTATTATGTACGAGTCATTACAAAATGTAAAAGGAATTGTTGATGATGGTTCATGGTTATG
>TRINITY_DN18369_c0_g2_i5 len=3479 path=[0:0-159 2:160-162 3:163-199 4:200-200 5:201-228 6:229-1726 7:1727-1976 10:1977-3478]
CACCAAGTAGCAGCACTAGTCGAGCAGGTGGAGCTTCAAAACCAACTCCACAAGAGGTCACAACAATTCAAGGGTTTTCTAGGGTTCCAAATAAACCTCTAAAATATATAAAGACCCATTTCACAGCTCGGATTGCAACGTTTTCTCACTATCATTTGCTCAGGTTTTACTCATCTCATCCGTAAATCAGTTTATGAAATATTTTCGATACTAATGTTGGGGATGCAGAAAAAAGAGGATTGACAAGAGATTAATTGGCGGTAACTTGGTGATTTCAAAGATGGCTGGATCTTCTGAAGGGATGACCGTGTCGTCAGATTCGAAATCAGGGGAGATGATTTTTGAGCCTATTTTAGAGGAAGGAGTATTCAGATTTGATTGTTCTGCGGATGATAGGAATGCAACATTTCCTAGTCTATCTTTTGCGGATCCTAAAGTTAGGGATACTCCGCTAATGAGTTGTCAGAAAACCCCTTTGTATACTCCCACTTTTGAATGTGTTCTTAAACAACAGATTGTTCAAGTTGAGTTTCCGACCGGCACCTCATTTTATGGAACTGGAGAAGTTAGTGGACAACTTGAAAGGACCGGGAAGAGAGTTTTTACGTGGAATACCGATGCGTGGGGTTATGGTACTGGGACCACGGCATTATATCAATCACATCCTTGGGTTCTTGCTGTTCTTCCAAGTGGAGAAGCAATAGGGTTTCTGGCTGATACAACACGACGTTGTGAGATTGATTTGCGGAAGGAATCCACTGTCAAATTTATTTCTCTATTACCCTATCCTGTTATAACTTTTGGTCCATTTGCCTCACCTGCTGATGTTTTGGTATCATTATCTCATGCAACTGGAACTGTTTTCATGCCGCCAAAGTGGTCGCTTGGGTATCATCAGTGTCGTTGGAGCTATGCTTCTGATGAACGAGTTCACGAGATTGCCAAAACATTTCGGGAGAAGGCCATACCTTGTGATGTAATATGGATGGATATTGACTACATGGATGGGTTTCGTTGTTTCACTTTTGACCAGGAGCGTTTCCCTGATCCAAAGTCATTGGTGAAAGATCTCCATGCTACTGGTTTTAAAGCAATCTGGATGCTTGATCCTGGGATTAAACACCAAGAAGGGTACTTTGTGTATGATAGTGGTTCTCAAAAGGACATTTGGATTCAAAAAGCTGATGGACAGCCATTTATTGGGCATGTGTGGCCTGGACCTTGCGTTTTTCCCGACTTTACACAATCTGAAGCTCGCTCATGGTGGGCTGGTCTAGTTAAAGATTTCATCTCTCATGGTGTTGATGGTATCTGGAATGATATGAATGAACCTGCTGTTTTTAAGGTTGTGACTAAGACAATGCCGGAGAGCAATGTCCACCGTGGAGATAAAGAACTTGGCGGTTGTCAAAATCATTCGCATTATCACAATGTTTACGGAATGTTGATGGCGAGATCAACATATGAAGGCATGAAAATGGCTAATCAATGTAAGCGTCCTTTTGTTCTAACCAGGGCTGGGTTTATAGGTAGCCAACGATATGCTGCAACATGGACAGGAGATAATCTTTCTACTTGGGAGCATCTTCATATGAGCATCTCAATGGTTCTACAACTGGGACTTAGTGGCCAGCCACTTTCAGGTCCAGATATTGGTGGGTTTGCTGGTAATGCAACACCAAAGTTATTTGGAAGATGGGTGGGTTTGGGTGCTATGTTTCCTTTTTGTCGTGGGCACACGGAAATGCACACCATTGACCATGAGCCTTGGTCTTTTGGGGAAGAGTGTGAGGAAGTTTGCCGCCTGGCTCTGAAGAGGCGTTACCGTCTTCTACCACACATATATACTCTCTTCTATATGGCTCATACAAAGGGAACCCTTGTTGCAACTCCTACTTTCTTTGCTGATCCGAAAGATCCCAGGTTAAGGACGCACGAAAATTCTTTCATGTTGGGATCAGTTCTTATATACACCAGCACAGCAAGTGATCAGGGTCTGGATCAACTGCAACATGTGTTGCCAAAAGGCATCTGGTTGAGGTTTGATTTTGAAGATTCACATCCGGATTTACCAGCGCTATATTTGCAAGGTGGATCAATAGTTCCTTTGGGACCTGCTATTCAGCATGTTGGCGAGGCTAACAAAACTGATGATTTATCACTTCTTGTGGCCTTAAATGAGCTAGGCAAAGCTGAAGGCCTTCTCTTTGAAGATGATGGTGATGGATATGAATTCACCAGAGGCGGATATCTCTTGACAACATATGTAGCTGAACTCGAGTCTTCAATTGTTACCATAAAAGTCTTGAAAGCTGAAGGATCTTGGACGAGGCCAAAACGCCGTTTGCACGTTCAGTTGTTACTTGGGAGTTGTGCAGTGCTTGAGGCATGGGGTGTTGATGGAGAGGTTATTAAAATTAAGATGTCTTCAGAAGACGAATTATCTGATTTAATATCCGCAAGTGAGAAACGATACAAGATTCGTATGGAAACTGCAAAGCAAATTCCCAATGTAGAAAAGGTCCCTGGGCATAAAGGAGAGGAACTTTCAGGCACTCCTGTTGAACTGAAAAATGGTGTTTGGTCTCTCAAAGTCGTCCCTTGGATTGGGGGAAGGATTATCTCTATGGAGCACCTTCCTTCTGGAACTCAGTGGCTTCATAGCAGGGTTGATATAAATGGGTATGAAGAATATAGTGGTACTGAGTACCGTTCTGCCGGATGTTCTGAGGAATACTCTGTCATTGAACGAAATCTTGAGCAGGCAGGAGAAAAGGAGGCTCTTCTGTTAGAAGGTGAAATTGGAGGGGGGCTAGTTATCCAGCGGCAGATGTCATTTCCTAAAGATGATGCAAACATTCTCCAGATTGATTCTAGCATTTTAGCTCGTAAAGTTGGGGCTGGTTCCGGTGGATTTTCGAGGCTTGTTTGCTTGCGTGTGCACCCGATGTTCACACTCTTGCACCCAACAGAATCTTATGTTTCATTCACCTCCATTGATGGTGTTAAGAGAGAATTTTCGCCTGAATCCGGTGAGATGCTCTTTGAAGGGGAACTTCGCCCAAATGGTGAATGGATGCTATTGGATCGGTGTTTGGGGCTGGGATTAGTGAACCGGTTTAATGTGAACGAGGTTTACAAATGTTTGTTACATTGGGGAACGGGAACCGTTAATTTAGAGCTTTGGTCCGAGGAGAGACCAGTTTCGAACCAGTCCCCTCTTAGTATTTCCCACACCTACGAGGTGAGAAAAATCGCATAATTTATTTGTATCTTCTTGGTTTTTATCCATTCAGTTGTACAAGAAAACTTCTGCTACCATAGACCTTCACGTGGAAGATGACGTCTATTTGAATGTGTCTCGATAATATTCTATTTTCAATTCCTTTTGCTGAATAATCAGCAGATGTTGGTAAATATATGTACTGCATATATTCTTATCTTCTTTTGTATATAAAAGTTATCCCCTTCAACTAAAA
>TRINITY_DN18369_c0_g2_i2 len=3414 path=[0:0-159 2:160-162 4:163-163 6:164-1661 7:1662-1911 10:1912-3413]
CACCAAGTAGCAGCACTAGTCGAGCAGGTGGAGCTTCAAAACCAACTCCACAAGAGGTCACAACAATTCAAGGGTTTTCTAGGGTTCCAAATAAACCTCTAAAATATATAAAGACCCATTTCACAGCTCGGATTGCAACGTTTTCTCACTATCATTTGCTCAGAAAAAAGAGGATTGACAAGAGATTAATTGGCGGTAACTTGGTGATTTCAAAGATGGCTGGATCTTCTGAAGGGATGACCGTGTCGTCAGATTCGAAATCAGGGGAGATGATTTTTGAGCCTATTTTAGAGGAAGGAGTATTCAGATTTGATTGTTCTGCGGATGATAGGAATGCAACATTTCCTAGTCTATCTTTTGCGGATCCTAAAGTTAGGGATACTCCGCTAATGAGTTGTCAGAAAACCCCTTTGTATACTCCCACTTTTGAATGTGTTCTTAAACAACAGATTGTTCAAGTTGAGTTTCCGACCGGCACCTCATTTTATGGAACTGGAGAAGTTAGTGGACAACTTGAAAGGACCGGGAAGAGAGTTTTTACGTGGAATACCGATGCGTGGGGTTATGGTACTGGGACCACGGCATTATATCAATCACATCCTTGGGTTCTTGCTGTTCTTCCAAGTGGAGAAGCAATAGGGTTTCTGGCTGATACAACACGACGTTGTGAGATTGATTTGCGGAAGGAATCCACTGTCAAATTTATTTCTCTATTACCCTATCCTGTTATAACTTTTGGTCCATTTGCCTCACCTGCTGATGTTTTGGTATCATTATCTCATGCAACTGGAACTGTTTTCATGCCGCCAAAGTGGTCGCTTGGGTATCATCAGTGTCGTTGGAGCTATGCTTCTGATGAACGAGTTCACGAGATTGCCAAAACATTTCGGGAGAAGGCCATACCTTGTGATGTAATATGGATGGATATTGACTACATGGATGGGTTTCGTTGTTTCACTTTTGACCAGGAGCGTTTCCCTGATCCAAAGTCATTGGTGAAAGATCTCCATGCTACTGGTTTTAAAGCAATCTGGATGCTTGATCCTGGGATTAAACACCAAGAAGGGTACTTTGTGTATGATAGTGGTTCTCAAAAGGACATTTGGATTCAAAAAGCTGATGGACAGCCATTTATTGGGCATGTGTGGCCTGGACCTTGCGTTTTTCCCGACTTTACACAATCTGAAGCTCGCTCATGGTGGGCTGGTCTAGTTAAAGATTTCATCTCTCATGGTGTTGATGGTATCTGGAATGATATGAATGAACCTGCTGTTTTTAAGGTTGTGACTAAGACAATGCCGGAGAGCAATGTCCACCGTGGAGATAAAGAACTTGGCGGTTGTCAAAATCATTCGCATTATCACAATGTTTACGGAATGTTGATGGCGAGATCAACATATGAAGGCATGAAAATGGCTAATCAATGTAAGCGTCCTTTTGTTCTAACCAGGGCTGGGTTTATAGGTAGCCAACGATATGCTGCAACATGGACAGGAGATAATCTTTCTACTTGGGAGCATCTTCATATGAGCATCTCAATGGTTCTACAACTGGGACTTAGTGGCCAGCCACTTTCAGGTCCAGATATTGGTGGGTTTGCTGGTAATGCAACACCAAAGTTATTTGGAAGATGGGTGGGTTTGGGTGCTATGTTTCCTTTTTGTCGTGGGCACACGGAAATGCACACCATTGACCATGAGCCTTGGTCTTTTGGGGAAGAGTGTGAGGAAGTTTGCCGCCTGGCTCTGAAGAGGCGTTACCGTCTTCTACCACACATATATACTCTCTTCTATATGGCTCATACAAAGGGAACCCTTGTTGCAACTCCTACTTTCTTTGCTGATCCGAAAGATCCCAGGTTAAGGACGCACGAAAATTCTTTCATGTTGGGATCAGTTCTTATATACACCAGCACAGCAAGTGATCAGGGTCTGGATCAACTGCAACATGTGTTGCCAAAAGGCATCTGGTTGAGGTTTGATTTTGAAGATTCACATCCGGATTTACCAGCGCTATATTTGCAAGGTGGATCAATAGTTCCTTTGGGACCTGCTATTCAGCATGTTGGCGAGGCTAACAAAACTGATGATTTATCACTTCTTGTGGCCTTAAATGAGCTAGGCAAAGCTGAAGGCCTTCTCTTTGAAGATGATGGTGATGGATATGAATTCACCAGAGGCGGATATCTCTTGACAACATATGTAGCTGAACTCGAGTCTTCAATTGTTACCATAAAAGTCTTGAAAGCTGAAGGATCTTGGACGAGGCCAAAACGCCGTTTGCACGTTCAGTTGTTACTTGGGAGTTGTGCAGTGCTTGAGGCATGGGGTGTTGATGGAGAGGTTATTAAAATTAAGATGTCTTCAGAAGACGAATTATCTGATTTAATATCCGCAAGTGAGAAACGATACAAGATTCGTATGGAAACTGCAAAGCAAATTCCCAATGTAGAAAAGGTCCCTGGGCATAAAGGAGAGGAACTTTCAGGCACTCCTGTTGAACTGAAAAATGGTGTTTGGTCTCTCAAAGTCGTCCCTTGGATTGGGGGAAGGATTATCTCTATGGAGCACCTTCCTTCTGGAACTCAGTGGCTTCATAGCAGGGTTGATATAAATGGGTATGAAGAATATAGTGGTACTGAGTACCGTTCTGCCGGATGTTCTGAGGAATACTCTGTCATTGAACGAAATCTTGAGCAGGCAGGAGAAAAGGAGGCTCTTCTGTTAGAAGGTGAAATTGGAGGGGGGCTAGTTATCCAGCGGCAGATGTCATTTCCTAAAGATGATGCAAACATTCTCCAGATTGATTCTAGCATTTTAGCTCGTAAAGTTGGGGCTGGTTCCGGTGGATTTTCGAGGCTTGTTTGCTTGCGTGTGCACCCGATGTTCACACTCTTGCACCCAACAGAATCTTATGTTTCATTCACCTCCATTGATGGTGTTAAGAGAGAATTTTCGCCTGAATCCGGTGAGATGCTCTTTGAAGGGGAACTTCGCCCAAATGGTGAATGGATGCTATTGGATCGGTGTTTGGGGCTGGGATTAGTGAACCGGTTTAATGTGAACGAGGTTTACAAATGTTTGTTACATTGGGGAACGGGAACCGTTAATTTAGAGCTTTGGTCCGAGGAGAGACCAGTTTCGAACCAGTCCCCTCTTAGTATTTCCCACACCTACGAGGTGAGAAAAATCGCATAATTTATTTGTATCTTCTTGGTTTTTATCCATTCAGTTGTACAAGAAAACTTCTGCTACCATAGACCTTCACGTGGAAGATGACGTCTATTTGAATGTGTCTCGATAATATTCTATTTTCAATTCCTTTTGCTGAATAATCAGCAGATGTTGGTAAATATATGTACTGCATATATTCTTATCTTCTTTTGTATATAAAAGTTATCCCCTTCAACTAAAA
>TRINITY_DN18369_c0_g2_i1 len=3549 path=[0:0-159 2:160-162 4:163-163 6:164-1661 7:1662-1911 9:1912-2046 10:2047-3548]
CACCAAGTAGCAGCACTAGTCGAGCAGGTGGAGCTTCAAAACCAACTCCACAAGAGGTCACAACAATTCAAGGGTTTTCTAGGGTTCCAAATAAACCTCTAAAATATATAAAGACCCATTTCACAGCTCGGATTGCAACGTTTTCTCACTATCATTTGCTCAGAAAAAAGAGGATTGACAAGAGATTAATTGGCGGTAACTTGGTGATTTCAAAGATGGCTGGATCTTCTGAAGGGATGACCGTGTCGTCAGATTCGAAATCAGGGGAGATGATTTTTGAGCCTATTTTAGAGGAAGGAGTATTCAGATTTGATTGTTCTGCGGATGATAGGAATGCAACATTTCCTAGTCTATCTTTTGCGGATCCTAAAGTTAGGGATACTCCGCTAATGAGTTGTCAGAAAACCCCTTTGTATACTCCCACTTTTGAATGTGTTCTTAAACAACAGATTGTTCAAGTTGAGTTTCCGACCGGCACCTCATTTTATGGAACTGGAGAAGTTAGTGGACAACTTGAAAGGACCGGGAAGAGAGTTTTTACGTGGAATACCGATGCGTGGGGTTATGGTACTGGGACCACGGCATTATATCAATCACATCCTTGGGTTCTTGCTGTTCTTCCAAGTGGAGAAGCAATAGGGTTTCTGGCTGATACAACACGACGTTGTGAGATTGATTTGCGGAAGGAATCCACTGTCAAATTTATTTCTCTATTACCCTATCCTGTTATAACTTTTGGTCCATTTGCCTCACCTGCTGATGTTTTGGTATCATTATCTCATGCAACTGGAACTGTTTTCATGCCGCCAAAGTGGTCGCTTGGGTATCATCAGTGTCGTTGGAGCTATGCTTCTGATGAACGAGTTCACGAGATTGCCAAAACATTTCGGGAGAAGGCCATACCTTGTGATGTAATATGGATGGATATTGACTACATGGATGGGTTTCGTTGTTTCACTTTTGACCAGGAGCGTTTCCCTGATCCAAAGTCATTGGTGAAAGATCTCCATGCTACTGGTTTTAAAGCAATCTGGATGCTTGATCCTGGGATTAAACACCAAGAAGGGTACTTTGTGTATGATAGTGGTTCTCAAAAGGACATTTGGATTCAAAAAGCTGATGGACAGCCATTTATTGGGCATGTGTGGCCTGGACCTTGCGTTTTTCCCGACTTTACACAATCTGAAGCTCGCTCATGGTGGGCTGGTCTAGTTAAAGATTTCATCTCTCATGGTGTTGATGGTATCTGGAATGATATGAATGAACCTGCTGTTTTTAAGGTTGTGACTAAGACAATGCCGGAGAGCAATGTCCACCGTGGAGATAAAGAACTTGGCGGTTGTCAAAATCATTCGCATTATCACAATGTTTACGGAATGTTGATGGCGAGATCAACATATGAAGGCATGAAAATGGCTAATCAATGTAAGCGTCCTTTTGTTCTAACCAGGGCTGGGTTTATAGGTAGCCAACGATATGCTGCAACATGGACAGGAGATAATCTTTCTACTTGGGAGCATCTTCATATGAGCATCTCAATGGTTCTACAACTGGGACTTAGTGGCCAGCCACTTTCAGGTCCAGATATTGGTGGGTTTGCTGGTAATGCAACACCAAAGTTATTTGGAAGATGGGTGGGTTTGGGTGCTATGTTTCCTTTTTGTCGTGGGCACACGGAAATGCACACCATTGACCATGAGCCTTGGTCTTTTGGGGAAGAGTGTGAGGAAGTTTGCCGCCTGGCTCTGAAGAGGCGTTACCGTCTTCTACCACACATATATACTCTCTTCTATATGGCTCATACAAAGGGAACCCTTGTTGCAACTCCTACTTTCTTTGCTGATCCGAAAGATCCCAGGTTAAGGACGCACGAAAATTCTTTCATGTTGGGATCAGTTCTTATATACACCAGGTTGTCATGCTTCTTTTGAACTTGGCTGTAAATATTTATACGTTTTTGTGTTCCTTGATGACTGGTTATTAATCATTTACTTTCTTCTGTGTTGTCATTGCGTTTGTATACTTGTTTCTGGTTTTAATTTATCAGCACAGCAAGTGATCAGGGTCTGGATCAACTGCAACATGTGTTGCCAAAAGGCATCTGGTTGAGGTTTGATTTTGAAGATTCACATCCGGATTTACCAGCGCTATATTTGCAAGGTGGATCAATAGTTCCTTTGGGACCTGCTATTCAGCATGTTGGCGAGGCTAACAAAACTGATGATTTATCACTTCTTGTGGCCTTAAATGAGCTAGGCAAAGCTGAAGGCCTTCTCTTTGAAGATGATGGTGATGGATATGAATTCACCAGAGGCGGATATCTCTTGACAACATATGTAGCTGAACTCGAGTCTTCAATTGTTACCATAAAAGTCTTGAAAGCTGAAGGATCTTGGACGAGGCCAAAACGCCGTTTGCACGTTCAGTTGTTACTTGGGAGTTGTGCAGTGCTTGAGGCATGGGGTGTTGATGGAGAGGTTATTAAAATTAAGATGTCTTCAGAAGACGAATTATCTGATTTAATATCCGCAAGTGAGAAACGATACAAGATTCGTATGGAAACTGCAAAGCAAATTCCCAATGTAGAAAAGGTCCCTGGGCATAAAGGAGAGGAACTTTCAGGCACTCCTGTTGAACTGAAAAATGGTGTTTGGTCTCTCAAAGTCGTCCCTTGGATTGGGGGAAGGATTATCTCTATGGAGCACCTTCCTTCTGGAACTCAGTGGCTTCATAGCAGGGTTGATATAAATGGGTATGAAGAATATAGTGGTACTGAGTACCGTTCTGCCGGATGTTCTGAGGAATACTCTGTCATTGAACGAAATCTTGAGCAGGCAGGAGAAAAGGAGGCTCTTCTGTTAGAAGGTGAAATTGGAGGGGGGCTAGTTATCCAGCGGCAGATGTCATTTCCTAAAGATGATGCAAACATTCTCCAGATTGATTCTAGCATTTTAGCTCGTAAAGTTGGGGCTGGTTCCGGTGGATTTTCGAGGCTTGTTTGCTTGCGTGTGCACCCGATGTTCACACTCTTGCACCCAACAGAATCTTATGTTTCATTCACCTCCATTGATGGTGTTAAGAGAGAATTTTCGCCTGAATCCGGTGAGATGCTCTTTGAAGGGGAACTTCGCCCAAATGGTGAATGGATGCTATTGGATCGGTGTTTGGGGCTGGGATTAGTGAACCGGTTTAATGTGAACGAGGTTTACAAATGTTTGTTACATTGGGGAACGGGAACCGTTAATTTAGAGCTTTGGTCCGAGGAGAGACCAGTTTCGAACCAGTCCCCTCTTAGTATTTCCCACACCTACGAGGTGAGAAAAATCGCATAATTTATTTGTATCTTCTTGGTTTTTATCCATTCAGTTGTACAAGAAAACTTCTGCTACCATAGACCTTCACGTGGAAGATGACGTCTATTTGAATGTGTCTCGATAATATTCTATTTTCAATTCCTTTTGCTGAATAATCAGCAGATGTTGGTAAATATATGTACTGCATATATTCTTATCTTCTTTTGTATATAAAAGTTATCCCCTTCAACTAAAA
>TRINITY_DN18369_c0_g2_i11 len=3614 path=[0:0-159 2:160-162 3:163-199 4:200-200 5:201-228 6:229-1726 7:1727-1976 9:1977-2111 10:2112-3613]
CACCAAGTAGCAGCACTAGTCGAGCAGGTGGAGCTTCAAAACCAACTCCACAAGAGGTCACAACAATTCAAGGGTTTTCTAGGGTTCCAAATAAACCTCTAAAATATATAAAGACCCATTTCACAGCTCGGATTGCAACGTTTTCTCACTATCATTTGCTCAGGTTTTACTCATCTCATCCGTAAATCAGTTTATGAAATATTTTCGATACTAATGTTGGGGATGCAGAAAAAAGAGGATTGACAAGAGATTAATTGGCGGTAACTTGGTGATTTCAAAGATGGCTGGATCTTCTGAAGGGATGACCGTGTCGTCAGATTCGAAATCAGGGGAGATGATTTTTGAGCCTATTTTAGAGGAAGGAGTATTCAGATTTGATTGTTCTGCGGATGATAGGAATGCAACATTTCCTAGTCTATCTTTTGCGGATCCTAAAGTTAGGGATACTCCGCTAATGAGTTGTCAGAAAACCCCTTTGTATACTCCCACTTTTGAATGTGTTCTTAAACAACAGATTGTTCAAGTTGAGTTTCCGACCGGCACCTCATTTTATGGAACTGGAGAAGTTAGTGGACAACTTGAAAGGACCGGGAAGAGAGTTTTTACGTGGAATACCGATGCGTGGGGTTATGGTACTGGGACCACGGCATTATATCAATCACATCCTTGGGTTCTTGCTGTTCTTCCAAGTGGAGAAGCAATAGGGTTTCTGGCTGATACAACACGACGTTGTGAGATTGATTTGCGGAAGGAATCCACTGTCAAATTTATTTCTCTATTACCCTATCCTGTTATAACTTTTGGTCCATTTGCCTCACCTGCTGATGTTTTGGTATCATTATCTCATGCAACTGGAACTGTTTTCATGCCGCCAAAGTGGTCGCTTGGGTATCATCAGTGTCGTTGGAGCTATGCTTCTGATGAACGAGTTCACGAGATTGCCAAAACATTTCGGGAGAAGGCCATACCTTGTGATGTAATATGGATGGATATTGACTACATGGATGGGTTTCGTTGTTTCACTTTTGACCAGGAGCGTTTCCCTGATCCAAAGTCATTGGTGAAAGATCTCCATGCTACTGGTTTTAAAGCAATCTGGATGCTTGATCCTGGGATTAAACACCAAGAAGGGTACTTTGTGTATGATAGTGGTTCTCAAAAGGACATTTGGATTCAAAAAGCTGATGGACAGCCATTTATTGGGCATGTGTGGCCTGGACCTTGCGTTTTTCCCGACTTTACACAATCTGAAGCTCGCTCATGGTGGGCTGGTCTAGTTAAAGATTTCATCTCTCATGGTGTTGATGGTATCTGGAATGATATGAATGAACCTGCTGTTTTTAAGGTTGTGACTAAGACAATGCCGGAGAGCAATGTCCACCGTGGAGATAAAGAACTTGGCGGTTGTCAAAATCATTCGCATTATCACAATGTTTACGGAATGTTGATGGCGAGATCAACATATGAAGGCATGAAAATGGCTAATCAATGTAAGCGTCCTTTTGTTCTAACCAGGGCTGGGTTTATAGGTAGCCAACGATATGCTGCAACATGGACAGGAGATAATCTTTCTACTTGGGAGCATCTTCATATGAGCATCTCAATGGTTCTACAACTGGGACTTAGTGGCCAGCCACTTTCAGGTCCAGATATTGGTGGGTTTGCTGGTAATGCAACACCAAAGTTATTTGGAAGATGGGTGGGTTTGGGTGCTATGTTTCCTTTTTGTCGTGGGCACACGGAAATGCACACCATTGACCATGAGCCTTGGTCTTTTGGGGAAGAGTGTGAGGAAGTTTGCCGCCTGGCTCTGAAGAGGCGTTACCGTCTTCTACCACACATATATACTCTCTTCTATATGGCTCATACAAAGGGAACCCTTGTTGCAACTCCTACTTTCTTTGCTGATCCGAAAGATCCCAGGTTAAGGACGCACGAAAATTCTTTCATGTTGGGATCAGTTCTTATATACACCAGGTTGTCATGCTTCTTTTGAACTTGGCTGTAAATATTTATACGTTTTTGTGTTCCTTGATGACTGGTTATTAATCATTTACTTTCTTCTGTGTTGTCATTGCGTTTGTATACTTGTTTCTGGTTTTAATTTATCAGCACAGCAAGTGATCAGGGTCTGGATCAACTGCAACATGTGTTGCCAAAAGGCATCTGGTTGAGGTTTGATTTTGAAGATTCACATCCGGATTTACCAGCGCTATATTTGCAAGGTGGATCAATAGTTCCTTTGGGACCTGCTATTCAGCATGTTGGCGAGGCTAACAAAACTGATGATTTATCACTTCTTGTGGCCTTAAATGAGCTAGGCAAAGCTGAAGGCCTTCTCTTTGAAGATGATGGTGATGGATATGAATTCACCAGAGGCGGATATCTCTTGACAACATATGTAGCTGAACTCGAGTCTTCAATTGTTACCATAAAAGTCTTGAAAGCTGAAGGATCTTGGACGAGGCCAAAACGCCGTTTGCACGTTCAGTTGTTACTTGGGAGTTGTGCAGTGCTTGAGGCATGGGGTGTTGATGGAGAGGTTATTAAAATTAAGATGTCTTCAGAAGACGAATTATCTGATTTAATATCCGCAAGTGAGAAACGATACAAGATTCGTATGGAAACTGCAAAGCAAATTCCCAATGTAGAAAAGGTCCCTGGGCATAAAGGAGAGGAACTTTCAGGCACTCCTGTTGAACTGAAAAATGGTGTTTGGTCTCTCAAAGTCGTCCCTTGGATTGGGGGAAGGATTATCTCTATGGAGCACCTTCCTTCTGGAACTCAGTGGCTTCATAGCAGGGTTGATATAAATGGGTATGAAGAATATAGTGGTACTGAGTACCGTTCTGCCGGATGTTCTGAGGAATACTCTGTCATTGAACGAAATCTTGAGCAGGCAGGAGAAAAGGAGGCTCTTCTGTTAGAAGGTGAAATTGGAGGGGGGCTAGTTATCCAGCGGCAGATGTCATTTCCTAAAGATGATGCAAACATTCTCCAGATTGATTCTAGCATTTTAGCTCGTAAAGTTGGGGCTGGTTCCGGTGGATTTTCGAGGCTTGTTTGCTTGCGTGTGCACCCGATGTTCACACTCTTGCACCCAACAGAATCTTATGTTTCATTCACCTCCATTGATGGTGTTAAGAGAGAATTTTCGCCTGAATCCGGTGAGATGCTCTTTGAAGGGGAACTTCGCCCAAATGGTGAATGGATGCTATTGGATCGGTGTTTGGGGCTGGGATTAGTGAACCGGTTTAATGTGAACGAGGTTTACAAATGTTTGTTACATTGGGGAACGGGAACCGTTAATTTAGAGCTTTGGTCCGAGGAGAGACCAGTTTCGAACCAGTCCCCTCTTAGTATTTCCCACACCTACGAGGTGAGAAAAATCGCATAATTTATTTGTATCTTCTTGGTTTTTATCCATTCAGTTGTACAAGAAAACTTCTGCTACCATAGACCTTCACGTGGAAGATGACGTCTATTTGAATGTGTCTCGATAATATTCTATTTTCAATTCCTTTTGCTGAATAATCAGCAGATGTTGGTAAATATATGTACTGCATATATTCTTATCTTCTTTTGTATATAAAAGTTATCCCCTTCAACTAAAA
>TRINITY_DN18369_c0_g3_i1 len=484 path=[0:0-483]
AAACCGGTCTGTTTAATATACACTATGTTACGCGAATGTCGAAGATGTTCTACAAGTTACACATAATTTGTTCTTCCGCATTTGTTTAACATAGGGTATATTGAGTGGTTCAACGTGTTTGCAACTCATGTAACATAAGCAATTTCATTTACAGAATATGTTTTGACCATAAAATGACAAAGCTTGTTAGCAAGATCTTGTTACTTTATTATGAACTCTTTCAGTTTAGAAACTTGTAGTTTGGTCCAAAAGTTGATCCTATGGAACATTATGGAGGTTATATGTTATCTATAGCGCAAATTACATAACTAGCAACTGACGTACATGCTACACTTTCACTTTTCACTAAATTACAAGTGCTTGGAGAAAGTGATCCTTCCGTGGTCATATATGCGGTCGTTGCCATAGTTTTTTCTTCTCAAATTAGGAGAAAACATAAACATAGATCCTGTGAAACCTCGCTGGAACCCTACCGCTAGGGTTC
>TRINITY_DN18381_c0_g1_i16 len=5601 path=[0:0-970 3:971-1013 4:1014-1131 6:1132-1214 7:1215-1337 9:1338-1400 11:1401-1447 12:1448-1452 13:1453-1453 14:1454-1455 15:1456-1537 16:1538-1721 18:1722-1817 19:1818-1903 21:1904-2042 22:2043-2070 24:2071-2149 25:2150-2191 27:2192-2248 38:2249-2304 43:2305-2410 45:2411-2438 46:2439-2536 47:2537-2843 48:2844-2848 49:2849-2856 51:2857-2948 52:2949-3048 53:3049-3052 54:3053-3113 55:3114-3154 56:3155-3193 58:3194-3207 59:3208-3263 60:3264-3265 62:3266-3295 63:3296-3311 65:3312-3388 66:3389-3435 67:3436-3450 69:3451-3521 70:3522-3603 71:3604-3867 72:3868-3869 74:3870-3898 75:3899-4003 77:4004-4019 78:4020-4024 80:4025-4032 81:4033-4091 83:4092-4135 84:4136-4190 86:4191-4197 87:4198-4227 89:4228-4321 90:4322-4395 92:4396-4432 93:4433-4529 94:4530-4620 96:4621-4700 98:4701-4723 99:4724-4803 101:4804-4818 102:4819-4908 104:4909-4997 105:4998-5138 107:5139-5146 108:5147-5254 109:5255-5329 112:5330-5469 113:5470-5491 115:5492-5600]
AAAATTTTGATCATAGAAGTATTGGTCTCCTACTATCCATTTGTCCAAATCCTTCCATTTTCTCTAGCGATCGCCTTCTGCTACGTTAAGGGACCTTTTTAAGCAGCAGTTCTCATCTATGGCTTCCTTCCGAGCATTCCTCAACAGTCCAGTTGGGCCGAAAACAACTCATTTTTGGGGTCCTGTTGCTAACTGGGGATTCGTCATCGCTGGGCTGGTGGACATGAAGAAACCTCCGGAAATGATATCTGGCAACATGACTGCAGCTATGTGTGTATATTCTGCATTATTCATGAGGTTTGCATGGATGGTGCAACCACGTAACTATCTACTACTAGCTTGCCATGCTTCAAATGAGACGGTACAGCTCTATCAGTTTTCTCGTTGGGCAAAAGCTCATGGGTATTTAGGGGCACAAAAGAAGGAAGACGCTGCAACCGAGTGATGATTGGGTACTTGTTAGCTTCTTTCTATTTCCATTCTTCCGGGCTTATTGGTATTGGTAGTTATTTCAATTGAAGTGCTTATGTGTTTCAATTGAAAGTAAATCCTTTTGTTGTTGCCTGTATACGATAAATAGACGAATAAGTTGCTGCAAAGAATTCTAAGCTCCTAAGGCCACAAATTAATTATACATTTTCAGAGTAGGCATACTTTTTCAGCAGGCATCAATGGCCAATTGCTCGAGTTGTTTGAGCATGACTATGGCCTCTTTTAACAATTTTCTGCTATCGAATCAAATAGACAATCATTTGATCTAATGATGCTCCTGTACTATACTGTTTGTTAAGTGGTGATTGACACGTGCAACTCAGGATTTACAGAAATACTTTTTCACGATAATCATGATCGTGTTTTTCATAAGCCAGGCAAGGACTCCCTGGGCTCTTTCCAGGAAAAACTTCAACTCATCCAGCACACACAAATTCCATTTTTGTTCTCATTCTCACTTTCAATAGTAACATCCTTTCACACGAAGTCAAAAGCAATAGCAAGAATTAAAAGAATAACACAAATCAGAACTGGTGCAGGACACAGCCCAGTTCGATGAATGACACAAACTTCAAATCCTCTGATAATATCTTTGAAATAAATATGGGTTTAAGATTTCTCCAAAATTCTCAGATCTCCGCTCAAGCTGTATGTGGCATGCTAATGGGATTCCATGCATCATAGGCGCTTCACACATGATATGCATGTCAACACTAAAGCACTCCCTCTAAAGCACTCAAAGGAAAACAATTTACAAAAATCATGTCCATATCAGGATGCATCAACATCACTGCTTTCATTCCATTTGCTTCTTTTCTTAGATTTGAGTTTCCTACTTCGATCACAATCTTTAGATGTTTTCTTTCGTTTCACTGGCAGTGATTCTTCATCTTCACCATCCAATGTGTCGATGACACTGTGGGCCATATATGAAGGTAGATCCTCCGCAACGACCGCAGCTGCTATAATATTTTGCATGAGCGTCAGATAATTTGATCCGACTTCCAACTAGGAAAATACTCACAAAGACAATAACTACATAAACATCATACGGAAATATAGTTGTGAAAAGAACTTCAAAGTCTAAGGTGTCCGTTGTTGGAACGGAGAATGATTGCAAGAAATGACAGACCAGAAATCTCATTGTCCCAGAAGATAGATTGTGAATGTTCCCACAACTGCTTTTACGCAAAGAGACTGACTCTCATTATGGGGTTTCATACTTGAATAGATGATATGATGATCAAATATTCTGATCACCTTTATTTTTGCAAATGGAAAATAGAATTACCAACATGAGCTCCACAAAGATGGATGTCTCATCTTCATGTACGAAATTTTTGCTTTCAAGTACCAAGGAGAATGGCTCGCCCACTAAATTCAATATGATGTCCAACTATTTCAGTGACCTTCAATCATGATTAGTAATGCATAATTTATCTAATGGCAACTTTATCCGAGGTTTTCTTTTTTACATTTTCTAAAAAGATTTTTGGATTTGACAGATTCACATACGTTTTCTAGAAAACCGAGTCCCTTACAAAACTCAAATTCTCCAAGTAATAGTGCAACTTCTACAGTTTTATTGGCTCCTTATGGCTTATGTAGTTCACATGCATAGGAAAATGCTCTTTCAACAACTAATGGTTGTGATTTAATTAAAATATAAGGAAAAATATATTATGAGGGAACGCTAACCTTCATCCTTAAAATGAGAATCAAATACAACATTTGAAAGAGGCTGCTTCAAGAATACCGTAGAAAGAAGCAGCCGTGACTTAACATCCCAGAACCGCAAATAGCTATCCAATCCACATGAGGCTAACACCGGAAGCTCGGGATGCCTTGCCATGGATCTTATGCTGCCGGCACCTTTTCCCAAAAAGCATCCTAGCAGTTTCCCTGTACGTATGTCAAAATAAGCAAGGTCCTACGAAAATGGTATTGCCATCCAGATCTTCAGCAACTGCTTTGATTGGGGTCTCTCTAAACTCAAATGATATAACTGGTCTCCTCTGAGCAGATATATCATAGAGACGCACCTGTTGACGTTGACCAGGAGAAAAAGTTAGATTTCACAGGTTCAGATAAGATTACACATTGATTGGTAAACTAAAAGCTATCTCTATAGGTAGCATTTTATCAAACCAATATTTTTGTGTGGTCGCAAATACACAAGTCAATAGGCAAATAAAATACATAAACAGAATAACTCAAGCAAACCAAGAACAACTTTACCAAGGTCTGACAACTTCCTGTACACAGGTTTATAAGAAAAGCACAATTTTTGTGATTCAGAATTTGGGCTTGTTCGATAACACAAAATAAGAATCTATGGAAAAGTGTCACCTGATGGTTGTTTGTACCAGCTACAAATTTACGATGATCATCTTTGCTCAAGAATGTTGCAGATGTAAACCATGTCGGGGTAAATATACCAAGGCTGTTTTTAGCAGGCTGCAGAAAAACATAGAAATGAATCACGACCATCCCAAATTGCTTCAGGAATCTATACATCTTCATTTGTCTGAATGAATGAAAGATAGAGAGAGCTTACAGACTTCGCATTCCATATCTTAGTGCACGAGTGAAGATCCCAAACATTAACTTCAACTCCCTTCCTGATTTATAAGAAGCGGATATTATCACCTCTCATCCCATGTTTTAGAACTAAATTGATCTTGTGTAAAATAATTAAGGGCATATGAAGCATACCCTCCAAATAAAGCATATTTTTCATTGCCATCAACCTTTGAACATAATATATTGCCAGTAGCACATACATCCCATGTTTTATCAGGCTTACCGGAGACAGTAGCATGCCCAGTTTTTGGTACTTCAAAGGATTTCAGGTTTGCATGTCCTTTAGTTGAGCATGTAAGTAAGGTGCATGACCTAATTGATAGCATCAACAAATCAATAAGAGTAAGAATAAAGAATACAAGACTAAATGAAACGCGCAACAAAGTAGTACTGTGGCACCTCAGAAAATGAAGGAAACTTGATTGCCATTTAGTTAGGTCTTAAAATTAAGTCCTGACATTTAGCCCGAACCAGTTAATCTGATTCAAAGTAAACCCTTCCTGAAACTTAGCGGGCATAGTGGACAAATGATGTGAGTTTCTCATCACTATCATTCTTATATTACAGTAAATAACATGGTTGTGATTTTCTCATCATTATCATTCTTATATTACAGTAAATGACATGGTCAGGTGTTAACTTTCTGATTAAATCTAAAGAAAACTAAAACGGGCATATTTTTCAGGCATGCGAACTTAACCTGAAAATTTAATATATTTCTAATGTCACTCACACAACCATGCTCCGATAAAATCCAAAACAAAAAATAAACCCAAATTCAGTATTGAAACCTGGATGGTGGTCCCATCCCCGGTCTTTTGAATATATGCAACCCAACCACGTTATCATCATCAGATTGGGGATCAGTACGACTACCATTCGCAATGGAAACACGAAGTTCACCACTAAGAGGACTAAGCACTTCAATCACATCACTTTTCCTTGAAACGGCCAACAGCTGCAATAAATTTGAGAAAATTAGTTAGAAGTTCAAACTTCAAACTGCAATAAACAGATACTATGGAAGTATGGATTGATCTGTATATAAAAATAAATCGCCGCTCAGATTATGAAAATTGACCACATAAATTTTGAAGGTACAGAGGCAGGTTTAATGCACCAAATACATGCTTGGGATCATCCAAAATTCCAAACTAAAAAACAGTTAAAGCAGATAACTTTATTTTTTATTATATTTTTTTTATACTTATTATGTAAGGCTTCCCAAGGACACTGCTTCAGGAGGTCCTAAGGCTTCTTTGGAATTCCTCTCTTTTATAATTCTAAAGTTAAACACAACAAAAATTTACTTCTGGAATCAATATATTTTCATAAGCACTCTTTTGATATGCATGCATGATTAACAAACTCAAATCATAGCTTAGATTCCCAGTTAGCAAATACTCGAACTATTGCACTTTAATAACCGTATGTACCTATAAATGAAAAAAACTTGCGTCTTCAAATCAATATGAAACGTAATGAAAAATACGTGTCTTTTTCACACAACCCATATACTACATGCATACAATTCACGTTTTTAGCAATTTTTTAGTTTTAAACATCAGGAAAGATATTTTAAAACAAGAAATAATATATTTTTCTAATTTTATGACACAAATTATATAGTATATAGAATTATTCGAACATACTTTTACACAAAAACCATATTAAATCCGTCCATACTGTACGGAGTTCTTTTTCCATCTTGTATTTTACAAACTATGCTCAGAACAATAAAAACGACAAGCTCAAGAGCCCATTTTTACAATAAATCAATTTAAACCATTAAGTATCCAACTGACTTCAGGGTCCATTATCAGTCAATTGATGACCTTTCAACACATCGAACACCACGCGAGTAGGCAAAATTACGAGAACCAGAGACGCATACAAATATCACATCACGTATAAAAATCAGAGAGCTATAAAAAATAATACACTCGAGAGACGAACGATAATAACATGCCCGAACCAAAGCACTTTATTTCCCAATAAGCTGACTTTGGGGTCCCTTGATAAATTACTAATACATAGAAGACCACACGAATTGGCAAATTACGATAGCTGGCGAGACACATACAAACATAGATTATAAAATTCAATATACCCAACAAATGAGGGACAATAACACACCCGAAATAAGTACACTATTTCCAAATAACTTAAACGAATCAATTTATTCATAAAAAGCTACAAATTTTTCCAAACGTACAGGGTCGTATTCACTGTCGTTTGTAGAAACTGCGAGTACGCATCTAGAAGATTCCGGCTCGCCCCACCTCTCAACCACCGCCGGGCCTCCGCCTTGCTTAGCTCGAGCTTCAACAACTTTAATTAGACCAAGCACGTCGAATGTTAGGGCTCGAAGCGGGGGACAACCCGGGGTCTCAACTGTGGTTGTTCGTGGCATCTTATGTATAAATATGTATGTGATATATATGTATGTATATATAGAGAGAGAAACGGCAGCTGGGGTTTGGGACTGAAGGAGGCTGAGGCTGAGGCGGCGGCGGCAGAGGCCAT
>TRINITY_DN18381_c0_g1_i5 len=5500 path=[0:0-970 3:971-1013 4:1014-1131 6:1132-1214 7:1215-1337 9:1338-1400 11:1401-1447 12:1448-1452 13:1453-1453 14:1454-1455 15:1456-1537 16:1538-1721 18:1722-1817 19:1818-1903 21:1904-2042 22:2043-2070 24:2071-2149 25:2150-2191 27:2192-2248 38:2249-2304 43:2305-2410 45:2411-2438 46:2439-2536 47:2537-2843 48:2844-2848 49:2849-2856 51:2857-2948 54:2949-3009 59:3010-3065 61:3066-3067 62:3068-3097 64:3098-3113 65:3114-3190 66:3191-3237 68:3238-3252 69:3253-3323 70:3324-3405 71:3406-3669 72:3670-3671 74:3672-3700 75:3701-3805 76:3806-3902 77:3903-3918 78:3919-3923 80:3924-3931 81:3932-3990 83:3991-4034 84:4035-4089 86:4090-4096 87:4097-4126 89:4127-4220 90:4221-4294 92:4295-4331 93:4332-4428 94:4429-4519 96:4520-4599 98:4600-4622 99:4623-4702 101:4703-4717 102:4718-4807 104:4808-4896 105:4897-5037 107:5038-5045 108:5046-5153 109:5154-5228 112:5229-5368 113:5369-5390 115:5391-5499]
AAAATTTTGATCATAGAAGTATTGGTCTCCTACTATCCATTTGTCCAAATCCTTCCATTTTCTCTAGCGATCGCCTTCTGCTACGTTAAGGGACCTTTTTAAGCAGCAGTTCTCATCTATGGCTTCCTTCCGAGCATTCCTCAACAGTCCAGTTGGGCCGAAAACAACTCATTTTTGGGGTCCTGTTGCTAACTGGGGATTCGTCATCGCTGGGCTGGTGGACATGAAGAAACCTCCGGAAATGATATCTGGCAACATGACTGCAGCTATGTGTGTATATTCTGCATTATTCATGAGGTTTGCATGGATGGTGCAACCACGTAACTATCTACTACTAGCTTGCCATGCTTCAAATGAGACGGTACAGCTCTATCAGTTTTCTCGTTGGGCAAAAGCTCATGGGTATTTAGGGGCACAAAAGAAGGAAGACGCTGCAACCGAGTGATGATTGGGTACTTGTTAGCTTCTTTCTATTTCCATTCTTCCGGGCTTATTGGTATTGGTAGTTATTTCAATTGAAGTGCTTATGTGTTTCAATTGAAAGTAAATCCTTTTGTTGTTGCCTGTATACGATAAATAGACGAATAAGTTGCTGCAAAGAATTCTAAGCTCCTAAGGCCACAAATTAATTATACATTTTCAGAGTAGGCATACTTTTTCAGCAGGCATCAATGGCCAATTGCTCGAGTTGTTTGAGCATGACTATGGCCTCTTTTAACAATTTTCTGCTATCGAATCAAATAGACAATCATTTGATCTAATGATGCTCCTGTACTATACTGTTTGTTAAGTGGTGATTGACACGTGCAACTCAGGATTTACAGAAATACTTTTTCACGATAATCATGATCGTGTTTTTCATAAGCCAGGCAAGGACTCCCTGGGCTCTTTCCAGGAAAAACTTCAACTCATCCAGCACACACAAATTCCATTTTTGTTCTCATTCTCACTTTCAATAGTAACATCCTTTCACACGAAGTCAAAAGCAATAGCAAGAATTAAAAGAATAACACAAATCAGAACTGGTGCAGGACACAGCCCAGTTCGATGAATGACACAAACTTCAAATCCTCTGATAATATCTTTGAAATAAATATGGGTTTAAGATTTCTCCAAAATTCTCAGATCTCCGCTCAAGCTGTATGTGGCATGCTAATGGGATTCCATGCATCATAGGCGCTTCACACATGATATGCATGTCAACACTAAAGCACTCCCTCTAAAGCACTCAAAGGAAAACAATTTACAAAAATCATGTCCATATCAGGATGCATCAACATCACTGCTTTCATTCCATTTGCTTCTTTTCTTAGATTTGAGTTTCCTACTTCGATCACAATCTTTAGATGTTTTCTTTCGTTTCACTGGCAGTGATTCTTCATCTTCACCATCCAATGTGTCGATGACACTGTGGGCCATATATGAAGGTAGATCCTCCGCAACGACCGCAGCTGCTATAATATTTTGCATGAGCGTCAGATAATTTGATCCGACTTCCAACTAGGAAAATACTCACAAAGACAATAACTACATAAACATCATACGGAAATATAGTTGTGAAAAGAACTTCAAAGTCTAAGGTGTCCGTTGTTGGAACGGAGAATGATTGCAAGAAATGACAGACCAGAAATCTCATTGTCCCAGAAGATAGATTGTGAATGTTCCCACAACTGCTTTTACGCAAAGAGACTGACTCTCATTATGGGGTTTCATACTTGAATAGATGATATGATGATCAAATATTCTGATCACCTTTATTTTTGCAAATGGAAAATAGAATTACCAACATGAGCTCCACAAAGATGGATGTCTCATCTTCATGTACGAAATTTTTGCTTTCAAGTACCAAGGAGAATGGCTCGCCCACTAAATTCAATATGATGTCCAACTATTTCAGTGACCTTCAATCATGATTAGTAATGCATAATTTATCTAATGGCAACTTTATCCGAGGTTTTCTTTTTTACATTTTCTAAAAAGATTTTTGGATTTGACAGATTCACATACGTTTTCTAGAAAACCGAGTCCCTTACAAAACTCAAATTCTCCAAGTAATAGTGCAACTTCTACAGTTTTATTGGCTCCTTATGGCTTATGTAGTTCACATGCATAGGAAAATGCTCTTTCAACAACTAATGGTTGTGATTTAATTAAAATATAAGGAAAAATATATTATGAGGGAACGCTAACCTTCATCCTTAAAATGAGAATCAAATACAACATTTGAAAGAGGCTGCTTCAAGAATACCGTAGAAAGAAGCAGCCGTGACTTAACATCCCAGAACCGCAAATAGCTATCCAATCCACATGAGGCTAACACCGGAAGCTCGGGATGCCTTGCCATGGATCTTATGCTGCCGGCACCTTTTCCCAAAAAGCATCCTAGCAGTTTCCCTGTACGTATGTCAAAATAAGCAAGGTCCTACGAAAATGGTATTGCCATCCAGATCTTCAGCAACTGCTTTGATTGGGGTCTCTCTAAACTCAAATGATATAACTGGTCTCCTCTGAGCAGATATATCATAGAGACGCACCTGTTGACGTTGACCAGGAGAAAAAGTTAGATTTCACAGGTTCAGATAAGATTACACATTGATTGGTAAACTAAAAGCTATCTCTATAGGTAGCATTTTATCAAACCAATATTTTTGTGTGGTCGCAAATACACAAGTCAATAGGCAAATAAAATACATAAACAGAATAACTCAAGCAAACCAAGAACAACTTTACCAAGGTCTGACAACTTCCTGTACACAGGTTTATAAGAAAAGCACAATTTTTGTGATTCAGAATTTGGGCTTGTTCGATAACACAAAATAAGAATCTATGGAAAAGTGTCACCTGATGGTTGTTTGTACCAGCTACAAATTTACGATGATCATCTTTGCTCAAGAATGTTGCAGATGTAAACCATGTCGGGGTAAATATACCAAGGCTGTTTTTAGCAGGTTCGCATTCCATATCTTAGTGCACGAGTGAAGATCCCAAACATTAACTTCAACTCCCTTCCCTCCAAATAAAGCATATTTTTCATTGCCATCAACCTTTGAACATAATATATTGCCAAAAGCACATACATCCCATGTTTTATCAGGCTTCCTGGAGACAGTAGCGTGCCCAGTTTTTGGTACTTCAAAGGATTTCAGGTTTGCATGTCCTTTAGTTGAGCATGTAAGTAAGGTGCATGACCTAATTGATAGCATCAACAAATCAATAAGAGTAAGAATAAAGAATACAAAACTAAATGAAATGTGCAACAAAGTAGTACTGTGGCACCTCAGAAAATGAAGGAAACTTGATTGCCATTTAGTTAGGTCTTAAAATTAAGTCCTGACATTTAGCCCGAACCAGTTAATCTGATTCAAAGTAAACCCTTCCTGAAACTTAGCGGGCATAGTGGACAAATGATGTGAGTTTCTCATCACTATCATTCTTATATTACAGTAAATAACATGGTTGTGATTTTCTCATCATTATCATTCTTATATTACAGTAAATGACATGGTCAGGTGTTAACTTTCTGATTAAATCTAAAGAAAACTAAAACGGGCATATTTTTCAGGCATGCGAACTTAACCTGAAAATTTAATATATTTCTAATGTCACTCACACAACCATGCTCCGATAAAATCCAAAACAAAAAATAAACCCAAATTCAGTATTGAAACCTGGATGGTGGTCCCATCCCCGGTCTTTTGAATATATGCAACCCAACCACGTTATCATCATCAGATTGGGGATCAGTACGACTACCATTCGCAATGGAAACACGAAGTTCACCACTAAGAGGACTAAGCACTTCAATCTGTAGAAATTTTTTCCGGGAAGAAATGAAATTAGAACACCAAAAAAACATAGTATGTGAAAGTGGTCAATATATTCATTATCCTGGGACAACTCACCACATCACTTTTCCTTGAAACGGCCAACAGCTGCAATAAATTTGAGAAAATTAGTTAGAAGTTCAAACTTCAAACTGCAATAAACAGATACTATGGAAGTATGGATTGATCTGTATATAAAAATAAATCGCCGCTCAGATTATGAAAATTGACCACATAAATTTTGAAGGTACAGAGGCAGGTTTAATGCACCAAATACATGCTTGGGATCATCCAAAATTCCAAACTAAAAAACAGTTAAAGCAGATAACTTTATTTTTTATTATATTTTTTTTATACTTATTATGTAAGGCTTCCCAAGGACACTGCTTCAGGAGGTCCTAAGGCTTCTTTGGAATTCCTCTCTTTTATAATTCTAAAGTTAAACACAACAAAAATTTACTTCTGGAATCAATATATTTTCATAAGCACTCTTTTGATATGCATGCATGATTAACAAACTCAAATCATAGCTTAGATTCCCAGTTAGCAAATACTCGAACTATTGCACTTTAATAACCGTATGTACCTATAAATGAAAAAAACTTGCGTCTTCAAATCAATATGAAACGTAATGAAAAATACGTGTCTTTTTCACACAACCCATATACTACATGCATACAATTCACGTTTTTAGCAATTTTTTAGTTTTAAACATCAGGAAAGATATTTTAAAACAAGAAATAATATATTTTTCTAATTTTATGACACAAATTATATAGTATATAGAATTATTCGAACATACTTTTACACAAAAACCATATTAAATCCGTCCATACTGTACGGAGTTCTTTTTCCATCTTGTATTTTACAAACTATGCTCAGAACAATAAAAACGACAAGCTCAAGAGCCCATTTTTACAATAAATCAATTTAAACCATTAAGTATCCAACTGACTTCAGGGTCCATTATCAGTCAATTGATGACCTTTCAACACATCGAACACCACGCGAGTAGGCAAAATTACGAGAACCAGAGACGCATACAAATATCACATCACGTATAAAAATCAGAGAGCTATAAAAAATAATACACTCGAGAGACGAACGATAATAACATGCCCGAACCAAAGCACTTTATTTCCCAATAAGCTGACTTTGGGGTCCCTTGATAAATTACTAATACATAGAAGACCACACGAATTGGCAAATTACGATAGCTGGCGAGACACATACAAACATAGATTATAAAATTCAATATACCCAACAAATGAGGGACAATAACACACCCGAAATAAGTACACTATTTCCAAATAACTTAAACGAATCAATTTATTCATAAAAAGCTACAAATTTTTCCAAACGTACAGGGTCGTATTCACTGTCGTTTGTAGAAACTGCGAGTACGCATCTAGAAGATTCCGGCTCGCCCCACCTCTCAACCACCGCCGGGCCTCCGCCTTGCTTAGCTCGAGCTTCAACAACTTTAATTAGACCAAGCACGTCGAATGTTAGGGCTCGAAGCGGGGGACAACCCGGGGTCTCAACTGTGGTTGTTCGTGGCATCTTATGTATAAATATGTATGTGATATATATGTATGTATATATAGAGAGAGAAACGGCAGCTGGGGTTTGGGACTGAAGGAGGCTGAGGCTGAGGCGGCGGCGGCAGAGGCCAT
>TRINITY_DN18381_c0_g1_i18 len=4468 path=[0:0-970 3:971-1013 4:1014-1131 6:1132-1214 7:1215-1337 9:1338-1400 11:1401-1447 12:1448-1452 13:1453-1453 14:1454-1455 15:1456-1537 16:1538-1721 18:1722-1817 19:1818-1903 21:1904-2042 22:2043-2070 24:2071-2149 25:2150-2191 27:2192-2248 38:2249-2304 43:2305-2410 45:2411-2438 46:2439-2536 47:2537-2843 48:2844-2848 49:2849-2856 51:2857-2948 54:2949-3009 59:3010-3065 60:3066-3067 62:3068-3097 63:3098-3113 65:3114-3190 66:3191-3237 67:3238-3252 69:3253-3323 71:3324-3587 72:3588-3589 73:3590-3618 75:3619-3723 77:3724-3739 79:3740-3744 80:3745-3752 81:3753-3811 82:3812-3855 84:3856-3910 85:3911-3917 87:3918-3947 88:3948-3985 90:3986-4059 91:4060-4096 93:4097-4193 95:4194-4284 96:4285-4364 97:4365-4387 99:4388-4467]
AAAATTTTGATCATAGAAGTATTGGTCTCCTACTATCCATTTGTCCAAATCCTTCCATTTTCTCTAGCGATCGCCTTCTGCTACGTTAAGGGACCTTTTTAAGCAGCAGTTCTCATCTATGGCTTCCTTCCGAGCATTCCTCAACAGTCCAGTTGGGCCGAAAACAACTCATTTTTGGGGTCCTGTTGCTAACTGGGGATTCGTCATCGCTGGGCTGGTGGACATGAAGAAACCTCCGGAAATGATATCTGGCAACATGACTGCAGCTATGTGTGTATATTCTGCATTATTCATGAGGTTTGCATGGATGGTGCAACCACGTAACTATCTACTACTAGCTTGCCATGCTTCAAATGAGACGGTACAGCTCTATCAGTTTTCTCGTTGGGCAAAAGCTCATGGGTATTTAGGGGCACAAAAGAAGGAAGACGCTGCAACCGAGTGATGATTGGGTACTTGTTAGCTTCTTTCTATTTCCATTCTTCCGGGCTTATTGGTATTGGTAGTTATTTCAATTGAAGTGCTTATGTGTTTCAATTGAAAGTAAATCCTTTTGTTGTTGCCTGTATACGATAAATAGACGAATAAGTTGCTGCAAAGAATTCTAAGCTCCTAAGGCCACAAATTAATTATACATTTTCAGAGTAGGCATACTTTTTCAGCAGGCATCAATGGCCAATTGCTCGAGTTGTTTGAGCATGACTATGGCCTCTTTTAACAATTTTCTGCTATCGAATCAAATAGACAATCATTTGATCTAATGATGCTCCTGTACTATACTGTTTGTTAAGTGGTGATTGACACGTGCAACTCAGGATTTACAGAAATACTTTTTCACGATAATCATGATCGTGTTTTTCATAAGCCAGGCAAGGACTCCCTGGGCTCTTTCCAGGAAAAACTTCAACTCATCCAGCACACACAAATTCCATTTTTGTTCTCATTCTCACTTTCAATAGTAACATCCTTTCACACGAAGTCAAAAGCAATAGCAAGAATTAAAAGAATAACACAAATCAGAACTGGTGCAGGACACAGCCCAGTTCGATGAATGACACAAACTTCAAATCCTCTGATAATATCTTTGAAATAAATATGGGTTTAAGATTTCTCCAAAATTCTCAGATCTCCGCTCAAGCTGTATGTGGCATGCTAATGGGATTCCATGCATCATAGGCGCTTCACACATGATATGCATGTCAACACTAAAGCACTCCCTCTAAAGCACTCAAAGGAAAACAATTTACAAAAATCATGTCCATATCAGGATGCATCAACATCACTGCTTTCATTCCATTTGCTTCTTTTCTTAGATTTGAGTTTCCTACTTCGATCACAATCTTTAGATGTTTTCTTTCGTTTCACTGGCAGTGATTCTTCATCTTCACCATCCAATGTGTCGATGACACTGTGGGCCATATATGAAGGTAGATCCTCCGCAACGACCGCAGCTGCTATAATATTTTGCATGAGCGTCAGATAATTTGATCCGACTTCCAACTAGGAAAATACTCACAAAGACAATAACTACATAAACATCATACGGAAATATAGTTGTGAAAAGAACTTCAAAGTCTAAGGTGTCCGTTGTTGGAACGGAGAATGATTGCAAGAAATGACAGACCAGAAATCTCATTGTCCCAGAAGATAGATTGTGAATGTTCCCACAACTGCTTTTACGCAAAGAGACTGACTCTCATTATGGGGTTTCATACTTGAATAGATGATATGATGATCAAATATTCTGATCACCTTTATTTTTGCAAATGGAAAATAGAATTACCAACATGAGCTCCACAAAGATGGATGTCTCATCTTCATGTACGAAATTTTTGCTTTCAAGTACCAAGGAGAATGGCTCGCCCACTAAATTCAATATGATGTCCAACTATTTCAGTGACCTTCAATCATGATTAGTAATGCATAATTTATCTAATGGCAACTTTATCCGAGGTTTTCTTTTTTACATTTTCTAAAAAGATTTTTGGATTTGACAGATTCACATACGTTTTCTAGAAAACCGAGTCCCTTACAAAACTCAAATTCTCCAAGTAATAGTGCAACTTCTACAGTTTTATTGGCTCCTTATGGCTTATGTAGTTCACATGCATAGGAAAATGCTCTTTCAACAACTAATGGTTGTGATTTAATTAAAATATAAGGAAAAATATATTATGAGGGAACGCTAACCTTCATCCTTAAAATGAGAATCAAATACAACATTTGAAAGAGGCTGCTTCAAGAATACCGTAGAAAGAAGCAGCCGTGACTTAACATCCCAGAACCGCAAATAGCTATCCAATCCACATGAGGCTAACACCGGAAGCTCGGGATGCCTTGCCATGGATCTTATGCTGCCGGCACCTTTTCCCAAAAAGCATCCTAGCAGTTTCCCTGTACGTATGTCAAAATAAGCAAGGTCCTACGAAAATGGTATTGCCATCCAGATCTTCAGCAACTGCTTTGATTGGGGTCTCTCTAAACTCAAATGATATAACTGGTCTCCTCTGAGCAGATATATCATAGAGACGCACCTGTTGACGTTGACCAGGAGAAAAAGTTAGATTTCACAGGTTCAGATAAGATTACACATTGATTGGTAAACTAAAAGCTATCTCTATAGGTAGCATTTTATCAAACCAATATTTTTGTGTGGTCGCAAATACACAAGTCAATAGGCAAATAAAATACATAAACAGAATAACTCAAGCAAACCAAGAACAACTTTACCAAGGTCTGACAACTTCCTGTACACAGGTTTATAAGAAAAGCACAATTTTTGTGATTCAGAATTTGGGCTTGTTCGATAACACAAAATAAGAATCTATGGAAAAGTGTCACCTGATGGTTGTTTGTACCAGCTACAAATTTACGATGATCATCTTTGCTCAAGAATGTTGCAGATGTAAACCATGTCGGGGTAAATATACCAAGGCTGTTTTTAGCAGGTTCGCATTCCATATCTTAGTGCACGAGTGAAGATCCCAAACATTAACTTCAACTCCCTTCCCTCCAAATAAAGCATATTTTTCATTGCCATCAACCTTTGAACATAATATATTGCCAGTAGCACATACATCCCATGTTTTATCAGGCTTACCGGAGACAGTAGCATGCCCAGTTTTTGGTACTTCAAAGGATTTCAGGTTTGCATGTCCTTTAGTTGAGCATGTAAGTAAGGTGCATGACCTAATTGATAGCATCAACAAATCAATAAGAGTAAGAATAAAGAATACAAGACTAAATGAAACGCGCAACAAAGTAGTACTGTGGCACCTCAGAAAATGAAGGAAACTTGATTGCCATTTAGTTAGGTCTTAAAATGATGTGAGTTTCTCATCACTATCATTCTTATATTACAGTAAATAACATGGTTGTGATTTTCTCATCATTATCATTCTTATATTACAGTAAATGACATGGTCAGGTGTTAACTTTCTGATTAAATCTAAAGAAAACTAAAACGGGCATATTTTTCAGGCATGCGAACTTAACCTGAAAATTTAATATATTTCTAATGTCACTCACACAACCATGCTCCGATAAAATCCAAAACAAAAAATAAACCCAAATTCAGTATTGAAACCTGGTTGATGGTCCCATCCCCGGTCTTTTGAAGATATGCAACCCAACCACGTTATCATCATCAGATTGGGGATCAGTACGACTACCATTCGCAATGGAAACACGAAGTTCACCACTAAGAGGACTAAGCACTTCAATCACATCACTTTTCCTTGCAACAGCCAACAGCTGCAATAAATTTGAGAAAATTAGTTAGAAGTTCAAACTTCAAACTGCAATAAACAGATGCTATGGAAGTATGGATTGATCTGCATATACAAATAAATCGTCTCTCAGATTATGAAAATTGACCACATAAATTTTGAAGGTACAGAGGCAGGTTTAATACACCATATACATGCTTGGGATCATCCAAAATTCCAAGGACACTAAGGCTTCCCAAGGACACTGCCTCAGGAGGCCCTAAGGCTTCTTTGGAATTCCTCTCTTTTATAATTCTAAAGTTAAACACAACAAAAATTTACTTCTGGAATCAGTATATTTTCACAAGCACTCTCTTGATATACATACACGATTAACAAACTCAAATCATAGCTTAGATTCCCAGTTAGCAAATACTCGAACTATTGCACTTTAATAACCGTATGTACCTATAAATGAAAAAAACTTACGTCTTCAAATCGATATGAAACGTAATGAAAAATACGCGTCGTTTTCACACAACCCATATACTATATGTATACAATTCACATTTTTAGCCATTTTTTAGTTTTAAACATCAGGAAAGATATTTTAAAACAAGAAATAATATATTTTTCTAATTTTATGACACAAATTATAAAGTATATAGAATTATTGGAACGTACTTTTACACAAAAACCATATTAAATCCGTCCATACTGTACGGAGTTCTTTTTCCATCTTGTATTTTACAAACTATGCT
>TRINITY_DN18381_c0_g1_i11 len=2692 path=[0:0-970 3:971-1013 4:1014-1131 6:1132-1214 7:1215-1337 9:1338-1400 11:1401-1447 12:1448-1452 27:1453-1509 38:1510-1565 43:1566-1671 45:1672-1699 46:1700-1797 47:1798-2104 48:2105-2109 49:2110-2117 51:2118-2209 52:2210-2309 53:2310-2313 54:2314-2374 59:2375-2430 61:2431-2432 62:2433-2462 64:2463-2478 65:2479-2555 72:2556-2557 74:2558-2586 75:2587-2691]
AAAATTTTGATCATAGAAGTATTGGTCTCCTACTATCCATTTGTCCAAATCCTTCCATTTTCTCTAGCGATCGCCTTCTGCTACGTTAAGGGACCTTTTTAAGCAGCAGTTCTCATCTATGGCTTCCTTCCGAGCATTCCTCAACAGTCCAGTTGGGCCGAAAACAACTCATTTTTGGGGTCCTGTTGCTAACTGGGGATTCGTCATCGCTGGGCTGGTGGACATGAAGAAACCTCCGGAAATGATATCTGGCAACATGACTGCAGCTATGTGTGTATATTCTGCATTATTCATGAGGTTTGCATGGATGGTGCAACCACGTAACTATCTACTACTAGCTTGCCATGCTTCAAATGAGACGGTACAGCTCTATCAGTTTTCTCGTTGGGCAAAAGCTCATGGGTATTTAGGGGCACAAAAGAAGGAAGACGCTGCAACCGAGTGATGATTGGGTACTTGTTAGCTTCTTTCTATTTCCATTCTTCCGGGCTTATTGGTATTGGTAGTTATTTCAATTGAAGTGCTTATGTGTTTCAATTGAAAGTAAATCCTTTTGTTGTTGCCTGTATACGATAAATAGACGAATAAGTTGCTGCAAAGAATTCTAAGCTCCTAAGGCCACAAATTAATTATACATTTTCAGAGTAGGCATACTTTTTCAGCAGGCATCAATGGCCAATTGCTCGAGTTGTTTGAGCATGACTATGGCCTCTTTTAACAATTTTCTGCTATCGAATCAAATAGACAATCATTTGATCTAATGATGCTCCTGTACTATACTGTTTGTTAAGTGGTGATTGACACGTGCAACTCAGGATTTACAGAAATACTTTTTCACGATAATCATGATCGTGTTTTTCATAAGCCAGGCAAGGACTCCCTGGGCTCTTTCCAGGAAAAACTTCAACTCATCCAGCACACACAAATTCCATTTTTGTTCTCATTCTCACTTTCAATAGTAACATCCTTTCACACGAAGTCAAAAGCAATAGCAAGAATTAAAAGAATAACACAAATCAGAACTGGTGCAGGACACAGCCCAGTTCGATGAATGACACAAACTTCAAATCCTCTGATAATATCTTTGAAATAAATATGGGTTTAAGATTTCTCCAAAATTCTCAGATCTCCGCTCAAGCTGTATGTGGCATGCTAATGGGATTCCATGCATCATAGGCGCTTCACACATGATATGCATGTCAACACTAAAGCACTCCCTCTAAAGCACTCAAAGGAAAACAATTTACAAAAATCATGTCCATATCAGGATGCATCAACATCACTGCTTTCATTCCATTTGCTTCTTTTCTTAGATTTGAGTTTCCTACTTCGATCACAATCTTTAGATGTTTTCTTTCGTTTCACTGGCAGTGATTCTTCATCTTCACCATCCAATGTGTCGATGACACTGTGGGCCATATATGAAGGTAGATCCTCCGCAACGACCGCAGCTTCATCCTTAAAATGAGAATCAAATACAACATTTGAAAGAGGCTGCTTCAAGAATACCGTAGAAAGAAGCAGCCGTGACTTAACATCCCAGAACCGCAAATAGCTATCCAATCCACATGAGGCTAACACCGGAAGCTCGGGATGCCTTGCCATGGATCTTATGCTGCCGGCACCTTTTCCCAAAAAGCATCCTAGCAGTTTCCCTGTACGTATGTCAAAATAAGCAAGGTCCTACGAAAATGGTATTGCCATCCAGATCTTCAGCAACTGCTTTGATTGGGGTCTCTCTAAACTCAAATGATATAACTGGTCTCCTCTGAGCAGATATATCATAGAGACGCACCTGTTGACGTTGACCAGGAGAAAAAGTTAGATTTCACAGGTTCAGATAAGATTACACATTGATTGGTAAACTAAAAGCTATCTCTATAGGTAGCATTTTATCAAACCAATATTTTTGTGTGGTCGCAAATACACAAGTCAATAGGCAAATAAAATACATAAACAGAATAACTCAAGCAAACCAAGAACAACTTTACCAAGGTCTGACAACTTCCTGTACACAGGTTTATAAGAAAAGCACAATTTTTGTGATTCAGAATTTGGGCTTGTTCGATAACACAAAATAAGAATCTATGGAAAAGTGTCACCTGATGGTTGTTTGTACCAGCTACAAATTTACGATGATCATCTTTGCTCAAGAATGTTGCAGATGTAAACCATGTCGGGGTAAATATACCAAGGCTGTTTTTAGCAGGCTGCAGAAAAACATAGAAATGAATCACGACCATCCCAAATTGCTTCAGGAATCTATACATCTTCATTTGTCTGAATGAATGAAAGATAGAGAGAGCTTACAGACTTCGCATTCCATATCTTAGTGCACGAGTGAAGATCCCAAACATTAACTTCAACTCCCTTCCCTCCAAATAAAGCATATTTTTCATTGCCATCAACCTTTGAACATAATATATTGCCAAAAGCACATACATCCCATGTTTTATCAGGCTTCCTGGAGACAGTAGCGTGCCCAGTTTTTGGTACTTCAAAGGATTTCAGGTTTGCATGTCCTTTAGTTGAGCATGTAAGTAAGGTGCATGACCTGGATGGTGGTCCCATCCCCGGTCTTTTGAATATATGCAACCCAACCACGTTATCATCATCAGATTGGGGATCAGTACGACTACCATTCGCAATGGAAACACGAAGTTCACCACTAAGAGGACTAAGCACTTCAATC
>TRINITY_DN18381_c0_g1_i9 len=1438 path=[2:0-112 14:113-114 27:115-171 28:172-294 29:295-310 31:311-357 32:358-418 34:419-471 36:472-501 37:502-505 38:506-561 39:562-717 41:718-718 42:719-728 43:729-834 45:835-862 46:863-960 47:961-1267 48:1268-1272 49:1273-1280 51:1281-1372 53:1373-1376 54:1377-1437]
ATTTTAGTAGTGTGCTAATAGAAGGCTGCTATTAAATTTTAAATGGGGTGCTAATAGAAATAATGGGTGTACCAATAGAAACACACAAAAATATATTATGTGGGAACACTAACCTTCATCCTTAAAATGAGAATCAAATACAACATTTGAAAGAGGCTGCTTCAAGAATACCTGCATTCAGAAATTGTAAAACAGCTTAAAAAAAATTTCAAACAAGGAACTCAAAGTCCAAAACTCAAAACATTAAAATACAACCACTGCTTTTCAACTCAATTTTCTTCAGAACTTCAATTGATCCAGTGAGCTTCACGTTAGAAGGTAAGCAAGGGAGTATTTTCTACCGTTACACTTCATAATAAGAAGCTCAGTCACAATCGAATCTAAGTGTTTCTTAATCATTAACAAACATGGTGCAACCCCACAAGAAAATGCGAATTAAACAAAAATATATCAGGGAACTGTTTATTATCAAAAACGGATGTGTAAGAATAGTATGAGAACAAACCGTAGAAAGAAGCAGCCGTGACTTAACATCCCAGAACCGCAAATAGCTATCCAATCCTGGGAAAAAAGTATTAAAGTGCAGCATTCAGTGACAGCTAAAACAGAGAATTGTTAATGGTAAAGGGGCCATTTCTTACAATGTTACAGTCATGCATCCACCAAAAAAACAATTCAATCAAGCTGATTAATCAATTCTTTCTTATAAATCTTAGCCACATACTCACCACATGAGGCTAACACCGGAAGCTCGGGATGCCTTGCCATGGATCTTATGCTGCCGGCACCTTTTCCCAAAAAGCATCCTAGCAGTTTCCCTGTACGTATGTCAAAATAAGCAAGGTCCTACGAAAATGGTATTGCCATCCAGATCTTCAGCAACTGCTTTGATTGGGGTCTCTCTAAACTCAAATGATATAACTGGTCTCCTCTGAGCAGATATATCATAGAGACGCACCTGTTGACGTTGACCAGGAGAAAAAGTTAGATTTCACAGGTTCAGATAAGATTACACATTGATTGGTAAACTAAAAGCTATCTCTATAGGTAGCATTTTATCAAACCAATATTTTTGTGTGGTCGCAAATACACAAGTCAATAGGCAAATAAAATACATAAACAGAATAACTCAAGCAAACCAAGAACAACTTTACCAAGGTCTGACAACTTCCTGTACACAGGTTTATAAGAAAAGCACAATTTTTGTGATTCAGAATTTGGGCTTGTTCGATAACACAAAATAAGAATCTATGGAAAAGTGTCACCTGATGGTTGTTTGTACCAGCTACAAATTTACGATGATCATCTTTGCTCAAGAATGTTGCAGATGTAAACCATGTCGGGGTAAATATACCAAGGCTGTTTTTAGCAGGAGACTTCGCATTCCATATCTTAGTGCACGAGTGAAGATCCCAAACATTAACTTCAACTCCCTTCC
>TRINITY_DN18381_c0_g1_i19 len=1459 path=[1:0-197 3:198-240 5:241-357 6:358-440 8:441-554 9:555-617 10:618-667 12:668-672 13:673-673 14:674-675 15:676-757 17:758-939 18:940-1035 20:1036-1118 21:1119-1257 23:1258-1285 24:1286-1364 26:1365-1458]
TGCTCCTGTACATTACTGTTTGTTAAGTGGTGACTACTCGGGATTTACAGAAATATGTTGTCCCGATAATCAGGATTGTGTTTTTCATAAGCCAGGCAAGGATACCCTGGGGTCTTTCCAGGAAAAACCACAACTTATCCAGCACACACAAATTCCATTTTTTGTTCTCATTCTCACTTTCAATGGTAACATCCTTTTACACGAAGTCAAAAGCAATAGCAAGAATTAAAAGAATAACACATCAGAACTGGTGCAGGACACAGAACCATGTTCGATGAATGACATAAACTTCAAATCCTCTGATAATATCTCGACATAAATATGGATTTAAGATTTCTCCAACACTCTCAGATCTCCACTCAAGCTGTATGTGGCATGCTAATGGGATTCCATGCATCATAGGCGCTTCACACATGATATGCATGTCAACACTAAAGCACTACCTTCAAAGGAAAACAATTTACTAAAATCATGTCCGTATCAGGATGCATCAGCATCATTGCCTTCATTCCTTTTGCTTCTTTTCTTAGATTTGACTTTCCTACTTCGATCACGATCTTTAGATGTTTTCTTTCGTTTCACTGGCAGTGATTCTTCATCTTCACCATCCAATGTGTCAATGACACTGTGGGCCGTATATGAAGGTAGATCCTCTGCAGGGACGACCACAGCTGCTATAATATTTTGCATGAGCGTCAGATAATTTGATCCGACTTCCAACTAGGAAAATACTCACAAAGACAATAACTACATAAACAACAATCATACGGAAATATAGTTGTGGAAAGAACTTGAAAGTCAGGTGTCCGTTGTTGGAACGGAGAATGACTGCAAGAAATAACAGACCAGAAATCTCAATGTCCCAGAAGATAGATTGTGAATGTTCACACTACTACTTTTACGCAAAGAAACTCTCATTATGAGGTTTCATACATGAATTGATGATATGATGATCAAATATTCTGATCACCTTTATTTTTGCAAATGGAAAATAGAATTACCAACATGAGCTCCACAAAGATGGATGTCTCATCTTAATGTATGAATTTTTTGCTTTCAAGTAACAAGGAGAATGGCTCGCCCACTAAAATTAATATGTCCAACTATTTCAGTGACCTCCAATCATGATTAGTAATGCATAATTTATCTAATGGCAACTTTATCCGAGGTTTTCTTTTTTACATTTTCTAAAAAGATTTTTGGATTTGACAGATTCACATACGTTTTCTAGAAAACCGAGTCCCTTACAAAACTCAAAATTTTCAAGTAATAGTGCAACTTCTACCGTTTTATTGGCTCCTTATGGCTTATGTAGTTCACATGCATAGGAAAATGCTCTTTCAACAACTAATGGTTGTGATTTAAGTATAAGGGAAAATATAGGGTGTTTCTATTGGCACATGCGAAATTTCTATTAGCACCCCATTACTATTGGCACCCTTCTATGCTAAACACTATT
>TRINITY_DN18381_c0_g1_i12 len=1201 path=[2:0-112 14:113-114 27:115-171 28:172-294 29:295-310 31:311-357 32:358-418 34:419-471 36:472-501 37:502-505 38:506-561 39:562-717 41:718-718 42:719-728 43:729-834 44:835-876 46:877-974 48:975-979 50:980-987 51:988-1079 53:1080-1083 54:1084-1144 59:1145-1200]
ATTTTAGTAGTGTGCTAATAGAAGGCTGCTATTAAATTTTAAATGGGGTGCTAATAGAAATAATGGGTGTACCAATAGAAACACACAAAAATATATTATGTGGGAACACTAACCTTCATCCTTAAAATGAGAATCAAATACAACATTTGAAAGAGGCTGCTTCAAGAATACCTGCATTCAGAAATTGTAAAACAGCTTAAAAAAAATTTCAAACAAGGAACTCAAAGTCCAAAACTCAAAACATTAAAATACAACCACTGCTTTTCAACTCAATTTTCTTCAGAACTTCAATTGATCCAGTGAGCTTCACGTTAGAAGGTAAGCAAGGGAGTATTTTCTACCGTTACACTTCATAATAAGAAGCTCAGTCACAATCGAATCTAAGTGTTTCTTAATCATTAACAAACATGGTGCAACCCCACAAGAAAATGCGAATTAAACAAAAATATATCAGGGAACTGTTTATTATCAAAAACGGATGTGTAAGAATAGTATGAGAACAAACCGTAGAAAGAAGCAGCCGTGACTTAACATCCCAGAACCGCAAATAGCTATCCAATCCTGGGAAAAAAGTATTAAAGTGCAGCATTCAGTGACAGCTAAAACAGAGAATTGTTAATGGTAAAGGGGCCATTTCTTACAATGTTACAGTCATGCATCCACCAAAAAAACAATTCAATCAAGCTGATTAATCAATTCTTTCTTATAAATCTTAGCCACATACTCACCACATGAGGCTAACACCGGAAGCTCGGGATGCCTTGCCATGGATCTTATGCTGCCGGCACCTTTTCCCAAAAAGCATCCTAGCAGTTTCCCTGTACGTATGTCAAAAGAAGCAAGGTCACCAGAGCCATTTCCTACGAATATGGTATTACCATCCAGATCTTCAGCAACTGCTTTGATTGGGGTCTCTCTAAACTCAAATGATATAACTGGTCTCCTCTGAGCAGATATATCATAGAGACGCACCTGATGGTCGTTTGTGCCAGCTACAAATTTACGATGATCATCTTTGCTCAAGAATGTTGCAGATGTAAACCATGTCGGGGTAAATATACCAAGGCTGTTTTTAGCAGGAGACTTCGCATTCCATATCTTAGTGCACGAGTGAAGATCCCAAACATTAACTTCAACTCCCTTCCCTCCAAATAAAGCATATTTTTCATTGCCATCAACCTTTGAACATAATATATTGCCA
>TRINITY_DN18381_c0_g1_i10 len=2070 path=[0:0-970 3:971-1013 4:1014-1131 6:1132-1214 7:1215-1337 9:1338-1400 11:1401-1447 12:1448-1452 27:1453-1509 38:1510-1565 43:1566-1671 44:1672-1713 46:1714-1811 48:1812-1816 50:1817-1824 51:1825-1916 53:1917-1920 54:1921-1981 59:1982-2037 61:2038-2039 62:2040-2069]
AAAATTTTGATCATAGAAGTATTGGTCTCCTACTATCCATTTGTCCAAATCCTTCCATTTTCTCTAGCGATCGCCTTCTGCTACGTTAAGGGACCTTTTTAAGCAGCAGTTCTCATCTATGGCTTCCTTCCGAGCATTCCTCAACAGTCCAGTTGGGCCGAAAACAACTCATTTTTGGGGTCCTGTTGCTAACTGGGGATTCGTCATCGCTGGGCTGGTGGACATGAAGAAACCTCCGGAAATGATATCTGGCAACATGACTGCAGCTATGTGTGTATATTCTGCATTATTCATGAGGTTTGCATGGATGGTGCAACCACGTAACTATCTACTACTAGCTTGCCATGCTTCAAATGAGACGGTACAGCTCTATCAGTTTTCTCGTTGGGCAAAAGCTCATGGGTATTTAGGGGCACAAAAGAAGGAAGACGCTGCAACCGAGTGATGATTGGGTACTTGTTAGCTTCTTTCTATTTCCATTCTTCCGGGCTTATTGGTATTGGTAGTTATTTCAATTGAAGTGCTTATGTGTTTCAATTGAAAGTAAATCCTTTTGTTGTTGCCTGTATACGATAAATAGACGAATAAGTTGCTGCAAAGAATTCTAAGCTCCTAAGGCCACAAATTAATTATACATTTTCAGAGTAGGCATACTTTTTCAGCAGGCATCAATGGCCAATTGCTCGAGTTGTTTGAGCATGACTATGGCCTCTTTTAACAATTTTCTGCTATCGAATCAAATAGACAATCATTTGATCTAATGATGCTCCTGTACTATACTGTTTGTTAAGTGGTGATTGACACGTGCAACTCAGGATTTACAGAAATACTTTTTCACGATAATCATGATCGTGTTTTTCATAAGCCAGGCAAGGACTCCCTGGGCTCTTTCCAGGAAAAACTTCAACTCATCCAGCACACACAAATTCCATTTTTGTTCTCATTCTCACTTTCAATAGTAACATCCTTTCACACGAAGTCAAAAGCAATAGCAAGAATTAAAAGAATAACACAAATCAGAACTGGTGCAGGACACAGCCCAGTTCGATGAATGACACAAACTTCAAATCCTCTGATAATATCTTTGAAATAAATATGGGTTTAAGATTTCTCCAAAATTCTCAGATCTCCGCTCAAGCTGTATGTGGCATGCTAATGGGATTCCATGCATCATAGGCGCTTCACACATGATATGCATGTCAACACTAAAGCACTCCCTCTAAAGCACTCAAAGGAAAACAATTTACAAAAATCATGTCCATATCAGGATGCATCAACATCACTGCTTTCATTCCATTTGCTTCTTTTCTTAGATTTGAGTTTCCTACTTCGATCACAATCTTTAGATGTTTTCTTTCGTTTCACTGGCAGTGATTCTTCATCTTCACCATCCAATGTGTCGATGACACTGTGGGCCATATATGAAGGTAGATCCTCCGCAACGACCGCAGCTTCATCCTTAAAATGAGAATCAAATACAACATTTGAAAGAGGCTGCTTCAAGAATACCGTAGAAAGAAGCAGCCGTGACTTAACATCCCAGAACCGCAAATAGCTATCCAATCCACATGAGGCTAACACCGGAAGCTCGGGATGCCTTGCCATGGATCTTATGCTGCCGGCACCTTTTCCCAAAAAGCATCCTAGCAGTTTCCCTGTACGTATGTCAAAAGAAGCAAGGTCACCAGAGCCATTTCCTACGAATATGGTATTACCATCCAGATCTTCAGCAACTGCTTTGATTGGGGTCTCTCTAAACTCAAATGATATAACTGGTCTCCTCTGAGCAGATATATCATAGAGACGCACCTGATGGTCGTTTGTGCCAGCTACAAATTTACGATGATCATCTTTGCTCAAGAATGTTGCAGATGTAAACCATGTCGGGGTAAATATACCAAGGCTGTTTTTAGCAGGAGACTTCGCATTCCATATCTTAGTGCACGAGTGAAGATCCCAAACATTAACTTCAACTCCCTTCCCTCCAAATAAAGCATATTTTTCATTGCCATCAACCTTTGAACATAATATATTGCCAAAAGCACATACATCCCATGTTTTATCAGGCTT
>TRINITY_DN18381_c0_g1_i2 len=5618 path=[0:0-970 3:971-1013 4:1014-1131 6:1132-1214 7:1215-1337 9:1338-1400 11:1401-1447 12:1448-1452 13:1453-1453 14:1454-1455 15:1456-1537 16:1538-1721 18:1722-1817 19:1818-1903 21:1904-2042 22:2043-2070 24:2071-2149 25:2150-2191 27:2192-2248 38:2249-2304 43:2305-2410 45:2411-2438 46:2439-2536 47:2537-2843 48:2844-2848 49:2849-2856 51:2857-2948 52:2949-3048 53:3049-3052 54:3053-3113 55:3114-3154 56:3155-3193 58:3194-3207 59:3208-3263 60:3264-3265 62:3266-3295 63:3296-3311 65:3312-3388 66:3389-3435 67:3436-3450 69:3451-3521 71:3522-3785 72:3786-3787 73:3788-3816 75:3817-3921 76:3922-4018 77:4019-4034 78:4035-4039 80:4040-4047 81:4048-4106 83:4107-4150 84:4151-4205 86:4206-4212 87:4213-4242 89:4243-4336 90:4337-4410 92:4411-4447 93:4448-4544 94:4545-4635 96:4636-4715 98:4716-4738 99:4739-4818 100:4819-4835 102:4836-4925 103:4926-5014 105:5015-5155 106:5156-5163 108:5164-5271 110:5272-5306 111:5307-5346 112:5347-5486 114:5487-5508 115:5509-5617]
AAAATTTTGATCATAGAAGTATTGGTCTCCTACTATCCATTTGTCCAAATCCTTCCATTTTCTCTAGCGATCGCCTTCTGCTACGTTAAGGGACCTTTTTAAGCAGCAGTTCTCATCTATGGCTTCCTTCCGAGCATTCCTCAACAGTCCAGTTGGGCCGAAAACAACTCATTTTTGGGGTCCTGTTGCTAACTGGGGATTCGTCATCGCTGGGCTGGTGGACATGAAGAAACCTCCGGAAATGATATCTGGCAACATGACTGCAGCTATGTGTGTATATTCTGCATTATTCATGAGGTTTGCATGGATGGTGCAACCACGTAACTATCTACTACTAGCTTGCCATGCTTCAAATGAGACGGTACAGCTCTATCAGTTTTCTCGTTGGGCAAAAGCTCATGGGTATTTAGGGGCACAAAAGAAGGAAGACGCTGCAACCGAGTGATGATTGGGTACTTGTTAGCTTCTTTCTATTTCCATTCTTCCGGGCTTATTGGTATTGGTAGTTATTTCAATTGAAGTGCTTATGTGTTTCAATTGAAAGTAAATCCTTTTGTTGTTGCCTGTATACGATAAATAGACGAATAAGTTGCTGCAAAGAATTCTAAGCTCCTAAGGCCACAAATTAATTATACATTTTCAGAGTAGGCATACTTTTTCAGCAGGCATCAATGGCCAATTGCTCGAGTTGTTTGAGCATGACTATGGCCTCTTTTAACAATTTTCTGCTATCGAATCAAATAGACAATCATTTGATCTAATGATGCTCCTGTACTATACTGTTTGTTAAGTGGTGATTGACACGTGCAACTCAGGATTTACAGAAATACTTTTTCACGATAATCATGATCGTGTTTTTCATAAGCCAGGCAAGGACTCCCTGGGCTCTTTCCAGGAAAAACTTCAACTCATCCAGCACACACAAATTCCATTTTTGTTCTCATTCTCACTTTCAATAGTAACATCCTTTCACACGAAGTCAAAAGCAATAGCAAGAATTAAAAGAATAACACAAATCAGAACTGGTGCAGGACACAGCCCAGTTCGATGAATGACACAAACTTCAAATCCTCTGATAATATCTTTGAAATAAATATGGGTTTAAGATTTCTCCAAAATTCTCAGATCTCCGCTCAAGCTGTATGTGGCATGCTAATGGGATTCCATGCATCATAGGCGCTTCACACATGATATGCATGTCAACACTAAAGCACTCCCTCTAAAGCACTCAAAGGAAAACAATTTACAAAAATCATGTCCATATCAGGATGCATCAACATCACTGCTTTCATTCCATTTGCTTCTTTTCTTAGATTTGAGTTTCCTACTTCGATCACAATCTTTAGATGTTTTCTTTCGTTTCACTGGCAGTGATTCTTCATCTTCACCATCCAATGTGTCGATGACACTGTGGGCCATATATGAAGGTAGATCCTCCGCAACGACCGCAGCTGCTATAATATTTTGCATGAGCGTCAGATAATTTGATCCGACTTCCAACTAGGAAAATACTCACAAAGACAATAACTACATAAACATCATACGGAAATATAGTTGTGAAAAGAACTTCAAAGTCTAAGGTGTCCGTTGTTGGAACGGAGAATGATTGCAAGAAATGACAGACCAGAAATCTCATTGTCCCAGAAGATAGATTGTGAATGTTCCCACAACTGCTTTTACGCAAAGAGACTGACTCTCATTATGGGGTTTCATACTTGAATAGATGATATGATGATCAAATATTCTGATCACCTTTATTTTTGCAAATGGAAAATAGAATTACCAACATGAGCTCCACAAAGATGGATGTCTCATCTTCATGTACGAAATTTTTGCTTTCAAGTACCAAGGAGAATGGCTCGCCCACTAAATTCAATATGATGTCCAACTATTTCAGTGACCTTCAATCATGATTAGTAATGCATAATTTATCTAATGGCAACTTTATCCGAGGTTTTCTTTTTTACATTTTCTAAAAAGATTTTTGGATTTGACAGATTCACATACGTTTTCTAGAAAACCGAGTCCCTTACAAAACTCAAATTCTCCAAGTAATAGTGCAACTTCTACAGTTTTATTGGCTCCTTATGGCTTATGTAGTTCACATGCATAGGAAAATGCTCTTTCAACAACTAATGGTTGTGATTTAATTAAAATATAAGGAAAAATATATTATGAGGGAACGCTAACCTTCATCCTTAAAATGAGAATCAAATACAACATTTGAAAGAGGCTGCTTCAAGAATACCGTAGAAAGAAGCAGCCGTGACTTAACATCCCAGAACCGCAAATAGCTATCCAATCCACATGAGGCTAACACCGGAAGCTCGGGATGCCTTGCCATGGATCTTATGCTGCCGGCACCTTTTCCCAAAAAGCATCCTAGCAGTTTCCCTGTACGTATGTCAAAATAAGCAAGGTCCTACGAAAATGGTATTGCCATCCAGATCTTCAGCAACTGCTTTGATTGGGGTCTCTCTAAACTCAAATGATATAACTGGTCTCCTCTGAGCAGATATATCATAGAGACGCACCTGTTGACGTTGACCAGGAGAAAAAGTTAGATTTCACAGGTTCAGATAAGATTACACATTGATTGGTAAACTAAAAGCTATCTCTATAGGTAGCATTTTATCAAACCAATATTTTTGTGTGGTCGCAAATACACAAGTCAATAGGCAAATAAAATACATAAACAGAATAACTCAAGCAAACCAAGAACAACTTTACCAAGGTCTGACAACTTCCTGTACACAGGTTTATAAGAAAAGCACAATTTTTGTGATTCAGAATTTGGGCTTGTTCGATAACACAAAATAAGAATCTATGGAAAAGTGTCACCTGATGGTTGTTTGTACCAGCTACAAATTTACGATGATCATCTTTGCTCAAGAATGTTGCAGATGTAAACCATGTCGGGGTAAATATACCAAGGCTGTTTTTAGCAGGCTGCAGAAAAACATAGAAATGAATCACGACCATCCCAAATTGCTTCAGGAATCTATACATCTTCATTTGTCTGAATGAATGAAAGATAGAGAGAGCTTACAGACTTCGCATTCCATATCTTAGTGCACGAGTGAAGATCCCAAACATTAACTTCAACTCCCTTCCTGATTTATAAGAAGCGGATATTATCACCTCTCATCCCATGTTTTAGAACTAAATTGATCTTGTGTAAAATAATTAAGGGCATATGAAGCATACCCTCCAAATAAAGCATATTTTTCATTGCCATCAACCTTTGAACATAATATATTGCCAGTAGCACATACATCCCATGTTTTATCAGGCTTACCGGAGACAGTAGCATGCCCAGTTTTTGGTACTTCAAAGGATTTCAGGTTTGCATGTCCTTTAGTTGAGCATGTAAGTAAGGTGCATGACCTAATTGATAGCATCAACAAATCAATAAGAGTAAGAATAAAGAATACAAGACTAAATGAAACGCGCAACAAAGTAGTACTGTGGCACCTCAGAAAATGAAGGAAACTTGATTGCCATTTAGTTAGGTCTTAAAATGATGTGAGTTTCTCATCACTATCATTCTTATATTACAGTAAATAACATGGTTGTGATTTTCTCATCATTATCATTCTTATATTACAGTAAATGACATGGTCAGGTGTTAACTTTCTGATTAAATCTAAAGAAAACTAAAACGGGCATATTTTTCAGGCATGCGAACTTAACCTGAAAATTTAATATATTTCTAATGTCACTCACACAACCATGCTCCGATAAAATCCAAAACAAAAAATAAACCCAAATTCAGTATTGAAACCTGGTTGATGGTCCCATCCCCGGTCTTTTGAAGATATGCAACCCAACCACGTTATCATCATCAGATTGGGGATCAGTACGACTACCATTCGCAATGGAAACACGAAGTTCACCACTAAGAGGACTAAGCACTTCAATCTGTAGAAATTTTTTCCGGGAAGAAATGAAATTAGAACACCAAAAAAACATAGTATGTGAAAGTGGTCAATATATTCATTATCCTGGGACAACTCACCACATCACTTTTCCTTGAAACGGCCAACAGCTGCAATAAATTTGAGAAAATTAGTTAGAAGTTCAAACTTCAAACTGCAATAAACAGATACTATGGAAGTATGGATTGATCTGTATATAAAAATAAATCGCCGCTCAGATTATGAAAATTGACCACATAAATTTTGAAGGTACAGAGGCAGGTTTAATGCACCAAATACATGCTTGGGATCATCCAAAATTCCAAACTAAAAAACAGTTAAAGCAGATAACTTTATTTTTTATTATATTTTTTTTATACTTATTATGTAAGGCTTCCCAAGGACACTGCTTCAGGAGGTCCTAAGGCTTCTTTGGAATTCCTCTCTTTTATAATTCTAAAGTTAAACACAACAAAAATTTACTTCTGGAATCAATATATTTTCATAAGCACTCTTTTGATATGCATGCATGATTAACAAACTCAAATCATAGCTTAGATTCCCAGTTAGCAAATACTCGAACTATTGCACTTTAATAACCGTATGTACCTATAAATGAAAAAAACTTGCGTCTTCAAATCAATATGAAACGTAATGAAAAATACGTGTCTTTTTCACACAACCCATATACTACATGCATACAATTCACGTTTTTAGCAATTTTTTAGTTTTAAACATCAGGAAAGATATTTTAAAACAAGAAATAATATATTTTTCTAATTTTATGACACAAATTATATAGTATATAGAATTATTCGAACATACTTTTACACAAAAACCATATTAAATCCGTCCATACTGTACGGAGTTCTTTTTCCATCTTGTATTTTACAAACTATGCTTAGAACAATAAAAAAAGGACAAGCTCAAGAGCCCATTTTTACAATAAATCAATTTAAACCATTAAGTATCCAACTGACTTCAGGGTCCATTATCAGTCAATTGATGAACTTTCAACACATCGAACACCACGCAAGTAGGCAAAATTACGAGAACCAGAGATGCATACAAATATCACATCACGTATAGAAGTCAGACAGCTATAAAAAATAATACACTCGAGAGACGAACGATAATAACATGCCCGAACCAAAGCACTTTATTTCCCAATAAGCTGACTTTGGGGTCCCTTGATAAATTACTAATACATAGAAGACCACACGAATTGGCAAATTACGACAGCTGGTGAGACACATACAAACATAGATTATAAAATTCAATATACCCAACAAATGAGGGACAATAACACACCCGAAATAAGTACACTATTTCCAAATAACTTAAACGAATCAATTAATTCATACAAAGCTACTAAATTATCCAAACGTACAGGGTCATATTCGCTGTCGTTTGTAGAAACTGCGAGTACACATCTAGAAGATTCCGGCTCGCCCCACCTCTCAACCACCGCCGGGCCTCCGCCTTGCTTAGCTCGAGCTTCAACAACTTTAATTAGACCAAGCACGTCGAATGTTAGGGCTCGAAGCGGGGGACAACCCGGGGTCTCAACAGTGGTTGCCCGCGGCATCTTTTGTATAAATATGTATGTGATATATATGTATGTATATATAGAGAGAGAAACGGCAGCTGGGGTTTGGGACTGAAGGAGGCTGAGGCTGAGGCGGCGGCGGCAGAGGCCAT
>TRINITY_DN18381_c0_g1_i3 len=1261 path=[1:0-197 3:198-240 5:241-357 6:358-440 8:441-554 9:555-617 10:618-667 12:668-672 13:673-673 14:674-675 27:676-732 38:733-788 43:789-894 44:895-936 46:937-1034 48:1035-1039 50:1040-1047 51:1048-1139 53:1140-1143 54:1144-1204 59:1205-1260]
TGCTCCTGTACATTACTGTTTGTTAAGTGGTGACTACTCGGGATTTACAGAAATATGTTGTCCCGATAATCAGGATTGTGTTTTTCATAAGCCAGGCAAGGATACCCTGGGGTCTTTCCAGGAAAAACCACAACTTATCCAGCACACACAAATTCCATTTTTTGTTCTCATTCTCACTTTCAATGGTAACATCCTTTTACACGAAGTCAAAAGCAATAGCAAGAATTAAAAGAATAACACATCAGAACTGGTGCAGGACACAGAACCATGTTCGATGAATGACATAAACTTCAAATCCTCTGATAATATCTCGACATAAATATGGATTTAAGATTTCTCCAACACTCTCAGATCTCCACTCAAGCTGTATGTGGCATGCTAATGGGATTCCATGCATCATAGGCGCTTCACACATGATATGCATGTCAACACTAAAGCACTACCTTCAAAGGAAAACAATTTACTAAAATCATGTCCGTATCAGGATGCATCAGCATCATTGCCTTCATTCCTTTTGCTTCTTTTCTTAGATTTGACTTTCCTACTTCGATCACGATCTTTAGATGTTTTCTTTCGTTTCACTGGCAGTGATTCTTCATCTTCACCATCCAATGTGTCAATGACACTGTGGGCCGTATATGAAGGTAGATCCTCTGCAGGGACGACCACAGCTGCTTCATCCTTAAAATGAGAATCAAATACAACATTTGAAAGAGGCTGCTTCAAGAATACCGTAGAAAGAAGCAGCCGTGACTTAACATCCCAGAACCGCAAATAGCTATCCAATCCACATGAGGCTAACACCGGAAGCTCGGGATGCCTTGCCATGGATCTTATGCTGCCGGCACCTTTTCCCAAAAAGCATCCTAGCAGTTTCCCTGTACGTATGTCAAAAGAAGCAAGGTCACCAGAGCCATTTCCTACGAATATGGTATTACCATCCAGATCTTCAGCAACTGCTTTGATTGGGGTCTCTCTAAACTCAAATGATATAACTGGTCTCCTCTGAGCAGATATATCATAGAGACGCACCTGATGGTCGTTTGTGCCAGCTACAAATTTACGATGATCATCTTTGCTCAAGAATGTTGCAGATGTAAACCATGTCGGGGTAAATATACCAAGGCTGTTTTTAGCAGGAGACTTCGCATTCCATATCTTAGTGCACGAGTGAAGATCCCAAACATTAACTTCAACTCCCTTCCCTCCAAATAAAGCATATTTTTCATTGCCATCAACCTTTGAACATAATATATTGCCA
>TRINITY_DN18381_c0_g1_i6 len=3627 path=[0:0-970 3:971-1013 4:1014-1131 6:1132-1214 7:1215-1337 9:1338-1400 11:1401-1447 12:1448-1452 27:1453-1509 28:1510-1632 29:1633-1648 31:1649-1695 32:1696-1756 34:1757-1809 36:1810-1839 37:1840-1843 38:1844-1899 39:1900-2055 41:2056-2056 42:2057-2066 43:2067-2172 45:2173-2200 46:2201-2298 47:2299-2605 48:2606-2610 49:2611-2618 51:2619-2710 52:2711-2810 53:2811-2814 54:2815-2875 55:2876-2916 56:2917-2955 58:2956-2969 59:2970-3025 60:3026-3027 62:3028-3057 63:3058-3073 65:3074-3150 72:3151-3152 73:3153-3181 75:3182-3286 77:3287-3302 79:3303-3307 80:3308-3315 111:3316-3355 112:3356-3495 114:3496-3517 115:3518-3626]
AAAATTTTGATCATAGAAGTATTGGTCTCCTACTATCCATTTGTCCAAATCCTTCCATTTTCTCTAGCGATCGCCTTCTGCTACGTTAAGGGACCTTTTTAAGCAGCAGTTCTCATCTATGGCTTCCTTCCGAGCATTCCTCAACAGTCCAGTTGGGCCGAAAACAACTCATTTTTGGGGTCCTGTTGCTAACTGGGGATTCGTCATCGCTGGGCTGGTGGACATGAAGAAACCTCCGGAAATGATATCTGGCAACATGACTGCAGCTATGTGTGTATATTCTGCATTATTCATGAGGTTTGCATGGATGGTGCAACCACGTAACTATCTACTACTAGCTTGCCATGCTTCAAATGAGACGGTACAGCTCTATCAGTTTTCTCGTTGGGCAAAAGCTCATGGGTATTTAGGGGCACAAAAGAAGGAAGACGCTGCAACCGAGTGATGATTGGGTACTTGTTAGCTTCTTTCTATTTCCATTCTTCCGGGCTTATTGGTATTGGTAGTTATTTCAATTGAAGTGCTTATGTGTTTCAATTGAAAGTAAATCCTTTTGTTGTTGCCTGTATACGATAAATAGACGAATAAGTTGCTGCAAAGAATTCTAAGCTCCTAAGGCCACAAATTAATTATACATTTTCAGAGTAGGCATACTTTTTCAGCAGGCATCAATGGCCAATTGCTCGAGTTGTTTGAGCATGACTATGGCCTCTTTTAACAATTTTCTGCTATCGAATCAAATAGACAATCATTTGATCTAATGATGCTCCTGTACTATACTGTTTGTTAAGTGGTGATTGACACGTGCAACTCAGGATTTACAGAAATACTTTTTCACGATAATCATGATCGTGTTTTTCATAAGCCAGGCAAGGACTCCCTGGGCTCTTTCCAGGAAAAACTTCAACTCATCCAGCACACACAAATTCCATTTTTGTTCTCATTCTCACTTTCAATAGTAACATCCTTTCACACGAAGTCAAAAGCAATAGCAAGAATTAAAAGAATAACACAAATCAGAACTGGTGCAGGACACAGCCCAGTTCGATGAATGACACAAACTTCAAATCCTCTGATAATATCTTTGAAATAAATATGGGTTTAAGATTTCTCCAAAATTCTCAGATCTCCGCTCAAGCTGTATGTGGCATGCTAATGGGATTCCATGCATCATAGGCGCTTCACACATGATATGCATGTCAACACTAAAGCACTCCCTCTAAAGCACTCAAAGGAAAACAATTTACAAAAATCATGTCCATATCAGGATGCATCAACATCACTGCTTTCATTCCATTTGCTTCTTTTCTTAGATTTGAGTTTCCTACTTCGATCACAATCTTTAGATGTTTTCTTTCGTTTCACTGGCAGTGATTCTTCATCTTCACCATCCAATGTGTCGATGACACTGTGGGCCATATATGAAGGTAGATCCTCCGCAACGACCGCAGCTTCATCCTTAAAATGAGAATCAAATACAACATTTGAAAGAGGCTGCTTCAAGAATACCTGCATTCAGAAATTGTAAAACAGCTTAAAAAAAATTTCAAACAAGGAACTCAAAGTCCAAAACTCAAAACATTAAAATACAACCACTGCTTTTCAACTCAATTTTCTTCAGAACTTCAATTGATCCAGTGAGCTTCACGTTAGAAGGTAAGCAAGGGAGTATTTTCTACCGTTACACTTCATAATAAGAAGCTCAGTCACAATCGAATCTAAGTGTTTCTTAATCATTAACAAACATGGTGCAACCCCACAAGAAAATGCGAATTAAACAAAAATATATCAGGGAACTGTTTATTATCAAAAACGGATGTGTAAGAATAGTATGAGAACAAACCGTAGAAAGAAGCAGCCGTGACTTAACATCCCAGAACCGCAAATAGCTATCCAATCCTGGGAAAAAAGTATTAAAGTGCAGCATTCAGTGACAGCTAAAACAGAGAATTGTTAATGGTAAAGGGGCCATTTCTTACAATGTTACAGTCATGCATCCACCAAAAAAACAATTCAATCAAGCTGATTAATCAATTCTTTCTTATAAATCTTAGCCACATACTCACCACATGAGGCTAACACCGGAAGCTCGGGATGCCTTGCCATGGATCTTATGCTGCCGGCACCTTTTCCCAAAAAGCATCCTAGCAGTTTCCCTGTACGTATGTCAAAATAAGCAAGGTCCTACGAAAATGGTATTGCCATCCAGATCTTCAGCAACTGCTTTGATTGGGGTCTCTCTAAACTCAAATGATATAACTGGTCTCCTCTGAGCAGATATATCATAGAGACGCACCTGTTGACGTTGACCAGGAGAAAAAGTTAGATTTCACAGGTTCAGATAAGATTACACATTGATTGGTAAACTAAAAGCTATCTCTATAGGTAGCATTTTATCAAACCAATATTTTTGTGTGGTCGCAAATACACAAGTCAATAGGCAAATAAAATACATAAACAGAATAACTCAAGCAAACCAAGAACAACTTTACCAAGGTCTGACAACTTCCTGTACACAGGTTTATAAGAAAAGCACAATTTTTGTGATTCAGAATTTGGGCTTGTTCGATAACACAAAATAAGAATCTATGGAAAAGTGTCACCTGATGGTTGTTTGTACCAGCTACAAATTTACGATGATCATCTTTGCTCAAGAATGTTGCAGATGTAAACCATGTCGGGGTAAATATACCAAGGCTGTTTTTAGCAGGCTGCAGAAAAACATAGAAATGAATCACGACCATCCCAAATTGCTTCAGGAATCTATACATCTTCATTTGTCTGAATGAATGAAAGATAGAGAGAGCTTACAGACTTCGCATTCCATATCTTAGTGCACGAGTGAAGATCCCAAACATTAACTTCAACTCCCTTCCTGATTTATAAGAAGCGGATATTATCACCTCTCATCCCATGTTTTAGAACTAAATTGATCTTGTGTAAAATAATTAAGGGCATATGAAGCATACCCTCCAAATAAAGCATATTTTTCATTGCCATCAACCTTTGAACATAATATATTGCCAGTAGCACATACATCCCATGTTTTATCAGGCTTACCGGAGACAGTAGCATGCCCAGTTTTTGGTACTTCAAAGGATTTCAGGTTTGCATGTCCTTTAGTTGAGCATGTAAGTAAGGTGCATGACCTGGTTGATGGTCCCATCCCCGGTCTTTTGAAGATATGCAACCCAACCACGTTATCATCATCAGATTGGGGATCAGTACGACTACCATTCGCAATGGAAACACGAAGTTCACCACTAAGAGGACTAAGCACTTCAATCACATCACTTTTCCTTGCAACAGCCAACAGAGGGTCATATTCGCTGTCGTTTGTAGAAACTGCGAGTACACATCTAGAAGATTCCGGCTCGCCCCACCTCTCAACCACCGCCGGGCCTCCGCCTTGCTTAGCTCGAGCTTCAACAACTTTAATTAGACCAAGCACGTCGAATGTTAGGGCTCGAAGCGGGGGACAACCCGGGGTCTCAACAGTGGTTGCCCGCGGCATCTTTTGTATAAATATGTATGTGATATATATGTATGTATATATAGAGAGAGAAACGGCAGCTGGGGTTTGGGACTGAAGGAGGCTGAGGCTGAGGCGGCGGCGGCAGAGGCCAT
>TRINITY_DN18381_c0_g1_i13 len=1062 path=[1:0-197 3:198-240 5:241-357 6:358-440 8:441-554 9:555-617 10:618-667 12:668-672 13:673-673 14:674-675 27:676-732 38:733-788 39:789-944 40:945-945 42:946-955 43:956-1061]
TGCTCCTGTACATTACTGTTTGTTAAGTGGTGACTACTCGGGATTTACAGAAATATGTTGTCCCGATAATCAGGATTGTGTTTTTCATAAGCCAGGCAAGGATACCCTGGGGTCTTTCCAGGAAAAACCACAACTTATCCAGCACACACAAATTCCATTTTTTGTTCTCATTCTCACTTTCAATGGTAACATCCTTTTACACGAAGTCAAAAGCAATAGCAAGAATTAAAAGAATAACACATCAGAACTGGTGCAGGACACAGAACCATGTTCGATGAATGACATAAACTTCAAATCCTCTGATAATATCTCGACATAAATATGGATTTAAGATTTCTCCAACACTCTCAGATCTCCACTCAAGCTGTATGTGGCATGCTAATGGGATTCCATGCATCATAGGCGCTTCACACATGATATGCATGTCAACACTAAAGCACTACCTTCAAAGGAAAACAATTTACTAAAATCATGTCCGTATCAGGATGCATCAGCATCATTGCCTTCATTCCTTTTGCTTCTTTTCTTAGATTTGACTTTCCTACTTCGATCACGATCTTTAGATGTTTTCTTTCGTTTCACTGGCAGTGATTCTTCATCTTCACCATCCAATGTGTCAATGACACTGTGGGCCGTATATGAAGGTAGATCCTCTGCAGGGACGACCACAGCTGCTTCATCCTTAAAATGAGAATCAAATACAACATTTGAAAGAGGCTGCTTCAAGAATACCGTAGAAAGAAGCAGCCGTGACTTAACATCCCAGAACCGCAAATAGCTATCCAATCCTGGGAAAAAAGTATTAAAGTGCAGCATTCAGTGACAGCTAAAACAGAGAATTGTTAATGGTAAAGGGGCCATTTCTTACAATGTTACAGTCATGCATCCACCAAAAAAACAATTCAATCAAGCTGATTAATCAATTCTTTCTTATAAATCTTAGCCGCATACTCACCACATGAGGCTAACACCGGAAGCTCGGGATGCCTTGCCATGGATCTTATGCTGCCGGCACCTTTTCCCAAAAAGCATCCTAGCAGTTTCCCTGTACGTATGTCAAAA
>TRINITY_DN18381_c0_g1_i1 len=1045 path=[2:0-112 14:113-114 27:115-171 28:172-294 30:295-310 31:311-357 33:358-429 34:430-482 35:483-512 37:513-516 38:517-572 43:573-678 44:679-720 46:721-818 48:819-823 50:824-831 51:832-923 53:924-927 54:928-988 59:989-1044]
ATTTTAGTAGTGTGCTAATAGAAGGCTGCTATTAAATTTTAAATGGGGTGCTAATAGAAATAATGGGTGTACCAATAGAAACACACAAAAATATATTATGTGGGAACACTAACCTTCATCCTTAAAATGAGAATCAAATACAACATTTGAAAGAGGCTGCTTCAAGAATACCTGCATTCAGAAATTGTAAAACAGCTTAAAAAAAATTTCAAACAAGGAACTCAAAGTCCAAAACTCAAAACATTAAAATACAACCACTGCTTTTCAACTCAATTTTCTTCAGAACTTCAATTGAACCAGTGAGTTTCACTTTAGAAGGTAAGCAAGGGAGTATTTTCTACCGTTACACTTCATAATATGAAGCTCAGTCACAATCCTTGGGAAACGAATCTAGTGTTTCTTAATCATGAACAAACATGGTGCAACCCGACACAAGAAAATGCGAATTAAACAAAAATATATCAGGGAACTGTTTATTATCAATAACGGATGTGTAAGAATAATATGAGAACGAACCGTAGAAAGAAGCAGCCGTGACTTAACATCCCAGAACCGCAAATAGCTATCCAATCCACATGAGGCTAACACCGGAAGCTCGGGATGCCTTGCCATGGATCTTATGCTGCCGGCACCTTTTCCCAAAAAGCATCCTAGCAGTTTCCCTGTACGTATGTCAAAAGAAGCAAGGTCACCAGAGCCATTTCCTACGAATATGGTATTACCATCCAGATCTTCAGCAACTGCTTTGATTGGGGTCTCTCTAAACTCAAATGATATAACTGGTCTCCTCTGAGCAGATATATCATAGAGACGCACCTGATGGTCGTTTGTGCCAGCTACAAATTTACGATGATCATCTTTGCTCAAGAATGTTGCAGATGTAAACCATGTCGGGGTAAATATACCAAGGCTGTTTTTAGCAGGAGACTTCGCATTCCATATCTTAGTGCACGAGTGAAGATCCCAAACATTAACTTCAACTCCCTTCCCTCCAAATAAAGCATATTTTTCATTGCCATCAACCTTTGAACATAATATATTGCCA
>TRINITY_DN18381_c0_g1_i8 len=4565 path=[0:0-970 3:971-1013 4:1014-1131 6:1132-1214 7:1215-1337 9:1338-1400 11:1401-1447 12:1448-1452 13:1453-1453 14:1454-1455 15:1456-1537 16:1538-1721 18:1722-1817 19:1818-1903 21:1904-2042 22:2043-2070 24:2071-2149 25:2150-2191 27:2192-2248 38:2249-2304 43:2305-2410 45:2411-2438 46:2439-2536 47:2537-2843 48:2844-2848 49:2849-2856 51:2857-2948 54:2949-3009 59:3010-3065 60:3066-3067 62:3068-3097 63:3098-3113 65:3114-3190 66:3191-3237 67:3238-3252 69:3253-3323 71:3324-3587 72:3588-3589 73:3590-3618 75:3619-3723 76:3724-3820 77:3821-3836 79:3837-3841 80:3842-3849 81:3850-3908 82:3909-3952 84:3953-4007 85:4008-4014 87:4015-4044 88:4045-4082 90:4083-4156 91:4157-4193 93:4194-4290 95:4291-4381 96:4382-4461 97:4462-4484 99:4485-4564]
AAAATTTTGATCATAGAAGTATTGGTCTCCTACTATCCATTTGTCCAAATCCTTCCATTTTCTCTAGCGATCGCCTTCTGCTACGTTAAGGGACCTTTTTAAGCAGCAGTTCTCATCTATGGCTTCCTTCCGAGCATTCCTCAACAGTCCAGTTGGGCCGAAAACAACTCATTTTTGGGGTCCTGTTGCTAACTGGGGATTCGTCATCGCTGGGCTGGTGGACATGAAGAAACCTCCGGAAATGATATCTGGCAACATGACTGCAGCTATGTGTGTATATTCTGCATTATTCATGAGGTTTGCATGGATGGTGCAACCACGTAACTATCTACTACTAGCTTGCCATGCTTCAAATGAGACGGTACAGCTCTATCAGTTTTCTCGTTGGGCAAAAGCTCATGGGTATTTAGGGGCACAAAAGAAGGAAGACGCTGCAACCGAGTGATGATTGGGTACTTGTTAGCTTCTTTCTATTTCCATTCTTCCGGGCTTATTGGTATTGGTAGTTATTTCAATTGAAGTGCTTATGTGTTTCAATTGAAAGTAAATCCTTTTGTTGTTGCCTGTATACGATAAATAGACGAATAAGTTGCTGCAAAGAATTCTAAGCTCCTAAGGCCACAAATTAATTATACATTTTCAGAGTAGGCATACTTTTTCAGCAGGCATCAATGGCCAATTGCTCGAGTTGTTTGAGCATGACTATGGCCTCTTTTAACAATTTTCTGCTATCGAATCAAATAGACAATCATTTGATCTAATGATGCTCCTGTACTATACTGTTTGTTAAGTGGTGATTGACACGTGCAACTCAGGATTTACAGAAATACTTTTTCACGATAATCATGATCGTGTTTTTCATAAGCCAGGCAAGGACTCCCTGGGCTCTTTCCAGGAAAAACTTCAACTCATCCAGCACACACAAATTCCATTTTTGTTCTCATTCTCACTTTCAATAGTAACATCCTTTCACACGAAGTCAAAAGCAATAGCAAGAATTAAAAGAATAACACAAATCAGAACTGGTGCAGGACACAGCCCAGTTCGATGAATGACACAAACTTCAAATCCTCTGATAATATCTTTGAAATAAATATGGGTTTAAGATTTCTCCAAAATTCTCAGATCTCCGCTCAAGCTGTATGTGGCATGCTAATGGGATTCCATGCATCATAGGCGCTTCACACATGATATGCATGTCAACACTAAAGCACTCCCTCTAAAGCACTCAAAGGAAAACAATTTACAAAAATCATGTCCATATCAGGATGCATCAACATCACTGCTTTCATTCCATTTGCTTCTTTTCTTAGATTTGAGTTTCCTACTTCGATCACAATCTTTAGATGTTTTCTTTCGTTTCACTGGCAGTGATTCTTCATCTTCACCATCCAATGTGTCGATGACACTGTGGGCCATATATGAAGGTAGATCCTCCGCAACGACCGCAGCTGCTATAATATTTTGCATGAGCGTCAGATAATTTGATCCGACTTCCAACTAGGAAAATACTCACAAAGACAATAACTACATAAACATCATACGGAAATATAGTTGTGAAAAGAACTTCAAAGTCTAAGGTGTCCGTTGTTGGAACGGAGAATGATTGCAAGAAATGACAGACCAGAAATCTCATTGTCCCAGAAGATAGATTGTGAATGTTCCCACAACTGCTTTTACGCAAAGAGACTGACTCTCATTATGGGGTTTCATACTTGAATAGATGATATGATGATCAAATATTCTGATCACCTTTATTTTTGCAAATGGAAAATAGAATTACCAACATGAGCTCCACAAAGATGGATGTCTCATCTTCATGTACGAAATTTTTGCTTTCAAGTACCAAGGAGAATGGCTCGCCCACTAAATTCAATATGATGTCCAACTATTTCAGTGACCTTCAATCATGATTAGTAATGCATAATTTATCTAATGGCAACTTTATCCGAGGTTTTCTTTTTTACATTTTCTAAAAAGATTTTTGGATTTGACAGATTCACATACGTTTTCTAGAAAACCGAGTCCCTTACAAAACTCAAATTCTCCAAGTAATAGTGCAACTTCTACAGTTTTATTGGCTCCTTATGGCTTATGTAGTTCACATGCATAGGAAAATGCTCTTTCAACAACTAATGGTTGTGATTTAATTAAAATATAAGGAAAAATATATTATGAGGGAACGCTAACCTTCATCCTTAAAATGAGAATCAAATACAACATTTGAAAGAGGCTGCTTCAAGAATACCGTAGAAAGAAGCAGCCGTGACTTAACATCCCAGAACCGCAAATAGCTATCCAATCCACATGAGGCTAACACCGGAAGCTCGGGATGCCTTGCCATGGATCTTATGCTGCCGGCACCTTTTCCCAAAAAGCATCCTAGCAGTTTCCCTGTACGTATGTCAAAATAAGCAAGGTCCTACGAAAATGGTATTGCCATCCAGATCTTCAGCAACTGCTTTGATTGGGGTCTCTCTAAACTCAAATGATATAACTGGTCTCCTCTGAGCAGATATATCATAGAGACGCACCTGTTGACGTTGACCAGGAGAAAAAGTTAGATTTCACAGGTTCAGATAAGATTACACATTGATTGGTAAACTAAAAGCTATCTCTATAGGTAGCATTTTATCAAACCAATATTTTTGTGTGGTCGCAAATACACAAGTCAATAGGCAAATAAAATACATAAACAGAATAACTCAAGCAAACCAAGAACAACTTTACCAAGGTCTGACAACTTCCTGTACACAGGTTTATAAGAAAAGCACAATTTTTGTGATTCAGAATTTGGGCTTGTTCGATAACACAAAATAAGAATCTATGGAAAAGTGTCACCTGATGGTTGTTTGTACCAGCTACAAATTTACGATGATCATCTTTGCTCAAGAATGTTGCAGATGTAAACCATGTCGGGGTAAATATACCAAGGCTGTTTTTAGCAGGTTCGCATTCCATATCTTAGTGCACGAGTGAAGATCCCAAACATTAACTTCAACTCCCTTCCCTCCAAATAAAGCATATTTTTCATTGCCATCAACCTTTGAACATAATATATTGCCAGTAGCACATACATCCCATGTTTTATCAGGCTTACCGGAGACAGTAGCATGCCCAGTTTTTGGTACTTCAAAGGATTTCAGGTTTGCATGTCCTTTAGTTGAGCATGTAAGTAAGGTGCATGACCTAATTGATAGCATCAACAAATCAATAAGAGTAAGAATAAAGAATACAAGACTAAATGAAACGCGCAACAAAGTAGTACTGTGGCACCTCAGAAAATGAAGGAAACTTGATTGCCATTTAGTTAGGTCTTAAAATGATGTGAGTTTCTCATCACTATCATTCTTATATTACAGTAAATAACATGGTTGTGATTTTCTCATCATTATCATTCTTATATTACAGTAAATGACATGGTCAGGTGTTAACTTTCTGATTAAATCTAAAGAAAACTAAAACGGGCATATTTTTCAGGCATGCGAACTTAACCTGAAAATTTAATATATTTCTAATGTCACTCACACAACCATGCTCCGATAAAATCCAAAACAAAAAATAAACCCAAATTCAGTATTGAAACCTGGTTGATGGTCCCATCCCCGGTCTTTTGAAGATATGCAACCCAACCACGTTATCATCATCAGATTGGGGATCAGTACGACTACCATTCGCAATGGAAACACGAAGTTCACCACTAAGAGGACTAAGCACTTCAATCTGTAGAAATTTTTTCCGGGAAGAAATGAAATTAGAACACCAAAAAAACATAGTATGTGAAAGTGGTCAATATATTCATTATCCTGGGACAACTCACCACATCACTTTTCCTTGCAACAGCCAACAGCTGCAATAAATTTGAGAAAATTAGTTAGAAGTTCAAACTTCAAACTGCAATAAACAGATGCTATGGAAGTATGGATTGATCTGCATATACAAATAAATCGTCTCTCAGATTATGAAAATTGACCACATAAATTTTGAAGGTACAGAGGCAGGTTTAATACACCATATACATGCTTGGGATCATCCAAAATTCCAAGGACACTAAGGCTTCCCAAGGACACTGCCTCAGGAGGCCCTAAGGCTTCTTTGGAATTCCTCTCTTTTATAATTCTAAAGTTAAACACAACAAAAATTTACTTCTGGAATCAGTATATTTTCACAAGCACTCTCTTGATATACATACACGATTAACAAACTCAAATCATAGCTTAGATTCCCAGTTAGCAAATACTCGAACTATTGCACTTTAATAACCGTATGTACCTATAAATGAAAAAAACTTACGTCTTCAAATCGATATGAAACGTAATGAAAAATACGCGTCGTTTTCACACAACCCATATACTATATGTATACAATTCACATTTTTAGCCATTTTTTAGTTTTAAACATCAGGAAAGATATTTTAAAACAAGAAATAATATATTTTTCTAATTTTATGACACAAATTATAAAGTATATAGAATTATTGGAACGTACTTTTACACAAAAACCATATTAAATCCGTCCATACTGTACGGAGTTCTTTTTCCATCTTGTATTTTACAAACTATGCT
>TRINITY_DN18381_c0_g1_i17 len=1689 path=[1:0-197 3:198-240 5:241-357 6:358-440 8:441-554 9:555-617 10:618-667 12:668-672 27:673-729 28:730-852 29:853-868 31:869-915 32:916-976 34:977-1029 36:1030-1059 37:1060-1063 38:1064-1119 39:1120-1275 41:1276-1276 42:1277-1286 43:1287-1392 45:1393-1420 46:1421-1518 48:1519-1523 49:1524-1531 51:1532-1623 53:1624-1627 54:1628-1688]
TGCTCCTGTACATTACTGTTTGTTAAGTGGTGACTACTCGGGATTTACAGAAATATGTTGTCCCGATAATCAGGATTGTGTTTTTCATAAGCCAGGCAAGGATACCCTGGGGTCTTTCCAGGAAAAACCACAACTTATCCAGCACACACAAATTCCATTTTTTGTTCTCATTCTCACTTTCAATGGTAACATCCTTTTACACGAAGTCAAAAGCAATAGCAAGAATTAAAAGAATAACACATCAGAACTGGTGCAGGACACAGAACCATGTTCGATGAATGACATAAACTTCAAATCCTCTGATAATATCTCGACATAAATATGGATTTAAGATTTCTCCAACACTCTCAGATCTCCACTCAAGCTGTATGTGGCATGCTAATGGGATTCCATGCATCATAGGCGCTTCACACATGATATGCATGTCAACACTAAAGCACTACCTTCAAAGGAAAACAATTTACTAAAATCATGTCCGTATCAGGATGCATCAGCATCATTGCCTTCATTCCTTTTGCTTCTTTTCTTAGATTTGACTTTCCTACTTCGATCACGATCTTTAGATGTTTTCTTTCGTTTCACTGGCAGTGATTCTTCATCTTCACCATCCAATGTGTCAATGACACTGTGGGCCGTATATGAAGGTAGATCCTCTGCAGGGACGACCACAGCTTCATCCTTAAAATGAGAATCAAATACAACATTTGAAAGAGGCTGCTTCAAGAATACCTGCATTCAGAAATTGTAAAACAGCTTAAAAAAAATTTCAAACAAGGAACTCAAAGTCCAAAACTCAAAACATTAAAATACAACCACTGCTTTTCAACTCAATTTTCTTCAGAACTTCAATTGATCCAGTGAGCTTCACGTTAGAAGGTAAGCAAGGGAGTATTTTCTACCGTTACACTTCATAATAAGAAGCTCAGTCACAATCGAATCTAAGTGTTTCTTAATCATTAACAAACATGGTGCAACCCCACAAGAAAATGCGAATTAAACAAAAATATATCAGGGAACTGTTTATTATCAAAAACGGATGTGTAAGAATAGTATGAGAACAAACCGTAGAAAGAAGCAGCCGTGACTTAACATCCCAGAACCGCAAATAGCTATCCAATCCTGGGAAAAAAGTATTAAAGTGCAGCATTCAGTGACAGCTAAAACAGAGAATTGTTAATGGTAAAGGGGCCATTTCTTACAATGTTACAGTCATGCATCCACCAAAAAAACAATTCAATCAAGCTGATTAATCAATTCTTTCTTATAAATCTTAGCCACATACTCACCACATGAGGCTAACACCGGAAGCTCGGGATGCCTTGCCATGGATCTTATGCTGCCGGCACCTTTTCCCAAAAAGCATCCTAGCAGTTTCCCTGTACGTATGTCAAAATAAGCAAGGTCCTACGAAAATGGTATTGCCATCCAGATCTTCAGCAACTGCTTTGATTGGGGTCTCTCTAAACTCAAATGATATAACTGGTCTCCTCTGAGCAGATATATCATAGAGACGCACCTGATGGTTGTTTGTACCAGCTACAAATTTACGATGATCATCTTTGCTCAAGAATGTTGCAGATGTAAACCATGTCGGGGTAAATATACCAAGGCTGTTTTTAGCAGGAGACTTCGCATTCCATATCTTAGTGCACGAGTGAAGATCCCAAACATTAACTTCAACTCCCTTCC
>TRINITY_DN18381_c0_g1_i4 len=5595 path=[0:0-970 3:971-1013 4:1014-1131 6:1132-1214 7:1215-1337 9:1338-1400 11:1401-1447 12:1448-1452 13:1453-1453 14:1454-1455 15:1456-1537 16:1538-1721 18:1722-1817 19:1818-1903 21:1904-2042 22:2043-2070 24:2071-2149 25:2150-2191 27:2192-2248 38:2249-2304 43:2305-2410 45:2411-2438 46:2439-2536 47:2537-2843 48:2844-2848 49:2849-2856 51:2857-2948 54:2949-3009 55:3010-3050 57:3051-3088 58:3089-3102 59:3103-3158 61:3159-3160 62:3161-3190 64:3191-3206 65:3207-3283 66:3284-3330 68:3331-3345 69:3346-3416 70:3417-3498 71:3499-3762 72:3763-3764 74:3765-3793 75:3794-3898 76:3899-3995 77:3996-4011 78:4012-4016 80:4017-4024 81:4025-4083 83:4084-4127 84:4128-4182 86:4183-4189 87:4190-4219 89:4220-4313 90:4314-4387 92:4388-4424 93:4425-4521 94:4522-4612 96:4613-4692 98:4693-4715 99:4716-4795 100:4796-4812 102:4813-4902 103:4903-4991 105:4992-5132 106:5133-5140 108:5141-5248 110:5249-5283 111:5284-5323 112:5324-5463 114:5464-5485 115:5486-5594]
AAAATTTTGATCATAGAAGTATTGGTCTCCTACTATCCATTTGTCCAAATCCTTCCATTTTCTCTAGCGATCGCCTTCTGCTACGTTAAGGGACCTTTTTAAGCAGCAGTTCTCATCTATGGCTTCCTTCCGAGCATTCCTCAACAGTCCAGTTGGGCCGAAAACAACTCATTTTTGGGGTCCTGTTGCTAACTGGGGATTCGTCATCGCTGGGCTGGTGGACATGAAGAAACCTCCGGAAATGATATCTGGCAACATGACTGCAGCTATGTGTGTATATTCTGCATTATTCATGAGGTTTGCATGGATGGTGCAACCACGTAACTATCTACTACTAGCTTGCCATGCTTCAAATGAGACGGTACAGCTCTATCAGTTTTCTCGTTGGGCAAAAGCTCATGGGTATTTAGGGGCACAAAAGAAGGAAGACGCTGCAACCGAGTGATGATTGGGTACTTGTTAGCTTCTTTCTATTTCCATTCTTCCGGGCTTATTGGTATTGGTAGTTATTTCAATTGAAGTGCTTATGTGTTTCAATTGAAAGTAAATCCTTTTGTTGTTGCCTGTATACGATAAATAGACGAATAAGTTGCTGCAAAGAATTCTAAGCTCCTAAGGCCACAAATTAATTATACATTTTCAGAGTAGGCATACTTTTTCAGCAGGCATCAATGGCCAATTGCTCGAGTTGTTTGAGCATGACTATGGCCTCTTTTAACAATTTTCTGCTATCGAATCAAATAGACAATCATTTGATCTAATGATGCTCCTGTACTATACTGTTTGTTAAGTGGTGATTGACACGTGCAACTCAGGATTTACAGAAATACTTTTTCACGATAATCATGATCGTGTTTTTCATAAGCCAGGCAAGGACTCCCTGGGCTCTTTCCAGGAAAAACTTCAACTCATCCAGCACACACAAATTCCATTTTTGTTCTCATTCTCACTTTCAATAGTAACATCCTTTCACACGAAGTCAAAAGCAATAGCAAGAATTAAAAGAATAACACAAATCAGAACTGGTGCAGGACACAGCCCAGTTCGATGAATGACACAAACTTCAAATCCTCTGATAATATCTTTGAAATAAATATGGGTTTAAGATTTCTCCAAAATTCTCAGATCTCCGCTCAAGCTGTATGTGGCATGCTAATGGGATTCCATGCATCATAGGCGCTTCACACATGATATGCATGTCAACACTAAAGCACTCCCTCTAAAGCACTCAAAGGAAAACAATTTACAAAAATCATGTCCATATCAGGATGCATCAACATCACTGCTTTCATTCCATTTGCTTCTTTTCTTAGATTTGAGTTTCCTACTTCGATCACAATCTTTAGATGTTTTCTTTCGTTTCACTGGCAGTGATTCTTCATCTTCACCATCCAATGTGTCGATGACACTGTGGGCCATATATGAAGGTAGATCCTCCGCAACGACCGCAGCTGCTATAATATTTTGCATGAGCGTCAGATAATTTGATCCGACTTCCAACTAGGAAAATACTCACAAAGACAATAACTACATAAACATCATACGGAAATATAGTTGTGAAAAGAACTTCAAAGTCTAAGGTGTCCGTTGTTGGAACGGAGAATGATTGCAAGAAATGACAGACCAGAAATCTCATTGTCCCAGAAGATAGATTGTGAATGTTCCCACAACTGCTTTTACGCAAAGAGACTGACTCTCATTATGGGGTTTCATACTTGAATAGATGATATGATGATCAAATATTCTGATCACCTTTATTTTTGCAAATGGAAAATAGAATTACCAACATGAGCTCCACAAAGATGGATGTCTCATCTTCATGTACGAAATTTTTGCTTTCAAGTACCAAGGAGAATGGCTCGCCCACTAAATTCAATATGATGTCCAACTATTTCAGTGACCTTCAATCATGATTAGTAATGCATAATTTATCTAATGGCAACTTTATCCGAGGTTTTCTTTTTTACATTTTCTAAAAAGATTTTTGGATTTGACAGATTCACATACGTTTTCTAGAAAACCGAGTCCCTTACAAAACTCAAATTCTCCAAGTAATAGTGCAACTTCTACAGTTTTATTGGCTCCTTATGGCTTATGTAGTTCACATGCATAGGAAAATGCTCTTTCAACAACTAATGGTTGTGATTTAATTAAAATATAAGGAAAAATATATTATGAGGGAACGCTAACCTTCATCCTTAAAATGAGAATCAAATACAACATTTGAAAGAGGCTGCTTCAAGAATACCGTAGAAAGAAGCAGCCGTGACTTAACATCCCAGAACCGCAAATAGCTATCCAATCCACATGAGGCTAACACCGGAAGCTCGGGATGCCTTGCCATGGATCTTATGCTGCCGGCACCTTTTCCCAAAAAGCATCCTAGCAGTTTCCCTGTACGTATGTCAAAATAAGCAAGGTCCTACGAAAATGGTATTGCCATCCAGATCTTCAGCAACTGCTTTGATTGGGGTCTCTCTAAACTCAAATGATATAACTGGTCTCCTCTGAGCAGATATATCATAGAGACGCACCTGTTGACGTTGACCAGGAGAAAAAGTTAGATTTCACAGGTTCAGATAAGATTACACATTGATTGGTAAACTAAAAGCTATCTCTATAGGTAGCATTTTATCAAACCAATATTTTTGTGTGGTCGCAAATACACAAGTCAATAGGCAAATAAAATACATAAACAGAATAACTCAAGCAAACCAAGAACAACTTTACCAAGGTCTGACAACTTCCTGTACACAGGTTTATAAGAAAAGCACAATTTTTGTGATTCAGAATTTGGGCTTGTTCGATAACACAAAATAAGAATCTATGGAAAAGTGTCACCTGATGGTTGTTTGTACCAGCTACAAATTTACGATGATCATCTTTGCTCAAGAATGTTGCAGATGTAAACCATGTCGGGGTAAATATACCAAGGCTGTTTTTAGCAGGTTCGCATTCCATATCTTAGTGCACGAGTGAAGATCCCAAACATTAACTTCAACTCCCTTCCTGATTTATAAGAAGCGGATATTATCACCTCTCATCCCATGTGTTAGCACTAATTGATCTTGTGCGAAATAATTAAGGGTATATGAAGCATACCCTCCAAATAAAGCATATTTTTCATTGCCATCAACCTTTGAACATAATATATTGCCAAAAGCACATACATCCCATGTTTTATCAGGCTTCCTGGAGACAGTAGCGTGCCCAGTTTTTGGTACTTCAAAGGATTTCAGGTTTGCATGTCCTTTAGTTGAGCATGTAAGTAAGGTGCATGACCTAATTGATAGCATCAACAAATCAATAAGAGTAAGAATAAAGAATACAAAACTAAATGAAATGTGCAACAAAGTAGTACTGTGGCACCTCAGAAAATGAAGGAAACTTGATTGCCATTTAGTTAGGTCTTAAAATTAAGTCCTGACATTTAGCCCGAACCAGTTAATCTGATTCAAAGTAAACCCTTCCTGAAACTTAGCGGGCATAGTGGACAAATGATGTGAGTTTCTCATCACTATCATTCTTATATTACAGTAAATAACATGGTTGTGATTTTCTCATCATTATCATTCTTATATTACAGTAAATGACATGGTCAGGTGTTAACTTTCTGATTAAATCTAAAGAAAACTAAAACGGGCATATTTTTCAGGCATGCGAACTTAACCTGAAAATTTAATATATTTCTAATGTCACTCACACAACCATGCTCCGATAAAATCCAAAACAAAAAATAAACCCAAATTCAGTATTGAAACCTGGATGGTGGTCCCATCCCCGGTCTTTTGAATATATGCAACCCAACCACGTTATCATCATCAGATTGGGGATCAGTACGACTACCATTCGCAATGGAAACACGAAGTTCACCACTAAGAGGACTAAGCACTTCAATCTGTAGAAATTTTTTCCGGGAAGAAATGAAATTAGAACACCAAAAAAACATAGTATGTGAAAGTGGTCAATATATTCATTATCCTGGGACAACTCACCACATCACTTTTCCTTGAAACGGCCAACAGCTGCAATAAATTTGAGAAAATTAGTTAGAAGTTCAAACTTCAAACTGCAATAAACAGATACTATGGAAGTATGGATTGATCTGTATATAAAAATAAATCGCCGCTCAGATTATGAAAATTGACCACATAAATTTTGAAGGTACAGAGGCAGGTTTAATGCACCAAATACATGCTTGGGATCATCCAAAATTCCAAACTAAAAAACAGTTAAAGCAGATAACTTTATTTTTTATTATATTTTTTTTATACTTATTATGTAAGGCTTCCCAAGGACACTGCTTCAGGAGGTCCTAAGGCTTCTTTGGAATTCCTCTCTTTTATAATTCTAAAGTTAAACACAACAAAAATTTACTTCTGGAATCAATATATTTTCATAAGCACTCTTTTGATATGCATGCATGATTAACAAACTCAAATCATAGCTTAGATTCCCAGTTAGCAAATACTCGAACTATTGCACTTTAATAACCGTATGTACCTATAAATGAAAAAAACTTGCGTCTTCAAATCAATATGAAACGTAATGAAAAATACGTGTCTTTTTCACACAACCCATATACTACATGCATACAATTCACGTTTTTAGCAATTTTTTAGTTTTAAACATCAGGAAAGATATTTTAAAACAAGAAATAATATATTTTTCTAATTTTATGACACAAATTATATAGTATATAGAATTATTCGAACATACTTTTACACAAAAACCATATTAAATCCGTCCATACTGTACGGAGTTCTTTTTCCATCTTGTATTTTACAAACTATGCTTAGAACAATAAAAAAAGGACAAGCTCAAGAGCCCATTTTTACAATAAATCAATTTAAACCATTAAGTATCCAACTGACTTCAGGGTCCATTATCAGTCAATTGATGAACTTTCAACACATCGAACACCACGCAAGTAGGCAAAATTACGAGAACCAGAGATGCATACAAATATCACATCACGTATAGAAGTCAGACAGCTATAAAAAATAATACACTCGAGAGACGAACGATAATAACATGCCCGAACCAAAGCACTTTATTTCCCAATAAGCTGACTTTGGGGTCCCTTGATAAATTACTAATACATAGAAGACCACACGAATTGGCAAATTACGACAGCTGGTGAGACACATACAAACATAGATTATAAAATTCAATATACCCAACAAATGAGGGACAATAACACACCCGAAATAAGTACACTATTTCCAAATAACTTAAACGAATCAATTAATTCATACAAAGCTACTAAATTATCCAAACGTACAGGGTCATATTCGCTGTCGTTTGTAGAAACTGCGAGTACACATCTAGAAGATTCCGGCTCGCCCCACCTCTCAACCACCGCCGGGCCTCCGCCTTGCTTAGCTCGAGCTTCAACAACTTTAATTAGACCAAGCACGTCGAATGTTAGGGCTCGAAGCGGGGGACAACCCGGGGTCTCAACAGTGGTTGCCCGCGGCATCTTTTGTATAAATATGTATGTGATATATATGTATGTATATATAGAGAGAGAAACGGCAGCTGGGGTTTGGGACTGAAGGAGGCTGAGGCTGAGGCGGCGGCGGCAGAGGCCAT
>TRINITY_DN18381_c0_g2_i1 len=719 path=[0:0-192 1:193-426 3:427-512 4:513-526 6:527-559 8:560-718]
TAATATGATTCATTGATTAAAAAAATCTAATGATTATTACAAAGCTTAAATATGAAAAGCCTAAATCTAATGGATTTCTTAACAATAAACCTGGGCCCATAGACTCACTTAAAAACGAATAATAACTAAATAATTAATATTAATGACTAAAAACTAAATAAGAAATATAAAATAACCAAGTCTTCAACCCATTTTTCTCGTCACTTTTTCCCACATTCAAAACAATGTTGTTCTCAAAGTTGAACTTCCGCGGTGACAATATTAAAAAATGACTTATTTTTCCCGTTGACTTATTTTTCCCATCAAATTGCATCATAATTTTTTTTCTGAGATAGCATCCCAAAACAGATCCTATACTCTAGAAATGGTGCATGATATGCCAAAACCACCCATGCTTTGCGGCAATTAAACTCGCAAACACCTCGCGTTTTAGCAAACAATCTTATTTGATTGGTGATATGTCGGATTGTGGGAAACAAATGGTATCATATGTTTTTAATTTCAACTTTGAGGGCAAGTCCGTCGTCAAACAGGAAAGAATGATTTGATTATGGTAATTGGAATACATAGTCTCGAGGCCACGATTCCGAAGTCCACTTTTCAAGACAAGATTATTTCGGAGAGGGAACTTGACAATGACTTCTTATTTTATTACTTATGATTGGTTTTTATTTAGAAGTCTTTTTATAAATAAGAATTATTTAGTTACTGTTTTGTTA
>TRINITY_DN18381_c0_g2_i2 len=658 path=[0:0-192 2:193-444 3:445-530 5:531-544 6:545-577 7:578-657]
TAATATGATTCATTGATTAAAAAAATCTAATGATTATTACAAAGCTTAAATATGAAAAGCCTAAATCTAATGGATTTCTTAACAATAAACCTGGGCCCATAGACTCACTTAAAAACGAATAATAACTAAATAATTAATATTAATGACTAAAAACTAAATAAGAAATATAAAATAACCAAGTCTTCAACCCATTCTTATCATCACTTTTTCCCACATTCAAAACAATCTTGTTCTCAAAGTTGAACTTCCTCAGTGACAATATTCAAAAATGACTTAGAATATCTAATATTTTTCCCATCAAATACAAATCGAATTGCATCATAATTTTTTTCTGACATAGCATCCCAAAACAGATCTTATACTCTAGAGGTGGTGCATGATATGCCAAAACAACCCATGCTTTGCGGCACCCTCTAGAGCCAATTAAACTCGCGAACACCTCCCTTTTTAGCAAACAATCTTATTTGATTGGTGATATGTCGGATTGTGGGAAACAAATGGTATCATATGTTTTTAATTTCAACTTTGAGGACAAGACCGTCGTTAAACAGGAAAGAATGATTTGATTATGGTAATTGAAACCTGGATGATGGTCCCATCCCCGGTCTTTTGAAGATATGCAACCCAACCACGTTATCATCATCAGATTGGGGATCAG
>TRINITY_DN18381_c1_g1_i1 len=869 path=[0:0-868]
GCTAATAGAAGGCCGCTATTAAATTTTAAATGGGATGCTAATAGAAATAATAGGTGTGCCAATAGAAACACCCTATAAAAAGTGCTATTATAATTACTAAACATGCTTTGATTTTCGTTTGACATTAACCATCACAAAAGCAGAATATAAAGAATGAGAACTGGTAAAAGTACACATTAGTAAAGGGGCATTAGTATCTCGGTCTTGGACGTGCTAACGTTTTGTTGCCTTATCTCTAACCTTGAGATTTGATAATATGCACGAAAGTAGGTTCCTAGAGCGAAAGTCGCCCCTCCAATATGTAAGATGTTTAGACCTTCATTCTTGAGTTTGGGGCTTATTTTCCACTTCAGTTCACATGTCCAGATTACTGTTTATGTTAGTATAAGGAATCATAATTATGAATTTTTAAGAGAAACAGATCTCAATGCCATCAGTATCTTGCTGAATATTGGAAATGGGAATTGGGGATCCTAGGAGATATCTGTAGGTAGCTCTTTTCCTTGAGGCAAAAATTAAGTTGATTTATATTGCAATTACATCTGAATTTCATATTATGATGCTTTTAAAGCCTAATTTTAAGCTGGACTGTTAGCATTGGCTCTTAGGTGGGTACGTTTTTCAGTGCATGAACTTATTGCGCATGTTCACACAAAACTTCTGTTGCTATTGGTGCATATACCTTCATTTTACAAGCTTTCAGCATCTGATATTAGGGCGCTTTGGGTAGGTGTTATATTCTTTAAGTCTGTATTGTATCGGAATTAAGAAACTTGGTTTATATACACTGTATGTTTATATGGGGAAAAGGTTGTCTAACTCTCCTAATGTTTTACGCCATTGGGAGGCAAAATATGTGCCATAGAAAT
>TRINITY_DN18385_c0_g1_i3 len=415 path=[0:0-5 2:6-79 3:80-139 6:140-197 8:198-226 9:227-286 11:287-414]
GCTGCATTTTCGAAATATTTGCGATATCTCGTTCTTGTTTCGTCAGTTCAAACGGAAATTGAAACTGACGTTCTGAATAACAAATTTATCAGCTTTTCTAAAAATATTCACTGTAGTCAAAAATGACCTTTGACCTCTTAGAAACATTCTGGAATAAATAAAACTGACTGTATATCAATCGGATCAATATAACTCGATTTATACGCAAAACAGTGCGTTACCGACGAGATGCCGTCGCACTATTTCCAGTGGTTTCTGTTTCTGAGTTTAAAGTCAATTTTATGCTGTCCAGACTTATATCTGTCATGTCTAAACATTGTTAAACTTCATCAATCAGTTGAACAGCCACAATCTCATTCATCAATTTATATAGACATGATAAATCTGCGATCACGTCAACACTTCATTAACAAAA
>TRINITY_DN18385_c0_g1_i2 len=445 path=[1:0-35 2:36-109 3:110-169 5:170-202 7:203-227 8:228-256 9:257-316 11:317-444]
AAATCAACAAGTCAAACCAGAGGTCCAACGCTGAATTTTTCGAAATATTTGCGATATCTCGTTCTTGTTTCGTCAGTTCAAACGGAAATTGAAACTGACGTTCTGAATAACAAATTTATCAGCTTTTCTAAAAATATTCACTGTAGTCAAAAATGACCTTTGACCTCTTAAAAATATTCTGGAATAAATAAAACTGACTGCATATTGATCGGATCAATAAAACTCGAGTTATACGCAAAACAGTGCGTTACCGACGAGATGCCGTCGCACTATTTCCAGTGGTTTCTGTTTCTGAGTTTAAAGTCAATTTTATGCTGTCCAGACTTATATCTGTCATGTCTAAACATTGTTAAACTTCATCAATCAGTTGAACAGCCACAATCTCATTCATCAATTTATATAGACATGATAAATCTGCGATCACGTCAACACTTCATTAACAAAA
>TRINITY_DN18385_c0_g1_i1 len=415 path=[0:0-5 2:6-79 4:80-172 7:173-197 8:198-226 10:227-286 11:287-414]
GCTGCATTTTCGAAATATTTGCGATATCTCGTTCTTGTTTCGTCAGTTCAAACGGAAATTGAAACTGACGTTCTGAATAATAAATTTATCAGCCTTTCTAAAAATATCCACTATAGTCAAAAGTGACCTTTGACCTCTTAGCAACATTCTGGAATAAATAAAACTGACTGCACATTGATCGGATCAATAAAACTCGAGTTATACGCAAAACAGTGCGTTACCGACGAAATGCCGTCGCACTATTTCCAGTGGTATCTATTACTGAGTTTAAAGCCAATTTTATGCTATCCAGACTTATATCTGTCATGTCTAAACATTGTTAAACTTCATCAATCAGTTGAACAGCCACAATCTCATTCATCAATTTATATAGACATGATAAATCTGCGATCACGTCAACACTTCATTAACAAAA
>TRINITY_DN18385_c1_g1_i1 len=405 path=[0:0-404]
CCGCCGGGTATAGCCTCCCGAAGGGCATTTTGGTCATTTTCTATGTTGACAATATTGACCTAGAATAGTGATATGGACTTGATTAAGGAATATAATAACCTTAATTATTCCTTAATCTTGCTTAAAGGCAAGTTTAAAGCCTTAATGAAAGTCTTAAAGACTTAGCACTTAAGTATCTCAATTAGCCATTTAAATATGTTAAAATAAATGCTAATTACAAGATAATAAAGTCAACAAGTCAACCCGGACGCCCAACGCTGAATTTTTGAAATATTTGCATTGTCTCGTTCTTGTCTCGTCAGTTCAAGCGGAAATTGAAACTGACGTTCTGAATAACATAATTTATCAGTTTTTCTCAAAAAGTCAACTGTGGTCAAGATCAACCTTTGACCTCTTAGAAACATA
>TRINITY_DN18385_c2_g1_i1 len=329 path=[0:0-328]
CTTTTAAGTGGCTTTTTGGGCTGTTTTCGGGACGAGCTATATTCTGGAAATTCACTGTTTTTATGGCAAAAAATGTTGTTTTGAGGTCAGCCCACGTTTTGCCCTATTGGCCGAGAATTAGGGCCACTTTGGCCACTTAAATTGTTGCTAACTTAGTGTTGTTTTAGGGCTGTTTTGGTGCTGATTTTTAAACTGGAAATTTGGTATTTTTATGTCCAAAATATTGGCCTTAGACCAGCCCATTTGGTCCCCTTGTTGGCCGAAAATTTGGGGCCTTTTGGCCACTCGAAATGAAGCTCAAATTGTAGTTGTTTTAGCCTTGTCTTAGT
>TRINITY_DN18385_c2_g2_i1 len=521 path=[0:0-257 1:258-296 3:297-415 5:416-520]
TCGGAGAACACTAGTTGCCACTTTGTTTTCATTGTAAGTCTCGTTTTCACTTCTCTTGATTTCCGTGCCATTTCGGGCCTAGAATTTTTATGTCATATTCTTGTTATTGGCCTTTAGTAGAACACTTTTCATGTTCAACATGTTAGGATTTGAGGCCTTGTGCTAGATGTTCTTCGTTGGCAAAGTTTAGGCCATTTTGGGCACTTTTTAGGTTGCTAATCGCTTCTAACTTTTAAGTGACTTTTTGGGCTGTTATGGAGACGATCTATAATCTGGAAATTTACTGTTTTTATGGCAAAAAATGTTGATAATAGGTCAGCCCACTTTTGCCCTTGTTTGGCCGAGACTTAAGGCCTTTTTGGCCACTTGAATCGGTGCTTAATGGTTGTTATTTTAGCCTAGAATTGGTGTTAATTTGGAGGTTAGTTAACTTGCTTTGAACCTACCTTAGTTGGCCAAAAATTGCCCCTTGTATACCCGGCCATAGGGTGTGAAATTGGGCTAGTTTGGGTGCATGTTTT
>TRINITY_DN18385_c2_g2_i2 len=522 path=[0:0-257 2:258-296 3:297-415 4:416-521]
TCGGAGAACACTAGTTGCCACTTTGTTTTCATTGTAAGTCTCGTTTTCACTTCTCTTGATTTCCGTGCCATTTCGGGCCTAGAATTTTTATGTCATATTCTTGTTATTGGCCTTTAGTAGAACACTTTTCATGTTCAACATGTTAGGATTTGAGGCCTTGTGCTAGATGTTCTTCGTTGGCAAAGTTTAGGCCATTTTGGGCACTTTTTAGGTTGCTAATCGCTTCTAACTTTTAAGTGACTTTTTGGGCTGTTATGGTGACGATCTAAAATCTGAAAATTTACTGCTTTTATGGCCAAAAATGTTGATAATAGGTCAGCCCACTTTTGCCCTTGTTTGGCCGAGACTTAAGGCCTTTTTGGCCACTTGAATCGGTGCTTAATGGTTGTTATTTTAGCCTAGAATTGGTGTTAATTGGGAGGTTAATTAATGTGTTATGAACCTACCTTAGATTGGCCAAGAATTGCCCTTGTTATACCCGGCCATAGGGTGTTGAATTGGAGCTAATTTGGTGTTGTTTTG
>TRINITY_DN18385_c2_g3_i1 len=442 path=[0:0-40 3:41-102 5:103-161 6:162-206 7:207-238 9:239-288 10:289-322 11:323-441]
GTTATACCCTGCCATAGGGTGTTGAATTGGGGCTAATTTGGTGTTGTTTTGGCCATGTTTATACTAGTTGCGGATTGGTTTTAATTGGCTTTACTTAGCCCTTGAATTTTGACCAATTTAAGTTGTTAGCCTTACTTATGATTTAAGAAGTTTAGATGGCCAAATTGTAGCTTTTATTAGCTTATTAGCATGCTTATCTTGCTCTGGAAAACCAAGAGTTGCAAGCGTGATTAGTTTCCAAACTAATCGCCACTTTTTGGTTTTTCGCGATTGAGAAATCGAGAGCTGAAAGAGTAATTTGGTTATACCAAATTACCGCTTTCGATTGATGTATCTTATGGATGCATTTTCATGTTATAGGTTCTTGCTGTTTGGACTCGCACGTATAGCTGTTAGATAGTTCTCATTGCAGCTTCTGTTGTCAGGTATGATTAACTTCATA
>TRINITY_DN18385_c2_g3_i4 len=424 path=[2:0-105 7:106-137 8:138-191 10:192-225 12:226-423]
CAAAATGCAGCCATTTTAGCATTGTGAACCAAATTTATGGTTTAGGAAGTTTAAATGACAAATTAGTAGCTTTCGTTAGCTTATTAACATGCTTTACTTACTCCGAAAAACCAAGAGTTGCAAGCGTGATTAGTTTCCTAACTAATCACCACTTTTTGGTTTTTCTCTCGCGATTGAGAAATCGAGAGCTGCAAGAGTAATTTGGTTATACCAAATTACCGCTTTCCGATTTATGTATCTTATAGAGGCATTTTCATGTTATAGGTTCTTGCCTTTTGGACTCGCACGTTTAGCTGGTAGATAGTTCTCTCTGCAGCTTTTATTGTCAGGTATGATTAATTTCATACGCGGTAGGTTTACTTCATTCACGGAAATACTGCACTGCTTCCATTTTATACGGATATGCATATCGGCGGATATGTAT
>TRINITY_DN18385_c2_g3_i2 len=477 path=[1:0-75 3:76-137 4:138-196 6:197-241 7:242-273 9:274-323 10:324-357 11:358-476]
ATGAACCTACCTTAGATTGGCCAAGAATTCCCCCTTGTATACCCGGCCATAGGTTGTTGAAATGGGGTTGAATTGATGTTGTTTTGGCCATGTTTATACTAGTTGCGGATTGGTTTTAATTGGCTTTACTTAGCCCTTAAATTGCGGCCAATTTAGGTTGATTAGCCTCACTTATGTTTTAAGAAGTTTAGATGGCCAATTGTAGCTTTTATTAGCTTATTAGCATGCTTATCTTGCTCTGGAAAACCAAGAGTTGCAAGCGTGATTAGTTTCCAAACTAATCGCCACTTTTTGGTTTTTCGCGATTGAGAAATCGAGAGCTGAAAGAGTAATTTGGTTATACCAAATTACCGCTTTCGATTGATGTATCTTATGGATGCATTTTCATGTTATAGGTTCTTGCTGTTTGGACTCGCACGTATAGCTGTTAGATAGTTCTCATTGCAGCTTCTGTTGTCAGGTATGATTAACTTCATA
>TRINITY_DN18385_c2_g3_i3 len=345 path=[2:0-105 7:106-137 8:138-191 10:192-225 11:226-344]
CAAAATGCAGCCATTTTAGCATTGTGAACCAAATTTATGGTTTAGGAAGTTTAAATGACAAATTAGTAGCTTTCGTTAGCTTATTAACATGCTTTACTTACTCCGAAAAACCAAGAGTTGCAAGCGTGATTAGTTTCCTAACTAATCACCACTTTTTGGTTTTTCTCTCGCGATTGAGAAATCGAGAGCTGCAAGAGTAATTTGGTTATACCAAATTACCGCTTTCGATTGATGTATCTTATGGATGCATTTTCATGTTATAGGTTCTTGCTGTTTGGACTCGCACGTATAGCTGTTAGATAGTTCTCATTGCAGCTTCTGTTGTCAGGTATGATTAACTTCATA
>TRINITY_DN18385_c2_g4_i5 len=934 path=[1:0-192 10:193-198 11:199-239 14:240-263 16:264-270 17:271-272 18:273-278 20:279-303 22:304-304 23:305-510 25:511-544 26:545-600 27:601-611 29:612-642 30:643-782 33:783-933]
GGCTTGTTTGGCCACTTAAATTGTTGCTATCGTAGTGATGTTTTAGCCTTGCTTTGGTACTGATTTTTAAGCTGGAAAAATGGGTGTTTTTATGTCCAAAATACTAGCCTTAAAGTAGCCCATTTAATTCCCCTTGTTAGCCGAAAAATTGGGACCTTTTGGCCACTCAAAATGTAGTTAAATTGATGTTGCTTTAGCTTTGTTTTGGTGCTGTTTTTTTTTTACTGGAAAATTACTGAATTTATGCCCAAAATGTTGGCCTTATAGCAGCCCATTTGTTTCCCTTGTTGGCCGAGAACTTAGGGCCATTATGGCCACTTGAATTGGTGCCAAATTGTTGTCGTTTAGGCTAGAATTGTTGCTGTTTTAACCTTATTGTGGTGCTGATTTTTAAACTGAAAAATCACAGTTTTTATGGCCAAAAATTTCAGTTTTAAACCAGCCCCTTTTGTCCCCATTTTGGCCGAAAGTTTTAGGCCTTTGGCCACTCGAATTGGAAGCTAAATTAGTGTTGTTTTAGCCTTAAATTGGTACTAGTTTGGTGTTTAATAAACTCGCTTTGAACCTACTCTAGTTGGACTAGAATCCGACCACCATAGGGTTAAATTTGGTGGTGGTTTGGTCGTGTTTATATTAAGTTTAGGTTGGTCATAGTTGCCCTTACTTAGCTTTGAAATTTTGGACATATTAGTTTATTGACTTACCATATTGGTTTAAATGGTTTAGATGGTCTATTTGTAGCCTTTATGGGCTTATTAACATATTTATCTTACTTGAAAAACTAAAGAGTTGCAAGCGCGATTAGTTTCATAACTAATCGCCACTTTTTGGTTTTATGCGATTGAGAAATCGAGAGCTGCAAGAGTAATTTGGTTATACCAAATTACCGCTTTCCGATTTATGTATCTTATAGAAGCATTTTCATGTTATAGGT
>TRINITY_DN18385_c2_g4_i6 len=320 path=[0:0-67 4:68-185 5:186-187 7:188-248 9:249-319]
CGGCATAAGGCTTATGCCTTATGTATATATTTTTTTCATTTCACCATTTTTATTTAGCTTTAGAAAGAAGAAGAAGAGTAGAAGAAGCCTTAGGATCATCTAGCTAGAGGGTTCGTACGAGAAATCGGAGCCCGGAATCGGCTTCTACGAGCATCGGAGAACACTAATCACTACCTTGTTTTCGTTGTTCTGCCTTTTTGGACACGCACGTTTAGCTGGTAGATAGTTCTCTACAGCTTTATTTGTCAGATTAGCAGCTGTCAGCGCTTGCCACCCAGTTATTACTTTTGTCAGGCAGCAGTCGACCAGTTACGTTTCCG
>TRINITY_DN18385_c2_g4_i7 len=1516 path=[2:0-139 4:140-257 5:258-259 6:260-655 8:656-775 10:776-781 12:782-803 13:804-821 14:822-845 15:846-852 17:853-854 18:855-860 20:861-885 22:886-886 23:887-1092 25:1093-1126 26:1127-1182 27:1183-1193 29:1194-1224 30:1225-1364 33:1365-1515]
ATTGGCATTATTAAATGCATGATAAAAGACCAAATTGCCCTTATGGGCCCCCCTTTTTCACGGCAACTTGTAGAAGGCTTAATGCCTTAGTGTTATTTCATTATTTTTTTTTTCCACCATTGTTAACAAGCCTTAGTAAGAGAAGAAGAGTAGAAGAAGCCTTAGGATCATCTAGCTAGAGGGTTCGTACGAGAAATCGGAGCCCGGAATCGGCTTCTACGAGCATCGGAGAACACTAATCACTACCTTGTTTTCGTTGTAAGTCTCGTTTTTACCCTTCTCGGTTTCCGTGCCATTTCGGGTCTAGAAAATTTATGTCGTAATCTTGCTATTGGCCCTTAGTAGAACACTTTTTATGTACAAATTTGTAGGATTTAAGGCTTGTAGCTAGTTGTTCTTGTTTGGCAAGTTTAGGCCAATTTTGAGCATTTTTTGACTTGTTAATGACTTGTAACTTTTAAAGGGGTTATCGGGCTGTTTAGGGGACGAGATATATGCTGGAAATTTGAAGTTTTTACTGCCAAAAAGTTGATTTTAGGTCAGCCCACATTCGCCCTTGAATTGCCGAGAATTAGAGCCATTTTGGGCACTTTTAAGTTGTTAACGAGTTCTAGTTTTTTGTGGGTTTTTTTGGCTGTTTTGGTGTGGTTTTATAATCTGGAAATTTGATGTTTTTGCTGCCAAAAAGTTGATTTTAGACCAGCCCACATGCTACCCTTGTTAGCCAAAAATTAGAGCCTTTTAGGCCCTTGAAATGAGCTCAAATTGATGTTGTGTTAGCTCTGTTTTGGTGTTGTATTATAACCTGGAAAATTACTGATTTTTATGCCCAAAATGTTGGCCTTAGAGCAGTCCATTTGTTTCCCTTGTTGGCCGAGAACTTAGGGCCATTATGGCCACTTGAATTGGTGCCAAATTGTTGTCGTTTAGGCTAGAATTGTTGCTGTTTTAACCTTATTGTGGTGCTGATTTTTAAACTGAAAAATCACAGTTTTTATGGCCAAAAATTTCAGTTTTAAACCAGCCCCTTTTGTCCCCATTTTGGCCGAAAGTTTTAGGCCTTTGGCCACTCGAATTGGAAGCTAAATTAGTGTTGTTTTAGCCTTAAATTGGTACTAGTTTGGTGTTTAATAAACTCGCTTTGAACCTACTCTAGTTGGACTAGAATCCGACCACCATAGGGTTAAATTTGGTGGTGGTTTGGTCGTGTTTATATTAAGTTTAGGTTGGTCATAGTTGCCCTTACTTAGCTTTGAAATTTTGGACATATTAGTTTATTGACTTACCATATTGGTTTAAATGGTTTAGATGGTCTATTTGTAGCCTTTATGGGCTTATTAACATATTTATCTTACTTGAAAAACTAAAGAGTTGCAAGCGCGATTAGTTTCATAACTAATCGCCACTTTTTGGTTTTATGCGATTGAGAAATCGAGAGCTGCAAGAGTAATTTGGTTATACCAAATTACCGCTTTCCGATTTATGTATCTTATAGAAGCATTTTCATGTTATAGGT
>TRINITY_DN18385_c2_g4_i8 len=1368 path=[2:0-139 4:140-257 5:258-259 6:260-655 13:656-673 14:674-697 16:698-704 17:705-706 19:707-712 20:713-737 21:738-738 23:739-944 25:945-978 26:979-1034 27:1035-1045 29:1046-1076 30:1077-1216 33:1217-1367]
ATTGGCATTATTAAATGCATGATAAAAGACCAAATTGCCCTTATGGGCCCCCCTTTTTCACGGCAACTTGTAGAAGGCTTAATGCCTTAGTGTTATTTCATTATTTTTTTTTTCCACCATTGTTAACAAGCCTTAGTAAGAGAAGAAGAGTAGAAGAAGCCTTAGGATCATCTAGCTAGAGGGTTCGTACGAGAAATCGGAGCCCGGAATCGGCTTCTACGAGCATCGGAGAACACTAATCACTACCTTGTTTTCGTTGTAAGTCTCGTTTTTACCCTTCTCGGTTTCCGTGCCATTTCGGGTCTAGAAAATTTATGTCGTAATCTTGCTATTGGCCCTTAGTAGAACACTTTTTATGTACAAATTTGTAGGATTTAAGGCTTGTAGCTAGTTGTTCTTGTTTGGCAAGTTTAGGCCAATTTTGAGCATTTTTTGACTTGTTAATGACTTGTAACTTTTAAAGGGGTTATCGGGCTGTTTAGGGGACGAGATATATGCTGGAAATTTGAAGTTTTTACTGCCAAAAAGTTGATTTTAGGTCAGCCCACATTCGCCCTTGAATTGCCGAGAATTAGAGCCATTTTGGGCACTTTTAAGTTGTTAACGAGTTCTAGTTTTTTGTGGGTTTTTTTGGCTGTTTTGGTGTGGTTTTATAACCTGGAAAATTACTGATTTTTATGCCCAAAATGTTGGCCTTATAGCAGCCCCTTTGATTCCCTTGTTGGCCGAGAACTTAGGACCATTATGGCCACTTGAATTGGTGCCAAATTGTTGTCGTTTAGGCTAGAATTGTTGCTGTTTTAACCTTATTGTGGTGCTGATTTTTAAACTGAAAAATCACAGTTTTTATGGCCAAAAATTTCAGTTTTAAACCAGCCCCTTTTGTCCCCATTTTGGCCGAAAGTTTTAGGCCTTTGGCCACTCGAATTGGAAGCTAAATTAGTGTTGTTTTAGCCTTAAATTGGTACTAGTTTGGTGTTTAATAAACTCGCTTTGAACCTACTCTAGTTGGACTAGAATCCGACCACCATAGGGTTAAATTTGGTGGTGGTTTGGTCGTGTTTATATTAAGTTTAGGTTGGTCATAGTTGCCCTTACTTAGCTTTGAAATTTTGGACATATTAGTTTATTGACTTACCATATTGGTTTAAATGGTTTAGATGGTCTATTTGTAGCCTTTATGGGCTTATTAACATATTTATCTTACTTGAAAAACTAAAGAGTTGCAAGCGCGATTAGTTTCATAACTAATCGCCACTTTTTGGTTTTATGCGATTGAGAAATCGAGAGCTGCAAGAGTAATTTGGTTATACCAAATTACCGCTTTCCGATTTATGTATCTTATAGAAGCATTTTCATGTTATAGGT
>TRINITY_DN18385_c2_g4_i9 len=392 path=[2:0-139 4:140-257 5:258-259 7:260-320 9:321-391]
ATTGGCATTATTAAATGCATGATAAAAGACCAAATTGCCCTTATGGGCCCCCCTTTTTCACGGCAACTTGTAGAAGGCTTAATGCCTTAGTGTTATTTCATTATTTTTTTTTTCCACCATTGTTAACAAGCCTTAGTAAGAGAAGAAGAGTAGAAGAAGCCTTAGGATCATCTAGCTAGAGGGTTCGTACGAGAAATCGGAGCCCGGAATCGGCTTCTACGAGCATCGGAGAACACTAATCACTACCTTGTTTTCGTTGTTCTGCCTTTTTGGACACGCACGTTTAGCTGGTAGATAGTTCTCTACAGCTTTATTTGTCAGATTAGCAGCTGTCAGCGCTTGCCACCCAGTTATTACTTTTGTCAGGCAGCAGTCGACCAGTTACGTTTCCG
>TRINITY_DN18385_c2_g4_i1 len=1422 path=[0:0-67 4:68-185 5:186-187 6:188-583 8:584-703 10:704-709 11:710-750 14:751-774 16:775-781 17:782-783 18:784-789 20:790-814 22:815-815 23:816-1021 24:1022-1043 26:1044-1099 28:1100-1109 29:1110-1140 31:1141-1264 32:1265-1270 33:1271-1421]
CGGCATAAGGCTTATGCCTTATGTATATATTTTTTTCATTTCACCATTTTTATTTAGCTTTAGAAAGAAGAAGAAGAGTAGAAGAAGCCTTAGGATCATCTAGCTAGAGGGTTCGTACGAGAAATCGGAGCCCGGAATCGGCTTCTACGAGCATCGGAGAACACTAATCACTACCTTGTTTTCGTTGTAAGTCTCGTTTTTACCCTTCTCGGTTTCCGTGCCATTTCGGGTCTAGAAAATTTATGTCGTAATCTTGCTATTGGCCCTTAGTAGAACACTTTTTATGTACAAATTTGTAGGATTTAAGGCTTGTAGCTAGTTGTTCTTGTTTGGCAAGTTTAGGCCAATTTTGAGCATTTTTTGACTTGTTAATGACTTGTAACTTTTAAAGGGGTTATCGGGCTGTTTAGGGGACGAGATATATGCTGGAAATTTGAAGTTTTTACTGCCAAAAAGTTGATTTTAGGTCAGCCCACATTCGCCCTTGAATTGCCGAGAATTAGAGCCATTTTGGGCACTTTTAAGTTGTTAACGAGTTCTAGTTTTTTGTGGGTTTTTTTGGCTGTTTTGGTGTGGTTTTATAATCTGGAAATTTGATGTTTTTGCTGCCAAAAAGTTGATTTTAGACCAGCCCACATGCTACCCTTGTTAGCCAAAAATTAGAGCCTTTTAGGCCCTTGAAATGAGCTCAAATTGATGTTGTGTTAGCTTTGTTTTGGTGCTGTTTTTTTTTTACTGGAAAATTACTGAATTTATGCCCAAAATGTTGGCCTTATAGCAGCCCATTTGTTTCCCTTGTTGGCCGAGAACTTAGGGCCATTATGGCCACTTGAATTGGTGCCAAATTGTTGTCGTTTAGGCTAGAATTGTTGCTGTTTTAACCTTATTGTGGTGCTGATTTTTAAACTGAAAAATCACAGTTTTTATGGCCAAAAATTTCAGTTTTAAACCAGCCCCTTTTGTCCCCATTTTGGCCGAAAGTTTTAGGCCTTTGGCCACTCGAATTGGAAGCTAAATTAGTGATGTTCTAGACTTGAAATGATGTTAATAAACTCGCTTTGAACCTACTCTAGTTGGACTAGAATCCGACCACCATAGGGCTAAATTTGGGGTGGTTTGGTCGTGTTTATATTAAGTTTAGATTGGTCATAGTTGCCCTTACTTAGACTTGAAATTTTGGACATATTAGTTCGTGGACTTATCATATTGGTTTGGATGGCCTAATTGTAGCTTTATGGGCTTAATAACATATTTATCTTACTTGAAAAACCAAAGAGTTGCAAGCGCGATTAGTTTCATAACTAATCGCCACTTTTTGGTTTTATGCGATTGAGAAATCGAGAGCTGCAAGAGTAATTTGGTTATACCAAATTACCGCTTTCCGATTTATGTATCTTATAGAAGCATTTTCATGTTATAGGT
>TRINITY_DN18385_c2_g4_i4 len=1163 path=[3:0-1005 32:1006-1011 33:1012-1162]
CCTAGCTCGGGTCTTCGTACGGAGAATCGGAGCCCGGATTCGGAGTCTACGGGCATTGGAGATCACTAGACACCACTTTATTTTCACCGTAAGTTTCGTTTTCACTTCCTTGGGTTCCGTGCCGCTTCGGGGCTAGAATTTTTATGTTATATTCTCGTAATTAGACTCTAGTAGAACACTTTTCATGTTCAACTTTGTAGGATTTGAGGCCTCTAAGTAGTAGTTCTTGTTTGGCTAAGTTTATGCCATTTTTGGCACTTTTCAAGCTTCTAATGACTTGTAGCTTTTAAGTGGCTTTTTGGGCTATTTAAGGGATGATATATATTCTGGAAAATCAATGTTTTTGCTGCCAAAAAAAGTGGGTTGAGGTCAGCCCATGTTTTGCCCTATTGGCCGAGACTTAGGGCCACTTTGGCCACTTAAATTGTCGCTAATTTAGTGTTGTTTTAGGGCTGATTTGGTGCTGTTCTTTTTACCGGAAAATCACAGTTTTTATGACCAAAAAACATCGTCTTTAGGTCAGCCCACATTGTCCTTGTTTGGCCGAGATTTAAGGCTTGTTTGGCCACTTAAATTGTTGCTAACTTAGTGTTAGTTTAGCCTAGAATTGGTGCTGATTTTTGGGTGGTTATTTGTCCTGTTTTAACATACCTTAATTGGCCAAAAATATCGTCTTAGGGTCAGCACATGTTTGCCCTTGTTTGGCCGAGAATTAGGGCCATTTTGGCCACTTGAATTGTTGCTAAGTTAGTGTTGTATTAGCCTAGAATGTGTGCTGATTTTGCTGGTAAATTAACTTATTTTGAACCTATATTAGTTGGCCAAGAATTGCCCTTGTACCCCCGGCCATAGACTATAGATATTGGGCTCGATTAGATACATGTTTTAGGTTTGAATTGGGGCTATTTTGGTGTTGTTTTGGCCATTTTAGTTCGTGGACTTATCATATTGGTTTAGATGGCCTAATTGTAGCTTTATAGGCTTGTTAACATATTGATCTTACTTGAAAACCAAAGAGTTGCAAGCGCGATTAGTTTCATAACTAATCGCCACTTTTTGGTTTTATGCGATTGAGAAATCGAGAGCTGCAAGAGTAATTTGGTTATACCAAATTACCGCTTTCCGATTTATGTATCTTATAGAAGCATTTTCATGTTATAGGT
>TRINITY_DN18385_c2_g4_i10 len=329 path=[2:0-139 4:140-257 9:258-328]
ATTGGCATTATTAAATGCATGATAAAAGACCAAATTGCCCTTATGGGCCCCCCTTTTTCACGGCAACTTGTAGAAGGCTTAATGCCTTAGTGTTATTTCATTATTTTTTTTTTCCACCATTGTTAACAAGCCTTAGTAAGAGAAGAAGAGTAGAAGAAGCCTTAGGATCATCTAGCTAGAGGGTTCGTACGAGAAATCGGAGCCCGGAATCGGCTTCTACGAGCATCGGAGAACACTAATCACTACCTTGTTTTCGTTATTAGCAGCTGTCAGCGCTTGCCACCCAGTTATTACTTTTGTCAGGCAGCAGTCGACCAGTTACGTTTCCG
>TRINITY_DN18385_c2_g4_i2 len=1435 path=[0:0-67 4:68-185 5:186-187 6:188-583 8:584-703 10:704-709 11:710-750 14:751-774 16:775-781 17:782-783 18:784-789 20:790-814 22:815-815 23:816-1021 25:1022-1055 26:1056-1111 27:1112-1122 29:1123-1153 31:1154-1277 32:1278-1283 33:1284-1434]
CGGCATAAGGCTTATGCCTTATGTATATATTTTTTTCATTTCACCATTTTTATTTAGCTTTAGAAAGAAGAAGAAGAGTAGAAGAAGCCTTAGGATCATCTAGCTAGAGGGTTCGTACGAGAAATCGGAGCCCGGAATCGGCTTCTACGAGCATCGGAGAACACTAATCACTACCTTGTTTTCGTTGTAAGTCTCGTTTTTACCCTTCTCGGTTTCCGTGCCATTTCGGGTCTAGAAAATTTATGTCGTAATCTTGCTATTGGCCCTTAGTAGAACACTTTTTATGTACAAATTTGTAGGATTTAAGGCTTGTAGCTAGTTGTTCTTGTTTGGCAAGTTTAGGCCAATTTTGAGCATTTTTTGACTTGTTAATGACTTGTAACTTTTAAAGGGGTTATCGGGCTGTTTAGGGGACGAGATATATGCTGGAAATTTGAAGTTTTTACTGCCAAAAAGTTGATTTTAGGTCAGCCCACATTCGCCCTTGAATTGCCGAGAATTAGAGCCATTTTGGGCACTTTTAAGTTGTTAACGAGTTCTAGTTTTTTGTGGGTTTTTTTGGCTGTTTTGGTGTGGTTTTATAATCTGGAAATTTGATGTTTTTGCTGCCAAAAAGTTGATTTTAGACCAGCCCACATGCTACCCTTGTTAGCCAAAAATTAGAGCCTTTTAGGCCCTTGAAATGAGCTCAAATTGATGTTGTGTTAGCTTTGTTTTGGTGCTGTTTTTTTTTTACTGGAAAATTACTGAATTTATGCCCAAAATGTTGGCCTTATAGCAGCCCATTTGTTTCCCTTGTTGGCCGAGAACTTAGGGCCATTATGGCCACTTGAATTGGTGCCAAATTGTTGTCGTTTAGGCTAGAATTGTTGCTGTTTTAACCTTATTGTGGTGCTGATTTTTAAACTGAAAAATCACAGTTTTTATGGCCAAAAATTTCAGTTTTAAACCAGCCCCTTTTGTCCCCATTTTGGCCGAAAGTTTTAGGCCTTTGGCCACTCGAATTGGAAGCTAAATTAGTGTTGTTTTAGCCTTAAATTGGTACTAGTTTGGTGTTTAATAAACTCGCTTTGAACCTACTCTAGTTGGACTAGAATCCGACCACCATAGGGTTAAATTTGGTGGTGGTTTGGTCGTGTTTATATTAAGTTTAGATTGGTCATAGTTGCCCTTACTTAGACTTGAAATTTTGGACATATTAGTTCGTGGACTTATCATATTGGTTTGGATGGCCTAATTGTAGCTTTATGGGCTTAATAACATATTTATCTTACTTGAAAAACCAAAGAGTTGCAAGCGCGATTAGTTTCATAACTAATCGCCACTTTTTGGTTTTATGCGATTGAGAAATCGAGAGCTGCAAGAGTAATTTGGTTATACCAAATTACCGCTTTCCGATTTATGTATCTTATAGAAGCATTTTCATGTTATAGGT
>TRINITY_DN18306_c0_g1_i13 len=510 path=[0:0-48 66:49-63 67:64-447 69:448-509]
TTGGATGAGAATAACAAGGTGGTGTGCGGACTTGATGGAAAACCCATACGGAAAACCCATACAAGAATATCAATTGGTTGATAAGAGACTTACAAGTGAGGATTGAGCTACTTGTAGAAAATTTGCTATTTTATTAGAATATTTTTTTAATCTAACGTTGGAGATTTCGGAAACTTTGTACGTTACTTTCAATTGGGTTATGCATGATATTTTTGAAATTTATGATATTTTGGAAGAATGGCAACAAAGTGAAGATTTTGATTTGTATAAAATGGGAATGAGAATGAGAGAAAAGTTTGATAAGTATTGGGGGAATCCGGAAAAGATGAATAATCTCATTTATGTGTCATTGGTTCTCGACCTTCGGTATAAGTTAGATTTTGCGATATATTTGTTAAAAAAAATGTATGGAGTAGATAAATGGGAGAATATTGAAAAAAAATATAATGGCTATGTTGCGTGCTTTGTATAATGATTATAAGGCGAAAAAAGAACCTCGAGGTGAAGGTT
>TRINITY_DN18306_c0_g1_i2 len=1097 path=[3:0-221 9:222-239 10:240-253 12:254-292 13:293-330 14:331-346 17:347-415 18:416-437 19:438-446 21:447-519 23:520-544 25:545-545 27:546-551 29:552-576 30:577-589 65:590-636 66:637-651 68:652-1034 69:1035-1096]
AGCGGCGCAGACTCAAACCCTCTCTCTCTCTTGAAGCGGCGTAGACTCCTCCCCTCTCTCTCTCTTTCTTCTCCCCTCTTCTGCGTCTCTCTCCCTCCCTTCCTCCCTCTCCCCCTCTCCCCCACACCACCAGTAACCACGCCCATCTCGTTTTTCCACACCAAGCCCTCATCTGTTGCCTCCACCGCTCTTCGTTAGTGAGATGTCTGGGCAAGAACTAAGAGACATGCCGCCCACTGAGCCAAGTAATACGGATTCATGTGCTACTTCGGGATTAAAACGGAAGAACACTACTACTTCGACTCGGAAAAAAAGAAGTGTGGTGTGGCAGCATTTCATACCTGGAAGAGATGAGAATGGAAATGCTATTGCTACGTGTAAGTATTGTAAAACTGTTTATGCCGCTGATGTTGTCGTTAATGGAACTAGAGCAATGCTAAATCATTTATCTAAATGTCCGGAAAACCCTCATAATATTGAAACTAATCAATCACGGTTGTCTTTAGTACAATCGAATAGAGGTGAAAGGGTTGCATCTCTTGTTGATTGGAAATTTAGTCAAGAAGCAACTAGGAAAACATTAGCAAAAATGGTAGATATGTTGGATGAGAATAACAAGGTGGTGTGCGGGCTTGATGGAAAACCCATACAAAAAAATCAATTGGTTGATAAGAGACCTACAAGTGAGGATTGGGCTACTTGTAGAAAATTTGCTATTTTATTGGAACATTTTTTTGATCTAACATTGAAGATTTCGGGGACTTTGTACATTACTTCCAATTGGGTTATGCATGACATTTATGAAATTTATGATCTTTTGGAAGAATGGCAACAAAGTGATGATTTAGATTTGTTTAGAATGGGAATAAGAATGAAAGAAAAGTTCGATAAGTATTGGGGAAATCCGGAAAAGATGAATAATCTTATTTATGTGGCATTGGTTCTCGACCCTCGGTATAAGTTAGATTTTGTGATATATTTGTTAAAAAAGATGTATGGAGTAGATAAAGGGGAGAATATCGAAAAAAATTTAACGGCTATGTTGCGTGCTTTGTATAATGATTATAAGGCGAAAAAAGAACCTCGAGGTGAAGGTT
>TRINITY_DN18306_c0_g1_i12 len=2713 path=[4:0-262 7:263-263 9:264-281 10:282-295 12:296-334 13:335-372 14:373-388 17:389-457 18:458-479 19:480-488 21:489-561 23:562-586 26:587-587 27:588-593 29:594-618 31:619-625 32:626-641 33:642-674 35:675-693 36:694-706 38:707-755 40:756-861 41:862-875 42:876-877 43:878-910 45:911-938 46:939-989 47:990-997 50:998-1065 51:1066-1153 54:1154-1181 56:1182-1188 57:1189-1203 59:1204-1252 61:1253-1296 62:1297-1339 64:1340-1420 65:1421-1467 66:1468-1482 68:1483-1865 69:1866-1927 71:1928-1959 72:1960-1967 74:1968-2000 75:2001-2087 77:2088-2254 79:2255-2269 80:2270-2349 82:2350-2378 83:2379-2510 84:2511-2712]
CCCCATAATTAAGGGTATGTTTGGTTCAGTTCTTAGATTTAACTAACTGAAAAACCATTGTTTCCATGATGTTTCGAATTTTCTTACAAAAATCTCATAAGGGGACACTACAGAGTATGTTTCTTAAAAAATTAGGGTTATGATTGTTGATTGTTGATAAGTTTTAGATCTATTTATCAACTTCAAAATCGAATTGATTAAGATTATTTTTTGTAAAGCTAATTTTTTTTGTTAATTTATAGAGATGTCTGGGCAAGAACTAGAAGACATGCCGCCCACTGAGCCAAGTAATACGGATTCATGTGCTACTTCGGGATTAAAACGGAAGAACACTACTACTTCGACTCGGAAAAAAAGAAGTGTGGTGTGGCAGCATTTCATACCTGGAAGAGATGAGAATGGAAATGCTATTGCTACGTGTAAGTATTGTAAAACTGTTTATGCCGCTGATGTTGTCGTTAATGGAACTAGAGCAATGCTAAATCATTTATCTAAATGTCCGGAAAACCCTCATAATATTGAAACTAATCAATCACGGTTGTCTTTAGTACAATCGAATAGAGGTGAAAGGGTTGCATCTCTTGTTGCTTGGAAATTTAGTCAAGAAGCAACTAGGAAAGCATTAGCAAAAATGATTATAACTGATGAACTACCATTTAAGTTTGTTGAAGGTGAGGGGTTTAAACATTTTCTTGCGGTTGCATGCCCTAATTTTCATATTCCCTCTAGATGGACGGTGGCACGTGATTGTCTCGAATTATACAAGAGTGAATTTGAATCGTTGAAAGGAATATTGAAAAAATCATGTTAAAGGGTGTGTTTAACCACATATACATGGACTTCAACTCAAAGAATAAATTATATGTGTCTAACCGCCCATTTTATTGATGATGATTGGAGATTGCAAAAACGAACAATAAACTTTTGTCCAATTGTGAGTCATAAAGGCGAAGCCATAAGTTCAACAATTGAAAAATGCTTGAGGTATTGGGAAATTGAGGACAAAGTTTTCACTATTACAGTTGATAATGCTAGTTCTAATGATAATGCAATGAGGCATTTTCAAAAAAAAATGAGTAACTGGGATTCTAGCATACTAAAGGGGGAATTTGTTCATGTTAGATGTGTTGCTCACATACTCAACTTAGTTGTTTGTGATGGTTTAAAAGATATGAATAAATCCATTGGGCGGATTAGAGATGTTGTAAGATATGTAAGACAATCTCCCGCCAGATTAAACAAGTTCAAAGAATGTGCTAAAATAGAAAAAATTGAGAGTAAGAAGTCTTTGTGTTTAGATGTGCCAACTCGATGGAATTCTACTTTCTTGATGTTGGATGTAGCACAAAAATATGAGAGAGCTTTTGATAGGTATGATGAGCAAGAGCCATGTTTTAAAGTGGATTTTCTAGTTTCGGAATTGGTAGATATGTTGGATGAGAATAACAAGGTGGTGTGCGGGCTTGATGGAAAACCCATACAAAAAAATCAATTGGTTGATAAGAGACCTACAAGTGAGGATTGGGCTACTTGTAGAAAATTTGCTATTTTATTGGAACATTTTTTTGATCTAACATTGAAGATTTCGGGGACTTTGTACATTACTTCCAATTGGGTTATGCATGACATTTATGAAATTTATGATCTTTTGGAAGAATGGCAACAAAGTGATGATTTAGATTTGTTTAGAATGGGAATAAGAATGAAAGAAAAGTTCGATAAGTATTGGGGAAATCCGGAAAAGATGAATAATCTTATTTATGTGGCATTGGTTCTCGACCCTCGGTATAAGTTAGATTTTGTGATATATTTGTTAAAAAAGATGTATGGAGTAGATAAAGGGGAGAATATCGAAAAAAATTTAACGGCTATGTTGCGTGCTTTGTATAATGATTATAAGGCGAAAAAAGAACCTCGAGGTGAAGGTTCCAAACCCCAAGATCAATATTCAAGTGATGTGATTGATGAGCCAAGTACGCAAAAAGAAAAGAGGAAAAAAATGTTAGTCGCCGAGTTTAAGAAGCAAAAATCCCAAGACGGATATTTTGGAGATGGTAGTATTTCGGAGCTAGATAAGTATTTAAAAGAAGATAATGAGCAAGAAGATGTAAAGGATTTCGACGTCCTTGTTTGGTGGAAGCAAAATGCTCATAGGTTTCCAATATTGTCTTCGATTGCTCGTGATGTGTTGGCTATTCCAATGTCAACCGTTGCCTCGGAGTCCGCTTTTAGTACCGGGGGTCGGGTTCTTGATCAGTTCCGGAGTTCTTTGACTTCTAAAATTGTAGAAGGTATTATTTGCACTCAAGATTGGCTTCGAGGATCGAGAAAAATAATCAACATTGACGAAGATTTGGAAGAGATTGAGAAACTTGAGGAAGAGATTTCAAAGTTACCGTTGGATTCCCAAGCAACATCGATAGAGTTTTGATGATGGTTTAATGCTGCAAGGATAATTAATCACGGTGTTTCTATTATTGTTTTTTGTGTAAGCCATAAGGCATTAACACTCTTTTTAATTTTTCTCATGTGGTGTTAGTGAACATTTGTTTTTGCCTTTTTTTCTGATTTCAAAGAGCAAAAATCCAAGTTGGGGCATTTAGATAATCGTGATTGATTGTTAAGGGTAATTTGGATTAATATTAATATTTGGATTAATTTGGATTAATTGTTATTCATCAATGAGCTATTAATCCAAGTTGGGGCATTTAAA
>TRINITY_DN18306_c0_g1_i14 len=2047 path=[3:0-221 9:222-239 10:240-253 12:254-292 13:293-330 14:331-346 17:347-415 18:416-437 19:438-446 21:447-519 23:520-544 26:545-545 27:546-551 29:552-576 31:577-583 32:584-599 33:600-632 35:633-651 36:652-664 38:665-713 40:714-819 41:820-833 42:834-835 43:836-868 45:869-896 46:897-947 47:948-955 50:956-1023 51:1024-1111 54:1112-1139 56:1140-1146 57:1147-1161 59:1162-1210 61:1211-1254 62:1255-1297 64:1298-1378 65:1379-1425 66:1426-1440 67:1441-1824 69:1825-1886 70:1887-1918 72:1919-1926 74:1927-1959 76:1960-2046]
AGCGGCGCAGACTCAAACCCTCTCTCTCTCTTGAAGCGGCGTAGACTCCTCCCCTCTCTCTCTCTTTCTTCTCCCCTCTTCTGCGTCTCTCTCCCTCCCTTCCTCCCTCTCCCCCTCTCCCCCACACCACCAGTAACCACGCCCATCTCGTTTTTCCACACCAAGCCCTCATCTGTTGCCTCCACCGCTCTTCGTTAGTGAGATGTCTGGGCAAGAACTAAGAGACATGCCGCCCACTGAGCCAAGTAATACGGATTCATGTGCTACTTCGGGATTAAAACGGAAGAACACTACTACTTCGACTCGGAAAAAAAGAAGTGTGGTGTGGCAGCATTTCATACCTGGAAGAGATGAGAATGGAAATGCTATTGCTACGTGTAAGTATTGTAAAACTGTTTATGCCGCTGATGTTGTCGTTAATGGAACTAGAGCAATGCTAAATCATTTATCTAAATGTCCGGAAAACCCTCATAATATTGAAACTAATCAATCACGGTTGTCTTTAGTACAATCGAATAGAGGTGAAAGGGTTGCATCTCTTGTTGCTTGGAAATTTAGTCAAGAAGCAACTAGGAAAGCATTAGCAAAAATGATTATAACTGATGAACTACCATTTAAGTTTGTTGAAGGTGAGGGGTTTAAACATTTTCTTGCGGTTGCATGCCCTAATTTTCATATTCCCTCTAGATGGACGGTGGCACGTGATTGTCTCGAATTATACAAGAGTGAATTTGAATCGTTGAAAGGAATATTGAAAAAATCATGTTAAAGGGTGTGTTTAACCACATATACATGGACTTCAACTCAAAGAATAAATTATATGTGTCTAACCGCCCATTTTATTGATGATGATTGGAGATTGCAAAAACGAACAATAAACTTTTGTCCAATTGTGAGTCATAAAGGCGAAGCCATAAGTTCAACAATTGAAAAATGCTTGAGGTATTGGGAAATTGAGGACAAAGTTTTCACTATTACAGTTGATAATGCTAGTTCTAATGATAATGCAATGAGGCATTTTCAAAAAAAAATGAGTAACTGGGATTCTAGCATACTAAAGGGGGAATTTGTTCATGTTAGATGTGTTGCTCACATACTCAACTTAGTTGTTTGTGATGGTTTAAAAGATATGAATAAATCCATTGGGCGGATTAGAGATGTTGTAAGATATGTAAGACAATCTCCCGCCAGATTAAACAAGTTCAAAGAATGTGCTAAAATAGAAAAAATTGAGAGTAAGAAGTCTTTGTGTTTAGATGTGCCAACTCGATGGAATTCTACTTTCTTGATGTTGGATGTAGCACAAAAATATGAGAGAGCTTTTGATAGGTATGATGAGCAAGAGCCATGTTTTAAAGTGGATTTTCTAGTTTCGGAATTGGTAGATATGTTGGATGAGAATAACAAGGTGGTGTGCGGGCTTGATGGAAAACCCATACAAGAATATCAATTGGTTGATAAGAGACTTACAAGTGAGGATTGAGCTACTTGTAGAAAATTTGCTATTTTATTAGAATATTTTTTTAATCTAACGTTGGAGATTTCGGAAACTTTGTACGTTACTTTCAATTGGGTTATGCATGATATTTTTGAAATTTATGATATTTTGGAAGAATGGCAACAAAGTGAAGATTTTGATTTGTATAAAATGGGAATGAGAATGAGAGAAAAGTTTGATAAGTATTGGGGGAATCCGGAAAAGATGAATAATCTCATTTATGTGTCATTGGTTCTCGACCTTCGGTATAAGTTAGATTTTGCGATATATTTGTTAAAAAAAATGTATGGAGTAGATAAATGGGAGAATATTGAAAAAAAATATAATGGCTATGTTGCGTGCTTTGTATAATGATTATAAGGCGAAAAAAGAACCTCGAGGTGAAGGTTTCAAATCCCAAAATTAATATTCAAGTGATGTAATTGATGAGCCAAGTACGCAAAAAGAAAAGAGGAAAAAAATATTAGTCGCCGAATTTAAGAAGCAAAAATCCCAAGATGAATGATTTGGAGATGGTAGTATTTCGGAGCTAGAGAAGTATTTAAAAAA
>TRINITY_DN18306_c0_g1_i4 len=2391 path=[3:0-221 9:222-239 10:240-253 12:254-292 13:293-330 14:331-346 17:347-415 18:416-437 19:438-446 21:447-519 23:520-544 26:545-545 27:546-551 29:552-576 31:577-583 32:584-599 33:600-632 35:633-651 36:652-664 38:665-713 40:714-819 41:820-833 42:834-835 43:836-868 45:869-896 46:897-947 47:948-955 50:956-1023 51:1024-1111 54:1112-1139 56:1140-1146 57:1147-1161 59:1162-1210 61:1211-1254 62:1255-1297 64:1298-1378 65:1379-1425 66:1426-1440 68:1441-1823 69:1824-1885 71:1886-1917 72:1918-1925 74:1926-1958 75:1959-2045 77:2046-2212 79:2213-2227 81:2228-2229 82:2230-2258 83:2259-2390]
AGCGGCGCAGACTCAAACCCTCTCTCTCTCTTGAAGCGGCGTAGACTCCTCCCCTCTCTCTCTCTTTCTTCTCCCCTCTTCTGCGTCTCTCTCCCTCCCTTCCTCCCTCTCCCCCTCTCCCCCACACCACCAGTAACCACGCCCATCTCGTTTTTCCACACCAAGCCCTCATCTGTTGCCTCCACCGCTCTTCGTTAGTGAGATGTCTGGGCAAGAACTAAGAGACATGCCGCCCACTGAGCCAAGTAATACGGATTCATGTGCTACTTCGGGATTAAAACGGAAGAACACTACTACTTCGACTCGGAAAAAAAGAAGTGTGGTGTGGCAGCATTTCATACCTGGAAGAGATGAGAATGGAAATGCTATTGCTACGTGTAAGTATTGTAAAACTGTTTATGCCGCTGATGTTGTCGTTAATGGAACTAGAGCAATGCTAAATCATTTATCTAAATGTCCGGAAAACCCTCATAATATTGAAACTAATCAATCACGGTTGTCTTTAGTACAATCGAATAGAGGTGAAAGGGTTGCATCTCTTGTTGCTTGGAAATTTAGTCAAGAAGCAACTAGGAAAGCATTAGCAAAAATGATTATAACTGATGAACTACCATTTAAGTTTGTTGAAGGTGAGGGGTTTAAACATTTTCTTGCGGTTGCATGCCCTAATTTTCATATTCCCTCTAGATGGACGGTGGCACGTGATTGTCTCGAATTATACAAGAGTGAATTTGAATCGTTGAAAGGAATATTGAAAAAATCATGTTAAAGGGTGTGTTTAACCACATATACATGGACTTCAACTCAAAGAATAAATTATATGTGTCTAACCGCCCATTTTATTGATGATGATTGGAGATTGCAAAAACGAACAATAAACTTTTGTCCAATTGTGAGTCATAAAGGCGAAGCCATAAGTTCAACAATTGAAAAATGCTTGAGGTATTGGGAAATTGAGGACAAAGTTTTCACTATTACAGTTGATAATGCTAGTTCTAATGATAATGCAATGAGGCATTTTCAAAAAAAAATGAGTAACTGGGATTCTAGCATACTAAAGGGGGAATTTGTTCATGTTAGATGTGTTGCTCACATACTCAACTTAGTTGTTTGTGATGGTTTAAAAGATATGAATAAATCCATTGGGCGGATTAGAGATGTTGTAAGATATGTAAGACAATCTCCCGCCAGATTAAACAAGTTCAAAGAATGTGCTAAAATAGAAAAAATTGAGAGTAAGAAGTCTTTGTGTTTAGATGTGCCAACTCGATGGAATTCTACTTTCTTGATGTTGGATGTAGCACAAAAATATGAGAGAGCTTTTGATAGGTATGATGAGCAAGAGCCATGTTTTAAAGTGGATTTTCTAGTTTCGGAATTGGTAGATATGTTGGATGAGAATAACAAGGTGGTGTGCGGGCTTGATGGAAAACCCATACAAAAAAATCAATTGGTTGATAAGAGACCTACAAGTGAGGATTGGGCTACTTGTAGAAAATTTGCTATTTTATTGGAACATTTTTTTGATCTAACATTGAAGATTTCGGGGACTTTGTACATTACTTCCAATTGGGTTATGCATGACATTTATGAAATTTATGATCTTTTGGAAGAATGGCAACAAAGTGATGATTTAGATTTGTTTAGAATGGGAATAAGAATGAAAGAAAAGTTCGATAAGTATTGGGGAAATCCGGAAAAGATGAATAATCTTATTTATGTGGCATTGGTTCTCGACCCTCGGTATAAGTTAGATTTTGTGATATATTTGTTAAAAAAGATGTATGGAGTAGATAAAGGGGAGAATATCGAAAAAAATTTAACGGCTATGTTGCGTGCTTTGTATAATGATTATAAGGCGAAAAAAGAACCTCGAGGTGAAGGTTCCAAACCCCAAGATCAATATTCAAGTGATGTGATTGATGAGCCAAGTACGCAAAAAGAAAAGAGGAAAAAAATGTTAGTCGCCGAGTTTAAGAAGCAAAAATCCCAAGACGGATATTTTGGAGATGGTAGTATTTCGGAGCTAGATAAGTATTTAAAAGAAGATAATGAGCAAGAAGATGTAAAGGATTTCGACGTCCTTGTTTGGTGGAAGCAAAATGCTCATAGGTTTCCAATATTGTCTTCGATTGCTCGTGATGTGTTGGCTATTCCAATGTCAACCGTTGCCTCGGAGTCCGCTTTTAGTACCGGGGGTCGGGTTCTTGATCAGTTCCGGAGTTCTTCGGATTTGGAAGAGATTGAGAAACTTGAGGAAGAGATTTCAAAGTTACCGTTGGATTCCCAAGCAACATCGATAGAGTTTTGATGATGGTTTAATGCTGCAAGGATAATTAATCACGGTGTTTCTATTATTGTTTTTTGTGTAAGCCATAAGGCATTAACACT
>TRINITY_DN18306_c0_g1_i15 len=1355 path=[3:0-221 9:222-239 10:240-253 12:254-292 13:293-330 14:331-346 17:347-415 18:416-437 20:438-519 23:520-544 26:545-545 27:546-551 28:552-583 32:584-599 33:600-632 34:633-651 36:652-664 38:665-713 39:714-835 43:836-868 45:869-896 46:897-947 47:948-955 49:956-1023 51:1024-1111 52:1112-1113 53:1114-1117 54:1118-1145 55:1146-1167 59:1168-1216 60:1217-1260 62:1261-1303 63:1304-1354]
AGCGGCGCAGACTCAAACCCTCTCTCTCTCTTGAAGCGGCGTAGACTCCTCCCCTCTCTCTCTCTTTCTTCTCCCCTCTTCTGCGTCTCTCTCCCTCCCTTCCTCCCTCTCCCCCTCTCCCCCACACCACCAGTAACCACGCCCATCTCGTTTTTCCACACCAAGCCCTCATCTGTTGCCTCCACCGCTCTTCGTTAGTGAGATGTCTGGGCAAGAACTAAGAGACATGCCGCCCACTGAGCCAAGTAATACGGATTCATGTGCTACTTCGGGATTAAAACGGAAGAACACTACTACTTCGACTCGGAAAAAAAGAAGTGTGGTGTGGCAGCATTTCATACCTGGAAGAGATGAGAATGGAAATGCTATTGCTACGTGTAAGTATTGTAAAACTGTTTATGCCGCTGATGTTGTCGTTAATGGAACTAGAGCAATGCTGAATCATATGTCTAAATGTCCGGAATACCCTCATAATATTGAAAGTAATCAAGCACGGTTGTCTTTACAACCGAATAGAGGTGGTGAAAGGGTTGCATCTCTTGTTGCTTGGAAGTTTAGTCAAGAAGTAACTAGGAAAGCGTTAACAAAAATGATTATAACTGATGAACTACCATTTAAGTTTGTTGAAGGTGAAGGGTTTAAACATTTTATAGCGGTTGCATGCCCTAATTTTCATATTCCCTCTAGATGGACGGTGGCACGTGATTGTCTCGAGTTATACACGAGTGAATTTGAATTGTTGAAAGGAATGTTGAAAAAATCGTGTCAAAAGGTGTGTTTAACCACGGATACATAGACTTCAACTCAAAGAATAAATTACATGTGCCTAACCGCCGATTTTATTGATGATGATTGGAGATTGCAAAAACGAACAATAAACTTTTGTCCAATTGTGAGTCATAAAGGCGAAGCCATAAGTTCAACAATTGAAAAATGCTTGAGGTATTGGGAAATTGGGGACAAAGTGTTCACTATTACAGCTGATAATGGTAACTCTAATGATAATGCAATGAGGCATTTTAAGAAAAAAATGAGTAACTGGGATTCTAGCATACTAAAGGGGGAATTTGTTCATGTTAGATGTGTTGCTCACATACTCAACTTAGTTGTTTAAGTTTGTGATGGTTTAAAAGATATGAATAAATCTATTCCGAGGATTAGAAATGCCGTAAGATATGTAAGACAATCTCCCGCCAGATTAAACAAGTTCAAAGAATATACTAAAATAGAAAAAATCGAGAGTAAGAAGTCTTTGTGTTTGGATGTGCCAACTCGATGGAATTCTACTTTCTTGATGTTGGATGCAGCACAAAAATATGAGAGAGCTTTTAAAGTGGATTTTCTAGTTTCGGAAT
>TRINITY_DN18306_c0_g1_i11 len=1220 path=[6:0-172 8:173-203 10:204-217 11:218-259 13:260-297 15:298-441 24:442-545 33:546-578 34:579-597 36:598-610 37:611-779 42:780-781 43:782-814 44:815-843 46:844-894 48:895-1051 53:1052-1055 54:1056-1083 56:1084-1090 58:1091-1219]
CTCTCACTCTCACTCTCACTCTCACTCTCACTCTCACTCTCACTCTCACTCTCCCCGGTGGCAGCCTCAAGCCCAGCAGCGGCGCCGGCACCTCCCTCTCTACCTCCCTCCCTCTCCCCCACACCACCCGCAGCCATGCCCATACCCGTGTACCCATACCAAGCCGGAAAATAATGTTTGGGCAAGAAGACTAGAAGACACGCCGCCAAGTAATACGGGTTCATGTGCTACTTGGGGATCGAAACGGAAGAAGAAAGCTTCTACTTCGACTCGGAAAAAAAGAAGTGTGGTGTGGCAGTATTTCATACCTGGAAAGATGAGAATGGAAATGCTATTGCTACATGTATTGTAAAGTTGTTTAAATGGAACTAGGGCAATGCTATATCATTTGTCTAAATATCCGGAAAACCCTTATAATATTGAAACTAATCAAGCACGGTTATCTTTACAACCAAATAGAGAAGGTGATGAAAGCGTTGTACCTCTTGTTGCTTGGAAATTTAGTCAAAAAGCAATTAGGAAAGCGTTAGCAAAAATAATTATAATTGATGAACTACCATTTAAGTTTGTTGAAGGTGAAGGGTTTAAACATTTTATAGCGGTTGCATGCCGTAATTTTCGTATTCCTTCTAGATGGACGGTGGCACATTTTTGTCTCGAGTTATACAAAAGTGAATTTGAATTGTTGAAATGAATGTTGAAAAAATCGTGTCAAATGGTGTGTTTAATCACAGATACATGGACTTCAAATCAAAGAATAAATTACATGTGTCTAACCGTCCATTTTATTGATGATGATTGGAGATTGCAAAAACAAAATAATAAACTTTTATCCTATTGTGAATCATAAAGGCGAAGCCATAAGTTCAACAATTGAAAAATGCTTGAGGTATTGAGAAATTGAGGACGTGTTCACTATTACAGTTGATAATGCTAGCTCTAATGATAATGCAATGAGTCATTTTAAGAAAAAAAATGAGTAACTAGGATTCTAGCATACTAAAGGGGAACTTGTTCATGCTAGATATGTTGCTCACATACTCAACTTAGTTGTTTGTGATGGTTTAAAAGATATGAATAAATCCATTGGGAGGGTTAGAGATGTCAACAAAATGATACCACCACCTTATCAGCAGCAACATGAGCGCCAACGAAGTTGGGAATCCGGTGATGAACGGGCCGCGGGTTCTGCGCTATATTCCGGGCCTCCATCTCATCCC
>TRINITY_DN18306_c0_g1_i7 len=2671 path=[3:0-221 9:222-239 10:240-253 12:254-292 13:293-330 14:331-346 17:347-415 18:416-437 19:438-446 21:447-519 23:520-544 26:545-545 27:546-551 29:552-576 31:577-583 32:584-599 33:600-632 35:633-651 36:652-664 38:665-713 40:714-819 41:820-833 42:834-835 43:836-868 45:869-896 46:897-947 47:948-955 50:956-1023 51:1024-1111 54:1112-1139 56:1140-1146 57:1147-1161 59:1162-1210 61:1211-1254 62:1255-1297 64:1298-1378 65:1379-1425 66:1426-1440 68:1441-1823 69:1824-1885 71:1886-1917 72:1918-1925 74:1926-1958 75:1959-2045 77:2046-2212 79:2213-2227 80:2228-2307 82:2308-2336 83:2337-2468 84:2469-2670]
AGCGGCGCAGACTCAAACCCTCTCTCTCTCTTGAAGCGGCGTAGACTCCTCCCCTCTCTCTCTCTTTCTTCTCCCCTCTTCTGCGTCTCTCTCCCTCCCTTCCTCCCTCTCCCCCTCTCCCCCACACCACCAGTAACCACGCCCATCTCGTTTTTCCACACCAAGCCCTCATCTGTTGCCTCCACCGCTCTTCGTTAGTGAGATGTCTGGGCAAGAACTAAGAGACATGCCGCCCACTGAGCCAAGTAATACGGATTCATGTGCTACTTCGGGATTAAAACGGAAGAACACTACTACTTCGACTCGGAAAAAAAGAAGTGTGGTGTGGCAGCATTTCATACCTGGAAGAGATGAGAATGGAAATGCTATTGCTACGTGTAAGTATTGTAAAACTGTTTATGCCGCTGATGTTGTCGTTAATGGAACTAGAGCAATGCTAAATCATTTATCTAAATGTCCGGAAAACCCTCATAATATTGAAACTAATCAATCACGGTTGTCTTTAGTACAATCGAATAGAGGTGAAAGGGTTGCATCTCTTGTTGCTTGGAAATTTAGTCAAGAAGCAACTAGGAAAGCATTAGCAAAAATGATTATAACTGATGAACTACCATTTAAGTTTGTTGAAGGTGAGGGGTTTAAACATTTTCTTGCGGTTGCATGCCCTAATTTTCATATTCCCTCTAGATGGACGGTGGCACGTGATTGTCTCGAATTATACAAGAGTGAATTTGAATCGTTGAAAGGAATATTGAAAAAATCATGTTAAAGGGTGTGTTTAACCACATATACATGGACTTCAACTCAAAGAATAAATTATATGTGTCTAACCGCCCATTTTATTGATGATGATTGGAGATTGCAAAAACGAACAATAAACTTTTGTCCAATTGTGAGTCATAAAGGCGAAGCCATAAGTTCAACAATTGAAAAATGCTTGAGGTATTGGGAAATTGAGGACAAAGTTTTCACTATTACAGTTGATAATGCTAGTTCTAATGATAATGCAATGAGGCATTTTCAAAAAAAAATGAGTAACTGGGATTCTAGCATACTAAAGGGGGAATTTGTTCATGTTAGATGTGTTGCTCACATACTCAACTTAGTTGTTTGTGATGGTTTAAAAGATATGAATAAATCCATTGGGCGGATTAGAGATGTTGTAAGATATGTAAGACAATCTCCCGCCAGATTAAACAAGTTCAAAGAATGTGCTAAAATAGAAAAAATTGAGAGTAAGAAGTCTTTGTGTTTAGATGTGCCAACTCGATGGAATTCTACTTTCTTGATGTTGGATGTAGCACAAAAATATGAGAGAGCTTTTGATAGGTATGATGAGCAAGAGCCATGTTTTAAAGTGGATTTTCTAGTTTCGGAATTGGTAGATATGTTGGATGAGAATAACAAGGTGGTGTGCGGGCTTGATGGAAAACCCATACAAAAAAATCAATTGGTTGATAAGAGACCTACAAGTGAGGATTGGGCTACTTGTAGAAAATTTGCTATTTTATTGGAACATTTTTTTGATCTAACATTGAAGATTTCGGGGACTTTGTACATTACTTCCAATTGGGTTATGCATGACATTTATGAAATTTATGATCTTTTGGAAGAATGGCAACAAAGTGATGATTTAGATTTGTTTAGAATGGGAATAAGAATGAAAGAAAAGTTCGATAAGTATTGGGGAAATCCGGAAAAGATGAATAATCTTATTTATGTGGCATTGGTTCTCGACCCTCGGTATAAGTTAGATTTTGTGATATATTTGTTAAAAAAGATGTATGGAGTAGATAAAGGGGAGAATATCGAAAAAAATTTAACGGCTATGTTGCGTGCTTTGTATAATGATTATAAGGCGAAAAAAGAACCTCGAGGTGAAGGTTCCAAACCCCAAGATCAATATTCAAGTGATGTGATTGATGAGCCAAGTACGCAAAAAGAAAAGAGGAAAAAAATGTTAGTCGCCGAGTTTAAGAAGCAAAAATCCCAAGACGGATATTTTGGAGATGGTAGTATTTCGGAGCTAGATAAGTATTTAAAAGAAGATAATGAGCAAGAAGATGTAAAGGATTTCGACGTCCTTGTTTGGTGGAAGCAAAATGCTCATAGGTTTCCAATATTGTCTTCGATTGCTCGTGATGTGTTGGCTATTCCAATGTCAACCGTTGCCTCGGAGTCCGCTTTTAGTACCGGGGGTCGGGTTCTTGATCAGTTCCGGAGTTCTTTGACTTCTAAAATTGTAGAAGGTATTATTTGCACTCAAGATTGGCTTCGAGGATCGAGAAAAATAATCAACATTGACGAAGATTTGGAAGAGATTGAGAAACTTGAGGAAGAGATTTCAAAGTTACCGTTGGATTCCCAAGCAACATCGATAGAGTTTTGATGATGGTTTAATGCTGCAAGGATAATTAATCACGGTGTTTCTATTATTGTTTTTTGTGTAAGCCATAAGGCATTAACACTCTTTTTAATTTTTCTCATGTGGTGTTAGTGAACATTTGTTTTTGCCTTTTTTTCTGATTTCAAAGAGCAAAAATCCAAGTTGGGGCATTTAGATAATCGTGATTGATTGTTAAGGGTAATTTGGATTAATATTAATATTTGGATTAATTTGGATTAATTGTTATTCATCAATGAGCTATTAATCCAAGTTGGGGCATTTAAA
>TRINITY_DN18306_c0_g1_i3 len=1608 path=[5:0-560 8:561-591 10:592-605 11:606-647 13:648-685 15:686-829 24:830-933 33:934-966 34:967-985 36:986-998 37:999-1167 42:1168-1169 43:1170-1202 44:1203-1231 46:1232-1282 48:1283-1439 53:1440-1443 54:1444-1471 56:1472-1478 58:1479-1607]
CGTGTACCCATACCAAGCCGGAAAATAGTATGGCTCTTCTCTCTATTCTCAGCTATGTAAAAAAATTAGTTATGATTGTTGATTTTTGTTGAGTTTTTGCTTGATTGAGCTTATTTAATTCTATTTATCACCTTCAAAATCGAATTGATTTATCACCTTTAAAGCTTATTTTCGAGGGACATATTTAATTAAGCGTAATACTTGTTAGAGAAGCACCGCTTCATTGGTTTCACTTTAAGTGTGCACAGTACACCCTTAATATCAACGTCTTATTTGATATGGTTTATGGAACTACGAGTTTAATGAAAAAACAATTGAAAGGGGTCTCCATATTTTTGTGTATATCCGTATGTTAATGGCATATGTATTAAATGAAAAAAGTTGAGAAGAATTAGACGTGGGAATAATTGCTTATTATCATCTGTCTGGTTCTGCTCCTTCAATATAAATTTTGCAATTGATTAAGTTCACTCTCTCTCAATGTTCCTTTTCATTTCACTTCTGTTTATTCCTCATTACAAACTGATTTGTAAAGCTTATTTTTTTTTTGTTAATTTATAGATGTTTGGGCAAGAAGACTAGAAGACACGCCGCCAAGTAATACGGGTTCATGTGCTACTTGGGGATCGAAACGGAAGAAGAAAGCTTCTACTTCGACTCGGAAAAAAAGAAGTGTGGTGTGGCAGTATTTCATACCTGGAAAGATGAGAATGGAAATGCTATTGCTACATGTATTGTAAAGTTGTTTAAATGGAACTAGGGCAATGCTATATCATTTGTCTAAATATCCGGAAAACCCTTATAATATTGAAACTAATCAAGCACGGTTATCTTTACAACCAAATAGAGAAGGTGATGAAAGCGTTGTACCTCTTGTTGCTTGGAAATTTAGTCAAAAAGCAATTAGGAAAGCGTTAGCAAAAATAATTATAATTGATGAACTACCATTTAAGTTTGTTGAAGGTGAAGGGTTTAAACATTTTATAGCGGTTGCATGCCGTAATTTTCGTATTCCTTCTAGATGGACGGTGGCACATTTTTGTCTCGAGTTATACAAAAGTGAATTTGAATTGTTGAAATGAATGTTGAAAAAATCGTGTCAAATGGTGTGTTTAATCACAGATACATGGACTTCAAATCAAAGAATAAATTACATGTGTCTAACCGTCCATTTTATTGATGATGATTGGAGATTGCAAAAACAAAATAATAAACTTTTATCCTATTGTGAATCATAAAGGCGAAGCCATAAGTTCAACAATTGAAAAATGCTTGAGGTATTGAGAAATTGAGGACGTGTTCACTATTACAGTTGATAATGCTAGCTCTAATGATAATGCAATGAGTCATTTTAAGAAAAAAAATGAGTAACTAGGATTCTAGCATACTAAAGGGGAACTTGTTCATGCTAGATATGTTGCTCACATACTCAACTTAGTTGTTTGTGATGGTTTAAAAGATATGAATAAATCCATTGGGAGGGTTAGAGATGTCAACAAAATGATACCACCACCTTATCAGCAGCAACATGAGCGCCAACGAAGTTGGGAATCCGGTGATGAACGGGCCGCGGGTTCTGCGCTATATTCCGGGCCTCCATCTCATCCC
>TRINITY_DN18306_c0_g1_i8 len=594 path=[2:0-137 41:138-151 42:152-153 43:154-186 45:187-214 46:215-265 47:266-273 50:274-341 51:342-429 54:430-457 56:458-464 58:465-593]
TCTAGATGGACGGTGGCACGTGATTGTCTTAAGTTATACAAGAGTGAATTTGAATTGTTTAAAGGAATGTTGAAAAAATCGTGTCAAAGGGTGTGTCTAACCACAGATACATGGACTTCAAATCAAATAATAAATTACATGTGTCTAACCGCCCATTTTATTGATGATGATTGGAGATTGCAAAAACGAACAATAAACTTTTGTCCAATTGTGAGTCATAAAGGCGAAGCCATAAGTTCAACAATTGAAAAATGCTTGAGGTATTGGGAAATTGAGGACAAAGTTTTCACTATTACAGTTGATAATGCTAGTTCTAATGATAATGCAATGAGGCATTTTCAAAAAAAAATGAGTAACTGGGATTCTAGCATACTAAAGGGGGAATTTGTTCATGTTAGATGTGTTGCTCACATACTCAACTTAGTTGTTTGTGATGGTTTAAAAGATATGAATAAATCCATTGGGAGGGTTAGAGATGTCAACAAAATGATACCACCACCTTATCAGCAGCAACATGAGCGCCAACGAAGTTGGGAATCCGGTGATGAACGGGCCGCGGGTTCTGCGCTATATTCCGGGCCTCCATCTCATCCC
>TRINITY_DN18306_c0_g1_i17 len=2703 path=[3:0-221 9:222-239 10:240-253 12:254-292 13:293-330 14:331-346 17:347-415 18:416-437 19:438-446 21:447-519 23:520-544 26:545-545 27:546-551 29:552-576 31:577-583 32:584-599 33:600-632 35:633-651 36:652-664 38:665-713 40:714-819 41:820-833 42:834-835 43:836-868 45:869-896 46:897-947 47:948-955 50:956-1023 51:1024-1111 54:1112-1139 56:1140-1146 57:1147-1161 59:1162-1210 61:1211-1254 62:1255-1297 64:1298-1378 65:1379-1425 66:1426-1440 68:1441-1823 69:1824-1885 71:1886-1917 72:1918-1925 74:1926-1958 75:1959-2045 77:2046-2212 78:2213-2420 83:2421-2552 85:2553-2702]
AGCGGCGCAGACTCAAACCCTCTCTCTCTCTTGAAGCGGCGTAGACTCCTCCCCTCTCTCTCTCTTTCTTCTCCCCTCTTCTGCGTCTCTCTCCCTCCCTTCCTCCCTCTCCCCCTCTCCCCCACACCACCAGTAACCACGCCCATCTCGTTTTTCCACACCAAGCCCTCATCTGTTGCCTCCACCGCTCTTCGTTAGTGAGATGTCTGGGCAAGAACTAAGAGACATGCCGCCCACTGAGCCAAGTAATACGGATTCATGTGCTACTTCGGGATTAAAACGGAAGAACACTACTACTTCGACTCGGAAAAAAAGAAGTGTGGTGTGGCAGCATTTCATACCTGGAAGAGATGAGAATGGAAATGCTATTGCTACGTGTAAGTATTGTAAAACTGTTTATGCCGCTGATGTTGTCGTTAATGGAACTAGAGCAATGCTAAATCATTTATCTAAATGTCCGGAAAACCCTCATAATATTGAAACTAATCAATCACGGTTGTCTTTAGTACAATCGAATAGAGGTGAAAGGGTTGCATCTCTTGTTGCTTGGAAATTTAGTCAAGAAGCAACTAGGAAAGCATTAGCAAAAATGATTATAACTGATGAACTACCATTTAAGTTTGTTGAAGGTGAGGGGTTTAAACATTTTCTTGCGGTTGCATGCCCTAATTTTCATATTCCCTCTAGATGGACGGTGGCACGTGATTGTCTCGAATTATACAAGAGTGAATTTGAATCGTTGAAAGGAATATTGAAAAAATCATGTTAAAGGGTGTGTTTAACCACATATACATGGACTTCAACTCAAAGAATAAATTATATGTGTCTAACCGCCCATTTTATTGATGATGATTGGAGATTGCAAAAACGAACAATAAACTTTTGTCCAATTGTGAGTCATAAAGGCGAAGCCATAAGTTCAACAATTGAAAAATGCTTGAGGTATTGGGAAATTGAGGACAAAGTTTTCACTATTACAGTTGATAATGCTAGTTCTAATGATAATGCAATGAGGCATTTTCAAAAAAAAATGAGTAACTGGGATTCTAGCATACTAAAGGGGGAATTTGTTCATGTTAGATGTGTTGCTCACATACTCAACTTAGTTGTTTGTGATGGTTTAAAAGATATGAATAAATCCATTGGGCGGATTAGAGATGTTGTAAGATATGTAAGACAATCTCCCGCCAGATTAAACAAGTTCAAAGAATGTGCTAAAATAGAAAAAATTGAGAGTAAGAAGTCTTTGTGTTTAGATGTGCCAACTCGATGGAATTCTACTTTCTTGATGTTGGATGTAGCACAAAAATATGAGAGAGCTTTTGATAGGTATGATGAGCAAGAGCCATGTTTTAAAGTGGATTTTCTAGTTTCGGAATTGGTAGATATGTTGGATGAGAATAACAAGGTGGTGTGCGGGCTTGATGGAAAACCCATACAAAAAAATCAATTGGTTGATAAGAGACCTACAAGTGAGGATTGGGCTACTTGTAGAAAATTTGCTATTTTATTGGAACATTTTTTTGATCTAACATTGAAGATTTCGGGGACTTTGTACATTACTTCCAATTGGGTTATGCATGACATTTATGAAATTTATGATCTTTTGGAAGAATGGCAACAAAGTGATGATTTAGATTTGTTTAGAATGGGAATAAGAATGAAAGAAAAGTTCGATAAGTATTGGGGAAATCCGGAAAAGATGAATAATCTTATTTATGTGGCATTGGTTCTCGACCCTCGGTATAAGTTAGATTTTGTGATATATTTGTTAAAAAAGATGTATGGAGTAGATAAAGGGGAGAATATCGAAAAAAATTTAACGGCTATGTTGCGTGCTTTGTATAATGATTATAAGGCGAAAAAAGAACCTCGAGGTGAAGGTTCCAAACCCCAAGATCAATATTCAAGTGATGTGATTGATGAGCCAAGTACGCAAAAAGAAAAGAGGAAAAAAATGTTAGTCGCCGAGTTTAAGAAGCAAAAATCCCAAGACGGATATTTTGGAGATGGTAGTATTTCGGAGCTAGATAAGTATTTAAAAGAAGATAATGAGCAAGAAGATGTAAAGGATTTCGACGTCCTTGTTTGGTGGAAGCAAAATGCTCATAGGTTTCCAATATTGTCTTCGATTGCTCGTGATGTGTTGGCTATTCCAATGTCAACCGTTGCCTCGGAGTCCGCTTTTAGTACCGGGGGTCGGGTTCTTGATCCGTTCCGGAGTTCTTTGACTCGTAAGATTGTAGAAGGTATTATTTGCAATCAGGATTGGCTTCGAGCATCGAGAAGAATGATCAACATTGACGATGATTTGGGAGAGATTGAGAAACTTGAGGAAGGTAGAATTTTTCATCTTAATTTTTAATTTAAATTTTGAATTTGATAGTCTTATGAACTAATTATAAATATTTTGTATATTTCAGAGATTTCAAAGTTACCGTTGGATTCCCAAGCAACATCGATAGAGTTTTGATGATGGTTTAATGCTGCAAGGATAATTAATCACGGTGTTTCTATTATTGTTTTTTGTGTAAGCCATAAGGCATTAACACTATTTTCAATTTTTCTCTATTGGTGTTGTGAGCATGTTAGAATTTATGCTTACTTGGAATTTATTGGGATGGAAATTTTAAATTTATGAATGTTGTAAGTGAAGAAAGCTTTGCCCCAGCTTTCAAAAAAAAAAAAGAAGAAAGCTCTGCC
>TRINITY_DN18306_c0_g1_i1 len=2112 path=[1:0-1052 7:1053-1053 9:1054-1071 10:1072-1085 11:1086-1127 13:1128-1165 14:1166-1181 16:1182-1250 18:1251-1272 19:1273-1281 22:1282-1333 24:1334-1437 33:1438-1470 34:1471-1489 36:1490-1502 37:1503-1671 42:1672-1673 43:1674-1706 44:1707-1735 46:1736-1786 48:1787-1943 53:1944-1947 54:1948-1975 56:1976-1982 58:1983-2111]
CTATTCTCTGTTCTGTAAAAAAATTAGGGCTATGATTGTTGATTTTTGTTGGGTTTTTATTTGATTGAGCTTTTTTAGTTTTATTTATCACCTTCAAAATCGAATTGATTAAGCTTCGTGTCAGTCCCAACTTTTTGTCCTTAAGATAGGGATGAGTGGCATAGAAAAATTCACCCTAACAACCTGATCTGATATCTTATTTTAGTTCCATTTAGCGGATCCTAAGTTCGTGAGATTAAGGTTTCGTATGCTGTAGTTGTAATGGATTTAGGGCTAGTTTAGGATCTATTTTTTTTCCTATTCTCGGGATTGGTGGTCCAAGTAGTCTATATTTTTTTTTCTGGAATTGAAAGAAGTAGAACTTTTGAAGACTGACTTTGTTTTCTTGATATTCGAATTTTGGTATTTTAACTTTTGGAACTAACGAAAACAATTTTTATAGTTTTGTCGTGCCTTTATTTTCTTCAAGTGGTCTAAAACTAGATTGTTTTTATTTCCAAATCCGAAAGCAGTTTTTGGAATCATTTAGAGCCATATCTTGTTGATAGAAGTATAGGAAATTGAAAAAACTAAGGTAGACAAGGGACCGATAAAATCACTCTTAATTTCATCTCTGTTGAGATACCAAATTAAATTGGAAGGTATGTACTCGTCTCTGGCTTACAGTTTCAGATGCATCCGTTTATGCCATATGTCGCAATTCAGTTCTGATCCGTTAAATTTGTCCCATACTCGTGGTTTTTGCTTGATTGTGGCTCTCTCTATTCTCTGTTCTGTAAAAAAATTAGGGTTATGCCATATCAAATTGATTAAGCTTATTTTGTACCCACACCAACGTTTTTTGTCCTTAGATAGAGAATAAATTTGATTTAATATTTTGTAAACGTTTCTTGTCCTTAGATAGAGAATAAATTTGATTTAATATTTTGTATACCTTCTCAGATTGAGACAAAATTTCTCTCCTATTAATAGTATTTGTTCAATTGAGCCTATGTTGATTTGTAAAGCTTATTTTTGTTGTTAATTTATAGGTGTCTCGGCAAGAAGAACTATAAGACATGCCGCCCACTGAGCCAAGTAATACGGGTTCATGTGCTACTTGGGGATCGAAACGGAAGAAGAAAGCTTCTACTTCGACTCGGAAAAAAAGAAGTGTGGTGTGGCAGCATTTCATACCTGGAAAAGATGGGAATGGAAATGCTATTGCTACGTGTAAGTTTTGTAAAACTGTTTATGCCGCTGATGCTATCATTAATGGAACTAGAGCAATGCTAAATCATTTGTCTAAATGTCTGAAAAACCCTCATAATATTGAAACTAATCAAGCACGGTTGTCTTTACAACCAAATAGAGAAGGTGATGAAAGCGTTGTACCTCTTGTTGCTTGGAAATTTAGTCAAAAAGCAATTAGGAAAGCGTTAGCAAAAATAATTATAATTGATGAACTACCATTTAAGTTTGTTGAAGGTGAAGGGTTTAAACATTTTATAGCGGTTGCATGCCGTAATTTTCGTATTCCTTCTAGATGGACGGTGGCACATTTTTGTCTCGAGTTATACAAAAGTGAATTTGAATTGTTGAAATGAATGTTGAAAAAATCGTGTCAAATGGTGTGTTTAATCACAGATACATGGACTTCAAATCAAAGAATAAATTACATGTGTCTAACCGTCCATTTTATTGATGATGATTGGAGATTGCAAAAACAAAATAATAAACTTTTATCCTATTGTGAATCATAAAGGCGAAGCCATAAGTTCAACAATTGAAAAATGCTTGAGGTATTGAGAAATTGAGGACGTGTTCACTATTACAGTTGATAATGCTAGCTCTAATGATAATGCAATGAGTCATTTTAAGAAAAAAAATGAGTAACTAGGATTCTAGCATACTAAAGGGGAACTTGTTCATGCTAGATATGTTGCTCACATACTCAACTTAGTTGTTTGTGATGGTTTAAAAGATATGAATAAATCCATTGGGAGGGTTAGAGATGTCAACAAAATGATACCACCACCTTATCAGCAGCAACATGAGCGCCAACGAAGTTGGGAATCCGGTGATGAACGGGCCGCGGGTTCTGCGCTATATTCCGGGCCTCCATCTCATCCC
>TRINITY_DN18306_c0_g1_i10 len=427 path=[69:0-61 71:62-93 72:94-101 73:102-213 77:214-380 79:381-395 81:396-397 82:398-426]
GGCTATGTTGCGTGCTTTGTATAATGATTATAAGGCGAAAAAAGAACCTCGAGGTGAAGGTTCCAAACCCCAAGATCAATATTCAAGTGATGTGATTGATGAACCAAGTACGCAAAAAGAAAAGAGGAAAAGAATGCTAGTCGCCGAAGCAAAAATCCCAAGTTGGATAATTTGGAGATGGTAGTATTTCAGAGCTAGATAAGTATTTAAAAGGAGATAATGAGCAAGAAGATGTAAAGGATTTCGACGTCCTTGTTTGGTGGAAGCAAAATGCTCATAGGTTTCCAATATTGTCTTCGATTGCTCGTGATGTGTTGGCTATTCCAATGTCAACCGTTGCCTCGGAGTCCGCTTTTAGTACCGGGGGTCGGGTTCTTGATCAGTTCCGGAGTTCTTCGGATTTGGAAGAGATTGAGAAACTTGAGGA
>TRINITY_DN18306_c0_g2_i1 len=1363 path=[0:0-395 4:396-396 5:397-486 6:487-1362]
ATATCATCAACCAATTGTTGGTCATGCACTGCAGTTGCAATTCTCTGGTACGTCAAATCCCATTCAAAAAAGTAATTCGCATGAAGTACAGCTACTACGCATGATCATATTAAGTAGAACAATTCAATCATACGAGGAAAAGGAAAAGATGCAGTACGAGTTAGATACGGTGAGATAATTAGCACACAAAAACAAAAATAAAAATGCCCATGTTCATACATAAACATACACATGTATCTATATTCAGGCTAATAACATGTCAAACTAAAAGAAAGATGGAACTAGTTTCATATAATTGTCAAGCAAGTAAAGCAACAATTCTGGCTAATAAAGCCAAAGAGAAAGCTTAAGATCTACAATTTTCTCATGCTGGCAATGCACTATCCTGTAGCATACCTGCAATATTTGTTGCAGTTGTAGATGCTAATAAAGAGATCTTTCTAGTATAATTTGGAAGGCTAAAAATCAGTCACAGAATTAACTCACCCGATGTGACAACTGGAGTTGAATCATCAATAGCACCCATGTATCTCAACATTCCATACTCCAATTCTGCAAACCCCTCTCCCTTGCCAAGACGAGCACCAGTCTTTGGGTCAACAGCTACCGAGCCAATTACGATGAGATCCACCTTTATCTTTTCATCCAAACCAATTGGTCTTCCATATTTGGCAACACCAACTGAGGTGCAAGCCTCGTTGATGGTACTAGGAGTTAACATACTCGACTCAAGTACAGAGAAAAAACCTGTCCTTAAACGTGGTTGAGGAGTCAATAATTTCTTTCCACCATTGAGTGTACGGAATCTAACTTGCTTCTGAGGCGAATCGGGATTAACCTTCACACAGTTTGCACCCTGAAATACCTCCAATTCACTCATCTTATCAGCAGCAACATGAGCGCCAACGAAGTTGGGAATCCGGTGATGAACGGGCCGCGGGTTCTGCGCTATATTCCGGGCCTCCATCTCATCCCTCACTCTTTTCCTTATAACCCATTTCCACGCCCCGGGTTCCCTCCCCTCCACGTCAACTATGCAATCCGCCACCGCCGACATGGACTCCCGAGCCGCCGAGTCGAGGCGGCGGCGCTCGGCCTCGTATGCAGCGGCGTCGAACTCCCCGGCGCGTGTGGGGTTCAGCCTGAGCGGCTTAAGAGCGGCCAGCCAGTGGTTGGTGGTGAAAAGTGTTGTTGAGCGAGTGAATGGGGAGAGAGGGTTAGATTTGCAGGGTTTGACTTTGACTCGGAGTTGTAGTGCTGCTATTGCGACCGTGTCCATTGGGCAATATGAATATTGGCATAAGGTGTACGATAAAGAGGTAAATACTAAAACAGAGTGATCTTCAATCTCTCCTAAGTATTT
>TRINITY_DN18306_c0_g2_i4 len=2314 path=[1:0-1312 3:1313-1436 4:1437-1437 6:1438-2313]
CTCCAAGCAAATTAGTTCCGCTATTTCTCCAGACCAAAATACCACTGCTTTTAAAGAGGTTGCTATTATCCGTCATCCTCGAATTGGTGAATATGCATTTGGTTTTATCACATCATCTGTTGTTCTTCAGGGAAATAATGCCGATGAAGAATTATGCAGTGTTTACGTCCCAACAAATCATTTATACATCGGGGACATATTTCTGATTAATTCCAAGGAGATCATCAGACCAAATTTGTCTATTCGAGAAGGAATAGAGATCATCGTTTCAGTGGGCATGACAATGCCTCAGGTGATTGCTCCTATAGAAAGGATCCCTCTGAACAGAATGATATAGAGACAGAGCAACTTTTTGGGGTCTATTCATTCAGTTGCTGAAACTATTGAAGATTTGAGGCTATATTCGAAAGCAATGGTGATAATGTGGGGGGTTTTAGTTTCGCCTGGTTGTACCATTGCAGATGAAGAGGTAGCAAATTGTTTGCAAGCATAATGTTTACTCATTTTTGTTGAAAGTAGGAAATTTTGAAATCCATATATATTATTAAGCCTAGGGCCATGGAGCGTGTGCTTGTTTCATAGTGGTACCGTTGTGTGGTAATACCTCTCTTCAAGTGTTTTCATTTGTTTTGCAGAATTTTATGCAATTTTGTAACTATGTGTTCCAGTTTGTGCAATTATGCAACTGCAGGTTCGAACACTTAATTTAAAGAATTCTTACGCCTGAGATCTTGTGCAGTGAAGTACATATACATTTTCAATGAGAGGCAGAAGGTAACAAATACTTCATTTTTAATCAGGCGAGAGATTACCTATACTTCATTGAATACAAACTGGGGCGAGAATGCTGCAAATTTTTTCAAGCCCATTTTGCATTCAGTACTTTACTAGGGGCAATGTTACTAGTTGCACATAAGTAATGCAAACTGAATCTAGTGTTTTTTCCTCTTTTTCAACCTTGTTATGCCATCAAAGTGGGTTCATATTGTGACCAGATCTACTAAAGATCCTTACTACTACTAATTAAGAGAGAATTTACAAACAAATTCAAGTTCTACGTCTCTCTTTCATATATTTTACTACCTTATCAAATGTATTTGACCTTTTAAGTGTACTCTTAAATTTTGTATACCGCCTACATTATTTCTCTTCAAAAGAGAGGTCAGCGTCTGTGCTTAGCTGTAGGGGGCAGCTTCTCAGAGGGACCACAAGGAAGCTTTTGTCCAGTTTCCCGTTCGATTTTGCTCTTCAGCTCTTGGAGAATTCGAATTTGACCCAATTTCTCAGGAGACAGTTTGTCCCAATAAATCCCTTGAGGCTTGGGGATTGTTGTGTTGGTAAAAATTACTTGGGTGGGTGTGCATATGATGTCAACAGGTACATCATGGACTAACATCTTCTCGAGGGGAATATCATCAACCAATTGTTGGTCATGCACCGATGTGACAACTGGAGTTGAATCATCAATAGCACCCATGTATCTCAACATTCCATACTCCAATTCTGCAAACCCCTCTCCCTTGCCAAGACGAGCACCAGTCTTTGGGTCAACAGCTACCGAGCCAATTACGATGAGATCCACCTTTATCTTTTCATCCAAACCAATTGGTCTTCCATATTTGGCAACACCAACTGAGGTGCAAGCCTCGTTGATGGTACTAGGAGTTAACATACTCGACTCAAGTACAGAGAAAAAACCTGTCCTTAAACGTGGTTGAGGAGTCAATAATTTCTTTCCACCATTGAGTGTACGGAATCTAACTTGCTTCTGAGGCGAATCGGGATTAACCTTCACACAGTTTGCACCCTGAAATACCTCCAATTCACTCATCTTATCAGCAGCAACATGAGCGCCAACGAAGTTGGGAATCCGGTGATGAACGGGCCGCGGGTTCTGCGCTATATTCCGGGCCTCCATCTCATCCCTCACTCTTTTCCTTATAACCCATTTCCACGCCCCGGGTTCCCTCCCCTCCACGTCAACTATGCAATCCGCCACCGCCGACATGGACTCCCGAGCCGCCGAGTCGAGGCGGCGGCGCTCGGCCTCGTATGCAGCGGCGTCGAACTCCCCGGCGCGTGTGGGGTTCAGCCTGAGCGGCTTAAGAGCGGCCAGCCAGTGGTTGGTGGTGAAAAGTGTTGTTGAGCGAGTGAATGGGGAGAGAGGGTTAGATTTGCAGGGTTTGACTTTGACTCGGAGTTGTAGTGCTGCTATTGCGACCGTGTCCATTGGGCAATATGAATATTGGCATAAGGTGTACGATAAAGAGGTAAATACTAAAACAGAGTGATCTTCAATCTCTCCTAAGTATTT
>TRINITY_DN18306_c0_g2_i5 len=1403 path=[1:0-1312 2:1313-1402]
CTCCAAGCAAATTAGTTCCGCTATTTCTCCAGACCAAAATACCACTGCTTTTAAAGAGGTTGCTATTATCCGTCATCCTCGAATTGGTGAATATGCATTTGGTTTTATCACATCATCTGTTGTTCTTCAGGGAAATAATGCCGATGAAGAATTATGCAGTGTTTACGTCCCAACAAATCATTTATACATCGGGGACATATTTCTGATTAATTCCAAGGAGATCATCAGACCAAATTTGTCTATTCGAGAAGGAATAGAGATCATCGTTTCAGTGGGCATGACAATGCCTCAGGTGATTGCTCCTATAGAAAGGATCCCTCTGAACAGAATGATATAGAGACAGAGCAACTTTTTGGGGTCTATTCATTCAGTTGCTGAAACTATTGAAGATTTGAGGCTATATTCGAAAGCAATGGTGATAATGTGGGGGGTTTTAGTTTCGCCTGGTTGTACCATTGCAGATGAAGAGGTAGCAAATTGTTTGCAAGCATAATGTTTACTCATTTTTGTTGAAAGTAGGAAATTTTGAAATCCATATATATTATTAAGCCTAGGGCCATGGAGCGTGTGCTTGTTTCATAGTGGTACCGTTGTGTGGTAATACCTCTCTTCAAGTGTTTTCATTTGTTTTGCAGAATTTTATGCAATTTTGTAACTATGTGTTCCAGTTTGTGCAATTATGCAACTGCAGGTTCGAACACTTAATTTAAAGAATTCTTACGCCTGAGATCTTGTGCAGTGAAGTACATATACATTTTCAATGAGAGGCAGAAGGTAACAAATACTTCATTTTTAATCAGGCGAGAGATTACCTATACTTCATTGAATACAAACTGGGGCGAGAATGCTGCAAATTTTTTCAAGCCCATTTTGCATTCAGTACTTTACTAGGGGCAATGTTACTAGTTGCACATAAGTAATGCAAACTGAATCTAGTGTTTTTTCCTCTTTTTCAACCTTGTTATGCCATCAAAGTGGGTTCATATTGTGACCAGATCTACTAAAGATCCTTACTACTACTAATTAAGAGAGAATTTACAAACAAATTCAAGTTCTACGTCTCTCTTTCATATATTTTACTACCTTATCAAATGTATTTGACCTTTTAAGTGTACTCTTAAATTTTGTATACCGCCTACATTATTTCTCTTCAAAAGAGAGGTCAGCGTCTGTGCTTAGCTGTAGGGGGCAGCTTCTCAGAGGGACCACAAGGAAGCTTTTGTCCAGTTTCCCGTTCGATTTTGCTCTTCAGCTCTTGGAGAATTCGAATTTGACCCAATTTCTCAGGAGACAGTTTGTCCCAATAAATCCCTATTACATGGAAATACAAAACATTCAGCAATTTTATTCAAGCGATATCTGTTTGCGAAGTGTTATTATGTCCTAAGAGATACAGAGAGAGA
>TRINITY_DN18306_c0_g2_i3 len=1273 path=[0:0-395 4:396-396 6:397-1272]
ATATCATCAACCAATTGTTGGTCATGCACTGCAGTTGCAATTCTCTGGTACGTCAAATCCCATTCAAAAAAGTAATTCGCATGAAGTACAGCTACTACGCATGATCATATTAAGTAGAACAATTCAATCATACGAGGAAAAGGAAAAGATGCAGTACGAGTTAGATACGGTGAGATAATTAGCACACAAAAACAAAAATAAAAATGCCCATGTTCATACATAAACATACACATGTATCTATATTCAGGCTAATAACATGTCAAACTAAAAGAAAGATGGAACTAGTTTCATATAATTGTCAAGCAAGTAAAGCAACAATTCTGGCTAATAAAGCCAAAGAGAAAGCTTAAGATCTACAATTTTCTCATGCTGGCAATGCACTATCCTGTAGCATACCCGATGTGACAACTGGAGTTGAATCATCAATAGCACCCATGTATCTCAACATTCCATACTCCAATTCTGCAAACCCCTCTCCCTTGCCAAGACGAGCACCAGTCTTTGGGTCAACAGCTACCGAGCCAATTACGATGAGATCCACCTTTATCTTTTCATCCAAACCAATTGGTCTTCCATATTTGGCAACACCAACTGAGGTGCAAGCCTCGTTGATGGTACTAGGAGTTAACATACTCGACTCAAGTACAGAGAAAAAACCTGTCCTTAAACGTGGTTGAGGAGTCAATAATTTCTTTCCACCATTGAGTGTACGGAATCTAACTTGCTTCTGAGGCGAATCGGGATTAACCTTCACACAGTTTGCACCCTGAAATACCTCCAATTCACTCATCTTATCAGCAGCAACATGAGCGCCAACGAAGTTGGGAATCCGGTGATGAACGGGCCGCGGGTTCTGCGCTATATTCCGGGCCTCCATCTCATCCCTCACTCTTTTCCTTATAACCCATTTCCACGCCCCGGGTTCCCTCCCCTCCACGTCAACTATGCAATCCGCCACCGCCGACATGGACTCCCGAGCCGCCGAGTCGAGGCGGCGGCGCTCGGCCTCGTATGCAGCGGCGTCGAACTCCCCGGCGCGTGTGGGGTTCAGCCTGAGCGGCTTAAGAGCGGCCAGCCAGTGGTTGGTGGTGAAAAGTGTTGTTGAGCGAGTGAATGGGGAGAGAGGGTTAGATTTGCAGGGTTTGACTTTGACTCGGAGTTGTAGTGCTGCTATTGCGACCGTGTCCATTGGGCAATATGAATATTGGCATAAGGTGTACGATAAAGAGGTAAATACTAAAACAGAGTGATCTTCAATCTCTCCTAAGTATTT
>TRINITY_DN18306_c0_g3_i1 len=1078 path=[0:0-1077]
CCTCACCTTAACCTAAATACTTAAGCTACAGATTACATAAGATTAGCATAATTGGGACATCATAACACAAATACAAAATTATACAAAGACTGACCATTGAGTGTACGGAATCTAACTTGCTTCTGAGGCGAATCGGGATTAACCTTCACACAGTTTGCACCCTGAAATACCTCCAATTCACTCATCTGCGAAATCAGTTTTCAACCACAAAACAACAATCACCCATATCATTTATCCACCAAAACAAAAAGAAAAGAAAGAAGAGAAAAACAATCACCATTAAAATTAGGAAAATACAAGAAACCAGAAGTCTCAACCTACGGAATGGTGTGAGTGTGTGACCCAGAAGGTTCTGTAGTTCTAGAGCAATAAAGTTGTTTCCTTACTTCACGAGCCAATCAAACTATTTAAAATTACATAACTGCCAGCACCACACCATTTTATACGTACAGAATTTTGAGTTTATAGTATGACGCGACCATGAAAAATCTGTAATACTGGCGTAATTTACAGTTATTTTCTTACTTTGCTTATTAATCATACATCGCCACACCATTTGATATATGTACAATTTTGAAACTTCTGAATGATGTGACCATGAAAATTATGTAATTCCGATTTAATTTTATAGTTGTTTCCTTTCTTCATGAATCAATCATACTATTGTAGAATAACATAATTGTCAGCGCCAACCATTTTATATATACATAGTTTGGTTCGAATATTACTTACCCCAAGATTATAGTACATAATTAGCATTGATCAGGGTGCCAATGAAGTTGAATGTAAGAAACACAATTAATAATATACATATAAATAACAATATACATAAATTGTACAAATACTTGTTCTTACATTCAACCAATAATAACCTAACGGTTCAGAGTTTGGGCCTAACGGTTCAGTTCGGTTCAGTTTATAAATTTAAAAATTTTTTGATTTTTCGGTTTTTCGGTTCAATACCGATTTTGAGTTACCGGTTTGAAATTAAACCGAACCGAACCAATAATAACCTATTAATATATAAGGCAAAAAATTAGAATTTTTGGTTACTCAGCTTCCCCAGTTCAGCGGCGGC
>TRINITY_DN18336_c0_g1_i1 len=381 path=[0:0-380]
AAGTATTTGTGGCAGCTATGCTAGCATTTCGTGGGAATGTGTTGGATATTGTTAGTGTGGCTTAAAGTATGTTGTTGACATTGGTTGTGACAACAATGAGCAGTTAAGCGGTTACGTTTGCCTGTCTATGTGGCAGTTTTTCATATGGACAGTTTTGTGGCGGTTGCTAAGATTGGCAGGTCTGTTGGGTATTGTTGTGCCTTGAGGAAAATTTTATGTATGTGTCATTAAGACACATAACAGATGGCATTCAGATAGAAGACGGTTATTACCCTCGTTGGCTGTCTTCGTGACAACGTAACATGACAGTTTAGTTAGACAAACTGCATGCTGACATGTGGCGATTGCTGATTATTATTGTAACTGCCATATGTTATAAAT
>TRINITY_DN18336_c1_g1_i1 len=986 path=[1:0-234 3:235-278 4:279-572 9:573-676 11:677-703 12:704-712 13:713-818 15:819-870 16:871-985]
GGAAAACACTGTCAATTAGCTGCCCTCAAGCAAAAAACAAAATCACATATACGATGACAAATTCCACAAAAAGTAAAACCTCGAAGCTAAAATTTACTAAATATGTGATATTGCCCCTTTGTAGACCTTTGTTAGACCCTTAGACGGATGTCGGGCTATGGCACGGCGGACTGCGGGTGCATCCGTGCTATGGCATTGAAAAGGCTTTGCTATGGTGTCGGGCCATGGCATGGCATTGAGGCTTGTTGGATAGCTTCGTTGGGTATTAAAGTTTGGATGGCATTAACACGGATAACAAGTCGGATGACAACAAATTGGTTGGACACACAAATGTGCTGGGCATTGTTAAGTGTGGCCCAATGAAGGCTGTTAGCATTAATTCATAACAATATGTAGCTTGGCGGTACCGGTTACTAGCCAATGTGGCAGTTTCTAATGTCAGCAGTTGATGGTAGTTTTGAATGTCGGCAGTTGGCAGTTTTGAAGTGGCAGTTTCTGTTGAAATTTCGTGCATGTGTCTTAAGGACAGACAACAGATGACATTCAGACAAAGTAGCGGTTATACCCTTCATGGGCTGTCTTGGTGACAGCAAAACATAGCAGTTTTGTTGGATAGACTGCATGTCGACATGTGGCATAGTTGGTTAATGTTGTAACTGCCATGTGTTGTATAAATGGCATAGGTATATGAACGTTTTACAGGAGAGTTTTTGTGAGTAGCAATCTGTAAAACACTTGTGTATCTTTCCTACTTATTATGGTATAAGAAGGTTGAGCATTTGCTCGTAAATTTGAGTGTTGCCTCTTTTGATTCTTGCAAACTGTTTGTGCGTGTGTGTGTTGTGTAATCTGTGTGTGTGTGCTGGTTGGCTGAGACTAAAAGGTGTTGTAGAACCCCTCTTTAGTGCCATCATTGGCAAAAATTTGTGGTGGAAAATTTGACCCTGTGACAATTAGTGCGAGGTTGCGATTTTATAAGATTGTGG
>TRINITY_DN18336_c1_g1_i3 len=776 path=[5:0-239 6:240-333 8:334-366 9:367-470 10:471-495 12:496-504 13:505-610 14:611-660 16:661-775]
ACATTGACACGAATGACAAGTCGGATGACAACAAATTGATTGGACACACAAACGTGCTGGACATTATCAAGTGTGGCCTAAAGTGGGCTCTTGGCATTATCTTGTGACAACAATAAAGCAACTTGATGGTTATGGTTGCTAAGTCTATGTGGCAGTTTCAAATGTGGGCAGTTGATGGCAGTTTCGAATGTCGGCAGTTGGCAGTTTCTAATGTCAGCAGTTGATGGCAGTTTCGAATGTTAGCAGTTAGCAGTTTTGATGTTGGCAGTTTCTGTTGGCTTCCAAATAACTTGGAAAAATTCGTGCATGTATCTTAAGGACAGACAATAGATGGCATTCAGACAAGGTTGCAGTTATACCCTTAATAGGCTGTCTTGGTGACAGCAAAACATAGCAGTTTTGTTGGATAGACTGCATGTCGACATGTGGCATAGTTGGTTAATGTTGTAACTGCCATGTGTTGTATAAATGACATAGATATATGAACATTTTACAGGAGTTTTTGTGAGTAGCAATCTGTAAAACACTTGTGTATCTTTCCTACTTATTATGGTATAAGAAGGTTGAGCATTTGCTCGTAAATTTGAGTGTTGCCTCTTTTGATTCTTGCATACTGTTTGTGCGTGTGTGTGCTGTGCAATCTGTGTGTGTGTTGGTTGGGTGAGACTAAAAGGTGTTGTAGAACCCCTCTTTAGTGCCATCATTGGCAAAAATTTGTGGTGGAAAATTTGACCCTGTGACAATTAGTGCGAGGTTGCGATTTTATAAGATTGTGG
>TRINITY_DN18336_c1_g1_i4 len=386 path=[0:0-112 13:113-218 15:219-270 16:271-385]
CAGTTTTGTTAGATAAACTGCATGCCGACATGTGGCATTGCGGTTGGTAGTTGTAACCGCCATGTGTTGTATAAATAGCATAGATATATGAACGTTTTACAAGAGAGTTTTTATGAGTAGCAATCTGTAAAACACTTGTGTATCTTTCCTACTTATTATGGTATAAGAAGGTTGAGCATTTGCTCGTAAATTTGAGTGTTGCCTCTTTTGATTCTTGCAAACTGTTTGTGCGTGTGTGTGTTGTGTAATCTGTGTGTGTGTGCTGGTTGGCTGAGACTAAAAGGTGTTGTAGAACCCCTCTTTAGTGCCATCATTGGCAAAAATTTGTGGTGGAAAATTTGACCCTGTGACAATTAGTGCGAGGTTGCGATTTTATAAGATTGTGG
>TRINITY_DN18336_c1_g1_i2 len=855 path=[2:0-30 3:31-74 5:75-314 7:315-408 8:409-441 9:442-545 11:546-572 12:573-581 13:582-687 15:688-739 16:740-854]
CTTTGCTATGGTATCGGGCCATGGCATTGCTTTGAGGCTTGTTGGATAGCTTCGTTGGGTATTAAAGTTTGGATGACATTGACACGAATGACAAGTCGGATGACAACAAATTGATTGGACACACAAACGTGCTGGACATTATCAAGTGTGGCCTAAAGTGGGCTCTTGGCATTATCTTGTGACAACAATAAAGCAACTTGATGGTTATGGTTGCTAAGTCTATGTGGCAGTTTCAAATGTGGGCAGTTGATGGCAGTTTCGAATGTCGGCAGTTGGCAGTTTCTAATGTCAGCAGTTGATGGCAGTTTCGAATGTCGGCAGTTGGCAGTTTTGATGTTGGCTGTTTCTGTTGGCTTCCAAATAACTTGGGAAAATTCGTGCATGTGTCTTAAGGACAGACAATAGATGCCATTCAGACAAGGTTGCAGTTATACCCTTAATAGGCTGTCTTGGTGACAGCAAAACATAGCAGTTTTGTTGGATAGACTGCATGTCGACATGTGGCATAGTTGGTTAATGTTGTAACTGCCATGTGTTGTATAAATGGCATAGGTATATGAACGTTTTACAGGAGAGTTTTTGTGAGTAGCAATCTGTAAAACACTTGTGTATCTTTCCTACTTATTATGGTATAAGAAGGTTGAGCATTTGCTCGTAAATTTGAGTGTTGCCTCTTTTGATTCTTGCAAACTGTTTGTGCGTGTGTGTGTTGTGTAATCTGTGTGTGTGTGCTGGTTGGCTGAGACTAAAAGGTGTTGTAGAACCCCTCTTTAGTGCCATCATTGGCAAAAATTTGTGGTGGAAAATTTGACCCTGTGACAATTAGTGCGAGGTTGCGATTTTATAAGATTGTGG
>TRINITY_DN18336_c1_g2_i1 len=621 path=[0:0-620]
CTGCCGTTGTGACAGGAAGGCGTGACAAGGTTAGTTGTCCATTATATACTTCAATTTTAAAGCTTTACATGGTTCAGTTGTCTGTAATCTTCAATTATTAGAACTGTTTCTTTCGTTTGTGTTGATGTTTACTTTTGGGTGTTTACTAAGCCAATGCTCTAGTAGTTTTTGTGACAAAGCAAGATGTGGTGGTGGTGGTAACCGCGGGTGATGGTTTTTATAGTTTAAGAGAGGTCATTTTTGTCTGTCTGTCAAGCACGCGCACACAAAACAACACAGACCTTTAATTTCTTTCTTGGCCTTCTTGGTGAGGAGAATCTTACTGCACATGAGTGCACCTGTATGCCACAGCAAGTCTGCAATAAGTTCTCTGAGTTTGTCTAGTGGCTTATGTGAGTCACCGAGACTTGATTGTGTGACATATGTGAGGATTTCTCTCCACCTCATCCTTCCAGGGCTAGTTCACTCATGTCAGTGACCTCATATAAGAGAAAACAGCCTATTTGCAATTCCAAGGGCCTTTCCCTGAGCACACATCCTTGGGTTGTCAATTGCTGATGCAGTCTTGTAGTCAAGTCCCTGATGCGTGTCGTAATATGTTTTTTATTTTCCCATTTTGGC
>TRINITY_DN18336_c1_g3_i4 len=1892 path=[0:0-167 1:168-177 2:178-338 4:339-904 5:905-1152 6:1153-1891]
GTGAAATATGGGATAATTGGGGTTGGTATGATGGGCAGAGAACACCTCATCAATCTCCACCATCTCCGCCATGAAGGCGCTGCCGTCGTATGCGTCGCCGATCCTCACCTACCTTCTCAAAAACTAGCCCTGGAACTGGCTCAGTCATTCCACTGGCCTACTCTCAAGGTGTTTTCAGATCATCGGGAGCTACTGGATAGTGGCCTGTGTGATGTGGTGGTTGTTTCAACTCCAAACATGACTCATTATGAGATCCTAATGGACATTATAGACCACCCAAAACCTCATCATGTTCTTGTGGAAAAGCCTCTCTGCACAACGGTCATTGAATGCAAGAAGGTAATTGAGGCTGCTAGACAGAGGCCAGAGATGCTGATTCAAGTTGGGTTGGAGTACAGATATATGCCACCTGTTGCTAAACTTATAGAAATAGTTAAAGATGGAACGCTAGGAAAAATTAGAATGGTGGCCATTCGAGAACACCGATTCCCTTTTCTGGTCAAGGTAAATAATTGGAACCGATTCAATTGCAATAGTGGAGGAACACTTGTAGAGAAATGTTGCCACTTTTTTGATCTGATGAGACTGTTTGCTGGAGCATATCCTGTCCGGGTTATGGCCTCTGGAGGCATTGATGTTAATCATAAGGATGAGATTTATGATGGCAGAGTGCCTGACATAATTGACAACGCATATGTTATTGTCGAATTTGAAAATGGTTCTCGAGGCATGCTTGACCTTTGTATGTTTGCCGAGGGGAGTAAGAACGAGCAGGAAATATCTGTTGTTGGTGATATTGGCAAGGGTGAGGCTTTTGTTCCAGAGAGCATTGTACGTGTAGGCACTCGTCTGAAGGGTAGAGATGGCGTCCAAACTTTAGAAGTTGAGAATGATCAAATAAAGTAAGTTTAAGTTATTGTTTCCATCATCTCTTTTTTCTTTGAAAAATCCCAAGAATCTTATCCAAGGCCATTCATGAAATCATGTTCTAGGGTTTCCTGATCTCAAAAATTAGAAAAACTGCACCTATTTCGAATAAGTTTCTTAAAATCATAACCTGTAATATAATCTGTGTGATACTGGTTTCATCAAAAAAGATAAACAAAAACCTATGTACTAACAATTTTTTTAATGCAATTTCTTATATCATGTACGAGGGGCTGCATCATGGTTCAAGCTATTTGGAGCACATCAACTTTTTGTCTGCTATTAGAGCTGATGGTGAGCAAGCTCTGGCTGTGGATCTATATGATGGCTTGGTCTCGGTGGCCATTGGAGTTGCAGCTCAGCTTTCAATCGAGCTCGGACGATTCGTTACCTTTGAGGAAGTAATGAAATGACTAATGAATATTATTGAATAGGTTTTGAATTATTTGTTTGAAAGCCATTTGACTGTAAATGCATTTTGTCGAATTTCTTAATATTGTTTTCTAATTTTAGAAGTAATTATATTGGAAATGCATTTGTTTCTAGAGTTCAACTCAATAGATCTAGCTCACGGTACATGAATAACCCAATTATTTTGAGTAGGCAAATACTCATAAATAATGGAGTATGACCAATGTTCGTAAACTCGAATATTCTTTATTTGAATCTATGCATAATTAAAAATTGGGAGGAAGGTTACTCACTTATCACAATTGTTAGATCCGTAGACGGATGTCGGCCTATGGCACGGTGGACTGCGTATATATCCATGTCCCGGCATTTAAAGGGCTTTGCTACGGTGTCGGGCCGTGGTTTGGCATTGAGGCTTGTTGGATAGCTTCGTTGGGTATTCAGGTTTGGATGACATTGACACGAATGACAAGTCGGATGACAACAATTGTTGAACACACAAATGGGTTGGACAAGAATTTGACATTGCAAGTATTTGTGGCAGCTATGCTAGC
>TRINITY_DN18336_c1_g3_i3 len=1964 path=[0:0-167 1:168-177 2:178-338 3:339-410 4:411-976 5:977-1224 6:1225-1963]
GTGAAATATGGGATAATTGGGGTTGGTATGATGGGCAGAGAACACCTCATCAATCTCCACCATCTCCGCCATGAAGGCGCTGCCGTCGTATGCGTCGCCGATCCTCACCTACCTTCTCAAAAACTAGCCCTGGAACTGGCTCAGTCATTCCACTGGCCTACTCTCAAGGTGTTTTCAGATCATCGGGAGCTACTGGATAGTGGCCTGTGTGATGTGGTGGTTGTTTCAACTCCAAACATGACTCATTATGAGATCCTAATGGACATTATAGACCACCCAAAACCTCATCATGTTCTTGTGGAAAAGCCTCTCTGCACAACGGTCATTGAATGCAAGAAGATCGTGATGATTATTGTCACTACTGTTAAAAGGAGGTGTATTATTCAATTCGTATAGATTCAGGGATAGCATGTAATTGAGGCTGCTAGACAGAGGCCAGAGATGCTGATTCAAGTTGGGTTGGAGTACAGATATATGCCACCTGTTGCTAAACTTATAGAAATAGTTAAAGATGGAACGCTAGGAAAAATTAGAATGGTGGCCATTCGAGAACACCGATTCCCTTTTCTGGTCAAGGTAAATAATTGGAACCGATTCAATTGCAATAGTGGAGGAACACTTGTAGAGAAATGTTGCCACTTTTTTGATCTGATGAGACTGTTTGCTGGAGCATATCCTGTCCGGGTTATGGCCTCTGGAGGCATTGATGTTAATCATAAGGATGAGATTTATGATGGCAGAGTGCCTGACATAATTGACAACGCATATGTTATTGTCGAATTTGAAAATGGTTCTCGAGGCATGCTTGACCTTTGTATGTTTGCCGAGGGGAGTAAGAACGAGCAGGAAATATCTGTTGTTGGTGATATTGGCAAGGGTGAGGCTTTTGTTCCAGAGAGCATTGTACGTGTAGGCACTCGTCTGAAGGGTAGAGATGGCGTCCAAACTTTAGAAGTTGAGAATGATCAAATAAAGTAAGTTTAAGTTATTGTTTCCATCATCTCTTTTTTCTTTGAAAAATCCCAAGAATCTTATCCAAGGCCATTCATGAAATCATGTTCTAGGGTTTCCTGATCTCAAAAATTAGAAAAACTGCACCTATTTCGAATAAGTTTCTTAAAATCATAACCTGTAATATAATCTGTGTGATACTGGTTTCATCAAAAAAGATAAACAAAAACCTATGTACTAACAATTTTTTTAATGCAATTTCTTATATCATGTACGAGGGGCTGCATCATGGTTCAAGCTATTTGGAGCACATCAACTTTTTGTCTGCTATTAGAGCTGATGGTGAGCAAGCTCTGGCTGTGGATCTATATGATGGCTTGGTCTCGGTGGCCATTGGAGTTGCAGCTCAGCTTTCAATCGAGCTCGGACGATTCGTTACCTTTGAGGAAGTAATGAAATGACTAATGAATATTATTGAATAGGTTTTGAATTATTTGTTTGAAAGCCATTTGACTGTAAATGCATTTTGTCGAATTTCTTAATATTGTTTTCTAATTTTAGAAGTAATTATATTGGAAATGCATTTGTTTCTAGAGTTCAACTCAATAGATCTAGCTCACGGTACATGAATAACCCAATTATTTTGAGTAGGCAAATACTCATAAATAATGGAGTATGACCAATGTTCGTAAACTCGAATATTCTTTATTTGAATCTATGCATAATTAAAAATTGGGAGGAAGGTTACTCACTTATCACAATTGTTAGATCCGTAGACGGATGTCGGCCTATGGCACGGTGGACTGCGTATATATCCATGTCCCGGCATTTAAAGGGCTTTGCTACGGTGTCGGGCCGTGGTTTGGCATTGAGGCTTGTTGGATAGCTTCGTTGGGTATTCAGGTTTGGATGACATTGACACGAATGACAAGTCGGATGACAACAATTGTTGAACACACAAATGGGTTGGACAAGAATTTGACATTGCAAGTATTTGTGGCAGCTATGCTAGC
>TRINITY_DN18336_c1_g3_i1 len=1706 path=[0:0-167 2:168-328 3:329-400 4:401-966 6:967-1705]
GTGAAATATGGGATAATTGGGGTTGGTATGATGGGCAGAGAACACCTCATCAATCTCCACCATCTCCGCCATGAAGGCGCTGCCGTCGTATGCGTCGCCGATCCTCACCTACCTTCTCAAAAACTAGCCCTGGAACTGGCTCAGTCATTCCACTGGCCTACTCTCAAGATCATCGGGAGCTACTGGATAGTGGCCTGTGTGATGTGGTGGTTGTTTCAACTCCAAACATGACTCATTATGAGATCCTAATGGACATTATAGACCACCCAAAACCTCATCATGTTCTTGTGGAAAAGCCTCTCTGCACAACGGTCATTGAATGCAAGAAGATCGTGATGATTATTGTCACTACTGTTAAAAGGAGGTGTATTATTCAATTCGTATAGATTCAGGGATAGCATGTAATTGAGGCTGCTAGACAGAGGCCAGAGATGCTGATTCAAGTTGGGTTGGAGTACAGATATATGCCACCTGTTGCTAAACTTATAGAAATAGTTAAAGATGGAACGCTAGGAAAAATTAGAATGGTGGCCATTCGAGAACACCGATTCCCTTTTCTGGTCAAGGTAAATAATTGGAACCGATTCAATTGCAATAGTGGAGGAACACTTGTAGAGAAATGTTGCCACTTTTTTGATCTGATGAGACTGTTTGCTGGAGCATATCCTGTCCGGGTTATGGCCTCTGGAGGCATTGATGTTAATCATAAGGATGAGATTTATGATGGCAGAGTGCCTGACATAATTGACAACGCATATGTTATTGTCGAATTTGAAAATGGTTCTCGAGGCATGCTTGACCTTTGTATGTTTGCCGAGGGGAGTAAGAACGAGCAGGAAATATCTGTTGTTGGTGATATTGGCAAGGGTGAGGCTTTTGTTCCAGAGAGCATTGTACGTGTAGGCACTCGTCTGAAGGGTAGAGATGGCGTCCAAACTTTAGAAGTTGAGAATGATCAAATAAAGTACGAGGGGCTGCATCATGGTTCAAGCTATTTGGAGCACATCAACTTTTTGTCTGCTATTAGAGCTGATGGTGAGCAAGCTCTGGCTGTGGATCTATATGATGGCTTGGTCTCGGTGGCCATTGGAGTTGCAGCTCAGCTTTCAATCGAGCTCGGACGATTCGTTACCTTTGAGGAAGTAATGAAATGACTAATGAATATTATTGAATAGGTTTTGAATTATTTGTTTGAAAGCCATTTGACTGTAAATGCATTTTGTCGAATTTCTTAATATTGTTTTCTAATTTTAGAAGTAATTATATTGGAAATGCATTTGTTTCTAGAGTTCAACTCAATAGATCTAGCTCACGGTACATGAATAACCCAATTATTTTGAGTAGGCAAATACTCATAAATAATGGAGTATGACCAATGTTCGTAAACTCGAATATTCTTTATTTGAATCTATGCATAATTAAAAATTGGGAGGAAGGTTACTCACTTATCACAATTGTTAGATCCGTAGACGGATGTCGGCCTATGGCACGGTGGACTGCGTATATATCCATGTCCCGGCATTTAAAGGGCTTTGCTACGGTGTCGGGCCGTGGTTTGGCATTGAGGCTTGTTGGATAGCTTCGTTGGGTATTCAGGTTTGGATGACATTGACACGAATGACAAGTCGGATGACAACAATTGTTGAACACACAAATGGGTTGGACAAGAATTTGACATTGCAAGTATTTGTGGCAGCTATGCTAGC
>TRINITY_DN18336_c1_g4_i2 len=1368 path=[0:0-614 1:615-1067 2:1068-1367]
TTTACATCCAGATAATTGATCCCGACCATGAGGACAAATTTGACTTTGATCCACTTGATGTGACCAAGACCTGGCCTGAGGATATCTTACCTTTGATGCCTGTGGGTTGCTTGGTCTTGAATAGGAATATTGAAAACTTCTTTGCTGAGAATGAACAGCTCGCCTTTTGCCCAGCTCTCGTAGTGCCTGGTGTTTACTATTCGGATGATAAATTACTCCAAACTCGGATATTCTCTTATGCTGATACCCAGAGGCACCGCCTTGGGCCTAACTATCTGCAGCTTCCGGCTAATGCCCCCAAGTGTGCTCATCACAACAATCACCATGACGGCTTTATGAACTTCATGCACAGAGACGAGGAGGTTAATTACTTCCCTTCAAGGTTTGATCCTGCACGTCATGCTGAGAAGTACCCAATTCCTCCTGCCGTTGTGACAGGAAGGCGTGACAAGTGCGTGATTGAGAAAGAGAACAACTTCAAGCAGCCTGGAGAGAGATACAGATCCTTTGCACTGGACAGGCAAGAACGGTTTGTCCACAGGTGGGTTGAGGCTTTGTCTGACCCACGTGTCACCCATGAGATCCGCAGTATCTGGATTTCATACTGGACTCAGGTCAGACTTCACGCCTTAAATTAAGAAATTTGCAACCACACATAAAAAGAGTATCCGTACTTCTAATTTTACAGGAGTTGAGAGTGAGATGCATTTCAGTTTTTTTGAGTAACTTGTGTGTATTATACCAGGTTTTTGATTTCTTGTAACCCCAAAGCTTGGACATATTTTCTTACCTAGATTCAGTGAAGCAGTCCATTTTTATCCCCGAATCTGTAGCATTGTTCACGTGTAGCATCAGACTCTTTGCACGATGACATTTTTCCCCTCTATTTTTGGAGACGAATTATGCGTTGTTGTGGTTCACGAGTGTTAGAATATCTTGTTCGGAAATTCTTTACGACATTCAAGTTTCCATTTCAATAGAGAGGAGAATTGACTTCAAATTCAAAATTTGAAAGAGCTTCGTTGAATCTTACTAAAATAATGTTTGGTGGTGTTAATGCTTTTCAGGCTGACAAGTCTCTGGGTCAAAAAATAGCGTCTCGCCTGAATGTGAAGCCAACCATGTGAAGTTGATAAAGATTGGGATGTTTCTGAGCTGCAGAGAGTGTCGTAGAGAGATACGAAGCTGCACGAAGCATAAGTCTAATATAAGTGTTACCCTTTCAGCCTTTCCTGTGCTGTAGTATATATAAACTTTGTTGCATGAGTATGCAATTTTGACTTCTGGATTTCCCAGATAATAATATATTGTTAATTTATGGACTTGAATCTTTTTCTTTCTCACTTCCTTTATTTCTGTTGCTTATTT
>TRINITY_DN18336_c1_g4_i1 len=915 path=[0:0-614 2:615-914]
TTTACATCCAGATAATTGATCCCGACCATGAGGACAAATTTGACTTTGATCCACTTGATGTGACCAAGACCTGGCCTGAGGATATCTTACCTTTGATGCCTGTGGGTTGCTTGGTCTTGAATAGGAATATTGAAAACTTCTTTGCTGAGAATGAACAGCTCGCCTTTTGCCCAGCTCTCGTAGTGCCTGGTGTTTACTATTCGGATGATAAATTACTCCAAACTCGGATATTCTCTTATGCTGATACCCAGAGGCACCGCCTTGGGCCTAACTATCTGCAGCTTCCGGCTAATGCCCCCAAGTGTGCTCATCACAACAATCACCATGACGGCTTTATGAACTTCATGCACAGAGACGAGGAGGTTAATTACTTCCCTTCAAGGTTTGATCCTGCACGTCATGCTGAGAAGTACCCAATTCCTCCTGCCGTTGTGACAGGAAGGCGTGACAAGTGCGTGATTGAGAAAGAGAACAACTTCAAGCAGCCTGGAGAGAGATACAGATCCTTTGCACTGGACAGGCAAGAACGGTTTGTCCACAGGTGGGTTGAGGCTTTGTCTGACCCACGTGTCACCCATGAGATCCGCAGTATCTGGATTTCATACTGGACTCAGGCTGACAAGTCTCTGGGTCAAAAAATAGCGTCTCGCCTGAATGTGAAGCCAACCATGTGAAGTTGATAAAGATTGGGATGTTTCTGAGCTGCAGAGAGTGTCGTAGAGAGATACGAAGCTGCACGAAGCATAAGTCTAATATAAGTGTTACCCTTTCAGCCTTTCCTGTGCTGTAGTATATATAAACTTTGTTGCATGAGTATGCAATTTTGACTTCTGGATTTCCCAGATAATAATATATTGTTAATTTATGGACTTGAATCTTTTTCTTTCTCACTTCCTTTATTTCTGTTGCTTATTT
>TRINITY_DN18336_c1_g5_i3 len=944 path=[0:0-338 1:339-500 3:501-943]
CATAAAAGCAGTAACAAAAGGGTTAATTACATTATAAAAAGGAAAAGGAAAAGGAAAAGTGTGAAGCAAACAAGCAATATTGTGTTTCATTAATCATAAAAGCAAATGCGAGTATGCAACTTATTAAAGAACAGTAAGCAGTACATATTAAGTCAATGGACAGGAACTTTCAAATACAAGAGCATAAACAATTTATCAAGTAAATCATTTGATACACTTGTAAAAGTTCTGTAGAGGCCTTTGAAGCTGGAGTATCCTTGCTCCAGGTTTCTCACATTCACATACTCGGCTTCATGTTGAGGCGTGAGGCCAGCTTCTGCCCCAAGGACTGGTCAGCCTGAGACCAGTATGAGATCCAAATAGTGCGTATCTCGTGGGTCACCCTTGGATCAGACAAGGCGTCAACCCATCGGCAGAGGAAACGTTCCTGCCTGTCTGGGGCGAAGGATCGGTATCGTTCGCCAGGCTGCTTGAAATTGTTCTCCTTTGCAATGACACACTAACGACAAAAGGAGACAATTGCAAATGTTACTAGAATTTAGAACTAGCATAGTCGTCATGCTACGTCGTAATTCAAGAGGGATGAGATAACAAATTCCAAGTGGCTCTTAGAGAATTCACACCAGTCTTTCTAAATAGAGAGTCTCTCTTTTGATTTCTCAAATGAGAAATCTTAGATGGGAAATGTCCCCATATCAGTCTTTGTATTTTTATGTGTTTCTAGAAAGTTTTCTAGAAATATTACAAGTAGATTTCTCAATGAAGAAACCTACTATTTACAATTTTATCCATTAAAAAAAATTGTACCAAAACTATAAACCTTAGTTAAGATAAGATAAATATATTTTTTCAAATTTCATTGAATGATATGTAAACATTTCTAAAATCTTTTATTTCTTTTAGAGAAATGGCTTTCTAGAAAGCCTAAATGAGAAATACTGGTG
>TRINITY_DN18336_c1_g5_i4 len=458 path=[0:0-338 2:339-457]
CATAAAAGCAGTAACAAAAGGGTTAATTACATTATAAAAAGGAAAAGGAAAAGGAAAAGTGTGAAGCAAACAAGCAATATTGTGTTTCATTAATCATAAAAGCAAATGCGAGTATGCAACTTATTAAAGAACAGTAAGCAGTACATATTAAGTCAATGGACAGGAACTTTCAAATACAAGAGCATAAACAATTTATCAAGTAAATCATTTGATACACTTGTAAAAGTTCTGTAGAGGCCTTTGAAGCTGGAGTATCCTTGCTCCAGGTTTCTCACATTCACATACTCGGCTTCATGTTGAGGCGTGAGGCCAGCTTCTGCCCCAAGGACTGGTCAGCCTAAGGACAAGAGAGAGAAAATTAACATCAATCCAGCAGTTATATAAAACAATCAAATCCAAAATCATATAATTTTAGTGACTACAATTAAAGCAAAGAGAATCCACCTTGCATCGATATA
>TRINITY_DN18336_c1_g5_i1 len=1668 path=[0:0-338 1:339-500 4:501-796 6:797-1667]
CATAAAAGCAGTAACAAAAGGGTTAATTACATTATAAAAAGGAAAAGGAAAAGGAAAAGTGTGAAGCAAACAAGCAATATTGTGTTTCATTAATCATAAAAGCAAATGCGAGTATGCAACTTATTAAAGAACAGTAAGCAGTACATATTAAGTCAATGGACAGGAACTTTCAAATACAAGAGCATAAACAATTTATCAAGTAAATCATTTGATACACTTGTAAAAGTTCTGTAGAGGCCTTTGAAGCTGGAGTATCCTTGCTCCAGGTTTCTCACATTCACATACTCGGCTTCATGTTGAGGCGTGAGGCCAGCTTCTGCCCCAAGGACTGGTCAGCCTGAGACCAGTATGAGATCCAAATAGTGCGTATCTCGTGGGTCACCCTTGGATCAGACAAGGCGTCAACCCATCGGCAGAGGAAACGTTCCTGCCTGTCTGGGGCGAAGGATCGGTATCGTTCGCCAGGCTGCTTGAAATTGTTCTCCTTTGCAATGACACACTTGTCACGCTTGCCAATGCAAATAGCAGGAGGAATAGGGTACCTCTCAGCATGTCGAACGGTGTCGTATCTTGAAGGGAAGTAGTTGACCTCCTCATCCCTGAGCATGAAATTCATAAAACCGTCGTGGTGATTGTTGTGGTGGGCACATTTGGGAGCATTTGCAGGAAGCTGCAAATAATTGGGTCCCAGACGATGCCTCTGAGTATCAGCATAAGAGAAAATCCGAGTTTGTAGCATCTTATCATCCGAGTAATATATCCCAGGGACAATGATAGCAGGGCAGAATGCAAGCTGTCCTCGTGATCAGGATCAATGGTCTGGATAAAAAGTTTCCACTCTGGATAGTTCTCAGCTGCAATCGAGTTGTAAAGATCCTGAGTGGCATGGCTGTGATTTGCCCCTCCAACCCTTATTGCTTCCTCTTCCAACAAAGACTTCACTCCACAAGTAGGTTTCCAGTGGAATTTCACATAATAGGCTTTGCCAGCCTTGTTAATTAGGGTGTAGGTGTTAACGCCAGAGCCCTCCATGTGGCGATAATCTTGGGGAATGCCAATATCATCGAAAAGGAAAGTGAACATGTGCAGGCTTTCCGGGTGGTGTGAGAAGAAGTCGACAATCCTCCAGTTCTCCTGGATATGAGACTTAGGGTTGGGTTTGAGAGCGTGCACCATGTCGGGAAACTTCATCCCATCACGGACAAAGAAGACTGGGAAATTGTTCCCCACCAGATCAAAGTTACCCTCTCTAGTGTAGAACTTCACAGCAAACCCACGAGGATCTCTCAGAGTTTCAGGACTTCCACGTTCATGGATAACAGTGGAGAACCTAACAATCACAGGTGTCTGTACACCAGGGGCACGAAGGAAATCAGCACAAGTGAGATGAGATATGTCGTGAGTCACCTCAAAGAACCCTTTGGCGCTAGCTCCTCTTGCGTGAACAACTCTCTCTGGGATGCGCTCCCTATCAAAGTTCCCAAGCTTCTCCACCAAATGATAATCCTCAAGAAGAATTGGACCTCTTGTTCCAACAGTAAGAGATGAATTGTTGTTCCAAACAGGAGCACCGGAATTCGTAGTGAAGTATGGGGAATTGAATGCACTTGAAGGGCGATACTTGTAAGGATCCATAGTTGCTGCAGAAGCCGGAGAGAGAGAGAGAGA
>TRINITY_DN18336_c1_g5_i2 len=1789 path=[0:0-338 1:339-500 4:501-796 5:797-917 6:918-1788]
CATAAAAGCAGTAACAAAAGGGTTAATTACATTATAAAAAGGAAAAGGAAAAGGAAAAGTGTGAAGCAAACAAGCAATATTGTGTTTCATTAATCATAAAAGCAAATGCGAGTATGCAACTTATTAAAGAACAGTAAGCAGTACATATTAAGTCAATGGACAGGAACTTTCAAATACAAGAGCATAAACAATTTATCAAGTAAATCATTTGATACACTTGTAAAAGTTCTGTAGAGGCCTTTGAAGCTGGAGTATCCTTGCTCCAGGTTTCTCACATTCACATACTCGGCTTCATGTTGAGGCGTGAGGCCAGCTTCTGCCCCAAGGACTGGTCAGCCTGAGACCAGTATGAGATCCAAATAGTGCGTATCTCGTGGGTCACCCTTGGATCAGACAAGGCGTCAACCCATCGGCAGAGGAAACGTTCCTGCCTGTCTGGGGCGAAGGATCGGTATCGTTCGCCAGGCTGCTTGAAATTGTTCTCCTTTGCAATGACACACTTGTCACGCTTGCCAATGCAAATAGCAGGAGGAATAGGGTACCTCTCAGCATGTCGAACGGTGTCGTATCTTGAAGGGAAGTAGTTGACCTCCTCATCCCTGAGCATGAAATTCATAAAACCGTCGTGGTGATTGTTGTGGTGGGCACATTTGGGAGCATTTGCAGGAAGCTGCAAATAATTGGGTCCCAGACGATGCCTCTGAGTATCAGCATAAGAGAAAATCCGAGTTTGTAGCATCTTATCATCCGAGTAATATATCCCAGGGACAATGATAGCAGGGCAGAATGCAAGCTGTTCATTCTCAGCAAAGAAATTATCAATATTTTTGTTCAGGACCAAACGCCCCACAGGCTGTAAGGGCAATATGTCCTCGGGCCAAGTTTTTGTCACATCAAGAGGGTCAAAGTCAAACCTGTCCTCGTGATCAGGATCAATGGTCTGGATAAAAAGTTTCCACTCTGGATAGTTCTCAGCTGCAATCGAGTTGTAAAGATCCTGAGTGGCATGGCTGTGATTTGCCCCTCCAACCCTTATTGCTTCCTCTTCCAACAAAGACTTCACTCCACAAGTAGGTTTCCAGTGGAATTTCACATAATAGGCTTTGCCAGCCTTGTTAATTAGGGTGTAGGTGTTAACGCCAGAGCCCTCCATGTGGCGATAATCTTGGGGAATGCCAATATCATCGAAAAGGAAAGTGAACATGTGCAGGCTTTCCGGGTGGTGTGAGAAGAAGTCGACAATCCTCCAGTTCTCCTGGATATGAGACTTAGGGTTGGGTTTGAGAGCGTGCACCATGTCGGGAAACTTCATCCCATCACGGACAAAGAAGACTGGGAAATTGTTCCCCACCAGATCAAAGTTACCCTCTCTAGTGTAGAACTTCACAGCAAACCCACGAGGATCTCTCAGAGTTTCAGGACTTCCACGTTCATGGATAACAGTGGAGAACCTAACAATCACAGGTGTCTGTACACCAGGGGCACGAAGGAAATCAGCACAAGTGAGATGAGATATGTCGTGAGTCACCTCAAAGAACCCTTTGGCGCTAGCTCCTCTTGCGTGAACAACTCTCTCTGGGATGCGCTCCCTATCAAAGTTCCCAAGCTTCTCCACCAAATGATAATCCTCAAGAAGAATTGGACCTCTTGTTCCAACAGTAAGAGATGAATTGTTGTTCCAAACAGGAGCACCGGAATTCGTAGTGAAGTATGGGGAATTGAATGCACTTGAAGGGCGATACTTGTAAGGATCCATAGTTGCTGCAGAAGCCGGAGAGAGAGAGAGAGA
>TRINITY_DN18336_c1_g6_i3 len=1652 path=[1:0-79 2:80-150 4:151-244 8:245-1651]
CTTCCCTTCAAGGTTTGATCCGGTACGCCATGCTGAGAGGTTCCCAATCCCTGCTAATGTCTTGTCAGGAAGGCGTGTCAAGTGCATGATTGAGAAGGAGAACAATTTCAAGCAGCCTGGAGAGAGATATAGATCCTTTGCACCAGACAGGCAAGAACGCTTCGTAAACAGGTGGGTTGAGGCTTTATCTGACACACGTGTTACCCATGAAATCAGCAGCATCTGGATTTCATACTGGACTCAGGCTGACAAGTCTCTGGGCCAGAAGTTAGTGTCACGCTTGAATGTGAGGCCGGCCATGTGAAGTTGATACTGAGTTTTAGATGTTTTTAGTCACAGTGTGAGAGAGGAGAACGCATAGCTGCGTGAATAATTGTCTATTAAGTGTTACCCTTTCATGTGCTGTACTGTGGTAACTTAGTTGCATGGAAATGTGTAAGACTTTCCGGTTTCCTAGAGCTAATAAATTAACAATGGTATGAACTTAAAAAATCTTTTTCTTATTCACTTTACCTTTAATTTTTGTTTGTGGTTCTTGTATCATAAAATTTTCAGTTTGCATTGGCGGCACTGCATGTTGTACTTGTGCTTGCCTCTTGTCCGGTCTCTTTTTTCTTCTTACCTGTGTGGTGCGCTGGAACACTTGATTTATATCAAGCTTAGTCCAAAAATGAGGCAAAGAATGAGGACATAAATTTCGTTGAACGATCATTATGAAGCTAGGAGAACACTGCTACAGTGCTATATATATATATATACACCTGAGAGGATTTGGTGTACGTAAATTTCTTGGCTAGCATCCGTAGAAGCACTTTCGGCAAGCTGATTTTTTGAATTAGGCCTAAAATCTGAAAACAAATTTTGAAACTATCACCAAGCCCTCGTACCGTGTGTTGCTAAATTGGTGGTCAATTGTTAGACCCTTAGATGGATGTCGGGCTATGGCACGGCAGACTGCGTGTGCATCCGTGCCATGGCATTTAAAAGGCTTTACTACGGTGTCGGGCCGTGGCACGGCATTGAGGCTTGTTGGATAGCTTCATTGGGTATTAAGGTTTGGATGACATTGACACGAATGACAAGTCGGATGACAACAATTGTTGGACACACAAATGGGTTGGACAAGAACTTGACATTCGAAGACAAAGTGTTGCAAGTATTTGTGGCAGCTATGCTAGCATTTCATGGGAATGTGCTGGACATTGTTAGTGTGGCCTAAAGTCTACCGTTGACATTAGTTTGTGACAACAATGGGCAGTTAAGCGGTTACGGTTGCTTGTCTATGTGGTAGTTTTTCATATGGACAGTTTGTGGCGGTTACTAAGGTTGACAGTTCTGTTGGGCATTGTTGTGGCTTGAGGGGAATTTCGTGTATGTGTCATTAAGACACATAATAGATGGCATTCAGATAAGAGGTGGTTATTACCCTTCTTGGCTGTCTTTGTGACAGCATAGCATGGCAGTTTCGTGGGACAAACTGCATGTTGACATGTGGCAATTGCTGTTTATTATTGTAACTGCCATATGTTATAAATGGCATAGACTTGTATACGTTTTATGGTTGGTTTTTGAGAGAGTTTCAATCTGTAAAACATTGTCTATGTATCATACTTATTGTGGAATAAGAAGGTTGAACATTTGCTTGTAAAAAA
>TRINITY_DN18336_c1_g6_i4 len=2078 path=[1:0-79 2:80-150 4:151-244 5:245-543 7:544-670 8:671-2077]
CTTCCCTTCAAGGTTTGATCCGGTACGCCATGCTGAGAGGTTCCCAATCCCTGCTAATGTCTTGTCAGGAAGGCGTGTCAAGTGCATGATTGAGAAGGAGAACAATTTCAAGCAGCCTGGAGAGAGATATAGATCCTTTGCACCAGACAGGCAAGAACGCTTCGTAAACAGGTGGGTTGAGGCTTTATCTGACACACGTGTTACCCATGAAATCAGCAGCATCTGGATTTCATACTGGACTCAGGTCAGACTTCATGCCTCTGTTAAGAAATGTGCAACTAGTAAGGATATATACGCATTTGAAAACAGTACTCCTGCATAGAATTTTCATGAAATTAGAGGGGTAAGATGTGTCAAAGGGTGTTTCCAGTAAATTATGCGTGTTATACTGGATTTTTGCTTTCTTGCGAGATACCTGGTTTTATCCAGATTTCGTAGTATTGTTCATGTTGTGAATACCAGGTTTTTTGTACAATTACCTTTCCTGACCCTCTAATTTTGGAGACTAATATCCAATATTGTTCACAAATGCCATTCTTTCAGGTATAGAATGTCTTTACAAAATTAATTTTATTTCTGAGAAAGAAAAAAATTTGATTTCAAATACAAAATTTGGAAGAGTATAATGTTAAGGTACTGATTCTTTTTTCGCGATATTAATGCTTTCCAGGCTGACAAGTCTCTGGGCCAGAAGTTAGTGTCACGCTTGAATGTGAGGCCGGCCATGTGAAGTTGATACTGAGTTTTAGATGTTTTTAGTCACAGTGTGAGAGAGGAGAACGCATAGCTGCGTGAATAATTGTCTATTAAGTGTTACCCTTTCATGTGCTGTACTGTGGTAACTTAGTTGCATGGAAATGTGTAAGACTTTCCGGTTTCCTAGAGCTAATAAATTAACAATGGTATGAACTTAAAAAATCTTTTTCTTATTCACTTTACCTTTAATTTTTGTTTGTGGTTCTTGTATCATAAAATTTTCAGTTTGCATTGGCGGCACTGCATGTTGTACTTGTGCTTGCCTCTTGTCCGGTCTCTTTTTTCTTCTTACCTGTGTGGTGCGCTGGAACACTTGATTTATATCAAGCTTAGTCCAAAAATGAGGCAAAGAATGAGGACATAAATTTCGTTGAACGATCATTATGAAGCTAGGAGAACACTGCTACAGTGCTATATATATATATATACACCTGAGAGGATTTGGTGTACGTAAATTTCTTGGCTAGCATCCGTAGAAGCACTTTCGGCAAGCTGATTTTTTGAATTAGGCCTAAAATCTGAAAACAAATTTTGAAACTATCACCAAGCCCTCGTACCGTGTGTTGCTAAATTGGTGGTCAATTGTTAGACCCTTAGATGGATGTCGGGCTATGGCACGGCAGACTGCGTGTGCATCCGTGCCATGGCATTTAAAAGGCTTTACTACGGTGTCGGGCCGTGGCACGGCATTGAGGCTTGTTGGATAGCTTCATTGGGTATTAAGGTTTGGATGACATTGACACGAATGACAAGTCGGATGACAACAATTGTTGGACACACAAATGGGTTGGACAAGAACTTGACATTCGAAGACAAAGTGTTGCAAGTATTTGTGGCAGCTATGCTAGCATTTCATGGGAATGTGCTGGACATTGTTAGTGTGGCCTAAAGTCTACCGTTGACATTAGTTTGTGACAACAATGGGCAGTTAAGCGGTTACGGTTGCTTGTCTATGTGGTAGTTTTTCATATGGACAGTTTGTGGCGGTTACTAAGGTTGACAGTTCTGTTGGGCATTGTTGTGGCTTGAGGGGAATTTCGTGTATGTGTCATTAAGACACATAATAGATGGCATTCAGATAAGAGGTGGTTATTACCCTTCTTGGCTGTCTTTGTGACAGCATAGCATGGCAGTTTCGTGGGACAAACTGCATGTTGACATGTGGCAATTGCTGTTTATTATTGTAACTGCCATATGTTATAAATGGCATAGACTTGTATACGTTTTATGGTTGGTTTTTGAGAGAGTTTCAATCTGTAAAACATTGTCTATGTATCATACTTATTGTGGAATAAGAAGGTTGAACATTTGCTTGTAAAAAA
>TRINITY_DN18336_c1_g6_i5 len=2204 path=[0:0-33 2:34-104 3:105-276 4:277-370 5:371-669 7:670-796 8:797-2203]
TGATGTTCTAAGTTGTTGATTCCTCTCTAATTTCAGTGCATGATTGAGAAGGAGAACAATTTCAAGCAGCCTGGAGAGAGATATAGATCCTTTGCACCAGACAGGTAATGGTTGTCCATCTCAAGTTCTTTAAAAATGTGCATCATCATCATCATAATCCAAGCCTTGAAAATCTCAATTTCAAACATCATCTTTAAAAATGGGCATATATTGTCAAATTGTATTTGAACATTTCTAATTATTGTGGTTCATTTTTTCTTTCTTTTGTTTCTCCAGGCAAGAACGCTTCGTAAACAGGTGGGTTGAGGCTTTATCTGACACACGTGTTACCCATGAAATCAGCAGCATCTGGATTTCATACTGGACTCAGGTCAGACTTCATGCCTCTGTTAAGAAATGTGCAACTAGTAAGGATATATACGCATTTGAAAACAGTACTCCTGCATAGAATTTTCATGAAATTAGAGGGGTAAGATGTGTCAAAGGGTGTTTCCAGTAAATTATGCGTGTTATACTGGATTTTTGCTTTCTTGCGAGATACCTGGTTTTATCCAGATTTCGTAGTATTGTTCATGTTGTGAATACCAGGTTTTTTGTACAATTACCTTTCCTGACCCTCTAATTTTGGAGACTAATATCCAATATTGTTCACAAATGCCATTCTTTCAGGTATAGAATGTCTTTACAAAATTAATTTTATTTCTGAGAAAGAAAAAAATTTGATTTCAAATACAAAATTTGGAAGAGTATAATGTTAAGGTACTGATTCTTTTTTCGCGATATTAATGCTTTCCAGGCTGACAAGTCTCTGGGCCAGAAGTTAGTGTCACGCTTGAATGTGAGGCCGGCCATGTGAAGTTGATACTGAGTTTTAGATGTTTTTAGTCACAGTGTGAGAGAGGAGAACGCATAGCTGCGTGAATAATTGTCTATTAAGTGTTACCCTTTCATGTGCTGTACTGTGGTAACTTAGTTGCATGGAAATGTGTAAGACTTTCCGGTTTCCTAGAGCTAATAAATTAACAATGGTATGAACTTAAAAAATCTTTTTCTTATTCACTTTACCTTTAATTTTTGTTTGTGGTTCTTGTATCATAAAATTTTCAGTTTGCATTGGCGGCACTGCATGTTGTACTTGTGCTTGCCTCTTGTCCGGTCTCTTTTTTCTTCTTACCTGTGTGGTGCGCTGGAACACTTGATTTATATCAAGCTTAGTCCAAAAATGAGGCAAAGAATGAGGACATAAATTTCGTTGAACGATCATTATGAAGCTAGGAGAACACTGCTACAGTGCTATATATATATATATACACCTGAGAGGATTTGGTGTACGTAAATTTCTTGGCTAGCATCCGTAGAAGCACTTTCGGCAAGCTGATTTTTTGAATTAGGCCTAAAATCTGAAAACAAATTTTGAAACTATCACCAAGCCCTCGTACCGTGTGTTGCTAAATTGGTGGTCAATTGTTAGACCCTTAGATGGATGTCGGGCTATGGCACGGCAGACTGCGTGTGCATCCGTGCCATGGCATTTAAAAGGCTTTACTACGGTGTCGGGCCGTGGCACGGCATTGAGGCTTGTTGGATAGCTTCATTGGGTATTAAGGTTTGGATGACATTGACACGAATGACAAGTCGGATGACAACAATTGTTGGACACACAAATGGGTTGGACAAGAACTTGACATTCGAAGACAAAGTGTTGCAAGTATTTGTGGCAGCTATGCTAGCATTTCATGGGAATGTGCTGGACATTGTTAGTGTGGCCTAAAGTCTACCGTTGACATTAGTTTGTGACAACAATGGGCAGTTAAGCGGTTACGGTTGCTTGTCTATGTGGTAGTTTTTCATATGGACAGTTTGTGGCGGTTACTAAGGTTGACAGTTCTGTTGGGCATTGTTGTGGCTTGAGGGGAATTTCGTGTATGTGTCATTAAGACACATAATAGATGGCATTCAGATAAGAGGTGGTTATTACCCTTCTTGGCTGTCTTTGTGACAGCATAGCATGGCAGTTTCGTGGGACAAACTGCATGTTGACATGTGGCAATTGCTGTTTATTATTGTAACTGCCATATGTTATAAATGGCATAGACTTGTATACGTTTTATGGTTGGTTTTTGAGAGAGTTTCAATCTGTAAAACATTGTCTATGTATCATACTTATTGTGGAATAAGAAGGTTGAACATTTGCTTGTAAAAAA
>TRINITY_DN18336_c1_g6_i2 len=568 path=[1:0-79 2:80-150 4:151-244 5:245-543 6:544-567]
CTTCCCTTCAAGGTTTGATCCGGTACGCCATGCTGAGAGGTTCCCAATCCCTGCTAATGTCTTGTCAGGAAGGCGTGTCAAGTGCATGATTGAGAAGGAGAACAATTTCAAGCAGCCTGGAGAGAGATATAGATCCTTTGCACCAGACAGGCAAGAACGCTTCGTAAACAGGTGGGTTGAGGCTTTATCTGACACACGTGTTACCCATGAAATCAGCAGCATCTGGATTTCATACTGGACTCAGGTCAGACTTCATGCCTCTGTTAAGAAATGTGCAACTAGTAAGGATATATACGCATTTGAAAACAGTACTCCTGCATAGAATTTTCATGAAATTAGAGGGGTAAGATGTGTCAAAGGGTGTTTCCAGTAAATTATGCGTGTTATACTGGATTTTTGCTTTCTTGCGAGATACCTGGTTTTATCCAGATTTCGTAGTATTGTTCATGTTGTGAATACCAGGTTTTTTGTACAATTACCTTTCCTGACCCTCTAATTTTGGAGACTAATATCCAATATTGTTCACAAATGCCATTCTTTCAGGCTGACAAGTCTCTGGGCCAGAAGT
>TRINITY_DN18336_c1_g6_i1 len=694 path=[0:0-33 2:34-104 3:105-276 4:277-370 5:371-669 6:670-693]
TGATGTTCTAAGTTGTTGATTCCTCTCTAATTTCAGTGCATGATTGAGAAGGAGAACAATTTCAAGCAGCCTGGAGAGAGATATAGATCCTTTGCACCAGACAGGTAATGGTTGTCCATCTCAAGTTCTTTAAAAATGTGCATCATCATCATCATAATCCAAGCCTTGAAAATCTCAATTTCAAACATCATCTTTAAAAATGGGCATATATTGTCAAATTGTATTTGAACATTTCTAATTATTGTGGTTCATTTTTTCTTTCTTTTGTTTCTCCAGGCAAGAACGCTTCGTAAACAGGTGGGTTGAGGCTTTATCTGACACACGTGTTACCCATGAAATCAGCAGCATCTGGATTTCATACTGGACTCAGGTCAGACTTCATGCCTCTGTTAAGAAATGTGCAACTAGTAAGGATATATACGCATTTGAAAACAGTACTCCTGCATAGAATTTTCATGAAATTAGAGGGGTAAGATGTGTCAAAGGGTGTTTCCAGTAAATTATGCGTGTTATACTGGATTTTTGCTTTCTTGCGAGATACCTGGTTTTATCCAGATTTCGTAGTATTGTTCATGTTGTGAATACCAGGTTTTTTGTACAATTACCTTTCCTGACCCTCTAATTTTGGAGACTAATATCCAATATTGTTCACAAATGCCATTCTTTCAGGCTGACAAGTCTCTGGGCCAGAAGT
>TRINITY_DN18336_c1_g7_i1 len=1804 path=[0:0-1803]
TGCTGAGGATACTGCATCAGCTGGTGCTGGTTACTCTATTCCTTTCTCCTTTCTGTTGGTTAAAGTTTGGTTTGCTTTTAAATTATCAATTAGGCCCATGATTGATCTTGACTGAAATGGCACTCAAGTTCTACTTACAAAATGAAACATTGCAAGCATAATTTTTGTTTACAAGTTGCCAGAATGAGACATGACCTACACCTCCTGTCTGTTTATGTGGAGTTTAGTTATATTTGCTATGTGGTTCTACACCCGATAGAGTCACACATGTAAACTGAGATCGTCTGAGAATAACTTGTGATCTGTGATAAGTTTCCAATTTCTTTGGTCGGTCGTAGTTTCAGTTAATCTGCACCAATTATCCTTTTTTCTATTTCCCTAACAGTATCCATATTTTTTTTTCTTTGTGTGTCATGTCACCTTCAGCATGAACAATTGTGTCCTTTTGATGTTTGAACCAGTGCAGAAATCTATTTACTTTATTATTATTTTTAAATTTTTTGATGTGAGTGGATCATCTTGCTAGTTGATGTGTGTAACCATGTGAAACATTTCCAAAGAGCTTCATCCTGTCATAAAGTTTCTCATTAGGAAGCTACTTTCTCAATCTTGCCTTATAAAGGTGTGTATGTGCACGCCTCTTGTTGATTTGTGGGTCTGTGGTAGAGCATCTTCATCAGATATGTTTTAGAGCACTATATGCTGTGTGTTGGTCTCATTTGGAGAAAAGGATTTGAAACTAAAAATTCATGAATTTTTGTATATCGTGTACATTGCAAGTTTGTGGAAATGCAAGTAAAGAAACTTGTGAAAGTATGCATATAGTGTTTGTGCCTAAAGGAGTTCTTATAGTCATGATTTGTGGAAGACCGTGTTCATGATTTGTGGAAGACCGTGTTCATTATTGACTTTAACAAATTTGAAAATACGGATTAAAATCATTTTCCACTGGATATCTTGTCGTCGTGCTTTGTGTCCGTTATCATTTGGAGAAAGGGAGGATTTGAGAATAAGGATTTAGGAGTTCTCGAGTATATCATGGAAACTGTGCGTTCACATCGGTCTTTCTAAACATAACATTTCTCTCTTTTGATTTCTCAAATGAGAAATCTTAGATGAGAAATGTCCAACAACAGTTTTTCTATTTTTATGTGTTTTTAGGAAACTTTCCAAAAATGGTATAGTAGATTTCTCAATGGGGAAATCTACTATTTACATTTCTCTATTTAAAAAATAAATTTTTTCACTAGATCTTTAGAAACTTAGTTAAGATTGGGGAAAATATTGTTTTTACATTTCATTATAATATGGGTAAAGTCCAATTTGCCCCCTATCCTTCGGGGTTCGTTTCAATTTGCCCCCTATTCTTTCAGTTATTGTAATTTACTCCCTATACTTTTAGACTCGTTTCAATTTTCCCCTTTCTTTTTTGCATTGTTCAATTTGGTCCTATAATTATTATGTTTCATTATGAAAATATAATAAGCAATTGAAATAGTAGCTATAAGTTAGCGGAAACATTTTGGTTAAAAAAATGTCATTTATAGGCCATATTACCTTTTTAATGCATCTTTTAAGATAATATTCAGTAAATTTATCTCAATAATTAATAATTTATAAAAATTAAAAAGATATGTTAAACAGATTATCTCTCCCTTAACTAAACTACTTACACGCTAAAAAAAATTCTGAAAAATTTTAGGTTATCATTTAAATAGGTTATCTTTGATTAAAGTTAAATCTATTAATTATAGGGAACAAATTGAAACAAGACAAAATGACTTGTATATAGAGAGTAAATTTT
>TRINITY_DN18336_c2_g1_i3 len=2018 path=[3:0-184 7:185-205 9:206-232 10:233-356 14:357-381 15:382-383 16:384-390 19:391-537 22:538-623 24:624-712 25:713-716 26:717-765 28:766-780 30:781-1457 36:1458-1893 37:1894-1916 39:1917-2017]
CCCTCTCTCTCTCTCTCTCTCTCTCTCTCTCTCTCTCTATCTCTTTCTGTTTTTCTAGTTCTGGTATAGAGACAAATCTGTTCCCATTATTGATTAATCACCAGAAAACTACTAAATTCGACAACTGAAAAATGAGTAGAGGAAGCGGAGCAGGGTACGATCGCCACATCACCATCTTCTCCCCGGAGGGCCGCCTCTTCCAAGTCGAGTATGCATTCAAGGCTGTGAAGTCGGTTGGCGTAACGTCGATCGGAGTGCGCGGGAAGGACTCGGTGTGCGTCGTCACACAGAAGAAAGTCCCGGATAAACTTCTGGATCAGACTAGCGTCAGCCACTTATTTTCTATTACCAAGTGCATGGGCTTGTTGGCCACTGGCATGACAGCTGATGCAAGGTCATTGGTTCAACAAGCAAGAAATGAAGCCGCTGAATTCCGCTTTAGATACGGATATGAAATGCCTGTGGATGTATTGTCCCGATGGATTGCAGACAAGTCTCAAATATATACTCAGCATGCCTACATGAGGCCCCTAGGAATAGTTGCTATGGTTTTGGGTTTTGATGAGGAGAAGGGGCCCCAGCTTTTCAAGTGTGATCCGGCCGGGCACTTCTTTGGGCATAAGGCCACGAGTGCTGGATTAAAAGATCAAGAGGCTATAAATTTTCTCGAGAAGAAAATGAAGAATGATCCCGCTTTCTCCTACGATGAAACAGTGCAGACTGCTATATCTGCACTTCAATCAGTTCTGCAAGAGGATTTCAAGGCAACTGAGATTGAGGTCGGAGTTGTGAGTAAAGACAATCCAGCTTTCAGAGTCTTGTCAACCGAGGAAATTGATGAGCACTTGGTTGCTATAAGCGAAAGGGACTGACAGATTATGCTCTCACTACATTGTAATCCCTTCTGTATTTTTTCCTTCTGGTACGTGAAACCGTAGTCCATGTTTTTTCTTTTTATATATTGTTGATGTCGTGACTGGGGTTAGAGTTTTGACGAAACTTTTGTCGATTGACTTTGTCGTATCTTCCGGTGTTATGAGATGATGTTAGACCAGTTCTTTTTTCTCATGTCTTTTTATTGGATATTGTTTATCAAGTACCCAAATTATTTGTTTGGTTAATTTCCAAAATCTTTAGTGAAATCATACAATTAAACATCAGGTTCACTGTCCACCGCTGTCGTCGTGCAAGCTTTTGCCCCTCATTGTGCCACAGCAGCACAACCTTTGGCATTTGGCGATGACGAGCATGTGTTTGCACCGCAAGTCGTGCATGTTCAGCACACTTCTTAAAGCATTTCTTGAGTATGTGATCTTTTGTTGTTTCGTAAATGGCCCCTTTTCTATCACAACATTAGAGCTTGCACGTAGAAAGTATATTCGAATCCTTGCTTTTATTGAGGGTGGTTCTACCCCTCTTGGCAACGCCGCCCCATGCCATTGTCAATCCAAGCACTCTTTCCTTTCGGCACGAATATAAAATGAATACCAACTAAACCCAAATTTGAGACTAGCTCATTCTTCAAAGTTGGTTCTTTAGAATATTAGAAATGGAGTTTTTCTCATATTCATGTTATTGCATATGGATATGTCAGATGAAGTACACAGATAACAGCCTCCTGCATAAGTTTTTGGAAAACTGTAAATGAAATTTGTTTTCAATGGGAGCACTGAGCGGCCCTCGGACATATTTGAAGTAAATGACCCTCGAAAATAGCAGCATCTTTCTTGCTTACAACCCTATGCAGCAGCTTCAAGTGCCAATTTTCCGATGAAGTTTGTATTTAAACTTCCCAAATAAAGATGGCGCTCAAATTCTACCGCGGATGTTACGAAACTCATCACCTTCCCATTCGGATCATCAAATTTCTTTATTATCTTTCCATCAGCTCCAACGTTTACAACTGTTGCTTTTCTATGCATACCCATCACTCGATTATACAGGTTTGGAGATGTTGCGATAAAATGCTTCAATACCTTAGAAGTGTGAATGAACTCGAGCCCACTAGTGGTTAACTG
>TRINITY_DN18336_c2_g1_i16 len=624 path=[1:0-129 8:130-132 26:133-181 28:182-196 31:197-623]
AACAATAACTTGTGTCTAATTGGCTATATTGAAAATTGCAATGAATATGAAATGTGTATTTAGTTGGTTCTGACATTTGATGTGATGATTTATAGTTCGAAGGTTCTCATGTTGCTAAGTTGCTCTTTGTTGTAGACTGCTATATCTGCACTTCAATCAGTTCTGCAAGAGGATTTCAAGGCAACTGAGATTGAGGTATTACTGTGCCGTCAATTGTGCTGCTTGTCATCTGTAGCATGTTATAATTTATGATATGAATTTTTTAGTTCCATAACACTGCTTTTATTGTGGTGTTAGTTATGGGGGCTCACTAATGTCCTTCTGAACACTTTGAGTGTCCTTTAACTTGATCCCGAAATGTTGGAAGGGTTGTATAATATATTGGTTAGGCATTTGAGACCCAGAACGAGTGAGATTTTCTGTAGCTGTTTGAGAGTTTTTTAGTTCACAATCTTCCTATTGCATTGGAGTGTCTGCAGTTCCGTTATGGCTTTTTATCACGTAATCCTTCTTTTCCTTTTTTCCCCCTCCAAAGTTAAATAACTGTTCTCTAAGATTTGATTTCTAGTAAAAGATTCAGCCAATTGATTAGATTTAGAAGGGGTGTAAAATTAGATCATGTAA
>TRINITY_DN18336_c2_g1_i8 len=4054 path=[6:0-754 9:755-781 10:782-905 14:906-930 15:931-932 16:933-939 19:940-1086 22:1087-1172 24:1173-1261 25:1262-1265 26:1266-1314 28:1315-1329 30:1330-2006 34:2007-2277 36:2278-2713 38:2714-2736 39:2737-2837 41:2838-3487 42:3488-4053]
CTCCCCGGAGGGCCGCCTCTTCCAAGTCGGTAATTCACCACAAATTACCCTTTTCAATTTCAACTAAATTAAACCCATTTCTCTTGTTAATTCGACATTTAAGTACGGATCTTGATATATGCATATGTATTTCGGTGAATTCAGTGCCAGACCCATGATTTTGGGGGACGGGGCCGAGTCCATTTGTTCTATTCAGGCATGTGAACTTTTTTCATAGGAGCCACGTAGTAGGCTTCACCAATAAATTCAAGATTTACACTTAAAATCCATCACCCCACCTCAGTCCACCTACATGGGTGATCGTTTAATTTATTGGTATATACGAGTCGTTAAATCAGTGTTCATAAATGAGTCCTTAAACTAAAATTTAAAGATTAATAACTTTTAAAGAACCGTTACACCAGTGTATATAATACTATATAATTCTCTAAATACAGAGGATTTGCTATAATTATCGCCTTGAATTAGATGACTAATGTCCATCCCCTATTTTATTCAGTTTCAGGGGATCTGGTGTGGGATTCTCCAAATCTCAACCTTTAATTTGGAGTATGATGTAGGGATTAAAATTTAGGCTTTCGAAATAGATAATCTGTTGGGAATGCCCTTATTTGAGAATTCAGCCCCGAGAAACCCTTTTGAATTCCAATTAAATTTAACCCATTGCTCTGAAATGTTCAACATTTAAGTATTAGTCTTGAGATATGTACATGTGTGTGGGTGACTTAATCTATTGGATCATTATTGGGAATTCAGAGTATGCATTCAAGGCTGTGAAGTCGGTTGGCGTAACGTCGATCGGAGTGCGCGGGAAGGACTCGGTGTGCGTCGTCACACAGAAGAAAGTCCCGGATAAACTTCTGGATCAGACTAGCGTCAGCCACTTATTTTCTATTACCAAGTGCATGGGCTTGTTGGCCACTGGCATGACAGCTGATGCAAGGTCATTGGTTCAACAAGCAAGAAATGAAGCCGCTGAATTCCGCTTTAGATACGGATATGAAATGCCTGTGGATGTATTGTCCCGATGGATTGCAGACAAGTCTCAAATATATACTCAGCATGCCTACATGAGGCCCCTAGGAATAGTTGCTATGGTTTTGGGTTTTGATGAGGAGAAGGGGCCCCAGCTTTTCAAGTGTGATCCGGCCGGGCACTTCTTTGGGCATAAGGCCACGAGTGCTGGATTAAAAGATCAAGAGGCTATAAATTTTCTCGAGAAGAAAATGAAGAATGATCCCGCTTTCTCCTACGATGAAACAGTGCAGACTGCTATATCTGCACTTCAATCAGTTCTGCAAGAGGATTTCAAGGCAACTGAGATTGAGGTCGGAGTTGTGAGTAAAGACAATCCAGCTTTCAGAGTCTTGTCAACCGAGGAAATTGATGAGCACTTGGTTGCTATAAGCGAAAGGGACTGACAGATTATGCTCTCACTACATTGTAATCCCTTCTGTATTTTTTCCTTCTGGTACGTGAAACCGTAGTCCATGTTTTTTCTTTTTATATATTGTTGATGTCGTGACTGGGGTTAGAGTTTTGACGAAACTTTTGTCGATTGACTTTGTCGTATCTTCCGGTGTTATGAGATGATGTTAGACCAGTTCTTTTTTCTCATGTCTTTTTATTGGATATTGTTTATCAAGTACCCAAATTATTTGTTTGGTTAATTTCCAAAATCTTTAGTGAAATCATACAATTAAACATCAGGTTCACTGTCCACCGCTGTCGTCGTGCAAGCTTTTGCCCCTCATTGTGCCACAGCAGCACAACCTTTGGCATTTGGCGATGACGAGCATGTGTTTGCACCGCAAGTCGTGCATGTTCAGCACACTTCTTAAAGCATTTCTTGAGTATGTGATCTTTTGTTGTTTCGTAAATGGCCCCTTTTCTATCACAACATTAGAGCTTGCACGTAGAAAGTATATTCGAATCCTTGCTTTTATTGAGGGTGGTTCTACCCCTCTTGGCAACGCCGCCCCATGCCATTGTCAATCCAAGCACTCTGTAAAACAACCAGAACTATCAATCCAAACACTCTGTAAAACAACCAGAACTACCTGTTCATAGTTCTGACATATGGCACGATTGTAACCCATGTTTTTGAGCCTTTCTAAAGAAGTAATTTATACATTTCAAAATAGCTTGAAAACATAATAATGAAGGGCTATAAGCTAGTTGTAATAGCAGCACCATTTCAAAAATCTTTTAACTCCTGTTAAACCCGGATATTTGCTCAAATATTATGAAGCTGATACTACTAAACTATGATATACCTTTCCTTTCGGCACGAATATAAAATGAATACCAACTAAACCCAAATTTGAGACTAGCTCATTCTTCAAAGTTGGTTCTTTAGAATATTAGAAATGGAGTTTTTCTCATATTCATGTTATTGCATATGGATATGTCAGATGAAGTACACAGATAACAGCCTCCTGCATAAGTTTTTGGAAAACTGTAAATGAAATTTGTTTTCAATGGGAGCACTGAGCGGCCCTCGGACATATTTGAAGTAAATGACCCTCGAAAATAGCAGCATCTTTCTTGCTTACAACCCTATGCAGCAGCTTCAAGTGCCAATTTTCCGATGAAGTTTGTATTTAAACTTCCCAAATAAAGATGGCGCTCAAATTCTACCGCGGATGTTACGAAACTCATCACCTTCCCATTCGGATCATCAAATTTCTTTATTATCTTTCCATCAGCTCCAATGCTTACAACTGTTGCTTTTCTTTGCATACCCATCACTCGATTATACAGGTTTGGAGATGTTGCGATAAAATGCTTCAATACCTTAGAAGTGTGAATGAACTCGAGCCCACTAGTGGTTAACTGTAATAAAGCAATCCAGAACGAACCATCCGGAGCAAGATTGATGTTATCAGGACCACCGGGAAGGTTATCCACAAAAATTTCTGTTTCTCCTCTGTTTACCCCATTCAGCCAATACTTTAAGCATCTATATTTCCGAGTTTCACAAATCACCAGAAAATCTTCGTCTGTGGATAACGCAATACCATTCGCAAAATAAAGATCATCAAGCACTATCGAGGTCTCGTTCGTAGAGGGATCGTATTTGATAAGCTGACCATTTGGTTTTGCCTCAAGTATATCCAAGTACCATTCGTGGAGCCCGAATTTCTTGCTTGCAACACTGAAGTATAAGGTACCGTCGGATGCTTCAATGACATCATCCGCAAACCTTATTTTATTGCCGTCAAGATGAGATGTAAGCACAGTCACGCCATGCTCATCGACCTTGAGCAAACCCTTTTCAACGTCACAAACTATGAGACTTCCTGAATTTGAAATTGTAATTCCAAGTAAACCGTCGCCTCCAATTTTCCACCAGTCATCCCACGAGCCATTTTTATGCATTCTTTTGATCCAACCGTCTCTCGTAGCTGTGTAGAGGATCCCGTTTTTGTCAAAACAAACATCTTCTGGTTTGTCCAGATATCCTTCTCCGAGTTTAACCACTCTCTAAAGAGTGAAAAAAAAGAGAGGATAAAATCCACCATACCATGAGATCAAGAAACCAAGAAAAGCAGGCATTTCCGGAGTTCTTTCGTTGAAAAAAACCCATCCGGTTATCTGGTTTAGAGGATTCTAGTTTTCAATTTTAAGTAAAACTGTACAACGAACTTTTGGAAACACTTTCCAGAGTTATGGGGTTATGTTTTTTGTTGTCAAAAGGAGTTTGGAACCAATGAAAACATTTTTTTGTTGGCCTGTGAAACACTCTTTTTAAAACAATCTTTGGAAAATGGTCTGGTAACCAGTAAGCCTTTTTTGTTTGGTTTTGCTTTCAGAACCATAAAACAGTTTGCAAAACGAAAAGCAAATGCAACCTGAAATTCTGAAAACCTCAATCGGAAAGTTTATCATATTTTAGAAAACGAAGAAACCTACAAGAAAATCCTTTCAAATTAGCCTACAAACGAAATTAGTTTTCTCGCACCAAAAGAAACACAAAACAATCACAAACCAAAAGGATTGTACATAAACGAAGATATTATTACCTGTAACTGACTGTTTGGGGGAAAAAGGG
>TRINITY_DN18336_c2_g1_i6 len=2570 path=[0:0-184 7:185-205 9:206-232 11:233-302 13:303-356 14:357-381 15:382-383 16:384-390 18:391-712 25:713-716 26:717-765 27:766-780 29:781-1639 32:1640-2131 35:2132-2569]
ACCCTCACTCTTCTGTCTCGTCAAATTTTCTTCTCTCTCTCTTTCTCTAGTTCTGCTATACATACATACATACATACATACATATATATATAAACATATATCTGTGCTATCATCAGATTCGAAAATATAGAATGAGCAGAGGGAGCGGAGCAGGTTACGATCGCCACATCACTATCTTCTCCCCCGAGGGCCGCCTCTTCCAAGTCGAGTATGCATTCAAGGCTGTGAAGTCGTCTGGGATAACGTCGATCGGAGTGCGCGGAAAGGATTCCGTGTGCGTTGTCACACAGAAAAAAGTCCCGGATAAGCTTTTGGACCAGACTAGTGTCAGCCACTTGTTTCCGATTACCAAGTATCTGGGCTTGTTGGCCACTGGCATGACAGCTGATGCGAGATCATTAGTTCAGCAAGCAAGAAATGAAGCAGCCGAGTTCCGTTTCAGATATGGTTATGAAATGCCCGTGGATGTATTGTCCAGATGGATTGCAGACAAATCTCAAATATATACTCAGCACGCCTATATGAGGCCGCTTGGAATAGTTGCTATGGTTTTGGGTATCGATGAGGAGAAGGGGCCTCAGCTTTTCAAGTGTGATCCTGCTGGCCACTTCTTCGGGCACAAGGCCACAAGTGCTGGATTAAAAGATCAAGAGGCTATCAACTTCCTTGAGAAGAAAATGAAGAATGATCCTGCTTTCTCCTACAATGAAACTGTGCAGACTGCTATATCTGCACTTCAATCAGTTCTGCAAGAGGATTTCAAGGCTACTGAGATTGAGGTATTGTCTCCTTTCCTGCTTCTATGGTTATGCTCTCATTTCCTTTTGCAGTTTCTCATGTTTTTATGAAGTGAATTGGAAATATTTTAATGCATGGTGAAATTTTTTATCATATTTCAAACTAGGAGATTGCAAAAAGTGAGCTCACTTGGTTGTCTTTTCTTCATCTTTGAGGTTCCCACATGCTTGATTTGTAGCTTTCAAAAGTTTTATATGAAAGTGCTCCTGCTGTGGTGTTTCAAGTGGAGTGCCTATTGAGGTTGTCTTAGAACGCCATTGAGGTGGTGTTTGTTTGCCTTTTTTTTGGGGTCGGATTAGTCATGGATGCCAATGGATCCCACAAAAGATGCGTCTGGCAGCGTATTTTGTGTCCAGATTACGAGTCCGGATCGGACTAATCCCACTCAAAGCATCTTTTGGAAAGCCATGGGATGGTGGCTTTCAACGAAGGAAGGCTTGGATTAGGTTGTATAATGCAAAATTATCCCTAACATATTAATTACTCACTAAAAATATGATTAGAAACTGACTAATTTGTGTTGGGTTTATGTTCAAAACCGTATAATAGAAAATTCACAAATTAATCTAGCCATTGTATAAATGCAAACAAATACAAAGCCGGATTAGTTGTCCGGGTTAGCAATCTGATCATTTTTATTTCCCATTGTAATCCGGATTGGACTCATAGTCCCGGGACTAGTAGTCCTGCAAACAAACAAGGACCTAAGTGTCATCGCCTTACTTATTCCAAATATTGGAAGTGGTATGATGAAACCGTGAGCATTTCCACTGAGTTCAGGCGTGGAACTCGAGTTCGGAAGTGGTCAATGAGGCCTGAGGGGTTCGAGACTTGAGCTACGTAAGATTCAAGAAGACTTGACTAGCTGTTATTTTTTGTTTAGTTTTTCCATTATGCCTTCTGTTTTGCACGCATCCTTTTATTTTCCCTTGGCTTTCTTTAAGTATTTTGCATATGGTTGTAGTACTATATAAAGGGGTTTAAACTCTTGCTAGAGGTTTATCAAAAAAATCATATTTGAGCCGATGGCTAAGGTTTAAACGAATGCTAGAGGATTATCACAGAAAACATGTTTTGAGTGGTTTATTCCACACTGTGAGTAGGATTGTTACCTAATTGTTTCATCATGTAATCATCATTGGGTAGGCATTCAAGACTTAAAACATATGAGATATCTATTCGTTAGCTATCTTTAGTTTTGACATTTTCCCGATTACAATCTTCCTTTTGTGTTTGAACGTGTACATTCAATTAAAGTACTGTTTTCTCAGCTTAGATTTAAATGATAGATTTCATTGCAAATGGCTGTAATGATTTTTCATTGCTTGGCAGGTTGGTGTTGTCAGTAAAGAAAATCCAGAGTTCAGAGTCTTGTCGACAGAGGAAATTGACGAGCACTTGGTTGCCATTAGCGAGCGAGACTAATGGATTTCTCTCTCTCTCTACTTTGTAATTCCTTTCTCAATTATTACCTTACGGCACTTAAAAACCGTGGACCATATCTTTTAATTTTATTGTCAATGTTGTGCCTGAGGAAAGAGTTATCCTGGATTGTTAGTCTATCAGAGTATCCAAACTATGTTGCTTCCATCATGTTAGTGTTGTGAGATGATTTTAGGCCAGTTTTCTCTTTTCACATCTGTTTACGAGATATGCTTACCTATCGTCGAGCCTTTTTTTACTGCTTTAGTTGTTTGGTCACAAAACAAATTTATGAAAAGAGTAGATTTAAACATGAGGTGCACGTTGCCGTGTTGTCGTGGTGCAAACAC
>TRINITY_DN18336_c2_g1_i13 len=1219 path=[0:0-184 7:185-205 9:206-232 11:233-302 13:303-356 14:357-381 15:382-383 16:384-390 18:391-712 25:713-716 26:717-765 27:766-780 35:781-1218]
ACCCTCACTCTTCTGTCTCGTCAAATTTTCTTCTCTCTCTCTTTCTCTAGTTCTGCTATACATACATACATACATACATACATATATATATAAACATATATCTGTGCTATCATCAGATTCGAAAATATAGAATGAGCAGAGGGAGCGGAGCAGGTTACGATCGCCACATCACTATCTTCTCCCCCGAGGGCCGCCTCTTCCAAGTCGAGTATGCATTCAAGGCTGTGAAGTCGTCTGGGATAACGTCGATCGGAGTGCGCGGAAAGGATTCCGTGTGCGTTGTCACACAGAAAAAAGTCCCGGATAAGCTTTTGGACCAGACTAGTGTCAGCCACTTGTTTCCGATTACCAAGTATCTGGGCTTGTTGGCCACTGGCATGACAGCTGATGCGAGATCATTAGTTCAGCAAGCAAGAAATGAAGCAGCCGAGTTCCGTTTCAGATATGGTTATGAAATGCCCGTGGATGTATTGTCCAGATGGATTGCAGACAAATCTCAAATATATACTCAGCACGCCTATATGAGGCCGCTTGGAATAGTTGCTATGGTTTTGGGTATCGATGAGGAGAAGGGGCCTCAGCTTTTCAAGTGTGATCCTGCTGGCCACTTCTTCGGGCACAAGGCCACAAGTGCTGGATTAAAAGATCAAGAGGCTATCAACTTCCTTGAGAAGAAAATGAAGAATGATCCTGCTTTCTCCTACAATGAAACTGTGCAGACTGCTATATCTGCACTTCAATCAGTTCTGCAAGAGGATTTCAAGGCTACTGAGATTGAGGTTGGTGTTGTCAGTAAAGAAAATCCAGAGTTCAGAGTCTTGTCGACAGAGGAAATTGACGAGCACTTGGTTGCCATTAGCGAGCGAGACTAATGGATTTCTCTCTCTCTCTACTTTGTAATTCCTTTCTCAATTATTACCTTACGGCACTTAAAAACCGTGGACCATATCTTTTAATTTTATTGTCAATGTTGTGCCTGAGGAAAGAGTTATCCTGGATTGTTAGTCTATCAGAGTATCCAAACTATGTTGCTTCCATCATGTTAGTGTTGTGAGATGATTTTAGGCCAGTTTTCTCTTTTCACATCTGTTTACGAGATATGCTTACCTATCGTCGAGCCTTTTTTTACTGCTTTAGTTGTTTGGTCACAAAACAAATTTATGAAAAGAGTAGATTTAAACATGAGGTGCACGTTGCCGTGTTGTCGTGGTGCAAACAC
>TRINITY_DN18336_c2_g1_i1 len=1889 path=[4:0-32 8:33-35 26:36-84 27:85-99 29:100-958 32:959-1450 35:1451-1888]
TGAAGGTGCCCGTATTAATATTTTGCTTTTGTGTGTAGACTGCTATATCTGCACTTCAATCAGTTCTGCAAGAGGATTTCAAGGCTACTGAGATTGAGGTATTGTCTCCTTTCCTGCTTCTATGGTTATGCTCTCATTTCCTTTTGCAGTTTCTCATGTTTTTATGAAGTGAATTGGAAATATTTTAATGCATGGTGAAATTTTTTATCATATTTCAAACTAGGAGATTGCAAAAAGTGAGCTCACTTGGTTGTCTTTTCTTCATCTTTGAGGTTCCCACATGCTTGATTTGTAGCTTTCAAAAGTTTTATATGAAAGTGCTCCTGCTGTGGTGTTTCAAGTGGAGTGCCTATTGAGGTTGTCTTAGAACGCCATTGAGGTGGTGTTTGTTTGCCTTTTTTTTGGGGTCGGATTAGTCATGGATGCCAATGGATCCCACAAAAGATGCGTCTGGCAGCGTATTTTGTGTCCAGATTACGAGTCCGGATCGGACTAATCCCACTCAAAGCATCTTTTGGAAAGCCATGGGATGGTGGCTTTCAACGAAGGAAGGCTTGGATTAGGTTGTATAATGCAAAATTATCCCTAACATATTAATTACTCACTAAAAATATGATTAGAAACTGACTAATTTGTGTTGGGTTTATGTTCAAAACCGTATAATAGAAAATTCACAAATTAATCTAGCCATTGTATAAATGCAAACAAATACAAAGCCGGATTAGTTGTCCGGGTTAGCAATCTGATCATTTTTATTTCCCATTGTAATCCGGATTGGACTCATAGTCCCGGGACTAGTAGTCCTGCAAACAAACAAGGACCTAAGTGTCATCGCCTTACTTATTCCAAATATTGGAAGTGGTATGATGAAACCGTGAGCATTTCCACTGAGTTCAGGCGTGGAACTCGAGTTCGGAAGTGGTCAATGAGGCCTGAGGGGTTCGAGACTTGAGCTACGTAAGATTCAAGAAGACTTGACTAGCTGTTATTTTTTGTTTAGTTTTTCCATTATGCCTTCTGTTTTGCACGCATCCTTTTATTTTCCCTTGGCTTTCTTTAAGTATTTTGCATATGGTTGTAGTACTATATAAAGGGGTTTAAACTCTTGCTAGAGGTTTATCAAAAAAATCATATTTGAGCCGATGGCTAAGGTTTAAACGAATGCTAGAGGATTATCACAGAAAACATGTTTTGAGTGGTTTATTCCACACTGTGAGTAGGATTGTTACCTAATTGTTTCATCATGTAATCATCATTGGGTAGGCATTCAAGACTTAAAACATATGAGATATCTATTCGTTAGCTATCTTTAGTTTTGACATTTTCCCGATTACAATCTTCCTTTTGTGTTTGAACGTGTACATTCAATTAAAGTACTGTTTTCTCAGCTTAGATTTAAATGATAGATTTCATTGCAAATGGCTGTAATGATTTTTCATTGCTTGGCAGGTTGGTGTTGTCAGTAAAGAAAATCCAGAGTTCAGAGTCTTGTCGACAGAGGAAATTGACGAGCACTTGGTTGCCATTAGCGAGCGAGACTAATGGATTTCTCTCTCTCTCTACTTTGTAATTCCTTTCTCAATTATTACCTTACGGCACTTAAAAACCGTGGACCATATCTTTTAATTTTATTGTCAATGTTGTGCCTGAGGAAAGAGTTATCCTGGATTGTTAGTCTATCAGAGTATCCAAACTATGTTGCTTCCATCATGTTAGTGTTGTGAGATGATTTTAGGCCAGTTTTCTCTTTTCACATCTGTTTACGAGATATGCTTACCTATCGTCGAGCCTTTTTTTACTGCTTTAGTTGTTTGGTCACAAAACAAATTTATGAAAAGAGTAGATTTAAACATGAGGTGCACGTTGCCGTGTTGTCGTGGTGCAAACAC
>TRINITY_DN18336_c2_g1_i11 len=999 path=[2:0-176 22:177-262 23:263-414 24:415-503 25:504-507 26:508-556 28:557-571 31:572-998]
GCATGCCTACATGAGGCCCCTAGGAATAGGTTGGTCTCTGGTTCTTTACTCTTTATTGAGTATGCTGATTGCATTTTCAGTACTTGAAGTAACTATTGAAGAAATTCGTTGCTTTTATTTGGTTATGTTATTCCTTTTGAATGAGTCTATCCATACTTTTCTGCATCTCCCGTGTGCAGTTGCTATGGTTTTGGGTTTTGATGAGGAGAAGGGGCCCCAGCTTTTCAAGTGTGATCCGGCCGGGCACTTCTTTGGGCATAAGGTAATTGGGAGGCAACTACAGTTTTGAGAACTGCCGTTTCTCTAAAACATTGATAAAATCATAAAACAGCAGTGCACTTTTCCAGATAATTAATTATGTGCAATTGATTTATGATCTGATTCTGTGGGTCTTGTATTGACAACTCAATGCAGGCCACGAGTGCTGGATTAAAAGATCAAGAGGCTATAAATTTTCTCGAGAAGAAAATGAAGAATGATCCCGCTTTCTCCTACGATGAAACAGTGCAGACTGCTATATCTGCACTTCAATCAGTTCTGCAAGAGGATTTCAAGGCAACTGAGATTGAGGTATTACTGTGCCGTCAATTGTGCTGCTTGTCATCTGTAGCATGTTATAATTTATGATATGAATTTTTTAGTTCCATAACACTGCTTTTATTGTGGTGTTAGTTATGGGGGCTCACTAATGTCCTTCTGAACACTTTGAGTGTCCTTTAACTTGATCCCGAAATGTTGGAAGGGTTGTATAATATATTGGTTAGGCATTTGAGACCCAGAACGAGTGAGATTTTCTGTAGCTGTTTGAGAGTTTTTTAGTTCACAATCTTCCTATTGCATTGGAGTGTCTGCAGTTCCGTTATGGCTTTTTATCACGTAATCCTTCTTTTCCTTTTTTCCCCCTCCAAAGTTAAATAACTGTTCTCTAAGATTTGATTTCTAGTAAAAGATTCAGCCAATTGATTAGATTTAGAAGGGGTGTAAAATTAGATCATGTAA
>TRINITY_DN18336_c2_g1_i14 len=2442 path=[3:0-184 7:185-205 9:206-232 10:233-356 14:357-381 15:382-383 16:384-390 19:391-537 22:538-623 24:624-712 25:713-716 26:717-765 28:766-780 30:781-1457 34:1458-1728 36:1729-2164 38:2165-2187 39:2188-2288 40:2289-2441]
CCCTCTCTCTCTCTCTCTCTCTCTCTCTCTCTCTCTCTATCTCTTTCTGTTTTTCTAGTTCTGGTATAGAGACAAATCTGTTCCCATTATTGATTAATCACCAGAAAACTACTAAATTCGACAACTGAAAAATGAGTAGAGGAAGCGGAGCAGGGTACGATCGCCACATCACCATCTTCTCCCCGGAGGGCCGCCTCTTCCAAGTCGAGTATGCATTCAAGGCTGTGAAGTCGGTTGGCGTAACGTCGATCGGAGTGCGCGGGAAGGACTCGGTGTGCGTCGTCACACAGAAGAAAGTCCCGGATAAACTTCTGGATCAGACTAGCGTCAGCCACTTATTTTCTATTACCAAGTGCATGGGCTTGTTGGCCACTGGCATGACAGCTGATGCAAGGTCATTGGTTCAACAAGCAAGAAATGAAGCCGCTGAATTCCGCTTTAGATACGGATATGAAATGCCTGTGGATGTATTGTCCCGATGGATTGCAGACAAGTCTCAAATATATACTCAGCATGCCTACATGAGGCCCCTAGGAATAGTTGCTATGGTTTTGGGTTTTGATGAGGAGAAGGGGCCCCAGCTTTTCAAGTGTGATCCGGCCGGGCACTTCTTTGGGCATAAGGCCACGAGTGCTGGATTAAAAGATCAAGAGGCTATAAATTTTCTCGAGAAGAAAATGAAGAATGATCCCGCTTTCTCCTACGATGAAACAGTGCAGACTGCTATATCTGCACTTCAATCAGTTCTGCAAGAGGATTTCAAGGCAACTGAGATTGAGGTCGGAGTTGTGAGTAAAGACAATCCAGCTTTCAGAGTCTTGTCAACCGAGGAAATTGATGAGCACTTGGTTGCTATAAGCGAAAGGGACTGACAGATTATGCTCTCACTACATTGTAATCCCTTCTGTATTTTTTCCTTCTGGTACGTGAAACCGTAGTCCATGTTTTTTCTTTTTATATATTGTTGATGTCGTGACTGGGGTTAGAGTTTTGACGAAACTTTTGTCGATTGACTTTGTCGTATCTTCCGGTGTTATGAGATGATGTTAGACCAGTTCTTTTTTCTCATGTCTTTTTATTGGATATTGTTTATCAAGTACCCAAATTATTTGTTTGGTTAATTTCCAAAATCTTTAGTGAAATCATACAATTAAACATCAGGTTCACTGTCCACCGCTGTCGTCGTGCAAGCTTTTGCCCCTCATTGTGCCACAGCAGCACAACCTTTGGCATTTGGCGATGACGAGCATGTGTTTGCACCGCAAGTCGTGCATGTTCAGCACACTTCTTAAAGCATTTCTTGAGTATGTGATCTTTTGTTGTTTCGTAAATGGCCCCTTTTCTATCACAACATTAGAGCTTGCACGTAGAAAGTATATTCGAATCCTTGCTTTTATTGAGGGTGGTTCTACCCCTCTTGGCAACGCCGCCCCATGCCATTGTCAATCCAAGCACTCTGTAAAACAACCAGAACTATCAATCCAAACACTCTGTAAAACAACCAGAACTACCTGTTCATAGTTCTGACATATGGCACGATTGTAACCCATGTTTTTGAGCCTTTCTAAAGAAGTAATTTATACATTTCAAAATAGCTTGAAAACATAATAATGAAGGGCTATAAGCTAGTTGTAATAGCAGCACCATTTCAAAAATCTTTTAACTCCTGTTAAACCCGGATATTTGCTCAAATATTATGAAGCTGATACTACTAAACTATGATATACCTTTCCTTTCGGCACGAATATAAAATGAATACCAACTAAACCCAAATTTGAGACTAGCTCATTCTTCAAAGTTGGTTCTTTAGAATATTAGAAATGGAGTTTTTCTCATATTCATGTTATTGCATATGGATATGTCAGATGAAGTACACAGATAACAGCCTCCTGCATAAGTTTTTGGAAAACTGTAAATGAAATTTGTTTTCAATGGGAGCACTGAGCGGCCCTCGGACATATTTGAAGTAAATGACCCTCGAAAATAGCAGCATCTTTCTTGCTTACAACCCTATGCAGCAGCTTCAAGTGCCAATTTTCCGATGAAGTTTGTATTTAAACTTCCCAAATAAAGATGGCGCTCAAATTCTACCGCGGATGTTACGAAACTCATCACCTTCCCATTCGGATCATCAAATTTCTTTATTATCTTTCCATCAGCTCCAATGCTTACAACTGTTGCTTTTCTTTGCATACCCATCACTCGATTATACAGGTTTGGAGATGTTGCGATAAAATGCTTCAATACCTTAGAAGTGTGAATGAACTCGAGCCCACTAGTGGTTAACTGCAGGAGACAAGCTCCACGTTAGTTCTACATACACCAATTCAAGACCCAATTTTTTAAGAAAAACCAGTTTCACAAGTTTTGCTGTCATCTTTCATTTCGTTTTTGGTGTTGCACTTCTATGGATGTTTATGTTTCTGTTTTCTAGTTCAAGAA
>TRINITY_DN18336_c2_g1_i4 len=1082 path=[5:0-244 15:245-246 16:247-253 18:254-575 25:576-579 26:580-628 27:629-643 35:644-1081]
AGGTGATAATGGTTGGTCACAATATGTGTTTTGACCTCGTAGAAGTATTAGAAAACAGGTTTGAGACAAAGGATAGTCCAAGAACTCCAACTTCGCTGATCAAGTTTGATGAGGTTGAGGTCTGACAATATTGAAGAGTTAAAGGATGTCTAGTACAGAAACTTGGTGGCAACTTGAACGGCTACTTTAAGTTATAAACTCTTTGAAGTGTCCTGGAAGACAAGCATATCAACTTTTGTCATTTAAGCTGATGCGAGATCATTAGTTCAGCAAGCAAGAAATGAAGCAGCCGAGTTCCGTTTCAGATATGGTTATGAAATGCCCGTGGATGTATTGTCCAGATGGATTGCAGACAAATCTCAAATATATACTCAGCACGCCTATATGAGGCCGCTTGGAATAGTTGCTATGGTTTTGGGTATCGATGAGGAGAAGGGGCCTCAGCTTTTCAAGTGTGATCCTGCTGGCCACTTCTTCGGGCACAAGGCCACAAGTGCTGGATTAAAAGATCAAGAGGCTATCAACTTCCTTGAGAAGAAAATGAAGAATGATCCTGCTTTCTCCTACAATGAAACTGTGCAGACTGCTATATCTGCACTTCAATCAGTTCTGCAAGAGGATTTCAAGGCTACTGAGATTGAGGTTGGTGTTGTCAGTAAAGAAAATCCAGAGTTCAGAGTCTTGTCGACAGAGGAAATTGACGAGCACTTGGTTGCCATTAGCGAGCGAGACTAATGGATTTCTCTCTCTCTCTACTTTGTAATTCCTTTCTCAATTATTACCTTACGGCACTTAAAAACCGTGGACCATATCTTTTAATTTTATTGTCAATGTTGTGCCTGAGGAAAGAGTTATCCTGGATTGTTAGTCTATCAGAGTATCCAAACTATGTTGCTTCCATCATGTTAGTGTTGTGAGATGATTTTAGGCCAGTTTTCTCTTTTCACATCTGTTTACGAGATATGCTTACCTATCGTCGAGCCTTTTTTTACTGCTTTAGTTGTTTGGTCACAAAACAAATTTATGAAAAGAGTAGATTTAAACATGAGGTGCACGTTGCCGTGTTGTCGTGGTGCAAACAC
>TRINITY_DN18336_c2_g1_i12 len=532 path=[5:0-244 15:245-246 17:247-249 21:250-531]
AGGTGATAATGGTTGGTCACAATATGTGTTTTGACCTCGTAGAAGTATTAGAAAACAGGTTTGAGACAAAGGATAGTCCAAGAACTCCAACTTCGCTGATCAAGTTTGATGAGGTTGAGGTCTGACAATATTGAAGAGTTAAAGGATGTCTAGTACAGAAACTTGGTGGCAACTTGAACGGCTACTTTAAGTTATAAACTCTTTGAAGTGTCCTGGAAGACAAGCATATCAACTTTTGTCATTTAAGGTTGTATTATTCTCGCAAATTGTTTCCTTTTTTTCGGCTTTAGACTAAAATAAGTTTACTTGTTATTGAATTTCAATGGGCTTTATGAATTTGAAAACCCTCAGACCTATCGCCTTGACTGCGTGTTTTCCTTTTGACTACAATGGTTTACGACTGTTGAATATGAATTTGAAAACACCCAGGAGTATACCAATGTAAAAATAAAAGATAGAACAGTAAAACGTGAGTTTATTGATAATCTGGTTTTCTTTTACACTTTCAGCTGATGCGAGATCATTAGTTCAG
>TRINITY_DN18336_c2_g1_i2 len=986 path=[4:0-32 8:33-35 26:36-84 27:85-99 29:100-958 33:959-985]
TGAAGGTGCCCGTATTAATATTTTGCTTTTGTGTGTAGACTGCTATATCTGCACTTCAATCAGTTCTGCAAGAGGATTTCAAGGCTACTGAGATTGAGGTATTGTCTCCTTTCCTGCTTCTATGGTTATGCTCTCATTTCCTTTTGCAGTTTCTCATGTTTTTATGAAGTGAATTGGAAATATTTTAATGCATGGTGAAATTTTTTATCATATTTCAAACTAGGAGATTGCAAAAAGTGAGCTCACTTGGTTGTCTTTTCTTCATCTTTGAGGTTCCCACATGCTTGATTTGTAGCTTTCAAAAGTTTTATATGAAAGTGCTCCTGCTGTGGTGTTTCAAGTGGAGTGCCTATTGAGGTTGTCTTAGAACGCCATTGAGGTGGTGTTTGTTTGCCTTTTTTTTGGGGTCGGATTAGTCATGGATGCCAATGGATCCCACAAAAGATGCGTCTGGCAGCGTATTTTGTGTCCAGATTACGAGTCCGGATCGGACTAATCCCACTCAAAGCATCTTTTGGAAAGCCATGGGATGGTGGCTTTCAACGAAGGAAGGCTTGGATTAGGTTGTATAATGCAAAATTATCCCTAACATATTAATTACTCACTAAAAATATGATTAGAAACTGACTAATTTGTGTTGGGTTTATGTTCAAAACCGTATAATAGAAAATTCACAAATTAATCTAGCCATTGTATAAATGCAAACAAATACAAAGCCGGATTAGTTGTCCGGGTTAGCAATCTGATCATTTTTATTTCCCATTGTAATCCGGATTGGACTCATAGTCCCGGGACTAGTAGTCCTGCAAACAAACAAGGACCTAAGTGTCATCGCCTTACTTATTCCAAATATTGGAAGTGGTATGATGAAACCGTGAGCATTTCCACTGAGTTCAGGCGTGGAACTCGAGTTCGGAAGTGGTCAATGAGGCCTGAGGGGTTCGAGACTTGAGCTACGTTGGTGTTGTCAGTAAAGAAAATCCAGA
>TRINITY_DN18336_c2_g1_i15 len=4135 path=[6:0-754 9:755-781 10:782-905 14:906-930 15:931-932 16:933-939 19:940-1086 22:1087-1172 24:1173-1261 25:1262-1265 26:1266-1314 28:1315-1329 30:1330-2006 34:2007-2277 36:2278-2713 38:2714-2736 39:2737-2837 41:2838-3487 43:3488-4134]
CTCCCCGGAGGGCCGCCTCTTCCAAGTCGGTAATTCACCACAAATTACCCTTTTCAATTTCAACTAAATTAAACCCATTTCTCTTGTTAATTCGACATTTAAGTACGGATCTTGATATATGCATATGTATTTCGGTGAATTCAGTGCCAGACCCATGATTTTGGGGGACGGGGCCGAGTCCATTTGTTCTATTCAGGCATGTGAACTTTTTTCATAGGAGCCACGTAGTAGGCTTCACCAATAAATTCAAGATTTACACTTAAAATCCATCACCCCACCTCAGTCCACCTACATGGGTGATCGTTTAATTTATTGGTATATACGAGTCGTTAAATCAGTGTTCATAAATGAGTCCTTAAACTAAAATTTAAAGATTAATAACTTTTAAAGAACCGTTACACCAGTGTATATAATACTATATAATTCTCTAAATACAGAGGATTTGCTATAATTATCGCCTTGAATTAGATGACTAATGTCCATCCCCTATTTTATTCAGTTTCAGGGGATCTGGTGTGGGATTCTCCAAATCTCAACCTTTAATTTGGAGTATGATGTAGGGATTAAAATTTAGGCTTTCGAAATAGATAATCTGTTGGGAATGCCCTTATTTGAGAATTCAGCCCCGAGAAACCCTTTTGAATTCCAATTAAATTTAACCCATTGCTCTGAAATGTTCAACATTTAAGTATTAGTCTTGAGATATGTACATGTGTGTGGGTGACTTAATCTATTGGATCATTATTGGGAATTCAGAGTATGCATTCAAGGCTGTGAAGTCGGTTGGCGTAACGTCGATCGGAGTGCGCGGGAAGGACTCGGTGTGCGTCGTCACACAGAAGAAAGTCCCGGATAAACTTCTGGATCAGACTAGCGTCAGCCACTTATTTTCTATTACCAAGTGCATGGGCTTGTTGGCCACTGGCATGACAGCTGATGCAAGGTCATTGGTTCAACAAGCAAGAAATGAAGCCGCTGAATTCCGCTTTAGATACGGATATGAAATGCCTGTGGATGTATTGTCCCGATGGATTGCAGACAAGTCTCAAATATATACTCAGCATGCCTACATGAGGCCCCTAGGAATAGTTGCTATGGTTTTGGGTTTTGATGAGGAGAAGGGGCCCCAGCTTTTCAAGTGTGATCCGGCCGGGCACTTCTTTGGGCATAAGGCCACGAGTGCTGGATTAAAAGATCAAGAGGCTATAAATTTTCTCGAGAAGAAAATGAAGAATGATCCCGCTTTCTCCTACGATGAAACAGTGCAGACTGCTATATCTGCACTTCAATCAGTTCTGCAAGAGGATTTCAAGGCAACTGAGATTGAGGTCGGAGTTGTGAGTAAAGACAATCCAGCTTTCAGAGTCTTGTCAACCGAGGAAATTGATGAGCACTTGGTTGCTATAAGCGAAAGGGACTGACAGATTATGCTCTCACTACATTGTAATCCCTTCTGTATTTTTTCCTTCTGGTACGTGAAACCGTAGTCCATGTTTTTTCTTTTTATATATTGTTGATGTCGTGACTGGGGTTAGAGTTTTGACGAAACTTTTGTCGATTGACTTTGTCGTATCTTCCGGTGTTATGAGATGATGTTAGACCAGTTCTTTTTTCTCATGTCTTTTTATTGGATATTGTTTATCAAGTACCCAAATTATTTGTTTGGTTAATTTCCAAAATCTTTAGTGAAATCATACAATTAAACATCAGGTTCACTGTCCACCGCTGTCGTCGTGCAAGCTTTTGCCCCTCATTGTGCCACAGCAGCACAACCTTTGGCATTTGGCGATGACGAGCATGTGTTTGCACCGCAAGTCGTGCATGTTCAGCACACTTCTTAAAGCATTTCTTGAGTATGTGATCTTTTGTTGTTTCGTAAATGGCCCCTTTTCTATCACAACATTAGAGCTTGCACGTAGAAAGTATATTCGAATCCTTGCTTTTATTGAGGGTGGTTCTACCCCTCTTGGCAACGCCGCCCCATGCCATTGTCAATCCAAGCACTCTGTAAAACAACCAGAACTATCAATCCAAACACTCTGTAAAACAACCAGAACTACCTGTTCATAGTTCTGACATATGGCACGATTGTAACCCATGTTTTTGAGCCTTTCTAAAGAAGTAATTTATACATTTCAAAATAGCTTGAAAACATAATAATGAAGGGCTATAAGCTAGTTGTAATAGCAGCACCATTTCAAAAATCTTTTAACTCCTGTTAAACCCGGATATTTGCTCAAATATTATGAAGCTGATACTACTAAACTATGATATACCTTTCCTTTCGGCACGAATATAAAATGAATACCAACTAAACCCAAATTTGAGACTAGCTCATTCTTCAAAGTTGGTTCTTTAGAATATTAGAAATGGAGTTTTTCTCATATTCATGTTATTGCATATGGATATGTCAGATGAAGTACACAGATAACAGCCTCCTGCATAAGTTTTTGGAAAACTGTAAATGAAATTTGTTTTCAATGGGAGCACTGAGCGGCCCTCGGACATATTTGAAGTAAATGACCCTCGAAAATAGCAGCATCTTTCTTGCTTACAACCCTATGCAGCAGCTTCAAGTGCCAATTTTCCGATGAAGTTTGTATTTAAACTTCCCAAATAAAGATGGCGCTCAAATTCTACCGCGGATGTTACGAAACTCATCACCTTCCCATTCGGATCATCAAATTTCTTTATTATCTTTCCATCAGCTCCAATGCTTACAACTGTTGCTTTTCTTTGCATACCCATCACTCGATTATACAGGTTTGGAGATGTTGCGATAAAATGCTTCAATACCTTAGAAGTGTGAATGAACTCGAGCCCACTAGTGGTTAACTGTAATAAAGCAATCCAGAACGAACCATCCGGAGCAAGATTGATGTTATCAGGACCACCGGGAAGGTTATCCACAAAAATTTCTGTTTCTCCTCTGTTTACCCCATTCAGCCAATACTTTAAGCATCTATATTTCCGAGTTTCACAAATCACCAGAAAATCTTCGTCTGTGGATAACGCAATACCATTCGCAAAATAAAGATCATCAAGCACTATCGAGGTCTCGTTCGTAGAGGGATCGTATTTGATAAGCTGACCATTTGGTTTTGCCTCAAGTATATCCAAGTACCATTCGTGGAGCCCGAATTTCTTGCTTGCAACACTGAAGTATAAGGTACCGTCGGATGCTTCAATGACATCATCCGCAAACCTTATTTTATTGCCGTCAAGATGAGATGTAAGCACAGTCACGCCATGCTCATCGACCTTGAGCAAACCCTTTTCAACGTCACAAACTATGAGACTTCCTGAATTTGAAATTGTAATTCCAAGTAAACCGTCGCCTCCAATTTTCCACCAGTCATCCCACGAGCCATTTTTATGCATTCTTTTGATCCAACCGTCTCTCGTAGCTGTGTAGAGGATCCCGTTTTTGTCAAAACAAACATCTTCTGGTTTGTCCAGATATCCTTCTCCGAGTTTAACCACTCTCTGTAACTGACTGTTTGGGGGAAAAAGGGGATCAGTAAAAGCACGAGGCAGTATGAGGGGTTCTGGTGATATCGGCGAAAAGAACAAGATTTGAATTGTGATAGCAACTAAACAACATAGCACAAAGCCTAAAGAAGCTGTAACGTAACGTTTCGAGGTCCTTCCAGCGGTTGCATTAGAATCCATTGTTTGGAAATCAAAATTACTTCAAGTGGGACGATAAGATAGGAAATGAAAGTCTAAAAGTGCTTCCAAAATAAGCCAAAACTGAATTTTGTGAAGGTTCTTGTGGTTGAGTCTCTCAGATAATATGGCCAAGTTTATTGTCACTTTCAAGCCTTACAATCACTCTCCATAATTGAGACTTCATTTTTTAATACCAAAAAATTGCAAAAAATAATAACAATAATAATAAATATATATATACATAAAGAATTTGTCGAATCATTTCATTTCTCTACTCAAAATCAACATAGAAGTTAATATCGTTGATTTCGTTTATATTTTCGCAATATTGATGGTAGACAGAGGAAGCGTAGTCGCGCAGGTAAAGTTTTTTCAATTTAGAGACGTGGTTAATGTTTTCACCAAAAGGTTGTAAGTTGCCAAAATTTGCCGAACTTGGCTTCATAACCCAACTACTCAGCCA
>TRINITY_DN18336_c2_g1_i10 len=3505 path=[3:0-184 7:185-205 9:206-232 10:233-356 14:357-381 15:382-383 16:384-390 19:391-537 22:538-623 24:624-712 25:713-716 26:717-765 28:766-780 30:781-1457 34:1458-1728 36:1729-2164 38:2165-2187 39:2188-2288 41:2289-2938 42:2939-3504]
CCCTCTCTCTCTCTCTCTCTCTCTCTCTCTCTCTCTCTATCTCTTTCTGTTTTTCTAGTTCTGGTATAGAGACAAATCTGTTCCCATTATTGATTAATCACCAGAAAACTACTAAATTCGACAACTGAAAAATGAGTAGAGGAAGCGGAGCAGGGTACGATCGCCACATCACCATCTTCTCCCCGGAGGGCCGCCTCTTCCAAGTCGAGTATGCATTCAAGGCTGTGAAGTCGGTTGGCGTAACGTCGATCGGAGTGCGCGGGAAGGACTCGGTGTGCGTCGTCACACAGAAGAAAGTCCCGGATAAACTTCTGGATCAGACTAGCGTCAGCCACTTATTTTCTATTACCAAGTGCATGGGCTTGTTGGCCACTGGCATGACAGCTGATGCAAGGTCATTGGTTCAACAAGCAAGAAATGAAGCCGCTGAATTCCGCTTTAGATACGGATATGAAATGCCTGTGGATGTATTGTCCCGATGGATTGCAGACAAGTCTCAAATATATACTCAGCATGCCTACATGAGGCCCCTAGGAATAGTTGCTATGGTTTTGGGTTTTGATGAGGAGAAGGGGCCCCAGCTTTTCAAGTGTGATCCGGCCGGGCACTTCTTTGGGCATAAGGCCACGAGTGCTGGATTAAAAGATCAAGAGGCTATAAATTTTCTCGAGAAGAAAATGAAGAATGATCCCGCTTTCTCCTACGATGAAACAGTGCAGACTGCTATATCTGCACTTCAATCAGTTCTGCAAGAGGATTTCAAGGCAACTGAGATTGAGGTCGGAGTTGTGAGTAAAGACAATCCAGCTTTCAGAGTCTTGTCAACCGAGGAAATTGATGAGCACTTGGTTGCTATAAGCGAAAGGGACTGACAGATTATGCTCTCACTACATTGTAATCCCTTCTGTATTTTTTCCTTCTGGTACGTGAAACCGTAGTCCATGTTTTTTCTTTTTATATATTGTTGATGTCGTGACTGGGGTTAGAGTTTTGACGAAACTTTTGTCGATTGACTTTGTCGTATCTTCCGGTGTTATGAGATGATGTTAGACCAGTTCTTTTTTCTCATGTCTTTTTATTGGATATTGTTTATCAAGTACCCAAATTATTTGTTTGGTTAATTTCCAAAATCTTTAGTGAAATCATACAATTAAACATCAGGTTCACTGTCCACCGCTGTCGTCGTGCAAGCTTTTGCCCCTCATTGTGCCACAGCAGCACAACCTTTGGCATTTGGCGATGACGAGCATGTGTTTGCACCGCAAGTCGTGCATGTTCAGCACACTTCTTAAAGCATTTCTTGAGTATGTGATCTTTTGTTGTTTCGTAAATGGCCCCTTTTCTATCACAACATTAGAGCTTGCACGTAGAAAGTATATTCGAATCCTTGCTTTTATTGAGGGTGGTTCTACCCCTCTTGGCAACGCCGCCCCATGCCATTGTCAATCCAAGCACTCTGTAAAACAACCAGAACTATCAATCCAAACACTCTGTAAAACAACCAGAACTACCTGTTCATAGTTCTGACATATGGCACGATTGTAACCCATGTTTTTGAGCCTTTCTAAAGAAGTAATTTATACATTTCAAAATAGCTTGAAAACATAATAATGAAGGGCTATAAGCTAGTTGTAATAGCAGCACCATTTCAAAAATCTTTTAACTCCTGTTAAACCCGGATATTTGCTCAAATATTATGAAGCTGATACTACTAAACTATGATATACCTTTCCTTTCGGCACGAATATAAAATGAATACCAACTAAACCCAAATTTGAGACTAGCTCATTCTTCAAAGTTGGTTCTTTAGAATATTAGAAATGGAGTTTTTCTCATATTCATGTTATTGCATATGGATATGTCAGATGAAGTACACAGATAACAGCCTCCTGCATAAGTTTTTGGAAAACTGTAAATGAAATTTGTTTTCAATGGGAGCACTGAGCGGCCCTCGGACATATTTGAAGTAAATGACCCTCGAAAATAGCAGCATCTTTCTTGCTTACAACCCTATGCAGCAGCTTCAAGTGCCAATTTTCCGATGAAGTTTGTATTTAAACTTCCCAAATAAAGATGGCGCTCAAATTCTACCGCGGATGTTACGAAACTCATCACCTTCCCATTCGGATCATCAAATTTCTTTATTATCTTTCCATCAGCTCCAATGCTTACAACTGTTGCTTTTCTTTGCATACCCATCACTCGATTATACAGGTTTGGAGATGTTGCGATAAAATGCTTCAATACCTTAGAAGTGTGAATGAACTCGAGCCCACTAGTGGTTAACTGTAATAAAGCAATCCAGAACGAACCATCCGGAGCAAGATTGATGTTATCAGGACCACCGGGAAGGTTATCCACAAAAATTTCTGTTTCTCCTCTGTTTACCCCATTCAGCCAATACTTTAAGCATCTATATTTCCGAGTTTCACAAATCACCAGAAAATCTTCGTCTGTGGATAACGCAATACCATTCGCAAAATAAAGATCATCAAGCACTATCGAGGTCTCGTTCGTAGAGGGATCGTATTTGATAAGCTGACCATTTGGTTTTGCCTCAAGTATATCCAAGTACCATTCGTGGAGCCCGAATTTCTTGCTTGCAACACTGAAGTATAAGGTACCGTCGGATGCTTCAATGACATCATCCGCAAACCTTATTTTATTGCCGTCAAGATGAGATGTAAGCACAGTCACGCCATGCTCATCGACCTTGAGCAAACCCTTTTCAACGTCACAAACTATGAGACTTCCTGAATTTGAAATTGTAATTCCAAGTAAACCGTCGCCTCCAATTTTCCACCAGTCATCCCACGAGCCATTTTTATGCATTCTTTTGATCCAACCGTCTCTCGTAGCTGTGTAGAGGATCCCGTTTTTGTCAAAACAAACATCTTCTGGTTTGTCCAGATATCCTTCTCCGAGTTTAACCACTCTCTAAAGAGTGAAAAAAAAGAGAGGATAAAATCCACCATACCATGAGATCAAGAAACCAAGAAAAGCAGGCATTTCCGGAGTTCTTTCGTTGAAAAAAACCCATCCGGTTATCTGGTTTAGAGGATTCTAGTTTTCAATTTTAAGTAAAACTGTACAACGAACTTTTGGAAACACTTTCCAGAGTTATGGGGTTATGTTTTTTGTTGTCAAAAGGAGTTTGGAACCAATGAAAACATTTTTTTGTTGGCCTGTGAAACACTCTTTTTAAAACAATCTTTGGAAAATGGTCTGGTAACCAGTAAGCCTTTTTTGTTTGGTTTTGCTTTCAGAACCATAAAACAGTTTGCAAAACGAAAAGCAAATGCAACCTGAAATTCTGAAAACCTCAATCGGAAAGTTTATCATATTTTAGAAAACGAAGAAACCTACAAGAAAATCCTTTCAAATTAGCCTACAAACGAAATTAGTTTTCTCGCACCAAAAGAAACACAAAACAATCACAAACCAAAAGGATTGTACATAAACGAAGATATTATTACCTGTAACTGACTGTTTGGGGGAAAAAGGG
>TRINITY_DN18336_c2_g1_i7 len=1187 path=[0:0-184 7:185-205 9:206-232 11:233-302 12:303-542 13:543-596 14:597-621 15:622-623 17:624-626 20:627-1186]
ACCCTCACTCTTCTGTCTCGTCAAATTTTCTTCTCTCTCTCTTTCTCTAGTTCTGCTATACATACATACATACATACATACATATATATATAAACATATATCTGTGCTATCATCAGATTCGAAAATATAGAATGAGCAGAGGGAGCGGAGCAGGTTACGATCGCCACATCACTATCTTCTCCCCCGAGGGCCGCCTCTTCCAAGTCGAGTATGCATTCAAGGCTGTGAAGTCGTCTGGGATAACGTCGATCGGAGTGCGCGGAAAGGATTCCGTGTGCGTTGTCACACAGAAAAAAGTCCCGGTTTGTAATGAGACTTGTGTCGGAACTTTGGTTTTTTTTCAGCTTGATCTAGGTTTTTTCTCAGTAATGATATACGTACAAGAAATCATGCTCATAAATTGTACAAATGCCTATGCGGTTACATCACATGCGTTGCAAAAATAGGATCAGTACACAGGATGTTGGTGTTTACGTGAATCATTTTCCTTTTCTTTGAGTCATTGTTTGACTTAATTTGGGTAATGGGATTTGATTTCACAGGATAAGCTTTTGGACCAGACTAGTGTCAGCCACTTGTTTCCGATTACCAAGTATCTGGGCTTGTTGGCCACTGGCATGACAGGTTTGTATATTTTCTTGCTCCTTTGTGTAATTTAGACTGTGTGAATAGAATTACACAGCTCAAAGTAGAAGGAAAGGGCCTTTCAGTTTACAGTTTGCGACTATGCTTAATTTACACATCTGTCCCCTTTGGGGCTCCAGGGCATAGAATCGTCTGTTGGTCAAGTGTCAGGGCAGACGCATTTAGCTAGTTACACACTTATTTGCGATTAGGCCTGTGCTTTTCAAAGCCCAAGATGAACCTGGGACTTGCCTTAGTTAAATTGTAGATTTTGTTTTAGGTTTTTTGAACCTTTTTTCTTCAATCACTTATCATTCAAGAGCATTAGTATAAAACCAAGATAAGAATAAATAGGCTTGTATAGTGATGGCTGAATGCTTATCTTTCATGTAGTACATAGACTTGTATATGTTGGAAGATTAGGTTTCATGTGATAAAATATAATCAGACTCCTAAAGCTCATCATACTCTGAAGGATTTTGATGAGTGCAATAAGTAGTTGAATTGGAAACATGAAGTTGAACTGCTTGTAGATGAAAATTGGCAGTAGTATCAGGTGATAA
>TRINITY_DN18336_c2_g1_i5 len=3586 path=[3:0-184 7:185-205 9:206-232 10:233-356 14:357-381 15:382-383 16:384-390 19:391-537 22:538-623 24:624-712 25:713-716 26:717-765 28:766-780 30:781-1457 34:1458-1728 36:1729-2164 38:2165-2187 39:2188-2288 41:2289-2938 43:2939-3585]
CCCTCTCTCTCTCTCTCTCTCTCTCTCTCTCTCTCTCTATCTCTTTCTGTTTTTCTAGTTCTGGTATAGAGACAAATCTGTTCCCATTATTGATTAATCACCAGAAAACTACTAAATTCGACAACTGAAAAATGAGTAGAGGAAGCGGAGCAGGGTACGATCGCCACATCACCATCTTCTCCCCGGAGGGCCGCCTCTTCCAAGTCGAGTATGCATTCAAGGCTGTGAAGTCGGTTGGCGTAACGTCGATCGGAGTGCGCGGGAAGGACTCGGTGTGCGTCGTCACACAGAAGAAAGTCCCGGATAAACTTCTGGATCAGACTAGCGTCAGCCACTTATTTTCTATTACCAAGTGCATGGGCTTGTTGGCCACTGGCATGACAGCTGATGCAAGGTCATTGGTTCAACAAGCAAGAAATGAAGCCGCTGAATTCCGCTTTAGATACGGATATGAAATGCCTGTGGATGTATTGTCCCGATGGATTGCAGACAAGTCTCAAATATATACTCAGCATGCCTACATGAGGCCCCTAGGAATAGTTGCTATGGTTTTGGGTTTTGATGAGGAGAAGGGGCCCCAGCTTTTCAAGTGTGATCCGGCCGGGCACTTCTTTGGGCATAAGGCCACGAGTGCTGGATTAAAAGATCAAGAGGCTATAAATTTTCTCGAGAAGAAAATGAAGAATGATCCCGCTTTCTCCTACGATGAAACAGTGCAGACTGCTATATCTGCACTTCAATCAGTTCTGCAAGAGGATTTCAAGGCAACTGAGATTGAGGTCGGAGTTGTGAGTAAAGACAATCCAGCTTTCAGAGTCTTGTCAACCGAGGAAATTGATGAGCACTTGGTTGCTATAAGCGAAAGGGACTGACAGATTATGCTCTCACTACATTGTAATCCCTTCTGTATTTTTTCCTTCTGGTACGTGAAACCGTAGTCCATGTTTTTTCTTTTTATATATTGTTGATGTCGTGACTGGGGTTAGAGTTTTGACGAAACTTTTGTCGATTGACTTTGTCGTATCTTCCGGTGTTATGAGATGATGTTAGACCAGTTCTTTTTTCTCATGTCTTTTTATTGGATATTGTTTATCAAGTACCCAAATTATTTGTTTGGTTAATTTCCAAAATCTTTAGTGAAATCATACAATTAAACATCAGGTTCACTGTCCACCGCTGTCGTCGTGCAAGCTTTTGCCCCTCATTGTGCCACAGCAGCACAACCTTTGGCATTTGGCGATGACGAGCATGTGTTTGCACCGCAAGTCGTGCATGTTCAGCACACTTCTTAAAGCATTTCTTGAGTATGTGATCTTTTGTTGTTTCGTAAATGGCCCCTTTTCTATCACAACATTAGAGCTTGCACGTAGAAAGTATATTCGAATCCTTGCTTTTATTGAGGGTGGTTCTACCCCTCTTGGCAACGCCGCCCCATGCCATTGTCAATCCAAGCACTCTGTAAAACAACCAGAACTATCAATCCAAACACTCTGTAAAACAACCAGAACTACCTGTTCATAGTTCTGACATATGGCACGATTGTAACCCATGTTTTTGAGCCTTTCTAAAGAAGTAATTTATACATTTCAAAATAGCTTGAAAACATAATAATGAAGGGCTATAAGCTAGTTGTAATAGCAGCACCATTTCAAAAATCTTTTAACTCCTGTTAAACCCGGATATTTGCTCAAATATTATGAAGCTGATACTACTAAACTATGATATACCTTTCCTTTCGGCACGAATATAAAATGAATACCAACTAAACCCAAATTTGAGACTAGCTCATTCTTCAAAGTTGGTTCTTTAGAATATTAGAAATGGAGTTTTTCTCATATTCATGTTATTGCATATGGATATGTCAGATGAAGTACACAGATAACAGCCTCCTGCATAAGTTTTTGGAAAACTGTAAATGAAATTTGTTTTCAATGGGAGCACTGAGCGGCCCTCGGACATATTTGAAGTAAATGACCCTCGAAAATAGCAGCATCTTTCTTGCTTACAACCCTATGCAGCAGCTTCAAGTGCCAATTTTCCGATGAAGTTTGTATTTAAACTTCCCAAATAAAGATGGCGCTCAAATTCTACCGCGGATGTTACGAAACTCATCACCTTCCCATTCGGATCATCAAATTTCTTTATTATCTTTCCATCAGCTCCAATGCTTACAACTGTTGCTTTTCTTTGCATACCCATCACTCGATTATACAGGTTTGGAGATGTTGCGATAAAATGCTTCAATACCTTAGAAGTGTGAATGAACTCGAGCCCACTAGTGGTTAACTGTAATAAAGCAATCCAGAACGAACCATCCGGAGCAAGATTGATGTTATCAGGACCACCGGGAAGGTTATCCACAAAAATTTCTGTTTCTCCTCTGTTTACCCCATTCAGCCAATACTTTAAGCATCTATATTTCCGAGTTTCACAAATCACCAGAAAATCTTCGTCTGTGGATAACGCAATACCATTCGCAAAATAAAGATCATCAAGCACTATCGAGGTCTCGTTCGTAGAGGGATCGTATTTGATAAGCTGACCATTTGGTTTTGCCTCAAGTATATCCAAGTACCATTCGTGGAGCCCGAATTTCTTGCTTGCAACACTGAAGTATAAGGTACCGTCGGATGCTTCAATGACATCATCCGCAAACCTTATTTTATTGCCGTCAAGATGAGATGTAAGCACAGTCACGCCATGCTCATCGACCTTGAGCAAACCCTTTTCAACGTCACAAACTATGAGACTTCCTGAATTTGAAATTGTAATTCCAAGTAAACCGTCGCCTCCAATTTTCCACCAGTCATCCCACGAGCCATTTTTATGCATTCTTTTGATCCAACCGTCTCTCGTAGCTGTGTAGAGGATCCCGTTTTTGTCAAAACAAACATCTTCTGGTTTGTCCAGATATCCTTCTCCGAGTTTAACCACTCTCTGTAACTGACTGTTTGGGGGAAAAAGGGGATCAGTAAAAGCACGAGGCAGTATGAGGGGTTCTGGTGATATCGGCGAAAAGAACAAGATTTGAATTGTGATAGCAACTAAACAACATAGCACAAAGCCTAAAGAAGCTGTAACGTAACGTTTCGAGGTCCTTCCAGCGGTTGCATTAGAATCCATTGTTTGGAAATCAAAATTACTTCAAGTGGGACGATAAGATAGGAAATGAAAGTCTAAAAGTGCTTCCAAAATAAGCCAAAACTGAATTTTGTGAAGGTTCTTGTGGTTGAGTCTCTCAGATAATATGGCCAAGTTTATTGTCACTTTCAAGCCTTACAATCACTCTCCATAATTGAGACTTCATTTTTTAATACCAAAAAATTGCAAAAAATAATAACAATAATAATAAATATATATATACATAAAGAATTTGTCGAATCATTTCATTTCTCTACTCAAAATCAACATAGAAGTTAATATCGTTGATTTCGTTTATATTTTCGCAATATTGATGGTAGACAGAGGAAGCGTAGTCGCGCAGGTAAAGTTTTTTCAATTTAGAGACGTGGTTAATGTTTTCACCAAAAGGTTGTAAGTTGCCAAAATTTGCCGAACTTGGCTTCATAACCCAACTACTCAGCCA
>TRINITY_DN18336_c2_g2_i1 len=953 path=[0:0-952]
ACCCTCACTCTTCTGTCTCGTCAAATTTTCTTCTCTCTCTCTTTCTCTAGTTCTGCTATACATACATACATACATACATACATATATATATAAACATATATCTGTGCTATCATCAGATTCGAAAATATAGAATGAGCAGAGGGAGCGGAGCAGGTTACGATCGCCACATCACTATCTTCTCCCCCGAGGGCCGCCTCTTCCAAGTCGGTAATACACCAAAAATACCCTCTTCAATTCCTATATAATTAAACCAATTGATGTATCTAATTCATGAGTAATGATATACTTACAGAAAATCACTGGTTTATTTGATTACTAATCTAATTCATATGACCCACAATACCATTTCAATTCTAATGTAATTAAGCCAATTTCTGTAGATAATCATGTGAATAATGGTATATGCAGAAAATCATGTACCAAAACTGTAGACACACCTATGTGGTTAGAGCATTGACACCAGTCTTTCTAAATAGATGATTTCTCTCATTAAATTTATCAAATGGGAAATCTTGGACCAAAAATGCTTGACATCAGTTTTTCTATTTGTAGGAATCTTGGGTGAATTGGTACAATTGATATCTGAGTGGGAAAATTTACTATTCATAATTTCTATTTTGAAAATTATTTTTTTCTACCAAAACTTTAAAACCTTAGTTAAGAGTTGGCAAAACATGCTTTTACATTATTTTACATGATATATGATTATTCCAATAATTTTAAAAAATTGTATAGAAAGTTTGGCGTGTACAATTTCCTAAATATTGATTATTGTAAGGTGGTCTGATTTAGAAATCAAAATAGAGAGATTGGACTGAATGCTCTTATATATAATGTGTTGATCTTTTTATTAGAATATGATCAACTCACATAATCAACCATGTATGTGTTTTTATAGTTTCCGTGGGTGATTGCCATTCCTGTGTCATTTTTCATTCATCATTGCAGTACTA
>TRINITY_DN18336_c2_g3_i1 len=1008 path=[0:0-1007]
TGCATGTTATACTTATGATGGAATTATATAATTATCGTTTGGTCCCTATTGGGTTGTATATATATTTATCATGATACAGTTTAGAAAATAATATGAGATTATTCTTGGTTATATAAATTTAACAGTACCAAAATCAATTGGCTTTCAAACTCATTTACAAAAATCATCTTGTTTTGAAACTATATTTCAAAGTAAGCTTGTCCACGTCAACATGCCATTGTCAATAGCGAAGTTAATAAACACGCCGTTGGCAAAGGCATTATGTTTGCCACCCGCCATTGGAAAGGGTACATTCACGTCGACATGTTTACTTTGGTTAATAGTTACAAAACAAGTTGGTTTTAGAAAATAAAATTGAAAACTGTATGGTTTTGGTCCTTTACTCGAATTTTGGCCAAAAATATTGGGAAAGTCGATGCGATTTTGGCCCAAACAAGTTGAGTTCCACATTTTGTAATAATGACTTATCATTGTCCCTTATACTACAAATTCATATCATGTTTGTGTCTACGCAATGGTTCAATAGAAAAATTCTAAATTTCTGAACAATATGCCAAATAGACACCACATGATATCACCAGAAAATATCCACACTAAAAAGAAAACCTTTTTTTTTTTTTTTGAGCGTAAAATGCTGTTAAGAATTATTGAGAACTATACAACAGTATTTGCCTAAGCCGGCTTAAAATACACACCAGATTATGCTAACCCCTGCTTGCAACATTTACCGATAACGAAATCACCGAGGGTGGTACCTTATTTTATTGCCGTCAAGATGAGATGTAAGCACAGTCACGCCATGCTCATCGACCTTGAGCAAACCCTGCCCATATTACAATTATCGTGGTGTCAGTTCCTTTAATTTAACCATCTTACGGCTTGCATAAGTCTAAATAATTGTCAACCGAAAAAATTGTAACAAAGTGACTAAAAAATGAGCAATTATTATTTTTCTACGTTGTACAATAATTTGGGTTTACCTTTTCAACGTCACAAACTATGAGACTT
>TRINITY_DN18336_c3_g1_i1 len=685 path=[0:0-684]
GCTTGTTGGCCACTGGCATGACAGGTTTGTTGCCCTTCGAGTAATTTGTTTTTTATTCATAGGAAAGCACCCACCACCAGATAAAAGAGGATGGAAAACAAATAAAAGTTAGTTTGAATAACAAAACCTTGTGGACAAACCTCCTTGTTAGGAATTTCCCTTTATGGGTTGCGTATTCTAAGTCTGACACGCCTGGGCACTTTTCCCCTCTGGGGAGCACAGAATCATCAAGTGATGTGTCAATGCAGATGCCTTTTTAGTAAAGCACATACCTTTTGTGCTTAAGAATGCACTTTACACGACGAGATGAGCCAGAAAGTGGAGGCAAGTGGTATGAAAAGATATGTGTGTTAGCAAAATAGATAATCAAGTTGTCTTAGATAGGAATAAGTAGCATATGAAAATTCATGTTAACGACCTGATGACGTGATATATTGTTTTGGTTCCATTTAGTTGGCCCCAAATTCTTGGGATTAGAACTTTGTTTGTTGTCATCCAAGGGCATGGGTAAAAGGGGAGTAATAGAGTGAATGGTCTTGTATAATGAAGGCTGAATGATTAGGTTTCACGTATTATGGTCATCCTTCTACAGCTTATTATAGTTGCAATGTAATGAGGATTTCAAAAGGAAAAACGTGGGTGTTGAACTGTATAGTAATAAGTGATAATGACTGGTCACAGCTTG
>TRINITY_DN18370_c0_g1_i2 len=758 path=[1:0-6 3:7-221 4:222-261 6:262-293 7:294-335 9:336-435 10:436-462 13:463-757]
ATTGTTAAAGAGATTTGTTTTCTAGTTTAGAATTAAAATTAGAGCATTGATAGAGAACACAGGCTATTGGCATGATTTTCTATCATGACTAATCATGGAAATCGCTATTGTATCCTTCTAAATATACCTTATTACAAAACTACCCGACAAACTTCTTATAATTCTAAAGTTGGTACACGATATTTATTGAACAGCAAAGAACATGTTAACTTGTATATAGACCGAGTCAATAATATTTATCGATTGTTATCATTATATATGCCATCATTCTTAACACCAATTTTGTGACTACCCAGATTTTTGATAACCCGGAACGTCTTATAGTAGTACAGATATACACGTCAAAGGACATAAATATCCACAAATTGTCTACATAAAACAATATGTACAAAGCTCACTACTAAAAGGAAATCAAGGTCATCACATTCAGTCTGGTCAGAAAACAAATGTCCACACAAACCGACCATACAACTAAAACTAAATAAATTCAATTGAAAATGAAACTAAAACAATTCTAATTGAAAAAGGAAAACAGGTGAGCTCTGGTCAACAACTTGTCGAAGCCTTGTTTACTGTCTTGGGGGTACAACGGTCTTTCCTACACAATCTGATAGGGGCTTAGGCTCATATATACACATACATATCTGAATAGTTTCTAATGAGTGCAATTCAGTAAAACAAGAAAATAAAGCCAAACAATGTCCATGTATATATATATTTTTCTATATAATAAGAATCACATTTCCCATTTTTTTTTT
>TRINITY_DN18370_c0_g1_i4 len=1176 path=[2:0-88 3:89-303 5:304-343 6:344-375 8:376-417 9:418-517 11:518-520 12:521-544 13:545-839 15:840-877 17:878-994 18:995-1175]
TGATTTTTCAATTTTCTTATGATTTTGTTATATAAATTGTGTTATGTTATGTTTTTTTTTTCTTTTAGTTTGATTGTTAAATTTTGTTGAAGAGATTTGTTTTCTAGTTTAGAATTAAAATTAGAGCATTGATAGAGAACACAGGCTATTGGCATGATTTTCTATCATGACTAATCATGGAAATCGCTATTGTATCCTTCTAAATATACCTTATTACAAAACTACCCGACAAACTTCTTATAATTCTAAAGTTGGTACACGATATTTATTGAACAGCAAAGAACATGTTAACTTGTATATAGACTGAGTCAATAATATTTATCAATTGTTATCATTATATATGACATCATTCTTAACACCAATTTTGTGACTACCCTGATTTTTGATAACCCGGAACGTCTAATAGTAGTACAGATACACACGTCAAAGGACATAAATATCCACAAATTGTCTACATAAAACAATATGTACAAAGCTCACTACTAAAAGGAAATCAAGGTCATCACATTCAGTCTGGTTAGAAAACAAATGTCCACACAAACCGGCCATACAACTAAAACTAAATAAATTCAATTGAAAATGAAACTAAAACAATTCTAATTGAAAAAGGAAAACAGGTGAGCTCTGGTCAACAACTTGTCGAAGCCTTGTTTACTGTCTTGGGGGTACAACGGTCTTTCCTACACAATCTGATAGGGGCTTAGGCTCATATATACACATACATATCTGAATAGTTTCTAATGAGTGCAATTCAGTAAAACAAGAAAATAAAGCCAAACAATGTCCATGTATATATATATTTTTCTATATAATAAGAATCACATTTCCCATTTTTTTTTTCTTTTTATACAACCATTTGCACACAGTTTAACTTATCTTACACAACATGACCTATCGCACTCAGCCAGGTTCTTCGCACATAACGTGTTCCGGAACCACAGCCACAGATCGGGAACATTCATAAATATCGGCACTTAGCCTTAATCATCGACACTTAGCCCTAATTACCGGCACATAGCCTAAATTACTGACACGTAGCCCTTAAATGTATAAATTCCCGATACAACCCAGTTTCACATACAACCCAATTATCACCAGGATGCTGTGATAATATAAACGTATATAAAAAAAGTCTAATTCCCCTCCACGTTGTCACATATAGTAAACACTTTACTA
>TRINITY_DN18370_c0_g1_i1 len=815 path=[0:0-141 12:142-165 13:166-460 14:461-461 15:462-499 16:500-633 18:634-814]
GCGTACAGTTGAGGGAGAACTACAGAGTGGTTGACGATTATCATCGTTCCGCCCTCTATGATCAGGCGAGAGACAGAGAGAGAGAGGGGGGTTACAGGAGGTACAATTTTTAAAAATTGAGTTTTATGGGAAGAATAATTCTAAAACAAATGTCCACACAAACCGGCCATACAACTAAAACTAAATAAATTCAATTGAAAATGAAACTAAAACAATTCTAATTGAAAAAGGAAAACAGGTGAGCTCTGGTCAACAACTTGTCGAAGCCTTGTTTACTGTCTTGGGGGTACAACGGTCTTTCCTACACAATCTGATAGGGGCTTAGGCTCATATATACACATACATATCTGAATAGTTTCTAATGAGTGCAATTCAGTAAAACAAGAAAATAAAGCCAAACAATGTCCATGTATATATATATTTTTCTATATAATAAGAATCACATTTCCCATTTTTTTTTTTCTTTTTATACAACCATTTGCACACAGTTTAACTTATCTCACACAACATGACCTATCGCACTCAGCCAAGTTCTTCGCACATAGAAAGATCTTTCGCACATAACATGTTCCGGAACCACAGCCACATCGGGAACATTCATAAATATTGGCACTTAGCCCTAATTACCGGCAGATAGCCCTAATTACCGGCACATAGCCTAAATTACTGACACGTAGCCCTTAAATGTATAAATTCCCGATACAACCCAGTTTCACATACAACCCAATTATCACCAGGATGCTGTGATAATATAAACGTATATAAAAAAAGTCTAATTCCCCTCCACGTTGTCACATATAGTAAACACTTTACTA
>TRINITY_DN18370_c0_g1_i3 len=1194 path=[2:0-88 3:89-303 5:304-343 6:344-375 8:376-417 9:418-517 11:518-520 12:521-544 13:545-839 14:840-840 15:841-878 16:879-1012 18:1013-1193]
TGATTTTTCAATTTTCTTATGATTTTGTTATATAAATTGTGTTATGTTATGTTTTTTTTTTCTTTTAGTTTGATTGTTAAATTTTGTTGAAGAGATTTGTTTTCTAGTTTAGAATTAAAATTAGAGCATTGATAGAGAACACAGGCTATTGGCATGATTTTCTATCATGACTAATCATGGAAATCGCTATTGTATCCTTCTAAATATACCTTATTACAAAACTACCCGACAAACTTCTTATAATTCTAAAGTTGGTACACGATATTTATTGAACAGCAAAGAACATGTTAACTTGTATATAGACTGAGTCAATAATATTTATCAATTGTTATCATTATATATGACATCATTCTTAACACCAATTTTGTGACTACCCTGATTTTTGATAACCCGGAACGTCTAATAGTAGTACAGATACACACGTCAAAGGACATAAATATCCACAAATTGTCTACATAAAACAATATGTACAAAGCTCACTACTAAAAGGAAATCAAGGTCATCACATTCAGTCTGGTTAGAAAACAAATGTCCACACAAACCGGCCATACAACTAAAACTAAATAAATTCAATTGAAAATGAAACTAAAACAATTCTAATTGAAAAAGGAAAACAGGTGAGCTCTGGTCAACAACTTGTCGAAGCCTTGTTTACTGTCTTGGGGGTACAACGGTCTTTCCTACACAATCTGATAGGGGCTTAGGCTCATATATACACATACATATCTGAATAGTTTCTAATGAGTGCAATTCAGTAAAACAAGAAAATAAAGCCAAACAATGTCCATGTATATATATATTTTTCTATATAATAAGAATCACATTTCCCATTTTTTTTTTTCTTTTTATACAACCATTTGCACACAGTTTAACTTATCTCACACAACATGACCTATCGCACTCAGCCAAGTTCTTCGCACATAGAAAGATCTTTCGCACATAACATGTTCCGGAACCACAGCCACATCGGGAACATTCATAAATATTGGCACTTAGCCCTAATTACCGGCAGATAGCCCTAATTACCGGCACATAGCCTAAATTACTGACACGTAGCCCTTAAATGTATAAATTCCCGATACAACCCAGTTTCACATACAACCCAATTATCACCAGGATGCTGTGATAATATAAACGTATATAAAAAAAGTCTAATTCCCCTCCACGTTGTCACATATAGTAAACACTTTACTA
>TRINITY_DN18332_c0_g1_i16 len=6687 path=[1:0-345 3:346-569 5:570-570 7:571-733 8:734-736 11:737-3767 14:3768-3862 15:3863-6686]
CAAAGCTTCTCCTTTTATTCCTGTCAGCGGAAGCAACAGAGGCTTCATCGTCATCATCAGCAAACGAGTCAACAAACCTTTCTCTCTCTCTATATATACATATATATATATATATATATATATATATCTTTATATATATATTCATACGATTCGTGTAATTGCCCAAACCCTAATCGATTTAAAGTTTTAGCAATCCAATTCCATTCTTCGATTCCCCTCGTTTCCGTTACATTCGTTGAATTTTATTTAATTTACCCTCGCAAAACCCTAGTTTCAGAAACCCTAGTTTTTGGGAATTGGTGCCCCAGTTTGATTCGGAATCTGCCCAGTTCTTCATTTTCGAGGTCATGATTTCGTTCGAAATATTTTAATGCCGTTTGACTTGCACTGCATTTGCATCCTATTATGGTGTGAAGCTGGAGCAGTATGCCGGTGATATCCAGGAGAAATGCAAAGGTATCATACTACCAGCTGCACTAGTGCAGTTAATAATAGTGGAATTGGCGGGGTGTCTGCTAGGGATCGAGTGGACCCGTCTTCATTGCCATCACACTTTTCTCTAAATCAGAGTCGGCAACCGCTGCCAGCAGCCTACAAGTTGCGGTGTGATAAAGAGCCTCTGAATTCACGACTTGGTCCACCAGACTTTAATCCTCAAACTCCAAATTGTCCCGAGGAAACATTGAATAAGGAATATGTGCAATCTGGGTACTGGGAGACTGTTGAAGGACTGGAGGAAGCAAGGGAGATTTCACTGTCTCAGGTTCATACCTTCAGTAAACCTGTAATCTTAAAGTGCAAAGAGGCCATTAGAAAGTGCCACAGGGCCATAAATGAATCTCGTGCTCAAAAGCGGAAGGCAGGACAAGTTTATGGTGTGCCTCTTTCTGGTCAGTTATTGACTAAACCCGGCGTCTTCCCTGAACAAAGGCCGTGTGGAGAAGACTTCCGCAGGAAGTGGATTGAGGGTTTATCACAACCGCATAAGCGGCTGCGTTCTTTGGCCGATCATGTCCCTCATGGTTATAGGAAGAGGACACTTTTTGAAGTTCTCATCAAGAATAACGTTCCGCTGTTGAGAGCAACTTGGTTTATCAAAATAACTTATCTGAACCAGGTTAGGCCTGTCTCTGTTAGTACATCGTCTAGTGTGCCAGACAAGAATCAGGTTTCTCGCACCGAGCAATGGACAAAAGATGTTATCGATTACTTGCAATCTCTGCTGGATGAGTTTGTCTCTAGGCATGGTATTCATTCAAATACACACACTAGAGATAGGTCACTGCAGATGACTTACAATTTGTTGCAACACAAGAATGACTCAACATCAGCGCTACCTGAGGGTGAGGAGCCTTCTTTACATTTTAAATGGTGGTATCTGGTGCGGATTATACGATGGCACCAAATAGAAGGGTTGCTTCACCCTTCGCCCATCATTGATTGGGTTCTCAGTCAACTGCAGGGGAAGGATTTGTTTGGGACTTTACAGTTGCTGTTGCCCATCCTGTATGCTGTCATGGAAACTGTCGTCTTGTCTCAGACCTATGTAAGGGCTATCGTTGGGTTAGCTGTCCGTTTCATTCAGGAACCTTCTCCGGGTGGTTCTGATCTTGTAGATAATTCTCGGAGGGCATACATTACATCTGCTCTGGTTGAGATGCTTAGATACATGATACAGGTTGTCCCTGATACTTTTGTTGCTTTGGATTGCTTTCCTTTGCCATCATGTGTAATATCTTATGTGGTGAATTATGGAAACGTTTTATCAAAAGATGGCACTGTAAAGACAAACGCTGGTTCTGAAGAAGTTGGTTGCCTTCTGAAGGATAAGGGGCCACAAGCACAGTGCCAGTCCTTGTCTGTTAACCGCGTTGTTTCGTCAATTCGGCGACGCGCGAATCGTCTAGCTTTAGTGACAAGGCCTGGCTTTGCAAGTCACAATGTGGCAAAAGCTCTACAAGAGTTAGACAAGGCACTTGTACATGGAGATGGCAGAATTGCGTACAATTTTCTCTTTGATGATCTTTGTAATGGAGCTATTGATGACCATTGGATGGAAGGGGTCAGCCCATGTCTGAGATCATCATTGAAGTGGATTGGAAAAGTGCGCTCATCGTTTGTTTGCTCTGTATTTTTTCTTTGTGAATGGGCAACTTGCGATTTCCGTGATTTTCGTACTGCTCCACCTCATGGCATGAAGTTTACTGGCAGAAAAGATTTTTCTCAAGTGTACCTTGCAGTTCAGATTTTAAAGCTCAAGATAGATGACTGGCAAAGAACCAGGCAATGGAAGAATGGTAGAGGTCCTAGTCAGTTGAATAATGCTTTGGTCACTACTGTTACTGAAAGTAAAAGTAATTCCAGTCTATGGGTTAGAAGAAAAGAAAGATCAAATCCCATTGAAAGCCCTGGTCCTTTACATGATATTATAGCGTGCTGGATTGATCAGCATGAAGTCCATAATGGGGACGGTTTTAAGCGGCTTCAATTTCTCATCGTTGAACTTATTCGTGCTCACATTTTCTGTCCTCAGGCTTACGTGAGACAGCTTATTGTAAGTGGAACTATGGATGGTAGCGGACCTATGGTGGACATAAATAGAAAGAGGCGGCACTACAACATCTTGAAGCATTTGCCTGGGCCTCACGTTAATGATCTATTGAAGGAGGCTCAAGCTACTGAAGTTCTATTGTTGAGTGAGGCCATGAATGTCTATTCAAATGAACGGCATCTACTGCTTCAGAGGCTTGGTAATCGTCGCCATTCAAAAGGAGCAAATAGTTCTTCTTCAGAGGCTAATTCGTTGTTCGTGTCTGGTAAAAGTCTCAAAAGAGTTGGTGAAGTTGAAGAGTTGAAGGATGCTATTTCAGTATTATTGCAGTTTCCAAGTTCATCTGCTGCAACAAGTGATACATCTGGTGAAAACGTGTCCCACAGGGCTGTCAAGAAGATTGTTGGACCAACAAGCGACAAACTGTACCTTGGAGAAGGCACACCAGGGTGTGAAGAGTGTAGGAAGGCAAAAAGACCAAAGTTAAGCGAGGAGAGAAACTCATACCTTCAAGAATATTCAATGAACCCATCAGATGAAGAAGACACCTGGTGGATGAGGAAGGGAATGAAACCCCTCGATGTTTTGAAGACTGATCCTCCAGTTATTAAGCCAGTCAAGCAAGCTTCTAGGGGTAGGCAAAAAGTTGTCCGCAAGACTCAAAGTCTTGCTCAGTTAGCAGCTGTTAGAATAGAAGGTAGCCAGGGAGCTTCCACTAGCCATGTTTGTGATAGTAGGGTAAGCTGCCCTCATCACAAATCTGGTTTGGAAGGAGAGGTTCCTAAATCGAAAGACGGGATTAGGACACTTCATTCTGGAGATATAGTACTGATTGGGAAAAAAATAAAGCAGCTACGGTTTGTGGAGAAGAGGATTGTGGCAGTTTGGTTGGTCAATTCAGCCAAGCAACTTATTGAAGAGAATGAAAAGGGTGCTAACAAAGTTGGTCAGTATGGTAGGATTTCTTTTCCTTCCGATGATAAGAGCTCTGTACGATGGAAGTTTGGTGAAGATGAGTTGTCAGCAATACTCTATCTTGTCGATATTTCAGATGATTTGGCTTCAGCTGCTACATTTCTTCTCTGGTTGTTGCCCAAGGTTCTCACTAGTTTTAGTTCCACAGTTCATGGTGGGAGAAATGTCCTCATGCTGCCAAGAAATGTGGGAAGCCATGTGTGTCAAGTAGGGGAAGCATTTCTTTTGTCATCCATTCGGAGAATTGAATACACAAATATTTTAGCTCGTGGAGAGTACCTGAGGATGGACTTGGAATTTTAGCTCTTACGATTTTGATGTGGGTTTGATTCAGGTATGAGTATATTCTTGTTGCAAATGATCTACTTCCTGAAACTTTGTCAGCGATGATGCATCGTGTGGCCACTTTTGTGGCCTCTAGTGGAAGAGTTTCAGGCTCAGCAACCCTAGTTTATGCAAGATATCTGTTAAGGAAATACAATGGTTTACCCAGTGTAGTTGAATGGGAGAAGAACTTCAAGGCAACATGTGACAGACGACTCATTCCTGAACTTCAATCTGGAAGATTATTAGATGGAGAGATGGGGTTTCCACTTGGAGTTCCTGCAGGAGTGGACGATATTGATGATTTCTTACGCCAAAAAATCAGCGGTGTCCGAGTATCTAGAGTAGGTATGAGCATGAGAGAAGTAGTGCAAAGACACGTTGACGAAGCTTTCCAGTATTTTTGTGGGAAGGAGAGAAAAGTACTTCCACCTAATACCATGAAAAGCCCTTCCCTCGAGAAAGGGGATGACGGGTATCAATTTGCGCAACAAATAGTGATAAGCATAATGGACTGCATGAGGCAAACTGGTGGTGCTGCTCAAGAAGGGGACCCCTCTTTGGTATCTTATGCCGTTTCTGCAATTGTTGGTAGCATCAGTCAAGTTCTCGCGAAATTGCCTGATTTAACGGCTAGTGGTAATCATGCTAATGTTTCACCTACTATGGGTTCATTGACTCTTGCTCAAAAGATATTGAGTTTTCATGTTACTTGCCTGTCCCTCCTTAAGGAAGCACTTGGAGATCGCCAGAGTCGCGTTTTTGAAATAGCCCTTGCAGTGGAAACTTCTTTAGCCCTCTCTCAGGCTTTGGCACCAGGAAAGACTAATGAAATGTTGAACAGCTCAATCAAAACGGTTTCGGGTAAGGTTTTAAAAACTACAGCTGCTGTTTCTTCCCTTGTTGTTGCAGCTATTCTTCATGGTGTTGCTACCCTCGAGAGAATGGTAACACTTTTCAGATTAAAGGAAGGCTTGGATGTGATTCAGTTTGCTAGGAGTACAAGATCTAATTCTAATGGAAATTTTCGTTCTTCTGGGGTTCTTAAGGCCGATGAGGTGGTTGAGGTCTCTCTTCATTGGTTTAGAGTTCTTGTTGGGAACTGCAGAACAGTATGCGATGGACTAATAGTAGAGCTTCTGGGTGAAGCATCTGTCGTAGCACTATCCAGAATGCAAAGGGCTCTCCCTCTCAGCTTGGTTCTTCCACCTGCTTATTCCATATTTGCTTTTGTGATGTGGAGGCCATTCCTCTTTAACCCTAATATCGTAAACCGTGAAAGCATCCACCATTTGAATCAATCTTTTGCATTGGCGATGAGTGAAATTATAAAGCATCTTCCTTTTCGTGATGTGTGCTTGAGAGATACACGTGGATTTTACGATCTAATAGCTGCAGATCCCACTGATTCCGAGTTTGCGTCCATGCTAGAACTAAATGGTGCAGAAATGCATTTTAAAAAGATGGCCTTTGTTCCTCTTCGCGGGAGACTTTTTCTAAATTCTATCATTGATTGTAAAGTTCCCGCCCCTGTGTTTGCACAGGATGATGCCAAAAGGGTCTTCGCAGAAAACGATTCGAAGCTTCTGGATAGGCTGGTACACATTTTAGACTCCTTGCAACCTGCGAAATTCCATTGGCAATGGGTTGAGCTGAGGCTTCTTCTCAATGAGCAAGCCCTGATTGAGAAACTAGAGTCTCATGATATTTCCATTGCAGAGTCGATACGTATGATCTCCTCAAATCCCGATAAGGCAGCTGCATCTGAGAACGAAAACAATTTCATTGAAATAATACTTACAAGATTACTTGTTAGGCCTGATGCTGCTTCTCTCTTCTCAGAAATCATACATCTCTTCGGCAAATCACTCGAGGATTCTATGCTACTGCAAGTTAAATGGTTTCTTAAAGGTTCCGATGTTCTCTTTGGTAGAAAATCTATTAGGCAACGCCTCATTAATATTGCTGAGAGTAAAGGCCTATCAACGAAGGCCCAGTTTCGAAAACCCTGGGGCTGGTGTGGTCCTGATCGTAATATTGTAACAAGTAAGGGAAACAAGCGCAAGTTTGAATCCATATCTATTGAGGAAGGAGAGGTTCTGGAAAAAGGAAACGACTCAAAAAGGTCTGTGAGAGGGCCCATTCAAAGTTTTGATGCTGAGGGTTCTAACGCCTCTCAACAGTATGTTACGGAAAGGGCTCTGATTGAGTTAGTTCTCTCTTGTATTGACCAAAGCTCTGACGAATCCCGCAATATATTTGCGAGCGATTTGATCAAACAGATGAGCGATATTGAGCAACAGATAAATGCAGTCACTCGTGGGGCAAGTAAGCAGGTTGGTGCAGTCAGTTCAGGGATTGAAGGTACGGCAAGTAAAAGCAGTGGCCGGAAAGCTACGAAAGTTGGCAGTCCTGGCTTGTTGAGACGACAAACAGTAACTGCTGATATAGTGCCACCTACACCAGCTGCATTGCGGGCTTCCATGACATTGCGTTTGCACTTCCTCCTCAAATTACTACCAATCATATGGGCAGATGGGGAGCCTTCAGTTCGTAACATGAGGCATATGCTTGCTTCGGTAATACTTCGTCTCCTTGGAAGTAGGGTTGTTCACGAAGATGCTGACATGGCCTCTTTCATTACATCAAAAAAGGACGTGGATTTCAGTGTAGAATACTTATCCGATGGAAGTCTTTTTGATCGGCTATTATTAATGCTGCATGGGCTGTTAAGCAGCCATAGACCAAGCTGGCTGAAAACAAAGAAAGAATCTTCCCCTTTCGACCGTGATGTGGCAGAGAGTTTGCAGAACGATTTGGACCGTATGCACTTGCCT
>TRINITY_DN18332_c0_g1_i13 len=4582 path=[1:0-345 2:346-3143 3:3144-3367 4:3368-3993 5:3994-3994 6:3995-4031 7:4032-4194 8:4195-4197 9:4198-4355 10:4356-4581]
CAAAGCTTCTCCTTTTATTCCTGTCAGCGGAAGCAACAGAGGCTTCATCGTCATCATCAGCAAACGAGTCAACAAACCTTTCTCTCTCTCTATATATACATATATATATATATATATATATATATATCTTTATATATATATTCATACGATTCGTGTAATTGCCCAAACCCTAATCGATTTAAAGTTTTAGCAATCCAATTCCATTCTTCGATTCCCCTCGTTTCCGTTACATTCGTTGAATTTTATTTAATTTACCCTCGCAAAACCCTAGTTTCAGAAACCCTAGTTTTTGGGAATTGGTGCCCCAGTTTGATTCGGAATCTGCCCAGTTCTTCATTTTCGAGGTGGGTTTTGCTTCACTAGTGAATTTATTGTGTTTTAGTTTCTGTCTAGTTACTATGATTTGGAAAAAAGTTATCTTTCAGCTAAATTTTGAGTTTTTATGCAATTTTGTGTGATTATTGAATTGAGTTTTTGTTGGTTAATTAGTTGTAACTAAGTGAATGGTAGTTAGGGCATTTTCACCCGGGATACTAAGTGGATGTCTAGCCTAGATTATAGGGATTTTAGATCCGAGAAAACTCTCACAGCAGTGTCTCTAAAACTATTCAATCTCTAGAACATTGAGGTTTTGCTACAATGATACCCTTGAACTAGGGACCGCAATTCATCCCAAGTTCCATTTTAAGTTTAGGGGGCCTGGTGTGGACATTCTCTATATTGCAACCTCTATTTTAGAGCTGAGGTATAGGTGCTAAACGTTAGGGTTTGTAATAGGCAAGTTGGTCGGTGTGCCCAAACAGTTGGATTTTTGTGGTTTTTTCTTTTGGATGGTCTGATTTGTGTGGATTGATTCCATGGAAGTGGGAACAAAATCAGTGCATGCAAACTATTGTAATTTAGGTAATATGCTGCAAGATTTAGGTTTGAATTGGATATCGTAAATGAAGCGGGAATTTGTGCCGGAAAGTACATTAGATTTAGGAACCTTTTGCAACACTTATATTTCTTGCTGGCTCAAGGACTCACTTTGTGTTGGCGACCGGGTTAAACAGGTTTTGGTTTTATTATAGAACGGATTTGGGGTTTGAATCTAGAAGTCAAGAAATGTGATTTAGTAAATGGATCACATGATTCATACCAGCTTGTGAATGTTATGAGCATGATAGTTTTCGAATTTTACATGATCTAGTTTGATTCTTGTATTAGGTTTTGTTGGTCAATTTTTTTGTGGAGTGACTGATGGCAAGGGCTGAGTTTGTGTTGAGATGAGTGAATTGTGTTGATTGCTCCGATGGAACTGGGGTGTTTAGCTACAAACTGAATTATGGTAATACAGATACTTTGTTCCGAAGTTTAGCGTTCGATACCATAATTGAAGTGGGAACTTGTGATGGCTACTATTTAGTAGTATCCTCGAAATGGGAAACCCCTTTTACTCATTATATGTTGGTAACAACACGAAATATGTTTTGTGAAATTGTATGGTTTGCTCCAAAAAAGTTGACAAGTGATGTATACCGATTATGTAAACTGCAGTAACGGATAATTTGCTGCAAAATCTAGGGATTTCTATCATTATCATGATTGAAGTGGGAGTTTGTGCCGACAGTTATGTGTATATTAGAGATTAGAAAAACGTGTTTTAGGTATTTTTTATTGGCTCAAAGACTCTAGCTTTGATTAGTGACTGTTAATGATAATAGTGATAAGAATAAGGACTAGTTGTGTTATATTTGTTAATATATGAGTATTGAGCAAGTTAGAGTACCGAGCAAGATTCATAATTAACAAATACGAATTATAACACAACTAGCCCTTGTCCTTATCACTATTATCATTAATAGTGACACAATTAATCACATGTTAGTTTTCTTCGGAAAGTTAGGGGTAGAAATGTTTAGGAAGTGCAAGTTGATAGAGGGATTTCACCTGTTTGTGCAAGTAATGAGTTTGAGTTGAAAAAGGGCGATTGAGCTCATGCCGAACCCGTTAATTTTCCTTTTTTTCCCTTTTTTGTGGAAAAAGAATTGTTCATTCTTGTTTTAATTTGGCTTGAGTAGAAATCATATCCTCCTCAACCAATAATTACATAGTTTGCATTGGTTGGGTTGTATAACGGTGATGTGTGCAGCCGTTGGATTGATCTTTGACTTTGGAGTTGGTTTCCGGTTGATGTTTGGCAGTTTCTTCCCTTTTCCCTTATTTCTCTTTAGAATTGAGAACACCTGGTTATGTTTCAATATTCAATTGCAAATCCAAGTACTCTGTTGTAGCAGAACGAATGACATATAATATGTTCTTTCTCATACCAAGACCGCTTCTTCTTTACGTGCCAACATTATTCTGCAGGGATGATAAATCTCAGCATTATTGGGAGATTTATTCCCACGCATATGTTTGGAATAAAGGACAGTAGTTTGTTCACCTTGAACTTGGCCCTCGTTGACCGTCTTTGTATCTCCAACTTGGTTTTTAGCAATTAGTTGAAATTTGGAAGATTCTTTTCTCCAATCATAGTAAGATATTTAAGTTAACACTATTGCAATATTGTACAGCTGGAAAATTGAAAACCTTCCCTTACTATAATGCTGTGACTTCCTTTTGTTTTGCGTTAATTTTTTTTTAGTTTTTCTAAGTTACCATCTTTATATCTCTGAATGATGTTGGGATTTTTTATATTTCCCTTTATTACCCAACATTTGTTCCCTATCTAGCCTTATCAACATGATTTATTTTAAATGTGCGGGTTCAATTTTTAGCTGCCTTTACAAGGCATCAAAACTTGTTTATAACAAGTCTCTGTTGCCTACCTGTATATATTTTACAATTTAAGTCATTCTTTTGTTGCCCTTTTTTACTCTTATCTTGTCTCAAGGGACCTTAATAATTATTGAAATTCGCGATGCACATGATACTTGAGTAATGGTATTAGACAGGCACTGCACACACTGTGATCGTGGACAGTAGTTTGTTGATACAATTATTTGTGTAGAATTTAGTTATATATGAAACTATTAAATGTAGCAAAGCTCACGCACCATTTTGCTTGATTGTGAGACGATTTTGATATTTTGGCTAGTCAAATACCAAAAAAAACTTTAATGCTTTGTCTTAGTTTAACTTTCAGTGTTTGCGTTAGGTCATGATTTCGTTCGAAATATTTTAATGCCGTTTGACTTGCACTGCATTTGCATCCTATTATGGTGTGAAGCTGGAGCAGTATGCCGGTGATATCCAGGAGAAATGCAAAGGTATCATACTACCAGCTGCACTAGTGCAGTTAATAATAGTGGAATTGGCGGGGTGTCTGCTAGGGATCGAGTGGACCCGTCTTCATTGCCATCACACTTTTCTCTAAATCAGAGGTATATTTTCTCACAAATTGAAGAATAAAAGTTATTCCACTTAACATGTGAGCATGCCCCATGCAGGGACAACTGTTGCAATCATGTTCCCCCACCGCAATGAACAATAACACTGACAACATTTACTATAGTACTGTACCGGGTGATAGTGAGTGTGGAAAAGACATTTTTTGTCTAATTGACTTGAATGGATTATATTACCAAGTACAGAAACGGTGGAAACCTAAATCACAGCAAACTTCTAGGAAGTTAAAATATTTAATTTAATGGAAGCACTAAATTTTAAACAAATCAGCAGGGTTTTGCAATCGCTCTCGGTATATTTAGCTCCTTTGATGCTTCAGCAGTAAAAGAACACCAAAGACACAAAAAATGTATTTACGTATTAAAGGTTGATGTGGGCCAATTTGGAGCACTTATCTCTTTGACTTAGCTATAGCCGGGAAAGAGAAAAAATGATGAACATTAGAAGGGTTGCTCAAATGTTTCCTATTAGCTAGAGGTTTAGTGTATCTGATGAAATGCTTTCGTAGTGATTCTTTACTTTGTATGTATACTTCGAGCATTTATGTACTATTCTTGTCAATCTTAATGCAAAATTCGTGTTGATACATCCAAACTGTCAGTTACATCACACTTCTCAGCTAATTCCGAAATTTTCAGTCGGCAACCGCTGCCAGCAGCCTACAAGTTGCGGTGTGATAAAGAGCCTCTGAATTCACGACTTGGTCCACCAGACTTTAATCCTCAAACTCCAAATTGTCCCGAGGAAACATTGAATAAGGAATATGTGCAATCTGGGTACTGGGAGACTGTTGAAGGACTGGAGGTGTATTCTTGGAACCGACTGCATTTGTTTATCTTTTAGCGACTTTCAAGTTTGCACTTCTGCCTGTGGTTAATAACTTAATACCGAGGCCTTTTGCTTCTATATATGTGTTGGCTTTAGATTTAGTAAAGTTACTCAGTAAATCATTTTTGCTGGAGGTTCGTTTCTGCCCTCTTTTTTTATGATGATTACTTTAGTAGGGCCAACTCGTGTACAGCTTTGACATAGTAGTATTACCATAGTACCATTATTTCATGTTTTTGGGACAAAAATTTTGCAAACTTGGCATCTGATGGGATGGGTTACATGTATTGAATATCAGTTTGTATGTTGTGTCAGTCCACAAAATTATAAAATATTTTTAGATCATTTCTCAGAAAACGGC
>TRINITY_DN18332_c0_g1_i12 len=11153 path=[1:0-345 2:346-3143 3:3144-3367 4:3368-3993 5:3994-3994 6:3995-4031 7:4032-4194 8:4195-4197 11:4198-7228 12:7229-7231 15:7232-10055 16:10056-10289 18:10290-10323 20:10324-11152]
CAAAGCTTCTCCTTTTATTCCTGTCAGCGGAAGCAACAGAGGCTTCATCGTCATCATCAGCAAACGAGTCAACAAACCTTTCTCTCTCTCTATATATACATATATATATATATATATATATATATATCTTTATATATATATTCATACGATTCGTGTAATTGCCCAAACCCTAATCGATTTAAAGTTTTAGCAATCCAATTCCATTCTTCGATTCCCCTCGTTTCCGTTACATTCGTTGAATTTTATTTAATTTACCCTCGCAAAACCCTAGTTTCAGAAACCCTAGTTTTTGGGAATTGGTGCCCCAGTTTGATTCGGAATCTGCCCAGTTCTTCATTTTCGAGGTGGGTTTTGCTTCACTAGTGAATTTATTGTGTTTTAGTTTCTGTCTAGTTACTATGATTTGGAAAAAAGTTATCTTTCAGCTAAATTTTGAGTTTTTATGCAATTTTGTGTGATTATTGAATTGAGTTTTTGTTGGTTAATTAGTTGTAACTAAGTGAATGGTAGTTAGGGCATTTTCACCCGGGATACTAAGTGGATGTCTAGCCTAGATTATAGGGATTTTAGATCCGAGAAAACTCTCACAGCAGTGTCTCTAAAACTATTCAATCTCTAGAACATTGAGGTTTTGCTACAATGATACCCTTGAACTAGGGACCGCAATTCATCCCAAGTTCCATTTTAAGTTTAGGGGGCCTGGTGTGGACATTCTCTATATTGCAACCTCTATTTTAGAGCTGAGGTATAGGTGCTAAACGTTAGGGTTTGTAATAGGCAAGTTGGTCGGTGTGCCCAAACAGTTGGATTTTTGTGGTTTTTTCTTTTGGATGGTCTGATTTGTGTGGATTGATTCCATGGAAGTGGGAACAAAATCAGTGCATGCAAACTATTGTAATTTAGGTAATATGCTGCAAGATTTAGGTTTGAATTGGATATCGTAAATGAAGCGGGAATTTGTGCCGGAAAGTACATTAGATTTAGGAACCTTTTGCAACACTTATATTTCTTGCTGGCTCAAGGACTCACTTTGTGTTGGCGACCGGGTTAAACAGGTTTTGGTTTTATTATAGAACGGATTTGGGGTTTGAATCTAGAAGTCAAGAAATGTGATTTAGTAAATGGATCACATGATTCATACCAGCTTGTGAATGTTATGAGCATGATAGTTTTCGAATTTTACATGATCTAGTTTGATTCTTGTATTAGGTTTTGTTGGTCAATTTTTTTGTGGAGTGACTGATGGCAAGGGCTGAGTTTGTGTTGAGATGAGTGAATTGTGTTGATTGCTCCGATGGAACTGGGGTGTTTAGCTACAAACTGAATTATGGTAATACAGATACTTTGTTCCGAAGTTTAGCGTTCGATACCATAATTGAAGTGGGAACTTGTGATGGCTACTATTTAGTAGTATCCTCGAAATGGGAAACCCCTTTTACTCATTATATGTTGGTAACAACACGAAATATGTTTTGTGAAATTGTATGGTTTGCTCCAAAAAAGTTGACAAGTGATGTATACCGATTATGTAAACTGCAGTAACGGATAATTTGCTGCAAAATCTAGGGATTTCTATCATTATCATGATTGAAGTGGGAGTTTGTGCCGACAGTTATGTGTATATTAGAGATTAGAAAAACGTGTTTTAGGTATTTTTTATTGGCTCAAAGACTCTAGCTTTGATTAGTGACTGTTAATGATAATAGTGATAAGAATAAGGACTAGTTGTGTTATATTTGTTAATATATGAGTATTGAGCAAGTTAGAGTACCGAGCAAGATTCATAATTAACAAATACGAATTATAACACAACTAGCCCTTGTCCTTATCACTATTATCATTAATAGTGACACAATTAATCACATGTTAGTTTTCTTCGGAAAGTTAGGGGTAGAAATGTTTAGGAAGTGCAAGTTGATAGAGGGATTTCACCTGTTTGTGCAAGTAATGAGTTTGAGTTGAAAAAGGGCGATTGAGCTCATGCCGAACCCGTTAATTTTCCTTTTTTTCCCTTTTTTGTGGAAAAAGAATTGTTCATTCTTGTTTTAATTTGGCTTGAGTAGAAATCATATCCTCCTCAACCAATAATTACATAGTTTGCATTGGTTGGGTTGTATAACGGTGATGTGTGCAGCCGTTGGATTGATCTTTGACTTTGGAGTTGGTTTCCGGTTGATGTTTGGCAGTTTCTTCCCTTTTCCCTTATTTCTCTTTAGAATTGAGAACACCTGGTTATGTTTCAATATTCAATTGCAAATCCAAGTACTCTGTTGTAGCAGAACGAATGACATATAATATGTTCTTTCTCATACCAAGACCGCTTCTTCTTTACGTGCCAACATTATTCTGCAGGGATGATAAATCTCAGCATTATTGGGAGATTTATTCCCACGCATATGTTTGGAATAAAGGACAGTAGTTTGTTCACCTTGAACTTGGCCCTCGTTGACCGTCTTTGTATCTCCAACTTGGTTTTTAGCAATTAGTTGAAATTTGGAAGATTCTTTTCTCCAATCATAGTAAGATATTTAAGTTAACACTATTGCAATATTGTACAGCTGGAAAATTGAAAACCTTCCCTTACTATAATGCTGTGACTTCCTTTTGTTTTGCGTTAATTTTTTTTTAGTTTTTCTAAGTTACCATCTTTATATCTCTGAATGATGTTGGGATTTTTTATATTTCCCTTTATTACCCAACATTTGTTCCCTATCTAGCCTTATCAACATGATTTATTTTAAATGTGCGGGTTCAATTTTTAGCTGCCTTTACAAGGCATCAAAACTTGTTTATAACAAGTCTCTGTTGCCTACCTGTATATATTTTACAATTTAAGTCATTCTTTTGTTGCCCTTTTTTACTCTTATCTTGTCTCAAGGGACCTTAATAATTATTGAAATTCGCGATGCACATGATACTTGAGTAATGGTATTAGACAGGCACTGCACACACTGTGATCGTGGACAGTAGTTTGTTGATACAATTATTTGTGTAGAATTTAGTTATATATGAAACTATTAAATGTAGCAAAGCTCACGCACCATTTTGCTTGATTGTGAGACGATTTTGATATTTTGGCTAGTCAAATACCAAAAAAAACTTTAATGCTTTGTCTTAGTTTAACTTTCAGTGTTTGCGTTAGGTCATGATTTCGTTCGAAATATTTTAATGCCGTTTGACTTGCACTGCATTTGCATCCTATTATGGTGTGAAGCTGGAGCAGTATGCCGGTGATATCCAGGAGAAATGCAAAGGTATCATACTACCAGCTGCACTAGTGCAGTTAATAATAGTGGAATTGGCGGGGTGTCTGCTAGGGATCGAGTGGACCCGTCTTCATTGCCATCACACTTTTCTCTAAATCAGAGGTATATTTTCTCACAAATTGAAGAATAAAAGTTATTCCACTTAACATGTGAGCATGCCCCATGCAGGGACAACTGTTGCAATCATGTTCCCCCACCGCAATGAACAATAACACTGACAACATTTACTATAGTACTGTACCGGGTGATAGTGAGTGTGGAAAAGACATTTTTTGTCTAATTGACTTGAATGGATTATATTACCAAGTACAGAAACGGTGGAAACCTAAATCACAGCAAACTTCTAGGAAGTTAAAATATTTAATTTAATGGAAGCACTAAATTTTAAACAAATCAGCAGGGTTTTGCAATCGCTCTCGGTATATTTAGCTCCTTTGATGCTTCAGCAGTAAAAGAACACCAAAGACACAAAAAATGTATTTACGTATTAAAGGTTGATGTGGGCCAATTTGGAGCACTTATCTCTTTGACTTAGCTATAGCCGGGAAAGAGAAAAAATGATGAACATTAGAAGGGTTGCTCAAATGTTTCCTATTAGCTAGAGGTTTAGTGTATCTGATGAAATGCTTTCGTAGTGATTCTTTACTTTGTATGTATACTTCGAGCATTTATGTACTATTCTTGTCAATCTTAATGCAAAATTCGTGTTGATACATCCAAACTGTCAGTTACATCACACTTCTCAGCTAATTCCGAAATTTTCAGTCGGCAACCGCTGCCAGCAGCCTACAAGTTGCGGTGTGATAAAGAGCCTCTGAATTCACGACTTGGTCCACCAGACTTTAATCCTCAAACTCCAAATTGTCCCGAGGAAACATTGAATAAGGAATATGTGCAATCTGGGTACTGGGAGACTGTTGAAGGACTGGAGGAAGCAAGGGAGATTTCACTGTCTCAGGTTCATACCTTCAGTAAACCTGTAATCTTAAAGTGCAAAGAGGCCATTAGAAAGTGCCACAGGGCCATAAATGAATCTCGTGCTCAAAAGCGGAAGGCAGGACAAGTTTATGGTGTGCCTCTTTCTGGTCAGTTATTGACTAAACCCGGCGTCTTCCCTGAACAAAGGCCGTGTGGAGAAGACTTCCGCAGGAAGTGGATTGAGGGTTTATCACAACCGCATAAGCGGCTGCGTTCTTTGGCCGATCATGTCCCTCATGGTTATAGGAAGAGGACACTTTTTGAAGTTCTCATCAAGAATAACGTTCCGCTGTTGAGAGCAACTTGGTTTATCAAAATAACTTATCTGAACCAGGTTAGGCCTGTCTCTGTTAGTACATCGTCTAGTGTGCCAGACAAGAATCAGGTTTCTCGCACCGAGCAATGGACAAAAGATGTTATCGATTACTTGCAATCTCTGCTGGATGAGTTTGTCTCTAGGCATGGTATTCATTCAAATACACACACTAGAGATAGGTCACTGCAGATGACTTACAATTTGTTGCAACACAAGAATGACTCAACATCAGCGCTACCTGAGGGTGAGGAGCCTTCTTTACATTTTAAATGGTGGTATCTGGTGCGGATTATACGATGGCACCAAATAGAAGGGTTGCTTCACCCTTCGCCCATCATTGATTGGGTTCTCAGTCAACTGCAGGGGAAGGATTTGTTTGGGACTTTACAGTTGCTGTTGCCCATCCTGTATGCTGTCATGGAAACTGTCGTCTTGTCTCAGACCTATGTAAGGGCTATCGTTGGGTTAGCTGTCCGTTTCATTCAGGAACCTTCTCCGGGTGGTTCTGATCTTGTAGATAATTCTCGGAGGGCATACATTACATCTGCTCTGGTTGAGATGCTTAGATACATGATACAGGTTGTCCCTGATACTTTTGTTGCTTTGGATTGCTTTCCTTTGCCATCATGTGTAATATCTTATGTGGTGAATTATGGAAACGTTTTATCAAAAGATGGCACTGTAAAGACAAACGCTGGTTCTGAAGAAGTTGGTTGCCTTCTGAAGGATAAGGGGCCACAAGCACAGTGCCAGTCCTTGTCTGTTAACCGCGTTGTTTCGTCAATTCGGCGACGCGCGAATCGTCTAGCTTTAGTGACAAGGCCTGGCTTTGCAAGTCACAATGTGGCAAAAGCTCTACAAGAGTTAGACAAGGCACTTGTACATGGAGATGGCAGAATTGCGTACAATTTTCTCTTTGATGATCTTTGTAATGGAGCTATTGATGACCATTGGATGGAAGGGGTCAGCCCATGTCTGAGATCATCATTGAAGTGGATTGGAAAAGTGCGCTCATCGTTTGTTTGCTCTGTATTTTTTCTTTGTGAATGGGCAACTTGCGATTTCCGTGATTTTCGTACTGCTCCACCTCATGGCATGAAGTTTACTGGCAGAAAAGATTTTTCTCAAGTGTACCTTGCAGTTCAGATTTTAAAGCTCAAGATAGATGACTGGCAAAGAACCAGGCAATGGAAGAATGGTAGAGGTCCTAGTCAGTTGAATAATGCTTTGGTCACTACTGTTACTGAAAGTAAAAGTAATTCCAGTCTATGGGTTAGAAGAAAAGAAAGATCAAATCCCATTGAAAGCCCTGGTCCTTTACATGATATTATAGCGTGCTGGATTGATCAGCATGAAGTCCATAATGGGGACGGTTTTAAGCGGCTTCAATTTCTCATCGTTGAACTTATTCGTGCTCACATTTTCTGTCCTCAGGCTTACGTGAGACAGCTTATTGTAAGTGGAACTATGGATGGTAGCGGACCTATGGTGGACATAAATAGAAAGAGGCGGCACTACAACATCTTGAAGCATTTGCCTGGGCCTCACGTTAATGATCTATTGAAGGAGGCTCAAGCTACTGAAGTTCTATTGTTGAGTGAGGCCATGAATGTCTATTCAAATGAACGGCATCTACTGCTTCAGAGGCTTGGTAATCGTCGCCATTCAAAAGGAGCAAATAGTTCTTCTTCAGAGGCTAATTCGTTGTTCGTGTCTGGTAAAAGTCTCAAAAGAGTTGGTGAAGTTGAAGAGTTGAAGGATGCTATTTCAGTATTATTGCAGTTTCCAAGTTCATCTGCTGCAACAAGTGATACATCTGGTGAAAACGTGTCCCACAGGGCTGTCAAGAAGATTGTTGGACCAACAAGCGACAAACTGTACCTTGGAGAAGGCACACCAGGGTGTGAAGAGTGTAGGAAGGCAAAAAGACCAAAGTTAAGCGAGGAGAGAAACTCATACCTTCAAGAATATTCAATGAACCCATCAGATGAAGAAGACACCTGGTGGATGAGGAAGGGAATGAAACCCCTCGATGTTTTGAAGACTGATCCTCCAGTTATTAAGCCAGTCAAGCAAGCTTCTAGGGGTAGGCAAAAAGTTGTCCGCAAGACTCAAAGTCTTGCTCAGTTAGCAGCTGTTAGAATAGAAGGTAGCCAGGGAGCTTCCACTAGCCATGTTTGTGATAGTAGGGTAAGCTGCCCTCATCACAAATCTGGTTTGGAAGGAGAGGTTCCTAAATCGAAAGACGGGATTAGGACACTTCATTCTGGAGATATAGTACTGATTGGGAAAAAAATAAAGCAGCTACGGTTTGTGGAGAAGAGGATTGTGGCAGTTTGGTTGGTCAATTCAGCCAAGCAACTTATTGAAGAGAATGAAAAGGGTGCTAACAAAGTTGGTCAGTATGGTAGGATTTCTTTTCCTTCCGATGATAAGAGCTCTGTACGATGGAAGTTTGGTGAAGATGAGTTGTCAGCAATACTCTATCTTGTCGATATTTCAGATGATTTGGCTTCAGCTGCTACATTTCTTCTCTGGTTGTTGCCCAAGGTTCTCACTAGTTTTAGTTCCACAGTTCATGGTGGGAGAAATGTCCTCATGCTGCCAAGAAATGTGGGAAGCCATGTGTGTCAAGTAGGGGAAGCATTTCTTTTGTCATCCATTCGGAGGTATGAGTATATTCTTGTTGCAAATGATCTACTTCCTGAAACTTTGTCAGCGATGATGCATCGTGTGGCCACTTTTGTGGCCTCTAGTGGAAGAGTTTCAGGCTCAGCAACCCTAGTTTATGCAAGATATCTGTTAAGGAAATACAATGGTTTACCCAGTGTAGTTGAATGGGAGAAGAACTTCAAGGCAACATGTGACAGACGACTCATTCCTGAACTTCAATCTGGAAGATTATTAGATGGAGAGATGGGGTTTCCACTTGGAGTTCCTGCAGGAGTGGACGATATTGATGATTTCTTACGCCAAAAAATCAGCGGTGTCCGAGTATCTAGAGTAGGTATGAGCATGAGAGAAGTAGTGCAAAGACACGTTGACGAAGCTTTCCAGTATTTTTGTGGGAAGGAGAGAAAAGTACTTCCACCTAATACCATGAAAAGCCCTTCCCTCGAGAAAGGGGATGACGGGTATCAATTTGCGCAACAAATAGTGATAAGCATAATGGACTGCATGAGGCAAACTGGTGGTGCTGCTCAAGAAGGGGACCCCTCTTTGGTATCTTATGCCGTTTCTGCAATTGTTGGTAGCATCAGTCAAGTTCTCGCGAAATTGCCTGATTTAACGGCTAGTGGTAATCATGCTAATGTTTCACCTACTATGGGTTCATTGACTCTTGCTCAAAAGATATTGAGTTTTCATGTTACTTGCCTGTCCCTCCTTAAGGAAGCACTTGGAGATCGCCAGAGTCGCGTTTTTGAAATAGCCCTTGCAGTGGAAACTTCTTTAGCCCTCTCTCAGGCTTTGGCACCAGGAAAGACTAATGAAATGTTGAACAGCTCAATCAAAACGGTTTCGGGTAAGGTTTTAAAAACTACAGCTGCTGTTTCTTCCCTTGTTGTTGCAGCTATTCTTCATGGTGTTGCTACCCTCGAGAGAATGGTAACACTTTTCAGATTAAAGGAAGGCTTGGATGTGATTCAGTTTGCTAGGAGTACAAGATCTAATTCTAATGGAAATTTTCGTTCTTCTGGGGTTCTTAAGGCCGATGAGGTGGTTGAGGTCTCTCTTCATTGGTTTAGAGTTCTTGTTGGGAACTGCAGAACAGTATGCGATGGACTAATAGTAGAGCTTCTGGGTGAAGCATCTGTCGTAGCACTATCCAGAATGCAAAGGGCTCTCCCTCTCAGCTTGGTTCTTCCACCTGCTTATTCCATATTTGCTTTTGTGATGTGGAGGCCATTCCTCTTTAACCCTAATATCGTAAACCGTGAAAGCATCCACCATTTGAATCAATCTTTTGCATTGGCGATGAGTGAAATTATAAAGCATCTTCCTTTTCGTGATGTGTGCTTGAGAGATACACGTGGATTTTACGATCTAATAGCTGCAGATCCCACTGATTCCGAGTTTGCGTCCATGCTAGAACTAAATGGTGCAGAAATGCATTTTAAAAAGATGGCCTTTGTTCCTCTTCGCGGGAGACTTTTTCTAAATTCTATCATTGATTGTAAAGTTCCCGCCCCTGTGTTTGCACAGGATGATGCCAAAAGGGTCTTCGCAGAAAACGATTCGAAGCTTCTGGATAGGCTGGTACACATTTTAGACTCCTTGCAACCTGCGAAATTCCATTGGCAATGGGTTGAGCTGAGGCTTCTTCTCAATGAGCAAGCCCTGATTGAGAAACTAGAGTCTCATGATATTTCCATTGCAGAGTCGATACGTATGATCTCCTCAAATCCCGATAAGGCAGCTGCATCTGAGAACGAAAACAATTTCATTGAAATAATACTTACAAGATTACTTGTTAGGCCTGATGCTGCTTCTCTCTTCTCAGAAATCATACATCTCTTCGGCAAATCACTCGAGGATTCTATGCTACTGCAAGTTAAATGGTTTCTTAAAGGTTCCGATGTTCTCTTTGGTAGAAAATCTATTAGGCAACGCCTCATTAATATTGCTGAGAGTAAAGGCCTATCAACGAAGGCCCAGTTTCGAAAACCCTGGGGCTGGTGTGGTCCTGATCGTAATATTGTAACAAGTAAGGGAAACAAGCGCAAGTTTGAATCCATATCTATTGAGGAAGGAGAGGTTCTGGAAAAAGGAAACGACTCAAAAAGGTCTGTGAGAGGGCCCATTCAAAGTTTTGATGCTGAGGGTTCTAACGCCTCTCAACAGTATGTTACGGAAAGGGCTCTGATTGAGTTAGTTCTCTCTTGTATTGACCAAAGCTCTGACGAATCCCGCAATATATTTGCGAGCGATTTGATCAAACAGATGAGCGATATTGAGCAACAGATAAATGCAGTCACTCGTGGGGCAAGTAAGCAGGTTGGTGCAGTCAGTTCAGGGATTGAAGGTACGGCAAGTAAAAGCAGTGGCCGGAAAGCTACGAAAGTTGGCAGTCCTGGCTTGTTGAGACGACAAACAGTAACTGCTGATATAGTGCCACCTACACCAGCTGCATTGCGGGCTTCCATGACATTGCGTTTGCACTTCCTCCTCAAATTACTACCAATCATATGGGCAGATGGGGAGCCTTCAGTTCGTAACATGAGGCATATGCTTGCTTCGGTAATACTTCGTCTCCTTGGAAGTAGGGTTGTTCACGAAGATGCTGACATGGCCTCTTTCATTACATCAAAAAAGGACGTGGATTTCAGTGTAGAATACTTATCCGATGGAAGTCTTTTTGATCGGCTATTATTAATGCTGCATGGGCTGTTAAGCAGCCATAGACCAAGCTGGCTGAAAACAAAGAAAGAATCTTCCCCTTTCGACCGTGATGTGGCAGAGAGTTTGCAGAACGATTTGGACCGTATGCACTTGCCTCATGCAGTGAGGTGGCGTATCCAAGCTGCAATGCCTGTTCTCTTCCCGACTTTCCGGTGTTCACTCTCTTGCCAGCCTCCATCTGTGCCTCCATCTGTCCTCGCTTCTCTCCTTCCCGTCGCCTCTTCCTCGTCTGGGTCGCCGCCAAACTTGCCCCTCAGGAATCAAACATTAACCGGAAAGAACAAGCCCCTGCCAGTTCAGCAGCAAGACGCTGATGTGGAAATAGACCCTTGGATGCTTTTGGAGGATGGGGCCGGATCTGGCCAATCGTTGACAAGCTCTGCTGGCATTAGTGGCAGTGACAACGGTAATTTGAGAGCAACGAGCTGGCTTAAGGGGACTGTGAGGATGAGACGAACGGATCTTACATATATTGGCTCTGTGGACGATGATAGCTAATTTTCATAAACAGATTCATTCATTAACATTAGCTTCTCAAAATGACCAACCCCCTGTAAAGTTTTTCTCCTTGGTACCCGGAGAGATTTTCAGGTAAAAAATCACAACTTGTTTTGTGTTTCTTTAATTGTTTTCAATTTTTTTCGTAATGACGATGAACAAGTTGTAGAACAATAAATTCTCGGAACGTTAGTAAAAGTGATCAGGAAAATTGTCGAAGTTCTTAGCAAGGTGATTTTTTTTCGTAACTACCAAATCCTTGAGGTACCATATCCAGAACCTGCCCTGAATGTAACCTTATTTTAATTTTTGTATACCAAATTTTGGGGGTTGTATCGTTCGTGTTCTTGTTAGCAAATCAAGTTGTCAGGTCTGGTGATGTGGAGAAGAGAAGATTGGATCAACGAGAGCGAGCCATTGAATCTTTGGGCGTGCTCGAATACAACTAACTTTTGCGTCGAGTTTTGAGGAAGGTTCGTTGTATATATAGAAGGATTAATTTAATTTGAGCTGGATAGATTATGTGAAAGCAGCTTTTATAGGTTGTTATATTGCTCATTATTGTCTTGTTTTCATATTATTGTATGCCAGTTGGCTTATTCGAATATTTTGGTAACATTCTTAGTTTTGCGCTGATTTATATGTTGTAAGAACGATCCATAGCCTTTCAATGCTAGTCGATTCGATCTCATTTC
>TRINITY_DN18332_c0_g1_i4 len=7850 path=[1:0-345 3:346-569 5:570-570 7:571-733 8:734-736 9:737-894 11:895-3925 12:3926-3928 15:3929-6752 16:6753-6986 18:6987-7020 20:7021-7849]
CAAAGCTTCTCCTTTTATTCCTGTCAGCGGAAGCAACAGAGGCTTCATCGTCATCATCAGCAAACGAGTCAACAAACCTTTCTCTCTCTCTATATATACATATATATATATATATATATATATATATCTTTATATATATATTCATACGATTCGTGTAATTGCCCAAACCCTAATCGATTTAAAGTTTTAGCAATCCAATTCCATTCTTCGATTCCCCTCGTTTCCGTTACATTCGTTGAATTTTATTTAATTTACCCTCGCAAAACCCTAGTTTCAGAAACCCTAGTTTTTGGGAATTGGTGCCCCAGTTTGATTCGGAATCTGCCCAGTTCTTCATTTTCGAGGTCATGATTTCGTTCGAAATATTTTAATGCCGTTTGACTTGCACTGCATTTGCATCCTATTATGGTGTGAAGCTGGAGCAGTATGCCGGTGATATCCAGGAGAAATGCAAAGGTATCATACTACCAGCTGCACTAGTGCAGTTAATAATAGTGGAATTGGCGGGGTGTCTGCTAGGGATCGAGTGGACCCGTCTTCATTGCCATCACACTTTTCTCTAAATCAGAGTCGGCAACCGCTGCCAGCAGCCTACAAGTTGCGGTGTGATAAAGAGCCTCTGAATTCACGACTTGGTCCACCAGACTTTAATCCTCAAACTCCAAATTGTCCCGAGGAAACATTGAATAAGGAATATGTGCAATCTGGGTACTGGGAGACTGTTGAAGGACTGGAGGTGTATTCTTGGAACCGACTGCATTTGTTTATCTTTTAGCGACTTTCAAGTTTGCACTTCTGCCTGTGGTTAATAACTTAATACCGAGGCCTTTTGCTTCTATATATGTGTTGGCTTTAGATTTAGTAAAGTTACTCAGTAAATCATTTTTGCTGGAGGAAGCAAGGGAGATTTCACTGTCTCAGGTTCATACCTTCAGTAAACCTGTAATCTTAAAGTGCAAAGAGGCCATTAGAAAGTGCCACAGGGCCATAAATGAATCTCGTGCTCAAAAGCGGAAGGCAGGACAAGTTTATGGTGTGCCTCTTTCTGGTCAGTTATTGACTAAACCCGGCGTCTTCCCTGAACAAAGGCCGTGTGGAGAAGACTTCCGCAGGAAGTGGATTGAGGGTTTATCACAACCGCATAAGCGGCTGCGTTCTTTGGCCGATCATGTCCCTCATGGTTATAGGAAGAGGACACTTTTTGAAGTTCTCATCAAGAATAACGTTCCGCTGTTGAGAGCAACTTGGTTTATCAAAATAACTTATCTGAACCAGGTTAGGCCTGTCTCTGTTAGTACATCGTCTAGTGTGCCAGACAAGAATCAGGTTTCTCGCACCGAGCAATGGACAAAAGATGTTATCGATTACTTGCAATCTCTGCTGGATGAGTTTGTCTCTAGGCATGGTATTCATTCAAATACACACACTAGAGATAGGTCACTGCAGATGACTTACAATTTGTTGCAACACAAGAATGACTCAACATCAGCGCTACCTGAGGGTGAGGAGCCTTCTTTACATTTTAAATGGTGGTATCTGGTGCGGATTATACGATGGCACCAAATAGAAGGGTTGCTTCACCCTTCGCCCATCATTGATTGGGTTCTCAGTCAACTGCAGGGGAAGGATTTGTTTGGGACTTTACAGTTGCTGTTGCCCATCCTGTATGCTGTCATGGAAACTGTCGTCTTGTCTCAGACCTATGTAAGGGCTATCGTTGGGTTAGCTGTCCGTTTCATTCAGGAACCTTCTCCGGGTGGTTCTGATCTTGTAGATAATTCTCGGAGGGCATACATTACATCTGCTCTGGTTGAGATGCTTAGATACATGATACAGGTTGTCCCTGATACTTTTGTTGCTTTGGATTGCTTTCCTTTGCCATCATGTGTAATATCTTATGTGGTGAATTATGGAAACGTTTTATCAAAAGATGGCACTGTAAAGACAAACGCTGGTTCTGAAGAAGTTGGTTGCCTTCTGAAGGATAAGGGGCCACAAGCACAGTGCCAGTCCTTGTCTGTTAACCGCGTTGTTTCGTCAATTCGGCGACGCGCGAATCGTCTAGCTTTAGTGACAAGGCCTGGCTTTGCAAGTCACAATGTGGCAAAAGCTCTACAAGAGTTAGACAAGGCACTTGTACATGGAGATGGCAGAATTGCGTACAATTTTCTCTTTGATGATCTTTGTAATGGAGCTATTGATGACCATTGGATGGAAGGGGTCAGCCCATGTCTGAGATCATCATTGAAGTGGATTGGAAAAGTGCGCTCATCGTTTGTTTGCTCTGTATTTTTTCTTTGTGAATGGGCAACTTGCGATTTCCGTGATTTTCGTACTGCTCCACCTCATGGCATGAAGTTTACTGGCAGAAAAGATTTTTCTCAAGTGTACCTTGCAGTTCAGATTTTAAAGCTCAAGATAGATGACTGGCAAAGAACCAGGCAATGGAAGAATGGTAGAGGTCCTAGTCAGTTGAATAATGCTTTGGTCACTACTGTTACTGAAAGTAAAAGTAATTCCAGTCTATGGGTTAGAAGAAAAGAAAGATCAAATCCCATTGAAAGCCCTGGTCCTTTACATGATATTATAGCGTGCTGGATTGATCAGCATGAAGTCCATAATGGGGACGGTTTTAAGCGGCTTCAATTTCTCATCGTTGAACTTATTCGTGCTCACATTTTCTGTCCTCAGGCTTACGTGAGACAGCTTATTGTAAGTGGAACTATGGATGGTAGCGGACCTATGGTGGACATAAATAGAAAGAGGCGGCACTACAACATCTTGAAGCATTTGCCTGGGCCTCACGTTAATGATCTATTGAAGGAGGCTCAAGCTACTGAAGTTCTATTGTTGAGTGAGGCCATGAATGTCTATTCAAATGAACGGCATCTACTGCTTCAGAGGCTTGGTAATCGTCGCCATTCAAAAGGAGCAAATAGTTCTTCTTCAGAGGCTAATTCGTTGTTCGTGTCTGGTAAAAGTCTCAAAAGAGTTGGTGAAGTTGAAGAGTTGAAGGATGCTATTTCAGTATTATTGCAGTTTCCAAGTTCATCTGCTGCAACAAGTGATACATCTGGTGAAAACGTGTCCCACAGGGCTGTCAAGAAGATTGTTGGACCAACAAGCGACAAACTGTACCTTGGAGAAGGCACACCAGGGTGTGAAGAGTGTAGGAAGGCAAAAAGACCAAAGTTAAGCGAGGAGAGAAACTCATACCTTCAAGAATATTCAATGAACCCATCAGATGAAGAAGACACCTGGTGGATGAGGAAGGGAATGAAACCCCTCGATGTTTTGAAGACTGATCCTCCAGTTATTAAGCCAGTCAAGCAAGCTTCTAGGGGTAGGCAAAAAGTTGTCCGCAAGACTCAAAGTCTTGCTCAGTTAGCAGCTGTTAGAATAGAAGGTAGCCAGGGAGCTTCCACTAGCCATGTTTGTGATAGTAGGGTAAGCTGCCCTCATCACAAATCTGGTTTGGAAGGAGAGGTTCCTAAATCGAAAGACGGGATTAGGACACTTCATTCTGGAGATATAGTACTGATTGGGAAAAAAATAAAGCAGCTACGGTTTGTGGAGAAGAGGATTGTGGCAGTTTGGTTGGTCAATTCAGCCAAGCAACTTATTGAAGAGAATGAAAAGGGTGCTAACAAAGTTGGTCAGTATGGTAGGATTTCTTTTCCTTCCGATGATAAGAGCTCTGTACGATGGAAGTTTGGTGAAGATGAGTTGTCAGCAATACTCTATCTTGTCGATATTTCAGATGATTTGGCTTCAGCTGCTACATTTCTTCTCTGGTTGTTGCCCAAGGTTCTCACTAGTTTTAGTTCCACAGTTCATGGTGGGAGAAATGTCCTCATGCTGCCAAGAAATGTGGGAAGCCATGTGTGTCAAGTAGGGGAAGCATTTCTTTTGTCATCCATTCGGAGGTATGAGTATATTCTTGTTGCAAATGATCTACTTCCTGAAACTTTGTCAGCGATGATGCATCGTGTGGCCACTTTTGTGGCCTCTAGTGGAAGAGTTTCAGGCTCAGCAACCCTAGTTTATGCAAGATATCTGTTAAGGAAATACAATGGTTTACCCAGTGTAGTTGAATGGGAGAAGAACTTCAAGGCAACATGTGACAGACGACTCATTCCTGAACTTCAATCTGGAAGATTATTAGATGGAGAGATGGGGTTTCCACTTGGAGTTCCTGCAGGAGTGGACGATATTGATGATTTCTTACGCCAAAAAATCAGCGGTGTCCGAGTATCTAGAGTAGGTATGAGCATGAGAGAAGTAGTGCAAAGACACGTTGACGAAGCTTTCCAGTATTTTTGTGGGAAGGAGAGAAAAGTACTTCCACCTAATACCATGAAAAGCCCTTCCCTCGAGAAAGGGGATGACGGGTATCAATTTGCGCAACAAATAGTGATAAGCATAATGGACTGCATGAGGCAAACTGGTGGTGCTGCTCAAGAAGGGGACCCCTCTTTGGTATCTTATGCCGTTTCTGCAATTGTTGGTAGCATCAGTCAAGTTCTCGCGAAATTGCCTGATTTAACGGCTAGTGGTAATCATGCTAATGTTTCACCTACTATGGGTTCATTGACTCTTGCTCAAAAGATATTGAGTTTTCATGTTACTTGCCTGTCCCTCCTTAAGGAAGCACTTGGAGATCGCCAGAGTCGCGTTTTTGAAATAGCCCTTGCAGTGGAAACTTCTTTAGCCCTCTCTCAGGCTTTGGCACCAGGAAAGACTAATGAAATGTTGAACAGCTCAATCAAAACGGTTTCGGGTAAGGTTTTAAAAACTACAGCTGCTGTTTCTTCCCTTGTTGTTGCAGCTATTCTTCATGGTGTTGCTACCCTCGAGAGAATGGTAACACTTTTCAGATTAAAGGAAGGCTTGGATGTGATTCAGTTTGCTAGGAGTACAAGATCTAATTCTAATGGAAATTTTCGTTCTTCTGGGGTTCTTAAGGCCGATGAGGTGGTTGAGGTCTCTCTTCATTGGTTTAGAGTTCTTGTTGGGAACTGCAGAACAGTATGCGATGGACTAATAGTAGAGCTTCTGGGTGAAGCATCTGTCGTAGCACTATCCAGAATGCAAAGGGCTCTCCCTCTCAGCTTGGTTCTTCCACCTGCTTATTCCATATTTGCTTTTGTGATGTGGAGGCCATTCCTCTTTAACCCTAATATCGTAAACCGTGAAAGCATCCACCATTTGAATCAATCTTTTGCATTGGCGATGAGTGAAATTATAAAGCATCTTCCTTTTCGTGATGTGTGCTTGAGAGATACACGTGGATTTTACGATCTAATAGCTGCAGATCCCACTGATTCCGAGTTTGCGTCCATGCTAGAACTAAATGGTGCAGAAATGCATTTTAAAAAGATGGCCTTTGTTCCTCTTCGCGGGAGACTTTTTCTAAATTCTATCATTGATTGTAAAGTTCCCGCCCCTGTGTTTGCACAGGATGATGCCAAAAGGGTCTTCGCAGAAAACGATTCGAAGCTTCTGGATAGGCTGGTACACATTTTAGACTCCTTGCAACCTGCGAAATTCCATTGGCAATGGGTTGAGCTGAGGCTTCTTCTCAATGAGCAAGCCCTGATTGAGAAACTAGAGTCTCATGATATTTCCATTGCAGAGTCGATACGTATGATCTCCTCAAATCCCGATAAGGCAGCTGCATCTGAGAACGAAAACAATTTCATTGAAATAATACTTACAAGATTACTTGTTAGGCCTGATGCTGCTTCTCTCTTCTCAGAAATCATACATCTCTTCGGCAAATCACTCGAGGATTCTATGCTACTGCAAGTTAAATGGTTTCTTAAAGGTTCCGATGTTCTCTTTGGTAGAAAATCTATTAGGCAACGCCTCATTAATATTGCTGAGAGTAAAGGCCTATCAACGAAGGCCCAGTTTCGAAAACCCTGGGGCTGGTGTGGTCCTGATCGTAATATTGTAACAAGTAAGGGAAACAAGCGCAAGTTTGAATCCATATCTATTGAGGAAGGAGAGGTTCTGGAAAAAGGAAACGACTCAAAAAGGTCTGTGAGAGGGCCCATTCAAAGTTTTGATGCTGAGGGTTCTAACGCCTCTCAACAGTATGTTACGGAAAGGGCTCTGATTGAGTTAGTTCTCTCTTGTATTGACCAAAGCTCTGACGAATCCCGCAATATATTTGCGAGCGATTTGATCAAACAGATGAGCGATATTGAGCAACAGATAAATGCAGTCACTCGTGGGGCAAGTAAGCAGGTTGGTGCAGTCAGTTCAGGGATTGAAGGTACGGCAAGTAAAAGCAGTGGCCGGAAAGCTACGAAAGTTGGCAGTCCTGGCTTGTTGAGACGACAAACAGTAACTGCTGATATAGTGCCACCTACACCAGCTGCATTGCGGGCTTCCATGACATTGCGTTTGCACTTCCTCCTCAAATTACTACCAATCATATGGGCAGATGGGGAGCCTTCAGTTCGTAACATGAGGCATATGCTTGCTTCGGTAATACTTCGTCTCCTTGGAAGTAGGGTTGTTCACGAAGATGCTGACATGGCCTCTTTCATTACATCAAAAAAGGACGTGGATTTCAGTGTAGAATACTTATCCGATGGAAGTCTTTTTGATCGGCTATTATTAATGCTGCATGGGCTGTTAAGCAGCCATAGACCAAGCTGGCTGAAAACAAAGAAAGAATCTTCCCCTTTCGACCGTGATGTGGCAGAGAGTTTGCAGAACGATTTGGACCGTATGCACTTGCCTCATGCAGTGAGGTGGCGTATCCAAGCTGCAATGCCTGTTCTCTTCCCGACTTTCCGGTGTTCACTCTCTTGCCAGCCTCCATCTGTGCCTCCATCTGTCCTCGCTTCTCTCCTTCCCGTCGCCTCTTCCTCGTCTGGGTCGCCGCCAAACTTGCCCCTCAGGAATCAAACATTAACCGGAAAGAACAAGCCCCTGCCAGTTCAGCAGCAAGACGCTGATGTGGAAATAGACCCTTGGATGCTTTTGGAGGATGGGGCCGGATCTGGCCAATCGTTGACAAGCTCTGCTGGCATTAGTGGCAGTGACAACGGTAATTTGAGAGCAACGAGCTGGCTTAAGGGGACTGTGAGGATGAGACGAACGGATCTTACATATATTGGCTCTGTGGACGATGATAGCTAATTTTCATAAACAGATTCATTCATTAACATTAGCTTCTCAAAATGACCAACCCCCTGTAAAGTTTTTCTCCTTGGTACCCGGAGAGATTTTCAGGTAAAAAATCACAACTTGTTTTGTGTTTCTTTAATTGTTTTCAATTTTTTTCGTAATGACGATGAACAAGTTGTAGAACAATAAATTCTCGGAACGTTAGTAAAAGTGATCAGGAAAATTGTCGAAGTTCTTAGCAAGGTGATTTTTTTTCGTAACTACCAAATCCTTGAGGTACCATATCCAGAACCTGCCCTGAATGTAACCTTATTTTAATTTTTGTATACCAAATTTTGGGGGTTGTATCGTTCGTGTTCTTGTTAGCAAATCAAGTTGTCAGGTCTGGTGATGTGGAGAAGAGAAGATTGGATCAACGAGAGCGAGCCATTGAATCTTTGGGCGTGCTCGAATACAACTAACTTTTGCGTCGAGTTTTGAGGAAGGTTCGTTGTATATATAGAAGGATTAATTTAATTTGAGCTGGATAGATTATGTGAAAGCAGCTTTTATAGGTTGTTATATTGCTCATTATTGTCTTGTTTTCATATTATTGTATGCCAGTTGGCTTATTCGAATATTTTGGTAACATTCTTAGTTTTGCGCTGATTTATATGTTGTAAGAACGATCCATAGCCTTTCAATGCTAGTCGATTCGATCTCATTTC
>TRINITY_DN18332_c0_g1_i3 len=11922 path=[1:0-345 2:346-3143 3:3144-3367 4:3368-3993 5:3994-3994 6:3995-4031 7:4032-4194 8:4195-4197 11:4198-7228 12:7229-7231 13:7232-7927 14:7928-8022 15:8023-10846 17:10847-11086 18:11087-11120 19:11121-11921]
CAAAGCTTCTCCTTTTATTCCTGTCAGCGGAAGCAACAGAGGCTTCATCGTCATCATCAGCAAACGAGTCAACAAACCTTTCTCTCTCTCTATATATACATATATATATATATATATATATATATATCTTTATATATATATTCATACGATTCGTGTAATTGCCCAAACCCTAATCGATTTAAAGTTTTAGCAATCCAATTCCATTCTTCGATTCCCCTCGTTTCCGTTACATTCGTTGAATTTTATTTAATTTACCCTCGCAAAACCCTAGTTTCAGAAACCCTAGTTTTTGGGAATTGGTGCCCCAGTTTGATTCGGAATCTGCCCAGTTCTTCATTTTCGAGGTGGGTTTTGCTTCACTAGTGAATTTATTGTGTTTTAGTTTCTGTCTAGTTACTATGATTTGGAAAAAAGTTATCTTTCAGCTAAATTTTGAGTTTTTATGCAATTTTGTGTGATTATTGAATTGAGTTTTTGTTGGTTAATTAGTTGTAACTAAGTGAATGGTAGTTAGGGCATTTTCACCCGGGATACTAAGTGGATGTCTAGCCTAGATTATAGGGATTTTAGATCCGAGAAAACTCTCACAGCAGTGTCTCTAAAACTATTCAATCTCTAGAACATTGAGGTTTTGCTACAATGATACCCTTGAACTAGGGACCGCAATTCATCCCAAGTTCCATTTTAAGTTTAGGGGGCCTGGTGTGGACATTCTCTATATTGCAACCTCTATTTTAGAGCTGAGGTATAGGTGCTAAACGTTAGGGTTTGTAATAGGCAAGTTGGTCGGTGTGCCCAAACAGTTGGATTTTTGTGGTTTTTTCTTTTGGATGGTCTGATTTGTGTGGATTGATTCCATGGAAGTGGGAACAAAATCAGTGCATGCAAACTATTGTAATTTAGGTAATATGCTGCAAGATTTAGGTTTGAATTGGATATCGTAAATGAAGCGGGAATTTGTGCCGGAAAGTACATTAGATTTAGGAACCTTTTGCAACACTTATATTTCTTGCTGGCTCAAGGACTCACTTTGTGTTGGCGACCGGGTTAAACAGGTTTTGGTTTTATTATAGAACGGATTTGGGGTTTGAATCTAGAAGTCAAGAAATGTGATTTAGTAAATGGATCACATGATTCATACCAGCTTGTGAATGTTATGAGCATGATAGTTTTCGAATTTTACATGATCTAGTTTGATTCTTGTATTAGGTTTTGTTGGTCAATTTTTTTGTGGAGTGACTGATGGCAAGGGCTGAGTTTGTGTTGAGATGAGTGAATTGTGTTGATTGCTCCGATGGAACTGGGGTGTTTAGCTACAAACTGAATTATGGTAATACAGATACTTTGTTCCGAAGTTTAGCGTTCGATACCATAATTGAAGTGGGAACTTGTGATGGCTACTATTTAGTAGTATCCTCGAAATGGGAAACCCCTTTTACTCATTATATGTTGGTAACAACACGAAATATGTTTTGTGAAATTGTATGGTTTGCTCCAAAAAAGTTGACAAGTGATGTATACCGATTATGTAAACTGCAGTAACGGATAATTTGCTGCAAAATCTAGGGATTTCTATCATTATCATGATTGAAGTGGGAGTTTGTGCCGACAGTTATGTGTATATTAGAGATTAGAAAAACGTGTTTTAGGTATTTTTTATTGGCTCAAAGACTCTAGCTTTGATTAGTGACTGTTAATGATAATAGTGATAAGAATAAGGACTAGTTGTGTTATATTTGTTAATATATGAGTATTGAGCAAGTTAGAGTACCGAGCAAGATTCATAATTAACAAATACGAATTATAACACAACTAGCCCTTGTCCTTATCACTATTATCATTAATAGTGACACAATTAATCACATGTTAGTTTTCTTCGGAAAGTTAGGGGTAGAAATGTTTAGGAAGTGCAAGTTGATAGAGGGATTTCACCTGTTTGTGCAAGTAATGAGTTTGAGTTGAAAAAGGGCGATTGAGCTCATGCCGAACCCGTTAATTTTCCTTTTTTTCCCTTTTTTGTGGAAAAAGAATTGTTCATTCTTGTTTTAATTTGGCTTGAGTAGAAATCATATCCTCCTCAACCAATAATTACATAGTTTGCATTGGTTGGGTTGTATAACGGTGATGTGTGCAGCCGTTGGATTGATCTTTGACTTTGGAGTTGGTTTCCGGTTGATGTTTGGCAGTTTCTTCCCTTTTCCCTTATTTCTCTTTAGAATTGAGAACACCTGGTTATGTTTCAATATTCAATTGCAAATCCAAGTACTCTGTTGTAGCAGAACGAATGACATATAATATGTTCTTTCTCATACCAAGACCGCTTCTTCTTTACGTGCCAACATTATTCTGCAGGGATGATAAATCTCAGCATTATTGGGAGATTTATTCCCACGCATATGTTTGGAATAAAGGACAGTAGTTTGTTCACCTTGAACTTGGCCCTCGTTGACCGTCTTTGTATCTCCAACTTGGTTTTTAGCAATTAGTTGAAATTTGGAAGATTCTTTTCTCCAATCATAGTAAGATATTTAAGTTAACACTATTGCAATATTGTACAGCTGGAAAATTGAAAACCTTCCCTTACTATAATGCTGTGACTTCCTTTTGTTTTGCGTTAATTTTTTTTTAGTTTTTCTAAGTTACCATCTTTATATCTCTGAATGATGTTGGGATTTTTTATATTTCCCTTTATTACCCAACATTTGTTCCCTATCTAGCCTTATCAACATGATTTATTTTAAATGTGCGGGTTCAATTTTTAGCTGCCTTTACAAGGCATCAAAACTTGTTTATAACAAGTCTCTGTTGCCTACCTGTATATATTTTACAATTTAAGTCATTCTTTTGTTGCCCTTTTTTACTCTTATCTTGTCTCAAGGGACCTTAATAATTATTGAAATTCGCGATGCACATGATACTTGAGTAATGGTATTAGACAGGCACTGCACACACTGTGATCGTGGACAGTAGTTTGTTGATACAATTATTTGTGTAGAATTTAGTTATATATGAAACTATTAAATGTAGCAAAGCTCACGCACCATTTTGCTTGATTGTGAGACGATTTTGATATTTTGGCTAGTCAAATACCAAAAAAAACTTTAATGCTTTGTCTTAGTTTAACTTTCAGTGTTTGCGTTAGGTCATGATTTCGTTCGAAATATTTTAATGCCGTTTGACTTGCACTGCATTTGCATCCTATTATGGTGTGAAGCTGGAGCAGTATGCCGGTGATATCCAGGAGAAATGCAAAGGTATCATACTACCAGCTGCACTAGTGCAGTTAATAATAGTGGAATTGGCGGGGTGTCTGCTAGGGATCGAGTGGACCCGTCTTCATTGCCATCACACTTTTCTCTAAATCAGAGGTATATTTTCTCACAAATTGAAGAATAAAAGTTATTCCACTTAACATGTGAGCATGCCCCATGCAGGGACAACTGTTGCAATCATGTTCCCCCACCGCAATGAACAATAACACTGACAACATTTACTATAGTACTGTACCGGGTGATAGTGAGTGTGGAAAAGACATTTTTTGTCTAATTGACTTGAATGGATTATATTACCAAGTACAGAAACGGTGGAAACCTAAATCACAGCAAACTTCTAGGAAGTTAAAATATTTAATTTAATGGAAGCACTAAATTTTAAACAAATCAGCAGGGTTTTGCAATCGCTCTCGGTATATTTAGCTCCTTTGATGCTTCAGCAGTAAAAGAACACCAAAGACACAAAAAATGTATTTACGTATTAAAGGTTGATGTGGGCCAATTTGGAGCACTTATCTCTTTGACTTAGCTATAGCCGGGAAAGAGAAAAAATGATGAACATTAGAAGGGTTGCTCAAATGTTTCCTATTAGCTAGAGGTTTAGTGTATCTGATGAAATGCTTTCGTAGTGATTCTTTACTTTGTATGTATACTTCGAGCATTTATGTACTATTCTTGTCAATCTTAATGCAAAATTCGTGTTGATACATCCAAACTGTCAGTTACATCACACTTCTCAGCTAATTCCGAAATTTTCAGTCGGCAACCGCTGCCAGCAGCCTACAAGTTGCGGTGTGATAAAGAGCCTCTGAATTCACGACTTGGTCCACCAGACTTTAATCCTCAAACTCCAAATTGTCCCGAGGAAACATTGAATAAGGAATATGTGCAATCTGGGTACTGGGAGACTGTTGAAGGACTGGAGGAAGCAAGGGAGATTTCACTGTCTCAGGTTCATACCTTCAGTAAACCTGTAATCTTAAAGTGCAAAGAGGCCATTAGAAAGTGCCACAGGGCCATAAATGAATCTCGTGCTCAAAAGCGGAAGGCAGGACAAGTTTATGGTGTGCCTCTTTCTGGTCAGTTATTGACTAAACCCGGCGTCTTCCCTGAACAAAGGCCGTGTGGAGAAGACTTCCGCAGGAAGTGGATTGAGGGTTTATCACAACCGCATAAGCGGCTGCGTTCTTTGGCCGATCATGTCCCTCATGGTTATAGGAAGAGGACACTTTTTGAAGTTCTCATCAAGAATAACGTTCCGCTGTTGAGAGCAACTTGGTTTATCAAAATAACTTATCTGAACCAGGTTAGGCCTGTCTCTGTTAGTACATCGTCTAGTGTGCCAGACAAGAATCAGGTTTCTCGCACCGAGCAATGGACAAAAGATGTTATCGATTACTTGCAATCTCTGCTGGATGAGTTTGTCTCTAGGCATGGTATTCATTCAAATACACACACTAGAGATAGGTCACTGCAGATGACTTACAATTTGTTGCAACACAAGAATGACTCAACATCAGCGCTACCTGAGGGTGAGGAGCCTTCTTTACATTTTAAATGGTGGTATCTGGTGCGGATTATACGATGGCACCAAATAGAAGGGTTGCTTCACCCTTCGCCCATCATTGATTGGGTTCTCAGTCAACTGCAGGGGAAGGATTTGTTTGGGACTTTACAGTTGCTGTTGCCCATCCTGTATGCTGTCATGGAAACTGTCGTCTTGTCTCAGACCTATGTAAGGGCTATCGTTGGGTTAGCTGTCCGTTTCATTCAGGAACCTTCTCCGGGTGGTTCTGATCTTGTAGATAATTCTCGGAGGGCATACATTACATCTGCTCTGGTTGAGATGCTTAGATACATGATACAGGTTGTCCCTGATACTTTTGTTGCTTTGGATTGCTTTCCTTTGCCATCATGTGTAATATCTTATGTGGTGAATTATGGAAACGTTTTATCAAAAGATGGCACTGTAAAGACAAACGCTGGTTCTGAAGAAGTTGGTTGCCTTCTGAAGGATAAGGGGCCACAAGCACAGTGCCAGTCCTTGTCTGTTAACCGCGTTGTTTCGTCAATTCGGCGACGCGCGAATCGTCTAGCTTTAGTGACAAGGCCTGGCTTTGCAAGTCACAATGTGGCAAAAGCTCTACAAGAGTTAGACAAGGCACTTGTACATGGAGATGGCAGAATTGCGTACAATTTTCTCTTTGATGATCTTTGTAATGGAGCTATTGATGACCATTGGATGGAAGGGGTCAGCCCATGTCTGAGATCATCATTGAAGTGGATTGGAAAAGTGCGCTCATCGTTTGTTTGCTCTGTATTTTTTCTTTGTGAATGGGCAACTTGCGATTTCCGTGATTTTCGTACTGCTCCACCTCATGGCATGAAGTTTACTGGCAGAAAAGATTTTTCTCAAGTGTACCTTGCAGTTCAGATTTTAAAGCTCAAGATAGATGACTGGCAAAGAACCAGGCAATGGAAGAATGGTAGAGGTCCTAGTCAGTTGAATAATGCTTTGGTCACTACTGTTACTGAAAGTAAAAGTAATTCCAGTCTATGGGTTAGAAGAAAAGAAAGATCAAATCCCATTGAAAGCCCTGGTCCTTTACATGATATTATAGCGTGCTGGATTGATCAGCATGAAGTCCATAATGGGGACGGTTTTAAGCGGCTTCAATTTCTCATCGTTGAACTTATTCGTGCTCACATTTTCTGTCCTCAGGCTTACGTGAGACAGCTTATTGTAAGTGGAACTATGGATGGTAGCGGACCTATGGTGGACATAAATAGAAAGAGGCGGCACTACAACATCTTGAAGCATTTGCCTGGGCCTCACGTTAATGATCTATTGAAGGAGGCTCAAGCTACTGAAGTTCTATTGTTGAGTGAGGCCATGAATGTCTATTCAAATGAACGGCATCTACTGCTTCAGAGGCTTGGTAATCGTCGCCATTCAAAAGGAGCAAATAGTTCTTCTTCAGAGGCTAATTCGTTGTTCGTGTCTGGTAAAAGTCTCAAAAGAGTTGGTGAAGTTGAAGAGTTGAAGGATGCTATTTCAGTATTATTGCAGTTTCCAAGTTCATCTGCTGCAACAAGTGATACATCTGGTGAAAACGTGTCCCACAGGGCTGTCAAGAAGATTGTTGGACCAACAAGCGACAAACTGTACCTTGGAGAAGGCACACCAGGGTGTGAAGAGTGTAGGAAGGCAAAAAGACCAAAGTTAAGCGAGGAGAGAAACTCATACCTTCAAGAATATTCAATGAACCCATCAGATGAAGAAGACACCTGGTGGATGAGGAAGGGAATGAAACCCCTCGATGTTTTGAAGACTGATCCTCCAGTTATTAAGCCAGTCAAGCAAGCTTCTAGGGGTAGGCAAAAAGTTGTCCGCAAGACTCAAAGTCTTGCTCAGTTAGCAGCTGTTAGAATAGAAGGTAGCCAGGGAGCTTCCACTAGCCATGTTTGTGATAGTAGGGTAAGCTGCCCTCATCACAAATCTGGTTTGGAAGGAGAGGTTCCTAAATCGAAAGACGGGATTAGGACACTTCATTCTGGAGATATAGTACTGATTGGGAAAAAAATAAAGCAGCTACGGTTTGTGGAGAAGAGGATTGTGGCAGTTTGGTTGGTCAATTCAGCCAAGCAACTTATTGAAGAGAATGAAAAGGGTGCTAACAAAGTTGGTCAGTATGGTAGGATTTCTTTTCCTTCCGATGATAAGAGCTCTGTACGATGGAAGTTTGGTGAAGATGAGTTGTCAGCAATACTCTATCTTGTCGATATTTCAGATGATTTGGCTTCAGCTGCTACATTTCTTCTCTGGTTGTTGCCCAAGGTTCTCACTAGTTTTAGTTCCACAGTTCATGGTGGGAGAAATGTCCTCATGCTGCCAAGAAATGTGGGAAGCCATGTGTGTCAAGTAGGGGAAGCATTTCTTTTGTCATCCATTCGGAGGTAGGCTGTCATTTTTGTTTCTCTTGATAGTTTTCTACCGTTTCTGGTCACTGAATTTTCTTGGTTCTATTGCTCCCTCCTCCTCCTCCTTTCCTCCTTCCTTCTCTTGCAATTATGAATTTGTAATTGGTTTTTTAATTTAATACGAGTAATATTTATTTTTATCTTGTTGTTAGAACATTTTTCTATTAAATTTATATATGCTAACTTGCCTGTTGTGTTACCCAATGAAAGGGTTACCAATCTAATTGAATATGGTGCATTCTAGGTCTCTTATCTATTGTTCATTCCTCGTGTCTTGAGATATTTATTTCTTATTTTAGAAGTTTGTGGAATGACGGAATCAGAAACGGAATAAGCGGCCAAACATCTTCTATTTGGTTGGTTTTGATTATTTTTTTGTTTCGATCCTATGAACCATTCTATTTTTTTTTGTAGGAAACAGTAGACTATACTTTTCAAGTGTATTTGTCTTGATTTCCATTTCCCTTTGACCAATCAAAATTTGGAAATGTAAATAAAGTTTCATTGTTCCTATTCTCTTTGCCGCTAGAAAAATGGAGATGGGGTCCCAAATTCTCTACAGTCTAGCTTCATTTTCTTGTGCTTGCATATCGTTAAGCTTTCAATTTTTAAGGAATGCCTTCAGTTACTTATTCTGTGGCGTCTGCATTTTATTTATGTTTGACTTCATCTCAGAATTGAATACACAAATATTTTAGCTCGTGGAGAGTACCTGAGGATGGACTTGGAATTTTAGCTCTTACGATTTTGATGTGGGTTTGATTCAGGTATGAGTATATTCTTGTTGCAAATGATCTACTTCCTGAAACTTTGTCAGCGATGATGCATCGTGTGGCCACTTTTGTGGCCTCTAGTGGAAGAGTTTCAGGCTCAGCAACCCTAGTTTATGCAAGATATCTGTTAAGGAAATACAATGGTTTACCCAGTGTAGTTGAATGGGAGAAGAACTTCAAGGCAACATGTGACAGACGACTCATTCCTGAACTTCAATCTGGAAGATTATTAGATGGAGAGATGGGGTTTCCACTTGGAGTTCCTGCAGGAGTGGACGATATTGATGATTTCTTACGCCAAAAAATCAGCGGTGTCCGAGTATCTAGAGTAGGTATGAGCATGAGAGAAGTAGTGCAAAGACACGTTGACGAAGCTTTCCAGTATTTTTGTGGGAAGGAGAGAAAAGTACTTCCACCTAATACCATGAAAAGCCCTTCCCTCGAGAAAGGGGATGACGGGTATCAATTTGCGCAACAAATAGTGATAAGCATAATGGACTGCATGAGGCAAACTGGTGGTGCTGCTCAAGAAGGGGACCCCTCTTTGGTATCTTATGCCGTTTCTGCAATTGTTGGTAGCATCAGTCAAGTTCTCGCGAAATTGCCTGATTTAACGGCTAGTGGTAATCATGCTAATGTTTCACCTACTATGGGTTCATTGACTCTTGCTCAAAAGATATTGAGTTTTCATGTTACTTGCCTGTCCCTCCTTAAGGAAGCACTTGGAGATCGCCAGAGTCGCGTTTTTGAAATAGCCCTTGCAGTGGAAACTTCTTTAGCCCTCTCTCAGGCTTTGGCACCAGGAAAGACTAATGAAATGTTGAACAGCTCAATCAAAACGGTTTCGGGTAAGGTTTTAAAAACTACAGCTGCTGTTTCTTCCCTTGTTGTTGCAGCTATTCTTCATGGTGTTGCTACCCTCGAGAGAATGGTAACACTTTTCAGATTAAAGGAAGGCTTGGATGTGATTCAGTTTGCTAGGAGTACAAGATCTAATTCTAATGGAAATTTTCGTTCTTCTGGGGTTCTTAAGGCCGATGAGGTGGTTGAGGTCTCTCTTCATTGGTTTAGAGTTCTTGTTGGGAACTGCAGAACAGTATGCGATGGACTAATAGTAGAGCTTCTGGGTGAAGCATCTGTCGTAGCACTATCCAGAATGCAAAGGGCTCTCCCTCTCAGCTTGGTTCTTCCACCTGCTTATTCCATATTTGCTTTTGTGATGTGGAGGCCATTCCTCTTTAACCCTAATATCGTAAACCGTGAAAGCATCCACCATTTGAATCAATCTTTTGCATTGGCGATGAGTGAAATTATAAAGCATCTTCCTTTTCGTGATGTGTGCTTGAGAGATACACGTGGATTTTACGATCTAATAGCTGCAGATCCCACTGATTCCGAGTTTGCGTCCATGCTAGAACTAAATGGTGCAGAAATGCATTTTAAAAAGATGGCCTTTGTTCCTCTTCGCGGGAGACTTTTTCTAAATTCTATCATTGATTGTAAAGTTCCCGCCCCTGTGTTTGCACAGGATGATGCCAAAAGGGTCTTCGCAGAAAACGATTCGAAGCTTCTGGATAGGCTGGTACACATTTTAGACTCCTTGCAACCTGCGAAATTCCATTGGCAATGGGTTGAGCTGAGGCTTCTTCTCAATGAGCAAGCCCTGATTGAGAAACTAGAGTCTCATGATATTTCCATTGCAGAGTCGATACGTATGATCTCCTCAAATCCCGATAAGGCAGCTGCATCTGAGAACGAAAACAATTTCATTGAAATAATACTTACAAGATTACTTGTTAGGCCTGATGCTGCTTCTCTCTTCTCAGAAATCATACATCTCTTCGGCAAATCACTCGAGGATTCTATGCTACTGCAAGTTAAATGGTTTCTTAAAGGTTCCGATGTTCTCTTTGGTAGAAAATCTATTAGGCAACGCCTCATTAATATTGCTGAGAGTAAAGGCCTATCAACGAAGGCCCAGTTTCGAAAACCCTGGGGCTGGTGTGGTCCTGATCGTAATATTGTAACAAGTAAGGGAAACAAGCGCAAGTTTGAATCCATATCTATTGAGGAAGGAGAGGTTCTGGAAAAAGGAAACGACTCAAAAAGGTCTGTGAGAGGGCCCATTCAAAGTTTTGATGCTGAGGGTTCTAACGCCTCTCAACAGTATGTTACGGAAAGGGCTCTGATTGAGTTAGTTCTCTCTTGTATTGACCAAAGCTCTGACGAATCCCGCAATATATTTGCGAGCGATTTGATCAAACAGATGAGCGATATTGAGCAACAGATAAATGCAGTCACTCGTGGGGCAAGTAAGCAGGTTGGTGCAGTCAGTTCAGGGATTGAAGGTACGGCAAGTAAAAGCAGTGGCCGGAAAGCTACGAAAGTTGGCAGTCCTGGCTTGTTGAGACGACAAACAGTAACTGCTGATATAGTGCCACCTACACCAGCTGCATTGCGGGCTTCCATGACATTGCGTTTGCACTTCCTCCTCAAATTACTACCAATCATATGGGCAGATGGGGAGCCTTCAGTTCGTAACATGAGGCATATGCTTGCTTCGGTAATACTTCGTCTCCTTGGAAGTAGGGTTGTTCACGAAGATGCTGACATGGCCTCTTTCATTACATCAAAAAAGGACGTGGATTTCAGTGTAGAATACTTATCCGATGGAAGTCTTTTTGATCGGCTATTATTAATGCTGCATGGGCTGTTAAGCAGCCATAGACCAAGCTGGCTGAAAACAAAGAAAGAATCTTCCCCTTTCGACCGTGATGTGGCAGAGAGTTTGCAGAACGATTTGGACCGTATGCACTTGCCTGATGCAGTGAGGTGGCGTATCCAAGCTGCGATGCCCATTCTTTTCCCATCTTTTCGGCGGTCAATCTCTTGCCAGCCACCATCTGTCCCTCCATCTGCCCTCTCTTATCTCCTACCGATCATCCCCTCCTCGTCTGGGTCACCGCCAGGAAATTCCAACTTGCCCCTCAGGAACCAAGCGACAGGGAAGAACAAGGCCCTGCCAGCTCAGCAGCAAGATGCTGACATGGAAATAGACCCATGGATGCTTTTGGAGGATGGGGCCGGATCTGGCCTATCTCTGACAAGCAGCGCTGGGAATAGCGGCGGTGACAACAATAATTTCAAAGCTTCAAGCTGGCTCAAGGGGGCTGCGAGGATGAGACGTACGGATCTCACTTATATTGGCTCTATAGACGATGGTAGTTGATTTTCAAAAAAAGTTTTCATTCTTTAACATTCGCTTATCAAATGACACCCCCCTCCCTCTCCCCTCTTAAGGTTTTCTCCATGGTACCCGAAGAGATTTTCAGGTGAGAATTTATAACTTGCTCCGAGTTCTAATTTTTTTTTTCCTGGTGACTTTTACTAATTTTTTTTTTTTCCGTTCGAGCGATGAACAAATTTTAGAACAATAAAAAGTCAGAATGTTTGTAAAATCAAGAAGCATGTAGAAGTTACTAGGAAGCCGAATTTTCCTAACTGGAGGTACCACGGAAATAGCCTGCCTGAAAATAAACTGTTTGTGTTTTTGTCTTCCGTGACTGGGGGTTGTGTTGTTCGTATTCTTGTTGGCAAATCGAGCTGTTGAGGTTTGGTGATCGGGATGAGAAGCCAGGGGTGAGGGGGAATGACACAGAATCTCTGGCCCTGCTCGGAAAGTTTGTTGTACATATAGGACAAAGTTAGTCTGAACTGGGTAGATTATGCGAAAAATGAGCAGATTTAGGTTGTTATATTGCTCGTTAATGTCTCATTGTTATATCATTGTATGCTGATTGGGCGTATTTGAATATTTTGGTGAAATTCTTAGCTTTTTGGGCTGATTTATATGTTTGTAATGAAGGACCTCTAGCGTCTCTCTCATTTTGCAAAAG
>TRINITY_DN18332_c0_g1_i6 len=8173 path=[0:0-423 8:424-426 11:427-3457 12:3458-3460 13:3461-4156 14:4157-4251 15:4252-7075 16:7076-7309 18:7310-7343 20:7344-8172]
ATTTTTAGATCATTTCTCAGAAAACGGTAAACTATGAATAGTTTAAATAACATAGAAAAACATCATGAAGAATAAATCAAAACTGTAAATCTTTAAAAGCCAAATAATTTATAAATGTAAAATCTTATGGCTTTGATCTATGCTTAAGCTTGTGCTTGCCGGCTAGGTATTCTTCAATATCTTGGTTGAAAACAATTGAGGTACCAGTCCGCTTTTATTTCTCTTGGGCCCCCTTCAGAACGGAAACCTTTTCCCCCATTAAGATCAGAACAAAACAATTTTTTTTTAATAGTTGCAAATCTTCACCTGTGCAGTATTGCCATCCTTTGTAAGATTGCTGTTGCTACCGTTGGTGGCCAATTGAATGACATGCAAATGTACCTTCGCATGAAAATGTAACCATTGTTCTCTTCTTGTGTTTCACAGGAAGCAAGGGAGATTTCACTGTCTCAGGTTCATACCTTCAGTAAACCTGTAATCTTAAAGTGCAAAGAGGCCATTAGAAAGTGCCACAGGGCCATAAATGAATCTCGTGCTCAAAAGCGGAAGGCAGGACAAGTTTATGGTGTGCCTCTTTCTGGTCAGTTATTGACTAAACCCGGCGTCTTCCCTGAACAAAGGCCGTGTGGAGAAGACTTCCGCAGGAAGTGGATTGAGGGTTTATCACAACCGCATAAGCGGCTGCGTTCTTTGGCCGATCATGTCCCTCATGGTTATAGGAAGAGGACACTTTTTGAAGTTCTCATCAAGAATAACGTTCCGCTGTTGAGAGCAACTTGGTTTATCAAAATAACTTATCTGAACCAGGTTAGGCCTGTCTCTGTTAGTACATCGTCTAGTGTGCCAGACAAGAATCAGGTTTCTCGCACCGAGCAATGGACAAAAGATGTTATCGATTACTTGCAATCTCTGCTGGATGAGTTTGTCTCTAGGCATGGTATTCATTCAAATACACACACTAGAGATAGGTCACTGCAGATGACTTACAATTTGTTGCAACACAAGAATGACTCAACATCAGCGCTACCTGAGGGTGAGGAGCCTTCTTTACATTTTAAATGGTGGTATCTGGTGCGGATTATACGATGGCACCAAATAGAAGGGTTGCTTCACCCTTCGCCCATCATTGATTGGGTTCTCAGTCAACTGCAGGGGAAGGATTTGTTTGGGACTTTACAGTTGCTGTTGCCCATCCTGTATGCTGTCATGGAAACTGTCGTCTTGTCTCAGACCTATGTAAGGGCTATCGTTGGGTTAGCTGTCCGTTTCATTCAGGAACCTTCTCCGGGTGGTTCTGATCTTGTAGATAATTCTCGGAGGGCATACATTACATCTGCTCTGGTTGAGATGCTTAGATACATGATACAGGTTGTCCCTGATACTTTTGTTGCTTTGGATTGCTTTCCTTTGCCATCATGTGTAATATCTTATGTGGTGAATTATGGAAACGTTTTATCAAAAGATGGCACTGTAAAGACAAACGCTGGTTCTGAAGAAGTTGGTTGCCTTCTGAAGGATAAGGGGCCACAAGCACAGTGCCAGTCCTTGTCTGTTAACCGCGTTGTTTCGTCAATTCGGCGACGCGCGAATCGTCTAGCTTTAGTGACAAGGCCTGGCTTTGCAAGTCACAATGTGGCAAAAGCTCTACAAGAGTTAGACAAGGCACTTGTACATGGAGATGGCAGAATTGCGTACAATTTTCTCTTTGATGATCTTTGTAATGGAGCTATTGATGACCATTGGATGGAAGGGGTCAGCCCATGTCTGAGATCATCATTGAAGTGGATTGGAAAAGTGCGCTCATCGTTTGTTTGCTCTGTATTTTTTCTTTGTGAATGGGCAACTTGCGATTTCCGTGATTTTCGTACTGCTCCACCTCATGGCATGAAGTTTACTGGCAGAAAAGATTTTTCTCAAGTGTACCTTGCAGTTCAGATTTTAAAGCTCAAGATAGATGACTGGCAAAGAACCAGGCAATGGAAGAATGGTAGAGGTCCTAGTCAGTTGAATAATGCTTTGGTCACTACTGTTACTGAAAGTAAAAGTAATTCCAGTCTATGGGTTAGAAGAAAAGAAAGATCAAATCCCATTGAAAGCCCTGGTCCTTTACATGATATTATAGCGTGCTGGATTGATCAGCATGAAGTCCATAATGGGGACGGTTTTAAGCGGCTTCAATTTCTCATCGTTGAACTTATTCGTGCTCACATTTTCTGTCCTCAGGCTTACGTGAGACAGCTTATTGTAAGTGGAACTATGGATGGTAGCGGACCTATGGTGGACATAAATAGAAAGAGGCGGCACTACAACATCTTGAAGCATTTGCCTGGGCCTCACGTTAATGATCTATTGAAGGAGGCTCAAGCTACTGAAGTTCTATTGTTGAGTGAGGCCATGAATGTCTATTCAAATGAACGGCATCTACTGCTTCAGAGGCTTGGTAATCGTCGCCATTCAAAAGGAGCAAATAGTTCTTCTTCAGAGGCTAATTCGTTGTTCGTGTCTGGTAAAAGTCTCAAAAGAGTTGGTGAAGTTGAAGAGTTGAAGGATGCTATTTCAGTATTATTGCAGTTTCCAAGTTCATCTGCTGCAACAAGTGATACATCTGGTGAAAACGTGTCCCACAGGGCTGTCAAGAAGATTGTTGGACCAACAAGCGACAAACTGTACCTTGGAGAAGGCACACCAGGGTGTGAAGAGTGTAGGAAGGCAAAAAGACCAAAGTTAAGCGAGGAGAGAAACTCATACCTTCAAGAATATTCAATGAACCCATCAGATGAAGAAGACACCTGGTGGATGAGGAAGGGAATGAAACCCCTCGATGTTTTGAAGACTGATCCTCCAGTTATTAAGCCAGTCAAGCAAGCTTCTAGGGGTAGGCAAAAAGTTGTCCGCAAGACTCAAAGTCTTGCTCAGTTAGCAGCTGTTAGAATAGAAGGTAGCCAGGGAGCTTCCACTAGCCATGTTTGTGATAGTAGGGTAAGCTGCCCTCATCACAAATCTGGTTTGGAAGGAGAGGTTCCTAAATCGAAAGACGGGATTAGGACACTTCATTCTGGAGATATAGTACTGATTGGGAAAAAAATAAAGCAGCTACGGTTTGTGGAGAAGAGGATTGTGGCAGTTTGGTTGGTCAATTCAGCCAAGCAACTTATTGAAGAGAATGAAAAGGGTGCTAACAAAGTTGGTCAGTATGGTAGGATTTCTTTTCCTTCCGATGATAAGAGCTCTGTACGATGGAAGTTTGGTGAAGATGAGTTGTCAGCAATACTCTATCTTGTCGATATTTCAGATGATTTGGCTTCAGCTGCTACATTTCTTCTCTGGTTGTTGCCCAAGGTTCTCACTAGTTTTAGTTCCACAGTTCATGGTGGGAGAAATGTCCTCATGCTGCCAAGAAATGTGGGAAGCCATGTGTGTCAAGTAGGGGAAGCATTTCTTTTGTCATCCATTCGGAGGTAGGCTGTCATTTTTGTTTCTCTTGATAGTTTTCTACCGTTTCTGGTCACTGAATTTTCTTGGTTCTATTGCTCCCTCCTCCTCCTCCTTTCCTCCTTCCTTCTCTTGCAATTATGAATTTGTAATTGGTTTTTTAATTTAATACGAGTAATATTTATTTTTATCTTGTTGTTAGAACATTTTTCTATTAAATTTATATATGCTAACTTGCCTGTTGTGTTACCCAATGAAAGGGTTACCAATCTAATTGAATATGGTGCATTCTAGGTCTCTTATCTATTGTTCATTCCTCGTGTCTTGAGATATTTATTTCTTATTTTAGAAGTTTGTGGAATGACGGAATCAGAAACGGAATAAGCGGCCAAACATCTTCTATTTGGTTGGTTTTGATTATTTTTTTGTTTCGATCCTATGAACCATTCTATTTTTTTTTGTAGGAAACAGTAGACTATACTTTTCAAGTGTATTTGTCTTGATTTCCATTTCCCTTTGACCAATCAAAATTTGGAAATGTAAATAAAGTTTCATTGTTCCTATTCTCTTTGCCGCTAGAAAAATGGAGATGGGGTCCCAAATTCTCTACAGTCTAGCTTCATTTTCTTGTGCTTGCATATCGTTAAGCTTTCAATTTTTAAGGAATGCCTTCAGTTACTTATTCTGTGGCGTCTGCATTTTATTTATGTTTGACTTCATCTCAGAATTGAATACACAAATATTTTAGCTCGTGGAGAGTACCTGAGGATGGACTTGGAATTTTAGCTCTTACGATTTTGATGTGGGTTTGATTCAGGTATGAGTATATTCTTGTTGCAAATGATCTACTTCCTGAAACTTTGTCAGCGATGATGCATCGTGTGGCCACTTTTGTGGCCTCTAGTGGAAGAGTTTCAGGCTCAGCAACCCTAGTTTATGCAAGATATCTGTTAAGGAAATACAATGGTTTACCCAGTGTAGTTGAATGGGAGAAGAACTTCAAGGCAACATGTGACAGACGACTCATTCCTGAACTTCAATCTGGAAGATTATTAGATGGAGAGATGGGGTTTCCACTTGGAGTTCCTGCAGGAGTGGACGATATTGATGATTTCTTACGCCAAAAAATCAGCGGTGTCCGAGTATCTAGAGTAGGTATGAGCATGAGAGAAGTAGTGCAAAGACACGTTGACGAAGCTTTCCAGTATTTTTGTGGGAAGGAGAGAAAAGTACTTCCACCTAATACCATGAAAAGCCCTTCCCTCGAGAAAGGGGATGACGGGTATCAATTTGCGCAACAAATAGTGATAAGCATAATGGACTGCATGAGGCAAACTGGTGGTGCTGCTCAAGAAGGGGACCCCTCTTTGGTATCTTATGCCGTTTCTGCAATTGTTGGTAGCATCAGTCAAGTTCTCGCGAAATTGCCTGATTTAACGGCTAGTGGTAATCATGCTAATGTTTCACCTACTATGGGTTCATTGACTCTTGCTCAAAAGATATTGAGTTTTCATGTTACTTGCCTGTCCCTCCTTAAGGAAGCACTTGGAGATCGCCAGAGTCGCGTTTTTGAAATAGCCCTTGCAGTGGAAACTTCTTTAGCCCTCTCTCAGGCTTTGGCACCAGGAAAGACTAATGAAATGTTGAACAGCTCAATCAAAACGGTTTCGGGTAAGGTTTTAAAAACTACAGCTGCTGTTTCTTCCCTTGTTGTTGCAGCTATTCTTCATGGTGTTGCTACCCTCGAGAGAATGGTAACACTTTTCAGATTAAAGGAAGGCTTGGATGTGATTCAGTTTGCTAGGAGTACAAGATCTAATTCTAATGGAAATTTTCGTTCTTCTGGGGTTCTTAAGGCCGATGAGGTGGTTGAGGTCTCTCTTCATTGGTTTAGAGTTCTTGTTGGGAACTGCAGAACAGTATGCGATGGACTAATAGTAGAGCTTCTGGGTGAAGCATCTGTCGTAGCACTATCCAGAATGCAAAGGGCTCTCCCTCTCAGCTTGGTTCTTCCACCTGCTTATTCCATATTTGCTTTTGTGATGTGGAGGCCATTCCTCTTTAACCCTAATATCGTAAACCGTGAAAGCATCCACCATTTGAATCAATCTTTTGCATTGGCGATGAGTGAAATTATAAAGCATCTTCCTTTTCGTGATGTGTGCTTGAGAGATACACGTGGATTTTACGATCTAATAGCTGCAGATCCCACTGATTCCGAGTTTGCGTCCATGCTAGAACTAAATGGTGCAGAAATGCATTTTAAAAAGATGGCCTTTGTTCCTCTTCGCGGGAGACTTTTTCTAAATTCTATCATTGATTGTAAAGTTCCCGCCCCTGTGTTTGCACAGGATGATGCCAAAAGGGTCTTCGCAGAAAACGATTCGAAGCTTCTGGATAGGCTGGTACACATTTTAGACTCCTTGCAACCTGCGAAATTCCATTGGCAATGGGTTGAGCTGAGGCTTCTTCTCAATGAGCAAGCCCTGATTGAGAAACTAGAGTCTCATGATATTTCCATTGCAGAGTCGATACGTATGATCTCCTCAAATCCCGATAAGGCAGCTGCATCTGAGAACGAAAACAATTTCATTGAAATAATACTTACAAGATTACTTGTTAGGCCTGATGCTGCTTCTCTCTTCTCAGAAATCATACATCTCTTCGGCAAATCACTCGAGGATTCTATGCTACTGCAAGTTAAATGGTTTCTTAAAGGTTCCGATGTTCTCTTTGGTAGAAAATCTATTAGGCAACGCCTCATTAATATTGCTGAGAGTAAAGGCCTATCAACGAAGGCCCAGTTTCGAAAACCCTGGGGCTGGTGTGGTCCTGATCGTAATATTGTAACAAGTAAGGGAAACAAGCGCAAGTTTGAATCCATATCTATTGAGGAAGGAGAGGTTCTGGAAAAAGGAAACGACTCAAAAAGGTCTGTGAGAGGGCCCATTCAAAGTTTTGATGCTGAGGGTTCTAACGCCTCTCAACAGTATGTTACGGAAAGGGCTCTGATTGAGTTAGTTCTCTCTTGTATTGACCAAAGCTCTGACGAATCCCGCAATATATTTGCGAGCGATTTGATCAAACAGATGAGCGATATTGAGCAACAGATAAATGCAGTCACTCGTGGGGCAAGTAAGCAGGTTGGTGCAGTCAGTTCAGGGATTGAAGGTACGGCAAGTAAAAGCAGTGGCCGGAAAGCTACGAAAGTTGGCAGTCCTGGCTTGTTGAGACGACAAACAGTAACTGCTGATATAGTGCCACCTACACCAGCTGCATTGCGGGCTTCCATGACATTGCGTTTGCACTTCCTCCTCAAATTACTACCAATCATATGGGCAGATGGGGAGCCTTCAGTTCGTAACATGAGGCATATGCTTGCTTCGGTAATACTTCGTCTCCTTGGAAGTAGGGTTGTTCACGAAGATGCTGACATGGCCTCTTTCATTACATCAAAAAAGGACGTGGATTTCAGTGTAGAATACTTATCCGATGGAAGTCTTTTTGATCGGCTATTATTAATGCTGCATGGGCTGTTAAGCAGCCATAGACCAAGCTGGCTGAAAACAAAGAAAGAATCTTCCCCTTTCGACCGTGATGTGGCAGAGAGTTTGCAGAACGATTTGGACCGTATGCACTTGCCTCATGCAGTGAGGTGGCGTATCCAAGCTGCAATGCCTGTTCTCTTCCCGACTTTCCGGTGTTCACTCTCTTGCCAGCCTCCATCTGTGCCTCCATCTGTCCTCGCTTCTCTCCTTCCCGTCGCCTCTTCCTCGTCTGGGTCGCCGCCAAACTTGCCCCTCAGGAATCAAACATTAACCGGAAAGAACAAGCCCCTGCCAGTTCAGCAGCAAGACGCTGATGTGGAAATAGACCCTTGGATGCTTTTGGAGGATGGGGCCGGATCTGGCCAATCGTTGACAAGCTCTGCTGGCATTAGTGGCAGTGACAACGGTAATTTGAGAGCAACGAGCTGGCTTAAGGGGACTGTGAGGATGAGACGAACGGATCTTACATATATTGGCTCTGTGGACGATGATAGCTAATTTTCATAAACAGATTCATTCATTAACATTAGCTTCTCAAAATGACCAACCCCCTGTAAAGTTTTTCTCCTTGGTACCCGGAGAGATTTTCAGGTAAAAAATCACAACTTGTTTTGTGTTTCTTTAATTGTTTTCAATTTTTTTCGTAATGACGATGAACAAGTTGTAGAACAATAAATTCTCGGAACGTTAGTAAAAGTGATCAGGAAAATTGTCGAAGTTCTTAGCAAGGTGATTTTTTTTCGTAACTACCAAATCCTTGAGGTACCATATCCAGAACCTGCCCTGAATGTAACCTTATTTTAATTTTTGTATACCAAATTTTGGGGGTTGTATCGTTCGTGTTCTTGTTAGCAAATCAAGTTGTCAGGTCTGGTGATGTGGAGAAGAGAAGATTGGATCAACGAGAGCGAGCCATTGAATCTTTGGGCGTGCTCGAATACAACTAACTTTTGCGTCGAGTTTTGAGGAAGGTTCGTTGTATATATAGAAGGATTAATTTAATTTGAGCTGGATAGATTATGTGAAAGCAGCTTTTATAGGTTGTTATATTGCTCATTATTGTCTTGTTTTCATATTATTGTATGCCAGTTGGCTTATTCGAATATTTTGGTAACATTCTTAGTTTTGCGCTGATTTATATGTTGTAAGAACGATCCATAGCCTTTCAATGCTAGTCGATTCGATCTCATTTC
>TRINITY_DN18332_c0_g1_i1 len=7382 path=[0:0-423 8:424-426 11:427-3457 12:3458-3460 15:3461-6284 16:6285-6518 18:6519-6552 20:6553-7381]
ATTTTTAGATCATTTCTCAGAAAACGGTAAACTATGAATAGTTTAAATAACATAGAAAAACATCATGAAGAATAAATCAAAACTGTAAATCTTTAAAAGCCAAATAATTTATAAATGTAAAATCTTATGGCTTTGATCTATGCTTAAGCTTGTGCTTGCCGGCTAGGTATTCTTCAATATCTTGGTTGAAAACAATTGAGGTACCAGTCCGCTTTTATTTCTCTTGGGCCCCCTTCAGAACGGAAACCTTTTCCCCCATTAAGATCAGAACAAAACAATTTTTTTTTAATAGTTGCAAATCTTCACCTGTGCAGTATTGCCATCCTTTGTAAGATTGCTGTTGCTACCGTTGGTGGCCAATTGAATGACATGCAAATGTACCTTCGCATGAAAATGTAACCATTGTTCTCTTCTTGTGTTTCACAGGAAGCAAGGGAGATTTCACTGTCTCAGGTTCATACCTTCAGTAAACCTGTAATCTTAAAGTGCAAAGAGGCCATTAGAAAGTGCCACAGGGCCATAAATGAATCTCGTGCTCAAAAGCGGAAGGCAGGACAAGTTTATGGTGTGCCTCTTTCTGGTCAGTTATTGACTAAACCCGGCGTCTTCCCTGAACAAAGGCCGTGTGGAGAAGACTTCCGCAGGAAGTGGATTGAGGGTTTATCACAACCGCATAAGCGGCTGCGTTCTTTGGCCGATCATGTCCCTCATGGTTATAGGAAGAGGACACTTTTTGAAGTTCTCATCAAGAATAACGTTCCGCTGTTGAGAGCAACTTGGTTTATCAAAATAACTTATCTGAACCAGGTTAGGCCTGTCTCTGTTAGTACATCGTCTAGTGTGCCAGACAAGAATCAGGTTTCTCGCACCGAGCAATGGACAAAAGATGTTATCGATTACTTGCAATCTCTGCTGGATGAGTTTGTCTCTAGGCATGGTATTCATTCAAATACACACACTAGAGATAGGTCACTGCAGATGACTTACAATTTGTTGCAACACAAGAATGACTCAACATCAGCGCTACCTGAGGGTGAGGAGCCTTCTTTACATTTTAAATGGTGGTATCTGGTGCGGATTATACGATGGCACCAAATAGAAGGGTTGCTTCACCCTTCGCCCATCATTGATTGGGTTCTCAGTCAACTGCAGGGGAAGGATTTGTTTGGGACTTTACAGTTGCTGTTGCCCATCCTGTATGCTGTCATGGAAACTGTCGTCTTGTCTCAGACCTATGTAAGGGCTATCGTTGGGTTAGCTGTCCGTTTCATTCAGGAACCTTCTCCGGGTGGTTCTGATCTTGTAGATAATTCTCGGAGGGCATACATTACATCTGCTCTGGTTGAGATGCTTAGATACATGATACAGGTTGTCCCTGATACTTTTGTTGCTTTGGATTGCTTTCCTTTGCCATCATGTGTAATATCTTATGTGGTGAATTATGGAAACGTTTTATCAAAAGATGGCACTGTAAAGACAAACGCTGGTTCTGAAGAAGTTGGTTGCCTTCTGAAGGATAAGGGGCCACAAGCACAGTGCCAGTCCTTGTCTGTTAACCGCGTTGTTTCGTCAATTCGGCGACGCGCGAATCGTCTAGCTTTAGTGACAAGGCCTGGCTTTGCAAGTCACAATGTGGCAAAAGCTCTACAAGAGTTAGACAAGGCACTTGTACATGGAGATGGCAGAATTGCGTACAATTTTCTCTTTGATGATCTTTGTAATGGAGCTATTGATGACCATTGGATGGAAGGGGTCAGCCCATGTCTGAGATCATCATTGAAGTGGATTGGAAAAGTGCGCTCATCGTTTGTTTGCTCTGTATTTTTTCTTTGTGAATGGGCAACTTGCGATTTCCGTGATTTTCGTACTGCTCCACCTCATGGCATGAAGTTTACTGGCAGAAAAGATTTTTCTCAAGTGTACCTTGCAGTTCAGATTTTAAAGCTCAAGATAGATGACTGGCAAAGAACCAGGCAATGGAAGAATGGTAGAGGTCCTAGTCAGTTGAATAATGCTTTGGTCACTACTGTTACTGAAAGTAAAAGTAATTCCAGTCTATGGGTTAGAAGAAAAGAAAGATCAAATCCCATTGAAAGCCCTGGTCCTTTACATGATATTATAGCGTGCTGGATTGATCAGCATGAAGTCCATAATGGGGACGGTTTTAAGCGGCTTCAATTTCTCATCGTTGAACTTATTCGTGCTCACATTTTCTGTCCTCAGGCTTACGTGAGACAGCTTATTGTAAGTGGAACTATGGATGGTAGCGGACCTATGGTGGACATAAATAGAAAGAGGCGGCACTACAACATCTTGAAGCATTTGCCTGGGCCTCACGTTAATGATCTATTGAAGGAGGCTCAAGCTACTGAAGTTCTATTGTTGAGTGAGGCCATGAATGTCTATTCAAATGAACGGCATCTACTGCTTCAGAGGCTTGGTAATCGTCGCCATTCAAAAGGAGCAAATAGTTCTTCTTCAGAGGCTAATTCGTTGTTCGTGTCTGGTAAAAGTCTCAAAAGAGTTGGTGAAGTTGAAGAGTTGAAGGATGCTATTTCAGTATTATTGCAGTTTCCAAGTTCATCTGCTGCAACAAGTGATACATCTGGTGAAAACGTGTCCCACAGGGCTGTCAAGAAGATTGTTGGACCAACAAGCGACAAACTGTACCTTGGAGAAGGCACACCAGGGTGTGAAGAGTGTAGGAAGGCAAAAAGACCAAAGTTAAGCGAGGAGAGAAACTCATACCTTCAAGAATATTCAATGAACCCATCAGATGAAGAAGACACCTGGTGGATGAGGAAGGGAATGAAACCCCTCGATGTTTTGAAGACTGATCCTCCAGTTATTAAGCCAGTCAAGCAAGCTTCTAGGGGTAGGCAAAAAGTTGTCCGCAAGACTCAAAGTCTTGCTCAGTTAGCAGCTGTTAGAATAGAAGGTAGCCAGGGAGCTTCCACTAGCCATGTTTGTGATAGTAGGGTAAGCTGCCCTCATCACAAATCTGGTTTGGAAGGAGAGGTTCCTAAATCGAAAGACGGGATTAGGACACTTCATTCTGGAGATATAGTACTGATTGGGAAAAAAATAAAGCAGCTACGGTTTGTGGAGAAGAGGATTGTGGCAGTTTGGTTGGTCAATTCAGCCAAGCAACTTATTGAAGAGAATGAAAAGGGTGCTAACAAAGTTGGTCAGTATGGTAGGATTTCTTTTCCTTCCGATGATAAGAGCTCTGTACGATGGAAGTTTGGTGAAGATGAGTTGTCAGCAATACTCTATCTTGTCGATATTTCAGATGATTTGGCTTCAGCTGCTACATTTCTTCTCTGGTTGTTGCCCAAGGTTCTCACTAGTTTTAGTTCCACAGTTCATGGTGGGAGAAATGTCCTCATGCTGCCAAGAAATGTGGGAAGCCATGTGTGTCAAGTAGGGGAAGCATTTCTTTTGTCATCCATTCGGAGGTATGAGTATATTCTTGTTGCAAATGATCTACTTCCTGAAACTTTGTCAGCGATGATGCATCGTGTGGCCACTTTTGTGGCCTCTAGTGGAAGAGTTTCAGGCTCAGCAACCCTAGTTTATGCAAGATATCTGTTAAGGAAATACAATGGTTTACCCAGTGTAGTTGAATGGGAGAAGAACTTCAAGGCAACATGTGACAGACGACTCATTCCTGAACTTCAATCTGGAAGATTATTAGATGGAGAGATGGGGTTTCCACTTGGAGTTCCTGCAGGAGTGGACGATATTGATGATTTCTTACGCCAAAAAATCAGCGGTGTCCGAGTATCTAGAGTAGGTATGAGCATGAGAGAAGTAGTGCAAAGACACGTTGACGAAGCTTTCCAGTATTTTTGTGGGAAGGAGAGAAAAGTACTTCCACCTAATACCATGAAAAGCCCTTCCCTCGAGAAAGGGGATGACGGGTATCAATTTGCGCAACAAATAGTGATAAGCATAATGGACTGCATGAGGCAAACTGGTGGTGCTGCTCAAGAAGGGGACCCCTCTTTGGTATCTTATGCCGTTTCTGCAATTGTTGGTAGCATCAGTCAAGTTCTCGCGAAATTGCCTGATTTAACGGCTAGTGGTAATCATGCTAATGTTTCACCTACTATGGGTTCATTGACTCTTGCTCAAAAGATATTGAGTTTTCATGTTACTTGCCTGTCCCTCCTTAAGGAAGCACTTGGAGATCGCCAGAGTCGCGTTTTTGAAATAGCCCTTGCAGTGGAAACTTCTTTAGCCCTCTCTCAGGCTTTGGCACCAGGAAAGACTAATGAAATGTTGAACAGCTCAATCAAAACGGTTTCGGGTAAGGTTTTAAAAACTACAGCTGCTGTTTCTTCCCTTGTTGTTGCAGCTATTCTTCATGGTGTTGCTACCCTCGAGAGAATGGTAACACTTTTCAGATTAAAGGAAGGCTTGGATGTGATTCAGTTTGCTAGGAGTACAAGATCTAATTCTAATGGAAATTTTCGTTCTTCTGGGGTTCTTAAGGCCGATGAGGTGGTTGAGGTCTCTCTTCATTGGTTTAGAGTTCTTGTTGGGAACTGCAGAACAGTATGCGATGGACTAATAGTAGAGCTTCTGGGTGAAGCATCTGTCGTAGCACTATCCAGAATGCAAAGGGCTCTCCCTCTCAGCTTGGTTCTTCCACCTGCTTATTCCATATTTGCTTTTGTGATGTGGAGGCCATTCCTCTTTAACCCTAATATCGTAAACCGTGAAAGCATCCACCATTTGAATCAATCTTTTGCATTGGCGATGAGTGAAATTATAAAGCATCTTCCTTTTCGTGATGTGTGCTTGAGAGATACACGTGGATTTTACGATCTAATAGCTGCAGATCCCACTGATTCCGAGTTTGCGTCCATGCTAGAACTAAATGGTGCAGAAATGCATTTTAAAAAGATGGCCTTTGTTCCTCTTCGCGGGAGACTTTTTCTAAATTCTATCATTGATTGTAAAGTTCCCGCCCCTGTGTTTGCACAGGATGATGCCAAAAGGGTCTTCGCAGAAAACGATTCGAAGCTTCTGGATAGGCTGGTACACATTTTAGACTCCTTGCAACCTGCGAAATTCCATTGGCAATGGGTTGAGCTGAGGCTTCTTCTCAATGAGCAAGCCCTGATTGAGAAACTAGAGTCTCATGATATTTCCATTGCAGAGTCGATACGTATGATCTCCTCAAATCCCGATAAGGCAGCTGCATCTGAGAACGAAAACAATTTCATTGAAATAATACTTACAAGATTACTTGTTAGGCCTGATGCTGCTTCTCTCTTCTCAGAAATCATACATCTCTTCGGCAAATCACTCGAGGATTCTATGCTACTGCAAGTTAAATGGTTTCTTAAAGGTTCCGATGTTCTCTTTGGTAGAAAATCTATTAGGCAACGCCTCATTAATATTGCTGAGAGTAAAGGCCTATCAACGAAGGCCCAGTTTCGAAAACCCTGGGGCTGGTGTGGTCCTGATCGTAATATTGTAACAAGTAAGGGAAACAAGCGCAAGTTTGAATCCATATCTATTGAGGAAGGAGAGGTTCTGGAAAAAGGAAACGACTCAAAAAGGTCTGTGAGAGGGCCCATTCAAAGTTTTGATGCTGAGGGTTCTAACGCCTCTCAACAGTATGTTACGGAAAGGGCTCTGATTGAGTTAGTTCTCTCTTGTATTGACCAAAGCTCTGACGAATCCCGCAATATATTTGCGAGCGATTTGATCAAACAGATGAGCGATATTGAGCAACAGATAAATGCAGTCACTCGTGGGGCAAGTAAGCAGGTTGGTGCAGTCAGTTCAGGGATTGAAGGTACGGCAAGTAAAAGCAGTGGCCGGAAAGCTACGAAAGTTGGCAGTCCTGGCTTGTTGAGACGACAAACAGTAACTGCTGATATAGTGCCACCTACACCAGCTGCATTGCGGGCTTCCATGACATTGCGTTTGCACTTCCTCCTCAAATTACTACCAATCATATGGGCAGATGGGGAGCCTTCAGTTCGTAACATGAGGCATATGCTTGCTTCGGTAATACTTCGTCTCCTTGGAAGTAGGGTTGTTCACGAAGATGCTGACATGGCCTCTTTCATTACATCAAAAAAGGACGTGGATTTCAGTGTAGAATACTTATCCGATGGAAGTCTTTTTGATCGGCTATTATTAATGCTGCATGGGCTGTTAAGCAGCCATAGACCAAGCTGGCTGAAAACAAAGAAAGAATCTTCCCCTTTCGACCGTGATGTGGCAGAGAGTTTGCAGAACGATTTGGACCGTATGCACTTGCCTCATGCAGTGAGGTGGCGTATCCAAGCTGCAATGCCTGTTCTCTTCCCGACTTTCCGGTGTTCACTCTCTTGCCAGCCTCCATCTGTGCCTCCATCTGTCCTCGCTTCTCTCCTTCCCGTCGCCTCTTCCTCGTCTGGGTCGCCGCCAAACTTGCCCCTCAGGAATCAAACATTAACCGGAAAGAACAAGCCCCTGCCAGTTCAGCAGCAAGACGCTGATGTGGAAATAGACCCTTGGATGCTTTTGGAGGATGGGGCCGGATCTGGCCAATCGTTGACAAGCTCTGCTGGCATTAGTGGCAGTGACAACGGTAATTTGAGAGCAACGAGCTGGCTTAAGGGGACTGTGAGGATGAGACGAACGGATCTTACATATATTGGCTCTGTGGACGATGATAGCTAATTTTCATAAACAGATTCATTCATTAACATTAGCTTCTCAAAATGACCAACCCCCTGTAAAGTTTTTCTCCTTGGTACCCGGAGAGATTTTCAGGTAAAAAATCACAACTTGTTTTGTGTTTCTTTAATTGTTTTCAATTTTTTTCGTAATGACGATGAACAAGTTGTAGAACAATAAATTCTCGGAACGTTAGTAAAAGTGATCAGGAAAATTGTCGAAGTTCTTAGCAAGGTGATTTTTTTTCGTAACTACCAAATCCTTGAGGTACCATATCCAGAACCTGCCCTGAATGTAACCTTATTTTAATTTTTGTATACCAAATTTTGGGGGTTGTATCGTTCGTGTTCTTGTTAGCAAATCAAGTTGTCAGGTCTGGTGATGTGGAGAAGAGAAGATTGGATCAACGAGAGCGAGCCATTGAATCTTTGGGCGTGCTCGAATACAACTAACTTTTGCGTCGAGTTTTGAGGAAGGTTCGTTGTATATATAGAAGGATTAATTTAATTTGAGCTGGATAGATTATGTGAAAGCAGCTTTTATAGGTTGTTATATTGCTCATTATTGTCTTGTTTTCATATTATTGTATGCCAGTTGGCTTATTCGAATATTTTGGTAACATTCTTAGTTTTGCGCTGATTTATATGTTGTAAGAACGATCCATAGCCTTTCAATGCTAGTCGATTCGATCTCATTTC
>TRINITY_DN18332_c0_g1_i11 len=7692 path=[1:0-345 3:346-569 5:570-570 7:571-733 8:734-736 11:737-3767 12:3768-3770 15:3771-6594 16:6595-6828 18:6829-6862 20:6863-7691]
CAAAGCTTCTCCTTTTATTCCTGTCAGCGGAAGCAACAGAGGCTTCATCGTCATCATCAGCAAACGAGTCAACAAACCTTTCTCTCTCTCTATATATACATATATATATATATATATATATATATATCTTTATATATATATTCATACGATTCGTGTAATTGCCCAAACCCTAATCGATTTAAAGTTTTAGCAATCCAATTCCATTCTTCGATTCCCCTCGTTTCCGTTACATTCGTTGAATTTTATTTAATTTACCCTCGCAAAACCCTAGTTTCAGAAACCCTAGTTTTTGGGAATTGGTGCCCCAGTTTGATTCGGAATCTGCCCAGTTCTTCATTTTCGAGGTCATGATTTCGTTCGAAATATTTTAATGCCGTTTGACTTGCACTGCATTTGCATCCTATTATGGTGTGAAGCTGGAGCAGTATGCCGGTGATATCCAGGAGAAATGCAAAGGTATCATACTACCAGCTGCACTAGTGCAGTTAATAATAGTGGAATTGGCGGGGTGTCTGCTAGGGATCGAGTGGACCCGTCTTCATTGCCATCACACTTTTCTCTAAATCAGAGTCGGCAACCGCTGCCAGCAGCCTACAAGTTGCGGTGTGATAAAGAGCCTCTGAATTCACGACTTGGTCCACCAGACTTTAATCCTCAAACTCCAAATTGTCCCGAGGAAACATTGAATAAGGAATATGTGCAATCTGGGTACTGGGAGACTGTTGAAGGACTGGAGGAAGCAAGGGAGATTTCACTGTCTCAGGTTCATACCTTCAGTAAACCTGTAATCTTAAAGTGCAAAGAGGCCATTAGAAAGTGCCACAGGGCCATAAATGAATCTCGTGCTCAAAAGCGGAAGGCAGGACAAGTTTATGGTGTGCCTCTTTCTGGTCAGTTATTGACTAAACCCGGCGTCTTCCCTGAACAAAGGCCGTGTGGAGAAGACTTCCGCAGGAAGTGGATTGAGGGTTTATCACAACCGCATAAGCGGCTGCGTTCTTTGGCCGATCATGTCCCTCATGGTTATAGGAAGAGGACACTTTTTGAAGTTCTCATCAAGAATAACGTTCCGCTGTTGAGAGCAACTTGGTTTATCAAAATAACTTATCTGAACCAGGTTAGGCCTGTCTCTGTTAGTACATCGTCTAGTGTGCCAGACAAGAATCAGGTTTCTCGCACCGAGCAATGGACAAAAGATGTTATCGATTACTTGCAATCTCTGCTGGATGAGTTTGTCTCTAGGCATGGTATTCATTCAAATACACACACTAGAGATAGGTCACTGCAGATGACTTACAATTTGTTGCAACACAAGAATGACTCAACATCAGCGCTACCTGAGGGTGAGGAGCCTTCTTTACATTTTAAATGGTGGTATCTGGTGCGGATTATACGATGGCACCAAATAGAAGGGTTGCTTCACCCTTCGCCCATCATTGATTGGGTTCTCAGTCAACTGCAGGGGAAGGATTTGTTTGGGACTTTACAGTTGCTGTTGCCCATCCTGTATGCTGTCATGGAAACTGTCGTCTTGTCTCAGACCTATGTAAGGGCTATCGTTGGGTTAGCTGTCCGTTTCATTCAGGAACCTTCTCCGGGTGGTTCTGATCTTGTAGATAATTCTCGGAGGGCATACATTACATCTGCTCTGGTTGAGATGCTTAGATACATGATACAGGTTGTCCCTGATACTTTTGTTGCTTTGGATTGCTTTCCTTTGCCATCATGTGTAATATCTTATGTGGTGAATTATGGAAACGTTTTATCAAAAGATGGCACTGTAAAGACAAACGCTGGTTCTGAAGAAGTTGGTTGCCTTCTGAAGGATAAGGGGCCACAAGCACAGTGCCAGTCCTTGTCTGTTAACCGCGTTGTTTCGTCAATTCGGCGACGCGCGAATCGTCTAGCTTTAGTGACAAGGCCTGGCTTTGCAAGTCACAATGTGGCAAAAGCTCTACAAGAGTTAGACAAGGCACTTGTACATGGAGATGGCAGAATTGCGTACAATTTTCTCTTTGATGATCTTTGTAATGGAGCTATTGATGACCATTGGATGGAAGGGGTCAGCCCATGTCTGAGATCATCATTGAAGTGGATTGGAAAAGTGCGCTCATCGTTTGTTTGCTCTGTATTTTTTCTTTGTGAATGGGCAACTTGCGATTTCCGTGATTTTCGTACTGCTCCACCTCATGGCATGAAGTTTACTGGCAGAAAAGATTTTTCTCAAGTGTACCTTGCAGTTCAGATTTTAAAGCTCAAGATAGATGACTGGCAAAGAACCAGGCAATGGAAGAATGGTAGAGGTCCTAGTCAGTTGAATAATGCTTTGGTCACTACTGTTACTGAAAGTAAAAGTAATTCCAGTCTATGGGTTAGAAGAAAAGAAAGATCAAATCCCATTGAAAGCCCTGGTCCTTTACATGATATTATAGCGTGCTGGATTGATCAGCATGAAGTCCATAATGGGGACGGTTTTAAGCGGCTTCAATTTCTCATCGTTGAACTTATTCGTGCTCACATTTTCTGTCCTCAGGCTTACGTGAGACAGCTTATTGTAAGTGGAACTATGGATGGTAGCGGACCTATGGTGGACATAAATAGAAAGAGGCGGCACTACAACATCTTGAAGCATTTGCCTGGGCCTCACGTTAATGATCTATTGAAGGAGGCTCAAGCTACTGAAGTTCTATTGTTGAGTGAGGCCATGAATGTCTATTCAAATGAACGGCATCTACTGCTTCAGAGGCTTGGTAATCGTCGCCATTCAAAAGGAGCAAATAGTTCTTCTTCAGAGGCTAATTCGTTGTTCGTGTCTGGTAAAAGTCTCAAAAGAGTTGGTGAAGTTGAAGAGTTGAAGGATGCTATTTCAGTATTATTGCAGTTTCCAAGTTCATCTGCTGCAACAAGTGATACATCTGGTGAAAACGTGTCCCACAGGGCTGTCAAGAAGATTGTTGGACCAACAAGCGACAAACTGTACCTTGGAGAAGGCACACCAGGGTGTGAAGAGTGTAGGAAGGCAAAAAGACCAAAGTTAAGCGAGGAGAGAAACTCATACCTTCAAGAATATTCAATGAACCCATCAGATGAAGAAGACACCTGGTGGATGAGGAAGGGAATGAAACCCCTCGATGTTTTGAAGACTGATCCTCCAGTTATTAAGCCAGTCAAGCAAGCTTCTAGGGGTAGGCAAAAAGTTGTCCGCAAGACTCAAAGTCTTGCTCAGTTAGCAGCTGTTAGAATAGAAGGTAGCCAGGGAGCTTCCACTAGCCATGTTTGTGATAGTAGGGTAAGCTGCCCTCATCACAAATCTGGTTTGGAAGGAGAGGTTCCTAAATCGAAAGACGGGATTAGGACACTTCATTCTGGAGATATAGTACTGATTGGGAAAAAAATAAAGCAGCTACGGTTTGTGGAGAAGAGGATTGTGGCAGTTTGGTTGGTCAATTCAGCCAAGCAACTTATTGAAGAGAATGAAAAGGGTGCTAACAAAGTTGGTCAGTATGGTAGGATTTCTTTTCCTTCCGATGATAAGAGCTCTGTACGATGGAAGTTTGGTGAAGATGAGTTGTCAGCAATACTCTATCTTGTCGATATTTCAGATGATTTGGCTTCAGCTGCTACATTTCTTCTCTGGTTGTTGCCCAAGGTTCTCACTAGTTTTAGTTCCACAGTTCATGGTGGGAGAAATGTCCTCATGCTGCCAAGAAATGTGGGAAGCCATGTGTGTCAAGTAGGGGAAGCATTTCTTTTGTCATCCATTCGGAGGTATGAGTATATTCTTGTTGCAAATGATCTACTTCCTGAAACTTTGTCAGCGATGATGCATCGTGTGGCCACTTTTGTGGCCTCTAGTGGAAGAGTTTCAGGCTCAGCAACCCTAGTTTATGCAAGATATCTGTTAAGGAAATACAATGGTTTACCCAGTGTAGTTGAATGGGAGAAGAACTTCAAGGCAACATGTGACAGACGACTCATTCCTGAACTTCAATCTGGAAGATTATTAGATGGAGAGATGGGGTTTCCACTTGGAGTTCCTGCAGGAGTGGACGATATTGATGATTTCTTACGCCAAAAAATCAGCGGTGTCCGAGTATCTAGAGTAGGTATGAGCATGAGAGAAGTAGTGCAAAGACACGTTGACGAAGCTTTCCAGTATTTTTGTGGGAAGGAGAGAAAAGTACTTCCACCTAATACCATGAAAAGCCCTTCCCTCGAGAAAGGGGATGACGGGTATCAATTTGCGCAACAAATAGTGATAAGCATAATGGACTGCATGAGGCAAACTGGTGGTGCTGCTCAAGAAGGGGACCCCTCTTTGGTATCTTATGCCGTTTCTGCAATTGTTGGTAGCATCAGTCAAGTTCTCGCGAAATTGCCTGATTTAACGGCTAGTGGTAATCATGCTAATGTTTCACCTACTATGGGTTCATTGACTCTTGCTCAAAAGATATTGAGTTTTCATGTTACTTGCCTGTCCCTCCTTAAGGAAGCACTTGGAGATCGCCAGAGTCGCGTTTTTGAAATAGCCCTTGCAGTGGAAACTTCTTTAGCCCTCTCTCAGGCTTTGGCACCAGGAAAGACTAATGAAATGTTGAACAGCTCAATCAAAACGGTTTCGGGTAAGGTTTTAAAAACTACAGCTGCTGTTTCTTCCCTTGTTGTTGCAGCTATTCTTCATGGTGTTGCTACCCTCGAGAGAATGGTAACACTTTTCAGATTAAAGGAAGGCTTGGATGTGATTCAGTTTGCTAGGAGTACAAGATCTAATTCTAATGGAAATTTTCGTTCTTCTGGGGTTCTTAAGGCCGATGAGGTGGTTGAGGTCTCTCTTCATTGGTTTAGAGTTCTTGTTGGGAACTGCAGAACAGTATGCGATGGACTAATAGTAGAGCTTCTGGGTGAAGCATCTGTCGTAGCACTATCCAGAATGCAAAGGGCTCTCCCTCTCAGCTTGGTTCTTCCACCTGCTTATTCCATATTTGCTTTTGTGATGTGGAGGCCATTCCTCTTTAACCCTAATATCGTAAACCGTGAAAGCATCCACCATTTGAATCAATCTTTTGCATTGGCGATGAGTGAAATTATAAAGCATCTTCCTTTTCGTGATGTGTGCTTGAGAGATACACGTGGATTTTACGATCTAATAGCTGCAGATCCCACTGATTCCGAGTTTGCGTCCATGCTAGAACTAAATGGTGCAGAAATGCATTTTAAAAAGATGGCCTTTGTTCCTCTTCGCGGGAGACTTTTTCTAAATTCTATCATTGATTGTAAAGTTCCCGCCCCTGTGTTTGCACAGGATGATGCCAAAAGGGTCTTCGCAGAAAACGATTCGAAGCTTCTGGATAGGCTGGTACACATTTTAGACTCCTTGCAACCTGCGAAATTCCATTGGCAATGGGTTGAGCTGAGGCTTCTTCTCAATGAGCAAGCCCTGATTGAGAAACTAGAGTCTCATGATATTTCCATTGCAGAGTCGATACGTATGATCTCCTCAAATCCCGATAAGGCAGCTGCATCTGAGAACGAAAACAATTTCATTGAAATAATACTTACAAGATTACTTGTTAGGCCTGATGCTGCTTCTCTCTTCTCAGAAATCATACATCTCTTCGGCAAATCACTCGAGGATTCTATGCTACTGCAAGTTAAATGGTTTCTTAAAGGTTCCGATGTTCTCTTTGGTAGAAAATCTATTAGGCAACGCCTCATTAATATTGCTGAGAGTAAAGGCCTATCAACGAAGGCCCAGTTTCGAAAACCCTGGGGCTGGTGTGGTCCTGATCGTAATATTGTAACAAGTAAGGGAAACAAGCGCAAGTTTGAATCCATATCTATTGAGGAAGGAGAGGTTCTGGAAAAAGGAAACGACTCAAAAAGGTCTGTGAGAGGGCCCATTCAAAGTTTTGATGCTGAGGGTTCTAACGCCTCTCAACAGTATGTTACGGAAAGGGCTCTGATTGAGTTAGTTCTCTCTTGTATTGACCAAAGCTCTGACGAATCCCGCAATATATTTGCGAGCGATTTGATCAAACAGATGAGCGATATTGAGCAACAGATAAATGCAGTCACTCGTGGGGCAAGTAAGCAGGTTGGTGCAGTCAGTTCAGGGATTGAAGGTACGGCAAGTAAAAGCAGTGGCCGGAAAGCTACGAAAGTTGGCAGTCCTGGCTTGTTGAGACGACAAACAGTAACTGCTGATATAGTGCCACCTACACCAGCTGCATTGCGGGCTTCCATGACATTGCGTTTGCACTTCCTCCTCAAATTACTACCAATCATATGGGCAGATGGGGAGCCTTCAGTTCGTAACATGAGGCATATGCTTGCTTCGGTAATACTTCGTCTCCTTGGAAGTAGGGTTGTTCACGAAGATGCTGACATGGCCTCTTTCATTACATCAAAAAAGGACGTGGATTTCAGTGTAGAATACTTATCCGATGGAAGTCTTTTTGATCGGCTATTATTAATGCTGCATGGGCTGTTAAGCAGCCATAGACCAAGCTGGCTGAAAACAAAGAAAGAATCTTCCCCTTTCGACCGTGATGTGGCAGAGAGTTTGCAGAACGATTTGGACCGTATGCACTTGCCTCATGCAGTGAGGTGGCGTATCCAAGCTGCAATGCCTGTTCTCTTCCCGACTTTCCGGTGTTCACTCTCTTGCCAGCCTCCATCTGTGCCTCCATCTGTCCTCGCTTCTCTCCTTCCCGTCGCCTCTTCCTCGTCTGGGTCGCCGCCAAACTTGCCCCTCAGGAATCAAACATTAACCGGAAAGAACAAGCCCCTGCCAGTTCAGCAGCAAGACGCTGATGTGGAAATAGACCCTTGGATGCTTTTGGAGGATGGGGCCGGATCTGGCCAATCGTTGACAAGCTCTGCTGGCATTAGTGGCAGTGACAACGGTAATTTGAGAGCAACGAGCTGGCTTAAGGGGACTGTGAGGATGAGACGAACGGATCTTACATATATTGGCTCTGTGGACGATGATAGCTAATTTTCATAAACAGATTCATTCATTAACATTAGCTTCTCAAAATGACCAACCCCCTGTAAAGTTTTTCTCCTTGGTACCCGGAGAGATTTTCAGGTAAAAAATCACAACTTGTTTTGTGTTTCTTTAATTGTTTTCAATTTTTTTCGTAATGACGATGAACAAGTTGTAGAACAATAAATTCTCGGAACGTTAGTAAAAGTGATCAGGAAAATTGTCGAAGTTCTTAGCAAGGTGATTTTTTTTCGTAACTACCAAATCCTTGAGGTACCATATCCAGAACCTGCCCTGAATGTAACCTTATTTTAATTTTTGTATACCAAATTTTGGGGGTTGTATCGTTCGTGTTCTTGTTAGCAAATCAAGTTGTCAGGTCTGGTGATGTGGAGAAGAGAAGATTGGATCAACGAGAGCGAGCCATTGAATCTTTGGGCGTGCTCGAATACAACTAACTTTTGCGTCGAGTTTTGAGGAAGGTTCGTTGTATATATAGAAGGATTAATTTAATTTGAGCTGGATAGATTATGTGAAAGCAGCTTTTATAGGTTGTTATATTGCTCATTATTGTCTTGTTTTCATATTATTGTATGCCAGTTGGCTTATTCGAATATTTTGGTAACATTCTTAGTTTTGCGCTGATTTATATGTTGTAAGAACGATCCATAGCCTTTCAATGCTAGTCGATTCGATCTCATTTC
>TRINITY_DN18332_c0_g1_i5 len=1158 path=[1:0-345 3:346-569 5:570-570 6:571-607 7:608-770 8:771-773 9:774-931 10:932-1157]
CAAAGCTTCTCCTTTTATTCCTGTCAGCGGAAGCAACAGAGGCTTCATCGTCATCATCAGCAAACGAGTCAACAAACCTTTCTCTCTCTCTATATATACATATATATATATATATATATATATATATCTTTATATATATATTCATACGATTCGTGTAATTGCCCAAACCCTAATCGATTTAAAGTTTTAGCAATCCAATTCCATTCTTCGATTCCCCTCGTTTCCGTTACATTCGTTGAATTTTATTTAATTTACCCTCGCAAAACCCTAGTTTCAGAAACCCTAGTTTTTGGGAATTGGTGCCCCAGTTTGATTCGGAATCTGCCCAGTTCTTCATTTTCGAGGTCATGATTTCGTTCGAAATATTTTAATGCCGTTTGACTTGCACTGCATTTGCATCCTATTATGGTGTGAAGCTGGAGCAGTATGCCGGTGATATCCAGGAGAAATGCAAAGGTATCATACTACCAGCTGCACTAGTGCAGTTAATAATAGTGGAATTGGCGGGGTGTCTGCTAGGGATCGAGTGGACCCGTCTTCATTGCCATCACACTTTTCTCTAAATCAGAGTTACATCACACTTCTCAGCTAATTCCGAAATTTTCAGTCGGCAACCGCTGCCAGCAGCCTACAAGTTGCGGTGTGATAAAGAGCCTCTGAATTCACGACTTGGTCCACCAGACTTTAATCCTCAAACTCCAAATTGTCCCGAGGAAACATTGAATAAGGAATATGTGCAATCTGGGTACTGGGAGACTGTTGAAGGACTGGAGGTGTATTCTTGGAACCGACTGCATTTGTTTATCTTTTAGCGACTTTCAAGTTTGCACTTCTGCCTGTGGTTAATAACTTAATACCGAGGCCTTTTGCTTCTATATATGTGTTGGCTTTAGATTTAGTAAAGTTACTCAGTAAATCATTTTTGCTGGAGGTTCGTTTCTGCCCTCTTTTTTTATGATGATTACTTTAGTAGGGCCAACTCGTGTACAGCTTTGACATAGTAGTATTACCATAGTACCATTATTTCATGTTTTTGGGACAAAAATTTTGCAAACTTGGCATCTGATGGGATGGGTTACATGTATTGAATATCAGTTTGTATGTTGTGTCAGTCCACAAAATTATAAAATATTTTTAGATCATTTCTCAGAAAACGGC
>TRINITY_DN18332_c0_g1_i15 len=8483 path=[1:0-345 3:346-569 5:570-570 7:571-733 8:734-736 11:737-3767 12:3768-3770 13:3771-4466 14:4467-4561 15:4562-7385 16:7386-7619 18:7620-7653 20:7654-8482]
CAAAGCTTCTCCTTTTATTCCTGTCAGCGGAAGCAACAGAGGCTTCATCGTCATCATCAGCAAACGAGTCAACAAACCTTTCTCTCTCTCTATATATACATATATATATATATATATATATATATATCTTTATATATATATTCATACGATTCGTGTAATTGCCCAAACCCTAATCGATTTAAAGTTTTAGCAATCCAATTCCATTCTTCGATTCCCCTCGTTTCCGTTACATTCGTTGAATTTTATTTAATTTACCCTCGCAAAACCCTAGTTTCAGAAACCCTAGTTTTTGGGAATTGGTGCCCCAGTTTGATTCGGAATCTGCCCAGTTCTTCATTTTCGAGGTCATGATTTCGTTCGAAATATTTTAATGCCGTTTGACTTGCACTGCATTTGCATCCTATTATGGTGTGAAGCTGGAGCAGTATGCCGGTGATATCCAGGAGAAATGCAAAGGTATCATACTACCAGCTGCACTAGTGCAGTTAATAATAGTGGAATTGGCGGGGTGTCTGCTAGGGATCGAGTGGACCCGTCTTCATTGCCATCACACTTTTCTCTAAATCAGAGTCGGCAACCGCTGCCAGCAGCCTACAAGTTGCGGTGTGATAAAGAGCCTCTGAATTCACGACTTGGTCCACCAGACTTTAATCCTCAAACTCCAAATTGTCCCGAGGAAACATTGAATAAGGAATATGTGCAATCTGGGTACTGGGAGACTGTTGAAGGACTGGAGGAAGCAAGGGAGATTTCACTGTCTCAGGTTCATACCTTCAGTAAACCTGTAATCTTAAAGTGCAAAGAGGCCATTAGAAAGTGCCACAGGGCCATAAATGAATCTCGTGCTCAAAAGCGGAAGGCAGGACAAGTTTATGGTGTGCCTCTTTCTGGTCAGTTATTGACTAAACCCGGCGTCTTCCCTGAACAAAGGCCGTGTGGAGAAGACTTCCGCAGGAAGTGGATTGAGGGTTTATCACAACCGCATAAGCGGCTGCGTTCTTTGGCCGATCATGTCCCTCATGGTTATAGGAAGAGGACACTTTTTGAAGTTCTCATCAAGAATAACGTTCCGCTGTTGAGAGCAACTTGGTTTATCAAAATAACTTATCTGAACCAGGTTAGGCCTGTCTCTGTTAGTACATCGTCTAGTGTGCCAGACAAGAATCAGGTTTCTCGCACCGAGCAATGGACAAAAGATGTTATCGATTACTTGCAATCTCTGCTGGATGAGTTTGTCTCTAGGCATGGTATTCATTCAAATACACACACTAGAGATAGGTCACTGCAGATGACTTACAATTTGTTGCAACACAAGAATGACTCAACATCAGCGCTACCTGAGGGTGAGGAGCCTTCTTTACATTTTAAATGGTGGTATCTGGTGCGGATTATACGATGGCACCAAATAGAAGGGTTGCTTCACCCTTCGCCCATCATTGATTGGGTTCTCAGTCAACTGCAGGGGAAGGATTTGTTTGGGACTTTACAGTTGCTGTTGCCCATCCTGTATGCTGTCATGGAAACTGTCGTCTTGTCTCAGACCTATGTAAGGGCTATCGTTGGGTTAGCTGTCCGTTTCATTCAGGAACCTTCTCCGGGTGGTTCTGATCTTGTAGATAATTCTCGGAGGGCATACATTACATCTGCTCTGGTTGAGATGCTTAGATACATGATACAGGTTGTCCCTGATACTTTTGTTGCTTTGGATTGCTTTCCTTTGCCATCATGTGTAATATCTTATGTGGTGAATTATGGAAACGTTTTATCAAAAGATGGCACTGTAAAGACAAACGCTGGTTCTGAAGAAGTTGGTTGCCTTCTGAAGGATAAGGGGCCACAAGCACAGTGCCAGTCCTTGTCTGTTAACCGCGTTGTTTCGTCAATTCGGCGACGCGCGAATCGTCTAGCTTTAGTGACAAGGCCTGGCTTTGCAAGTCACAATGTGGCAAAAGCTCTACAAGAGTTAGACAAGGCACTTGTACATGGAGATGGCAGAATTGCGTACAATTTTCTCTTTGATGATCTTTGTAATGGAGCTATTGATGACCATTGGATGGAAGGGGTCAGCCCATGTCTGAGATCATCATTGAAGTGGATTGGAAAAGTGCGCTCATCGTTTGTTTGCTCTGTATTTTTTCTTTGTGAATGGGCAACTTGCGATTTCCGTGATTTTCGTACTGCTCCACCTCATGGCATGAAGTTTACTGGCAGAAAAGATTTTTCTCAAGTGTACCTTGCAGTTCAGATTTTAAAGCTCAAGATAGATGACTGGCAAAGAACCAGGCAATGGAAGAATGGTAGAGGTCCTAGTCAGTTGAATAATGCTTTGGTCACTACTGTTACTGAAAGTAAAAGTAATTCCAGTCTATGGGTTAGAAGAAAAGAAAGATCAAATCCCATTGAAAGCCCTGGTCCTTTACATGATATTATAGCGTGCTGGATTGATCAGCATGAAGTCCATAATGGGGACGGTTTTAAGCGGCTTCAATTTCTCATCGTTGAACTTATTCGTGCTCACATTTTCTGTCCTCAGGCTTACGTGAGACAGCTTATTGTAAGTGGAACTATGGATGGTAGCGGACCTATGGTGGACATAAATAGAAAGAGGCGGCACTACAACATCTTGAAGCATTTGCCTGGGCCTCACGTTAATGATCTATTGAAGGAGGCTCAAGCTACTGAAGTTCTATTGTTGAGTGAGGCCATGAATGTCTATTCAAATGAACGGCATCTACTGCTTCAGAGGCTTGGTAATCGTCGCCATTCAAAAGGAGCAAATAGTTCTTCTTCAGAGGCTAATTCGTTGTTCGTGTCTGGTAAAAGTCTCAAAAGAGTTGGTGAAGTTGAAGAGTTGAAGGATGCTATTTCAGTATTATTGCAGTTTCCAAGTTCATCTGCTGCAACAAGTGATACATCTGGTGAAAACGTGTCCCACAGGGCTGTCAAGAAGATTGTTGGACCAACAAGCGACAAACTGTACCTTGGAGAAGGCACACCAGGGTGTGAAGAGTGTAGGAAGGCAAAAAGACCAAAGTTAAGCGAGGAGAGAAACTCATACCTTCAAGAATATTCAATGAACCCATCAGATGAAGAAGACACCTGGTGGATGAGGAAGGGAATGAAACCCCTCGATGTTTTGAAGACTGATCCTCCAGTTATTAAGCCAGTCAAGCAAGCTTCTAGGGGTAGGCAAAAAGTTGTCCGCAAGACTCAAAGTCTTGCTCAGTTAGCAGCTGTTAGAATAGAAGGTAGCCAGGGAGCTTCCACTAGCCATGTTTGTGATAGTAGGGTAAGCTGCCCTCATCACAAATCTGGTTTGGAAGGAGAGGTTCCTAAATCGAAAGACGGGATTAGGACACTTCATTCTGGAGATATAGTACTGATTGGGAAAAAAATAAAGCAGCTACGGTTTGTGGAGAAGAGGATTGTGGCAGTTTGGTTGGTCAATTCAGCCAAGCAACTTATTGAAGAGAATGAAAAGGGTGCTAACAAAGTTGGTCAGTATGGTAGGATTTCTTTTCCTTCCGATGATAAGAGCTCTGTACGATGGAAGTTTGGTGAAGATGAGTTGTCAGCAATACTCTATCTTGTCGATATTTCAGATGATTTGGCTTCAGCTGCTACATTTCTTCTCTGGTTGTTGCCCAAGGTTCTCACTAGTTTTAGTTCCACAGTTCATGGTGGGAGAAATGTCCTCATGCTGCCAAGAAATGTGGGAAGCCATGTGTGTCAAGTAGGGGAAGCATTTCTTTTGTCATCCATTCGGAGGTAGGCTGTCATTTTTGTTTCTCTTGATAGTTTTCTACCGTTTCTGGTCACTGAATTTTCTTGGTTCTATTGCTCCCTCCTCCTCCTCCTTTCCTCCTTCCTTCTCTTGCAATTATGAATTTGTAATTGGTTTTTTAATTTAATACGAGTAATATTTATTTTTATCTTGTTGTTAGAACATTTTTCTATTAAATTTATATATGCTAACTTGCCTGTTGTGTTACCCAATGAAAGGGTTACCAATCTAATTGAATATGGTGCATTCTAGGTCTCTTATCTATTGTTCATTCCTCGTGTCTTGAGATATTTATTTCTTATTTTAGAAGTTTGTGGAATGACGGAATCAGAAACGGAATAAGCGGCCAAACATCTTCTATTTGGTTGGTTTTGATTATTTTTTTGTTTCGATCCTATGAACCATTCTATTTTTTTTTGTAGGAAACAGTAGACTATACTTTTCAAGTGTATTTGTCTTGATTTCCATTTCCCTTTGACCAATCAAAATTTGGAAATGTAAATAAAGTTTCATTGTTCCTATTCTCTTTGCCGCTAGAAAAATGGAGATGGGGTCCCAAATTCTCTACAGTCTAGCTTCATTTTCTTGTGCTTGCATATCGTTAAGCTTTCAATTTTTAAGGAATGCCTTCAGTTACTTATTCTGTGGCGTCTGCATTTTATTTATGTTTGACTTCATCTCAGAATTGAATACACAAATATTTTAGCTCGTGGAGAGTACCTGAGGATGGACTTGGAATTTTAGCTCTTACGATTTTGATGTGGGTTTGATTCAGGTATGAGTATATTCTTGTTGCAAATGATCTACTTCCTGAAACTTTGTCAGCGATGATGCATCGTGTGGCCACTTTTGTGGCCTCTAGTGGAAGAGTTTCAGGCTCAGCAACCCTAGTTTATGCAAGATATCTGTTAAGGAAATACAATGGTTTACCCAGTGTAGTTGAATGGGAGAAGAACTTCAAGGCAACATGTGACAGACGACTCATTCCTGAACTTCAATCTGGAAGATTATTAGATGGAGAGATGGGGTTTCCACTTGGAGTTCCTGCAGGAGTGGACGATATTGATGATTTCTTACGCCAAAAAATCAGCGGTGTCCGAGTATCTAGAGTAGGTATGAGCATGAGAGAAGTAGTGCAAAGACACGTTGACGAAGCTTTCCAGTATTTTTGTGGGAAGGAGAGAAAAGTACTTCCACCTAATACCATGAAAAGCCCTTCCCTCGAGAAAGGGGATGACGGGTATCAATTTGCGCAACAAATAGTGATAAGCATAATGGACTGCATGAGGCAAACTGGTGGTGCTGCTCAAGAAGGGGACCCCTCTTTGGTATCTTATGCCGTTTCTGCAATTGTTGGTAGCATCAGTCAAGTTCTCGCGAAATTGCCTGATTTAACGGCTAGTGGTAATCATGCTAATGTTTCACCTACTATGGGTTCATTGACTCTTGCTCAAAAGATATTGAGTTTTCATGTTACTTGCCTGTCCCTCCTTAAGGAAGCACTTGGAGATCGCCAGAGTCGCGTTTTTGAAATAGCCCTTGCAGTGGAAACTTCTTTAGCCCTCTCTCAGGCTTTGGCACCAGGAAAGACTAATGAAATGTTGAACAGCTCAATCAAAACGGTTTCGGGTAAGGTTTTAAAAACTACAGCTGCTGTTTCTTCCCTTGTTGTTGCAGCTATTCTTCATGGTGTTGCTACCCTCGAGAGAATGGTAACACTTTTCAGATTAAAGGAAGGCTTGGATGTGATTCAGTTTGCTAGGAGTACAAGATCTAATTCTAATGGAAATTTTCGTTCTTCTGGGGTTCTTAAGGCCGATGAGGTGGTTGAGGTCTCTCTTCATTGGTTTAGAGTTCTTGTTGGGAACTGCAGAACAGTATGCGATGGACTAATAGTAGAGCTTCTGGGTGAAGCATCTGTCGTAGCACTATCCAGAATGCAAAGGGCTCTCCCTCTCAGCTTGGTTCTTCCACCTGCTTATTCCATATTTGCTTTTGTGATGTGGAGGCCATTCCTCTTTAACCCTAATATCGTAAACCGTGAAAGCATCCACCATTTGAATCAATCTTTTGCATTGGCGATGAGTGAAATTATAAAGCATCTTCCTTTTCGTGATGTGTGCTTGAGAGATACACGTGGATTTTACGATCTAATAGCTGCAGATCCCACTGATTCCGAGTTTGCGTCCATGCTAGAACTAAATGGTGCAGAAATGCATTTTAAAAAGATGGCCTTTGTTCCTCTTCGCGGGAGACTTTTTCTAAATTCTATCATTGATTGTAAAGTTCCCGCCCCTGTGTTTGCACAGGATGATGCCAAAAGGGTCTTCGCAGAAAACGATTCGAAGCTTCTGGATAGGCTGGTACACATTTTAGACTCCTTGCAACCTGCGAAATTCCATTGGCAATGGGTTGAGCTGAGGCTTCTTCTCAATGAGCAAGCCCTGATTGAGAAACTAGAGTCTCATGATATTTCCATTGCAGAGTCGATACGTATGATCTCCTCAAATCCCGATAAGGCAGCTGCATCTGAGAACGAAAACAATTTCATTGAAATAATACTTACAAGATTACTTGTTAGGCCTGATGCTGCTTCTCTCTTCTCAGAAATCATACATCTCTTCGGCAAATCACTCGAGGATTCTATGCTACTGCAAGTTAAATGGTTTCTTAAAGGTTCCGATGTTCTCTTTGGTAGAAAATCTATTAGGCAACGCCTCATTAATATTGCTGAGAGTAAAGGCCTATCAACGAAGGCCCAGTTTCGAAAACCCTGGGGCTGGTGTGGTCCTGATCGTAATATTGTAACAAGTAAGGGAAACAAGCGCAAGTTTGAATCCATATCTATTGAGGAAGGAGAGGTTCTGGAAAAAGGAAACGACTCAAAAAGGTCTGTGAGAGGGCCCATTCAAAGTTTTGATGCTGAGGGTTCTAACGCCTCTCAACAGTATGTTACGGAAAGGGCTCTGATTGAGTTAGTTCTCTCTTGTATTGACCAAAGCTCTGACGAATCCCGCAATATATTTGCGAGCGATTTGATCAAACAGATGAGCGATATTGAGCAACAGATAAATGCAGTCACTCGTGGGGCAAGTAAGCAGGTTGGTGCAGTCAGTTCAGGGATTGAAGGTACGGCAAGTAAAAGCAGTGGCCGGAAAGCTACGAAAGTTGGCAGTCCTGGCTTGTTGAGACGACAAACAGTAACTGCTGATATAGTGCCACCTACACCAGCTGCATTGCGGGCTTCCATGACATTGCGTTTGCACTTCCTCCTCAAATTACTACCAATCATATGGGCAGATGGGGAGCCTTCAGTTCGTAACATGAGGCATATGCTTGCTTCGGTAATACTTCGTCTCCTTGGAAGTAGGGTTGTTCACGAAGATGCTGACATGGCCTCTTTCATTACATCAAAAAAGGACGTGGATTTCAGTGTAGAATACTTATCCGATGGAAGTCTTTTTGATCGGCTATTATTAATGCTGCATGGGCTGTTAAGCAGCCATAGACCAAGCTGGCTGAAAACAAAGAAAGAATCTTCCCCTTTCGACCGTGATGTGGCAGAGAGTTTGCAGAACGATTTGGACCGTATGCACTTGCCTCATGCAGTGAGGTGGCGTATCCAAGCTGCAATGCCTGTTCTCTTCCCGACTTTCCGGTGTTCACTCTCTTGCCAGCCTCCATCTGTGCCTCCATCTGTCCTCGCTTCTCTCCTTCCCGTCGCCTCTTCCTCGTCTGGGTCGCCGCCAAACTTGCCCCTCAGGAATCAAACATTAACCGGAAAGAACAAGCCCCTGCCAGTTCAGCAGCAAGACGCTGATGTGGAAATAGACCCTTGGATGCTTTTGGAGGATGGGGCCGGATCTGGCCAATCGTTGACAAGCTCTGCTGGCATTAGTGGCAGTGACAACGGTAATTTGAGAGCAACGAGCTGGCTTAAGGGGACTGTGAGGATGAGACGAACGGATCTTACATATATTGGCTCTGTGGACGATGATAGCTAATTTTCATAAACAGATTCATTCATTAACATTAGCTTCTCAAAATGACCAACCCCCTGTAAAGTTTTTCTCCTTGGTACCCGGAGAGATTTTCAGGTAAAAAATCACAACTTGTTTTGTGTTTCTTTAATTGTTTTCAATTTTTTTCGTAATGACGATGAACAAGTTGTAGAACAATAAATTCTCGGAACGTTAGTAAAAGTGATCAGGAAAATTGTCGAAGTTCTTAGCAAGGTGATTTTTTTTCGTAACTACCAAATCCTTGAGGTACCATATCCAGAACCTGCCCTGAATGTAACCTTATTTTAATTTTTGTATACCAAATTTTGGGGGTTGTATCGTTCGTGTTCTTGTTAGCAAATCAAGTTGTCAGGTCTGGTGATGTGGAGAAGAGAAGATTGGATCAACGAGAGCGAGCCATTGAATCTTTGGGCGTGCTCGAATACAACTAACTTTTGCGTCGAGTTTTGAGGAAGGTTCGTTGTATATATAGAAGGATTAATTTAATTTGAGCTGGATAGATTATGTGAAAGCAGCTTTTATAGGTTGTTATATTGCTCATTATTGTCTTGTTTTCATATTATTGTATGCCAGTTGGCTTATTCGAATATTTTGGTAACATTCTTAGTTTTGCGCTGATTTATATGTTGTAAGAACGATCCATAGCCTTTCAATGCTAGTCGATTCGATCTCATTTC
>TRINITY_DN18332_c0_g1_i2 len=11131 path=[1:0-345 2:346-3143 3:3144-3367 4:3368-3993 5:3994-3994 6:3995-4031 7:4032-4194 8:4195-4197 11:4198-7228 12:7229-7231 15:7232-10055 17:10056-10295 18:10296-10329 19:10330-11130]
CAAAGCTTCTCCTTTTATTCCTGTCAGCGGAAGCAACAGAGGCTTCATCGTCATCATCAGCAAACGAGTCAACAAACCTTTCTCTCTCTCTATATATACATATATATATATATATATATATATATATCTTTATATATATATTCATACGATTCGTGTAATTGCCCAAACCCTAATCGATTTAAAGTTTTAGCAATCCAATTCCATTCTTCGATTCCCCTCGTTTCCGTTACATTCGTTGAATTTTATTTAATTTACCCTCGCAAAACCCTAGTTTCAGAAACCCTAGTTTTTGGGAATTGGTGCCCCAGTTTGATTCGGAATCTGCCCAGTTCTTCATTTTCGAGGTGGGTTTTGCTTCACTAGTGAATTTATTGTGTTTTAGTTTCTGTCTAGTTACTATGATTTGGAAAAAAGTTATCTTTCAGCTAAATTTTGAGTTTTTATGCAATTTTGTGTGATTATTGAATTGAGTTTTTGTTGGTTAATTAGTTGTAACTAAGTGAATGGTAGTTAGGGCATTTTCACCCGGGATACTAAGTGGATGTCTAGCCTAGATTATAGGGATTTTAGATCCGAGAAAACTCTCACAGCAGTGTCTCTAAAACTATTCAATCTCTAGAACATTGAGGTTTTGCTACAATGATACCCTTGAACTAGGGACCGCAATTCATCCCAAGTTCCATTTTAAGTTTAGGGGGCCTGGTGTGGACATTCTCTATATTGCAACCTCTATTTTAGAGCTGAGGTATAGGTGCTAAACGTTAGGGTTTGTAATAGGCAAGTTGGTCGGTGTGCCCAAACAGTTGGATTTTTGTGGTTTTTTCTTTTGGATGGTCTGATTTGTGTGGATTGATTCCATGGAAGTGGGAACAAAATCAGTGCATGCAAACTATTGTAATTTAGGTAATATGCTGCAAGATTTAGGTTTGAATTGGATATCGTAAATGAAGCGGGAATTTGTGCCGGAAAGTACATTAGATTTAGGAACCTTTTGCAACACTTATATTTCTTGCTGGCTCAAGGACTCACTTTGTGTTGGCGACCGGGTTAAACAGGTTTTGGTTTTATTATAGAACGGATTTGGGGTTTGAATCTAGAAGTCAAGAAATGTGATTTAGTAAATGGATCACATGATTCATACCAGCTTGTGAATGTTATGAGCATGATAGTTTTCGAATTTTACATGATCTAGTTTGATTCTTGTATTAGGTTTTGTTGGTCAATTTTTTTGTGGAGTGACTGATGGCAAGGGCTGAGTTTGTGTTGAGATGAGTGAATTGTGTTGATTGCTCCGATGGAACTGGGGTGTTTAGCTACAAACTGAATTATGGTAATACAGATACTTTGTTCCGAAGTTTAGCGTTCGATACCATAATTGAAGTGGGAACTTGTGATGGCTACTATTTAGTAGTATCCTCGAAATGGGAAACCCCTTTTACTCATTATATGTTGGTAACAACACGAAATATGTTTTGTGAAATTGTATGGTTTGCTCCAAAAAAGTTGACAAGTGATGTATACCGATTATGTAAACTGCAGTAACGGATAATTTGCTGCAAAATCTAGGGATTTCTATCATTATCATGATTGAAGTGGGAGTTTGTGCCGACAGTTATGTGTATATTAGAGATTAGAAAAACGTGTTTTAGGTATTTTTTATTGGCTCAAAGACTCTAGCTTTGATTAGTGACTGTTAATGATAATAGTGATAAGAATAAGGACTAGTTGTGTTATATTTGTTAATATATGAGTATTGAGCAAGTTAGAGTACCGAGCAAGATTCATAATTAACAAATACGAATTATAACACAACTAGCCCTTGTCCTTATCACTATTATCATTAATAGTGACACAATTAATCACATGTTAGTTTTCTTCGGAAAGTTAGGGGTAGAAATGTTTAGGAAGTGCAAGTTGATAGAGGGATTTCACCTGTTTGTGCAAGTAATGAGTTTGAGTTGAAAAAGGGCGATTGAGCTCATGCCGAACCCGTTAATTTTCCTTTTTTTCCCTTTTTTGTGGAAAAAGAATTGTTCATTCTTGTTTTAATTTGGCTTGAGTAGAAATCATATCCTCCTCAACCAATAATTACATAGTTTGCATTGGTTGGGTTGTATAACGGTGATGTGTGCAGCCGTTGGATTGATCTTTGACTTTGGAGTTGGTTTCCGGTTGATGTTTGGCAGTTTCTTCCCTTTTCCCTTATTTCTCTTTAGAATTGAGAACACCTGGTTATGTTTCAATATTCAATTGCAAATCCAAGTACTCTGTTGTAGCAGAACGAATGACATATAATATGTTCTTTCTCATACCAAGACCGCTTCTTCTTTACGTGCCAACATTATTCTGCAGGGATGATAAATCTCAGCATTATTGGGAGATTTATTCCCACGCATATGTTTGGAATAAAGGACAGTAGTTTGTTCACCTTGAACTTGGCCCTCGTTGACCGTCTTTGTATCTCCAACTTGGTTTTTAGCAATTAGTTGAAATTTGGAAGATTCTTTTCTCCAATCATAGTAAGATATTTAAGTTAACACTATTGCAATATTGTACAGCTGGAAAATTGAAAACCTTCCCTTACTATAATGCTGTGACTTCCTTTTGTTTTGCGTTAATTTTTTTTTAGTTTTTCTAAGTTACCATCTTTATATCTCTGAATGATGTTGGGATTTTTTATATTTCCCTTTATTACCCAACATTTGTTCCCTATCTAGCCTTATCAACATGATTTATTTTAAATGTGCGGGTTCAATTTTTAGCTGCCTTTACAAGGCATCAAAACTTGTTTATAACAAGTCTCTGTTGCCTACCTGTATATATTTTACAATTTAAGTCATTCTTTTGTTGCCCTTTTTTACTCTTATCTTGTCTCAAGGGACCTTAATAATTATTGAAATTCGCGATGCACATGATACTTGAGTAATGGTATTAGACAGGCACTGCACACACTGTGATCGTGGACAGTAGTTTGTTGATACAATTATTTGTGTAGAATTTAGTTATATATGAAACTATTAAATGTAGCAAAGCTCACGCACCATTTTGCTTGATTGTGAGACGATTTTGATATTTTGGCTAGTCAAATACCAAAAAAAACTTTAATGCTTTGTCTTAGTTTAACTTTCAGTGTTTGCGTTAGGTCATGATTTCGTTCGAAATATTTTAATGCCGTTTGACTTGCACTGCATTTGCATCCTATTATGGTGTGAAGCTGGAGCAGTATGCCGGTGATATCCAGGAGAAATGCAAAGGTATCATACTACCAGCTGCACTAGTGCAGTTAATAATAGTGGAATTGGCGGGGTGTCTGCTAGGGATCGAGTGGACCCGTCTTCATTGCCATCACACTTTTCTCTAAATCAGAGGTATATTTTCTCACAAATTGAAGAATAAAAGTTATTCCACTTAACATGTGAGCATGCCCCATGCAGGGACAACTGTTGCAATCATGTTCCCCCACCGCAATGAACAATAACACTGACAACATTTACTATAGTACTGTACCGGGTGATAGTGAGTGTGGAAAAGACATTTTTTGTCTAATTGACTTGAATGGATTATATTACCAAGTACAGAAACGGTGGAAACCTAAATCACAGCAAACTTCTAGGAAGTTAAAATATTTAATTTAATGGAAGCACTAAATTTTAAACAAATCAGCAGGGTTTTGCAATCGCTCTCGGTATATTTAGCTCCTTTGATGCTTCAGCAGTAAAAGAACACCAAAGACACAAAAAATGTATTTACGTATTAAAGGTTGATGTGGGCCAATTTGGAGCACTTATCTCTTTGACTTAGCTATAGCCGGGAAAGAGAAAAAATGATGAACATTAGAAGGGTTGCTCAAATGTTTCCTATTAGCTAGAGGTTTAGTGTATCTGATGAAATGCTTTCGTAGTGATTCTTTACTTTGTATGTATACTTCGAGCATTTATGTACTATTCTTGTCAATCTTAATGCAAAATTCGTGTTGATACATCCAAACTGTCAGTTACATCACACTTCTCAGCTAATTCCGAAATTTTCAGTCGGCAACCGCTGCCAGCAGCCTACAAGTTGCGGTGTGATAAAGAGCCTCTGAATTCACGACTTGGTCCACCAGACTTTAATCCTCAAACTCCAAATTGTCCCGAGGAAACATTGAATAAGGAATATGTGCAATCTGGGTACTGGGAGACTGTTGAAGGACTGGAGGAAGCAAGGGAGATTTCACTGTCTCAGGTTCATACCTTCAGTAAACCTGTAATCTTAAAGTGCAAAGAGGCCATTAGAAAGTGCCACAGGGCCATAAATGAATCTCGTGCTCAAAAGCGGAAGGCAGGACAAGTTTATGGTGTGCCTCTTTCTGGTCAGTTATTGACTAAACCCGGCGTCTTCCCTGAACAAAGGCCGTGTGGAGAAGACTTCCGCAGGAAGTGGATTGAGGGTTTATCACAACCGCATAAGCGGCTGCGTTCTTTGGCCGATCATGTCCCTCATGGTTATAGGAAGAGGACACTTTTTGAAGTTCTCATCAAGAATAACGTTCCGCTGTTGAGAGCAACTTGGTTTATCAAAATAACTTATCTGAACCAGGTTAGGCCTGTCTCTGTTAGTACATCGTCTAGTGTGCCAGACAAGAATCAGGTTTCTCGCACCGAGCAATGGACAAAAGATGTTATCGATTACTTGCAATCTCTGCTGGATGAGTTTGTCTCTAGGCATGGTATTCATTCAAATACACACACTAGAGATAGGTCACTGCAGATGACTTACAATTTGTTGCAACACAAGAATGACTCAACATCAGCGCTACCTGAGGGTGAGGAGCCTTCTTTACATTTTAAATGGTGGTATCTGGTGCGGATTATACGATGGCACCAAATAGAAGGGTTGCTTCACCCTTCGCCCATCATTGATTGGGTTCTCAGTCAACTGCAGGGGAAGGATTTGTTTGGGACTTTACAGTTGCTGTTGCCCATCCTGTATGCTGTCATGGAAACTGTCGTCTTGTCTCAGACCTATGTAAGGGCTATCGTTGGGTTAGCTGTCCGTTTCATTCAGGAACCTTCTCCGGGTGGTTCTGATCTTGTAGATAATTCTCGGAGGGCATACATTACATCTGCTCTGGTTGAGATGCTTAGATACATGATACAGGTTGTCCCTGATACTTTTGTTGCTTTGGATTGCTTTCCTTTGCCATCATGTGTAATATCTTATGTGGTGAATTATGGAAACGTTTTATCAAAAGATGGCACTGTAAAGACAAACGCTGGTTCTGAAGAAGTTGGTTGCCTTCTGAAGGATAAGGGGCCACAAGCACAGTGCCAGTCCTTGTCTGTTAACCGCGTTGTTTCGTCAATTCGGCGACGCGCGAATCGTCTAGCTTTAGTGACAAGGCCTGGCTTTGCAAGTCACAATGTGGCAAAAGCTCTACAAGAGTTAGACAAGGCACTTGTACATGGAGATGGCAGAATTGCGTACAATTTTCTCTTTGATGATCTTTGTAATGGAGCTATTGATGACCATTGGATGGAAGGGGTCAGCCCATGTCTGAGATCATCATTGAAGTGGATTGGAAAAGTGCGCTCATCGTTTGTTTGCTCTGTATTTTTTCTTTGTGAATGGGCAACTTGCGATTTCCGTGATTTTCGTACTGCTCCACCTCATGGCATGAAGTTTACTGGCAGAAAAGATTTTTCTCAAGTGTACCTTGCAGTTCAGATTTTAAAGCTCAAGATAGATGACTGGCAAAGAACCAGGCAATGGAAGAATGGTAGAGGTCCTAGTCAGTTGAATAATGCTTTGGTCACTACTGTTACTGAAAGTAAAAGTAATTCCAGTCTATGGGTTAGAAGAAAAGAAAGATCAAATCCCATTGAAAGCCCTGGTCCTTTACATGATATTATAGCGTGCTGGATTGATCAGCATGAAGTCCATAATGGGGACGGTTTTAAGCGGCTTCAATTTCTCATCGTTGAACTTATTCGTGCTCACATTTTCTGTCCTCAGGCTTACGTGAGACAGCTTATTGTAAGTGGAACTATGGATGGTAGCGGACCTATGGTGGACATAAATAGAAAGAGGCGGCACTACAACATCTTGAAGCATTTGCCTGGGCCTCACGTTAATGATCTATTGAAGGAGGCTCAAGCTACTGAAGTTCTATTGTTGAGTGAGGCCATGAATGTCTATTCAAATGAACGGCATCTACTGCTTCAGAGGCTTGGTAATCGTCGCCATTCAAAAGGAGCAAATAGTTCTTCTTCAGAGGCTAATTCGTTGTTCGTGTCTGGTAAAAGTCTCAAAAGAGTTGGTGAAGTTGAAGAGTTGAAGGATGCTATTTCAGTATTATTGCAGTTTCCAAGTTCATCTGCTGCAACAAGTGATACATCTGGTGAAAACGTGTCCCACAGGGCTGTCAAGAAGATTGTTGGACCAACAAGCGACAAACTGTACCTTGGAGAAGGCACACCAGGGTGTGAAGAGTGTAGGAAGGCAAAAAGACCAAAGTTAAGCGAGGAGAGAAACTCATACCTTCAAGAATATTCAATGAACCCATCAGATGAAGAAGACACCTGGTGGATGAGGAAGGGAATGAAACCCCTCGATGTTTTGAAGACTGATCCTCCAGTTATTAAGCCAGTCAAGCAAGCTTCTAGGGGTAGGCAAAAAGTTGTCCGCAAGACTCAAAGTCTTGCTCAGTTAGCAGCTGTTAGAATAGAAGGTAGCCAGGGAGCTTCCACTAGCCATGTTTGTGATAGTAGGGTAAGCTGCCCTCATCACAAATCTGGTTTGGAAGGAGAGGTTCCTAAATCGAAAGACGGGATTAGGACACTTCATTCTGGAGATATAGTACTGATTGGGAAAAAAATAAAGCAGCTACGGTTTGTGGAGAAGAGGATTGTGGCAGTTTGGTTGGTCAATTCAGCCAAGCAACTTATTGAAGAGAATGAAAAGGGTGCTAACAAAGTTGGTCAGTATGGTAGGATTTCTTTTCCTTCCGATGATAAGAGCTCTGTACGATGGAAGTTTGGTGAAGATGAGTTGTCAGCAATACTCTATCTTGTCGATATTTCAGATGATTTGGCTTCAGCTGCTACATTTCTTCTCTGGTTGTTGCCCAAGGTTCTCACTAGTTTTAGTTCCACAGTTCATGGTGGGAGAAATGTCCTCATGCTGCCAAGAAATGTGGGAAGCCATGTGTGTCAAGTAGGGGAAGCATTTCTTTTGTCATCCATTCGGAGGTATGAGTATATTCTTGTTGCAAATGATCTACTTCCTGAAACTTTGTCAGCGATGATGCATCGTGTGGCCACTTTTGTGGCCTCTAGTGGAAGAGTTTCAGGCTCAGCAACCCTAGTTTATGCAAGATATCTGTTAAGGAAATACAATGGTTTACCCAGTGTAGTTGAATGGGAGAAGAACTTCAAGGCAACATGTGACAGACGACTCATTCCTGAACTTCAATCTGGAAGATTATTAGATGGAGAGATGGGGTTTCCACTTGGAGTTCCTGCAGGAGTGGACGATATTGATGATTTCTTACGCCAAAAAATCAGCGGTGTCCGAGTATCTAGAGTAGGTATGAGCATGAGAGAAGTAGTGCAAAGACACGTTGACGAAGCTTTCCAGTATTTTTGTGGGAAGGAGAGAAAAGTACTTCCACCTAATACCATGAAAAGCCCTTCCCTCGAGAAAGGGGATGACGGGTATCAATTTGCGCAACAAATAGTGATAAGCATAATGGACTGCATGAGGCAAACTGGTGGTGCTGCTCAAGAAGGGGACCCCTCTTTGGTATCTTATGCCGTTTCTGCAATTGTTGGTAGCATCAGTCAAGTTCTCGCGAAATTGCCTGATTTAACGGCTAGTGGTAATCATGCTAATGTTTCACCTACTATGGGTTCATTGACTCTTGCTCAAAAGATATTGAGTTTTCATGTTACTTGCCTGTCCCTCCTTAAGGAAGCACTTGGAGATCGCCAGAGTCGCGTTTTTGAAATAGCCCTTGCAGTGGAAACTTCTTTAGCCCTCTCTCAGGCTTTGGCACCAGGAAAGACTAATGAAATGTTGAACAGCTCAATCAAAACGGTTTCGGGTAAGGTTTTAAAAACTACAGCTGCTGTTTCTTCCCTTGTTGTTGCAGCTATTCTTCATGGTGTTGCTACCCTCGAGAGAATGGTAACACTTTTCAGATTAAAGGAAGGCTTGGATGTGATTCAGTTTGCTAGGAGTACAAGATCTAATTCTAATGGAAATTTTCGTTCTTCTGGGGTTCTTAAGGCCGATGAGGTGGTTGAGGTCTCTCTTCATTGGTTTAGAGTTCTTGTTGGGAACTGCAGAACAGTATGCGATGGACTAATAGTAGAGCTTCTGGGTGAAGCATCTGTCGTAGCACTATCCAGAATGCAAAGGGCTCTCCCTCTCAGCTTGGTTCTTCCACCTGCTTATTCCATATTTGCTTTTGTGATGTGGAGGCCATTCCTCTTTAACCCTAATATCGTAAACCGTGAAAGCATCCACCATTTGAATCAATCTTTTGCATTGGCGATGAGTGAAATTATAAAGCATCTTCCTTTTCGTGATGTGTGCTTGAGAGATACACGTGGATTTTACGATCTAATAGCTGCAGATCCCACTGATTCCGAGTTTGCGTCCATGCTAGAACTAAATGGTGCAGAAATGCATTTTAAAAAGATGGCCTTTGTTCCTCTTCGCGGGAGACTTTTTCTAAATTCTATCATTGATTGTAAAGTTCCCGCCCCTGTGTTTGCACAGGATGATGCCAAAAGGGTCTTCGCAGAAAACGATTCGAAGCTTCTGGATAGGCTGGTACACATTTTAGACTCCTTGCAACCTGCGAAATTCCATTGGCAATGGGTTGAGCTGAGGCTTCTTCTCAATGAGCAAGCCCTGATTGAGAAACTAGAGTCTCATGATATTTCCATTGCAGAGTCGATACGTATGATCTCCTCAAATCCCGATAAGGCAGCTGCATCTGAGAACGAAAACAATTTCATTGAAATAATACTTACAAGATTACTTGTTAGGCCTGATGCTGCTTCTCTCTTCTCAGAAATCATACATCTCTTCGGCAAATCACTCGAGGATTCTATGCTACTGCAAGTTAAATGGTTTCTTAAAGGTTCCGATGTTCTCTTTGGTAGAAAATCTATTAGGCAACGCCTCATTAATATTGCTGAGAGTAAAGGCCTATCAACGAAGGCCCAGTTTCGAAAACCCTGGGGCTGGTGTGGTCCTGATCGTAATATTGTAACAAGTAAGGGAAACAAGCGCAAGTTTGAATCCATATCTATTGAGGAAGGAGAGGTTCTGGAAAAAGGAAACGACTCAAAAAGGTCTGTGAGAGGGCCCATTCAAAGTTTTGATGCTGAGGGTTCTAACGCCTCTCAACAGTATGTTACGGAAAGGGCTCTGATTGAGTTAGTTCTCTCTTGTATTGACCAAAGCTCTGACGAATCCCGCAATATATTTGCGAGCGATTTGATCAAACAGATGAGCGATATTGAGCAACAGATAAATGCAGTCACTCGTGGGGCAAGTAAGCAGGTTGGTGCAGTCAGTTCAGGGATTGAAGGTACGGCAAGTAAAAGCAGTGGCCGGAAAGCTACGAAAGTTGGCAGTCCTGGCTTGTTGAGACGACAAACAGTAACTGCTGATATAGTGCCACCTACACCAGCTGCATTGCGGGCTTCCATGACATTGCGTTTGCACTTCCTCCTCAAATTACTACCAATCATATGGGCAGATGGGGAGCCTTCAGTTCGTAACATGAGGCATATGCTTGCTTCGGTAATACTTCGTCTCCTTGGAAGTAGGGTTGTTCACGAAGATGCTGACATGGCCTCTTTCATTACATCAAAAAAGGACGTGGATTTCAGTGTAGAATACTTATCCGATGGAAGTCTTTTTGATCGGCTATTATTAATGCTGCATGGGCTGTTAAGCAGCCATAGACCAAGCTGGCTGAAAACAAAGAAAGAATCTTCCCCTTTCGACCGTGATGTGGCAGAGAGTTTGCAGAACGATTTGGACCGTATGCACTTGCCTGATGCAGTGAGGTGGCGTATCCAAGCTGCGATGCCCATTCTTTTCCCATCTTTTCGGCGGTCAATCTCTTGCCAGCCACCATCTGTCCCTCCATCTGCCCTCTCTTATCTCCTACCGATCATCCCCTCCTCGTCTGGGTCACCGCCAGGAAATTCCAACTTGCCCCTCAGGAACCAAGCGACAGGGAAGAACAAGGCCCTGCCAGCTCAGCAGCAAGATGCTGACATGGAAATAGACCCATGGATGCTTTTGGAGGATGGGGCCGGATCTGGCCTATCTCTGACAAGCAGCGCTGGGAATAGCGGCGGTGACAACAATAATTTCAAAGCTTCAAGCTGGCTCAAGGGGGCTGCGAGGATGAGACGTACGGATCTCACTTATATTGGCTCTATAGACGATGGTAGTTGATTTTCAAAAAAAGTTTTCATTCTTTAACATTCGCTTATCAAATGACACCCCCCTCCCTCTCCCCTCTTAAGGTTTTCTCCATGGTACCCGAAGAGATTTTCAGGTGAGAATTTATAACTTGCTCCGAGTTCTAATTTTTTTTTTCCTGGTGACTTTTACTAATTTTTTTTTTTTCCGTTCGAGCGATGAACAAATTTTAGAACAATAAAAAGTCAGAATGTTTGTAAAATCAAGAAGCATGTAGAAGTTACTAGGAAGCCGAATTTTCCTAACTGGAGGTACCACGGAAATAGCCTGCCTGAAAATAAACTGTTTGTGTTTTTGTCTTCCGTGACTGGGGGTTGTGTTGTTCGTATTCTTGTTGGCAAATCGAGCTGTTGAGGTTTGGTGATCGGGATGAGAAGCCAGGGGTGAGGGGGAATGACACAGAATCTCTGGCCCTGCTCGGAAAGTTTGTTGTACATATAGGACAAAGTTAGTCTGAACTGGGTAGATTATGCGAAAAATGAGCAGATTTAGGTTGTTATATTGCTCGTTAATGTCTCATTGTTATATCATTGTATGCTGATTGGGCGTATTTGAATATTTTGGTGAAATTCTTAGCTTTTTGGGCTGATTTATATGTTTGTAATGAAGGACCTCTAGCGTCTCTCTCATTTTGCAAAAG
>TRINITY_DN18332_c0_g2_i3 len=7333 path=[1:0-299 3:300-1386 4:1387-1680 5:1681-3981 6:3982-7332]
ATCAACGGAAGCTGCAGAGGCATCATCGTCATCATCATCAGCAAATGAGTCAACAAGCCCCTTCTCGATAGCCCTTCTATACATACATATCTATCTATCTATATATATATATGCATACACAGACGATTCTTTCTATTGCCCAATCCCTAATTTATCTAGCTCAAACCTTTTCGATTCCAATTTGCAATTTTTATTTACCCCTTGCAAAACCCTAGTTTCGAAAACCTCGTCTAGGGTTCACTTTTTTGGGGAGCGGTTCTTCCGTTTGATTCGAAATCTGCTGAGTTGTTGATTTTCGAGCTCGACTGGCCTTGCGTCCTATTATGATATGAAGCCGGACGTAGTATGCCGGTAATACCTAGGAGAATGCAAAGATATCATGCTACCAGCTGCACTAGTGCTGTAAATAATAGTGCAATTGGTGGGGTGTCAGCTAGGGACCGAGTGGACCCGTCTTCATTGCCAGCTAACTTCTCCCTAAATCAGAGGCGGCAGCCGCAGCCGCAGCCAGCATCCTACAAGTTGCGGTGCGATAAAGAGCCTCTGAATTCACGACTTGGGCCACCAGACTTCAATCCTCAAACTCCAAATTGTCCTGAGGAAACATTGAACAAGGAATATGTGCAATCTGGGTACAGGGAGACTGTTGAAGGACTTGAGGAAGCAAGGGAGATTTCCCTATCTCAAGTTCAGATTTTCAGTAAACCTGTAATCTCAAAGTGTAAAGAGGCAATCAGAAAATGCCATAGGGCCATTAATGAGTCTCGTGCTCAAAAGCGGAAGGCTGGGCAAGTTTATGGTGTGCCACTTTCTGGTCAGCTATTGACTAAACCTGGTGTCTTCCCTGAACAAAGGCCATGTGGAGAAGACTTCCGAAGGAAGTGGATCGAGGGTTTATCACAACCGCATAAGCGATTGCGTTCTTTGGCCGATCATGTCCCTCATGGCTATAGGAAGGAAAAACTTTTTGAAGCTCTCATCAAGAATAATGTTCCGCTATTGAGAGCAACTTGGTTCATCAAAGTAACTTATCTTAACCAGGTTAGGCCTGTCTCTGTTAGCACGTCTTCAGGTGTGCCAGACAAGACTCAGGTTTCTCGAACCGAGCAATGGACAAAAGATGTTATCGATTACTTGCAGTCTCTGCTGGATGAGGTTGTCTTCGGACATGGTTTTCATCCGAATACACAAGCTAGGGAGAGATTACCACAAGCTACTTCTAATTCACTGCAACTCAAGAACGGCCCAACGTCAGCATTACTTGATGTTGAGGAGCCTTCTTTACATTTTAAATGGTGGTATCTCGTGCGGATTATACGATGGCACCACACAGAAGGGCTGCTTCACCCTTCGCCCATTATTGATTGGGTTCTCAGTCAACTGCAGGTATCTCAATCTGTGTTTATTGTTTTTCTCGGGCCATATAGAGCTTTTTGGTTTAAAGTTCCTATAGGCATACCAGCTAGACTTTTTGAGATCGAGGAAAAAGCATGCTGAAAATTGTTTGCCTTTTGGTGTTCAGTTTTTATGCTTTTTCTTCAAGAAAGTTAAAAGTCAGTGTTTATCCTGCTGCTCAAACAAGGTTTGCTTAAAATCAAAACATGAAAAATAAAGGCAAAAAATTACAGAGAAAGCTAGTTTAAGAGTAGGCCCGATGGTGCCATGTTTTGCTCCTTGCAGGGGAGGGATTTACTTGGAACTTTGCAGTTGCTTTTGCCTATCCTGTACGGCGTCATGGAAACTGTCATTTTGTCTCAGACCTATGTAAGGGCTGTTGTTGGGTTGGCTGTCCGTTTCATTCAGGAACCTTCTCCGGGCGGTTCTGATCTTGCAGATAACTCTCGGAGAGCATACGTTACAACTGCTCTGGTTGAGATGCTAAGATACATGATACATTCCGTCCCTGACACTTTTGTTGCTTTGGATTGCTTTCCTTTGCCATCTTCAGTAATATCTTATGTGGGGAATGATGGACACTTTATACTGAAAGACGGCACTGCAAAGGCAAAAATTGGTTCTGAAGAAGTTGGTTCCCTGCTGAAGGTCAAGGGGCTCGATGCGCAATGCCATTCCTTGGCTGTTAACCGCGTTGTTTCGTCAATTCAGCAACGTGCGAATAATCTTTCTGTTGCGACAAGGCCGGGCTATCCAAGTCACAATGTCGCAAAGGCTTTACAAGAGTTGGACAAGGCACTTTTACATGGGGATGGAAGAATTGCATATAATTTTCTCTTCGAAGATCTTTGTAATGGAGCTATTGATGACGGTTGGATGGCAGGGGTCAGCCCATGTCTGAGATCAACTTTGAAGTGGATTGGAACAGTGAGCCTGCCGTTCGTTTGCTCGGTTTTTTTGCTTTGTGAATGGGCAACCTGTGATTTCCGGGATATTCGTACTGCTCCGCCTGATGGCATGAAATTTACCGGTAGAAAAGATTTTTCTCAAGTGTACCTTGCAGTTTGGATTTTAAAGCTCAAGATGGAAGAATTGCAAAGAACCCGGAAATCCAAGAATGGAAGAGGTCCTTGTAAGCTGAATAATGCTTTTGGCAGTACTGTTACTGAAATTAAATATAATTCCAGTGTGAGAATTAGAAGGAAGGAAAGATCAAACCCCTTTGAAAGCCCTGGTCCGTTGCATGATATTATAGCATGTTGGATTGATCAGCATGAAGTCCATACTAGAGAGGGTTTTAAGCGCCTTCAACTTCTTATTATTGAACTTATTCGTGCTCGTATTTTCTGCCCTCCGGCTTATGTGAGACAGCTTATTGTAAGTGGAACTATGGACGGTAGTGGGCCTACGGTAGACATGAAACGAAAGAGGAGGCACTACAAAGTTTTAAAGCATTTGCCTGGGCCTCATGTTAGTGATCTGTTGAAGGAGGCTCAAACTGCTGAAGTCCAATTGCTTAGTGAGGCCATGAATGGTTATTCAAATGAACGTCGTCTTCTGCTTCATAGGTTTACTAAGACTCGCCGTTCAAATGGACTAAATATTTCATCTTCGGAGGCTTGTTCGTTGTCCATATCTAGTAAAAATTTCAAAAGCAGTGAACTTGAAGAGCTGAAGAATGCTATTTCAATACTATTGCAGTTTCCAAGTTCATATGCTGCAACAGCTGATTCTACTGGCGACAACGATTCCCAGGGGAGTGTCAACAGGATTGTTGGGCCAACGAGTAACAAAATAGATCTCGGAGAAGGCACTCCAGGGTGTGAAGAGTGTAGAAAGACAAAAAGACCGAAGTTAAGTGAGGACAAGAACTCGTACCTTCAAGATTATTCACAGAGCCCATCTGATGGGGAGAAAACCTGGTGGATGAGGAAGGGTATGAAACTCCCTGATGTTTTAAAGACTGATCCTCCAGTTGTTAAGCCAGTCAAGCAAGCTTCTAGGGGTAGGCAAAAAGTTGTGCGCAAGACTCAAAGTCTTGCTCAGCTAGCAGATGCTAGAATTGAAGGTAGCCAGGGAGCTTCCACTAGCCATGTCTGTGATAGTAGGGTAAGTTGCCCTCACCACAGTAATGGTTTGGAAGGAGAGCTTCCTAAATTGAAAGACGGGAATAGTCCACTTTGTTCGGGAGATATAGTGTTGATTGGGAAGAAACTAAAGCAACTTAGGTTTGTAGAGAAAAGGATTGTGGCGGTTTGGTTGGTCGATTCTGCCAAGCAACTTATTGAAGAGAATGAAAAGGGTGTGGTGAAAGTTGGTCAGTATAGTAGGAATCTACCTTCTATCTCTGATAAGAGCTCTATACGATGGAAGCTAGGTGAAGATGAGGTTTCAGCAATACTTTATCTTGTCGACAGCTCAGATGATTTGGTTTCAGCTGCTTCCTTTCTTCTGTGGTTGTTGCCTAAGGTTCTCAGTAGTTCAAGTTCCACAATTCATGGTGGGAGAAATGTCCTCATGCTGCCAAGAAATGTGGGAAGCCATGTGTGTGAAGTTGGGGAGGCATTTCTTCTATCATCTATTCGGAGGTATGAGAATATTCTTGTGGCAAATGATCTACTTCCAGAAACTTTATCAGCAATGATGCATCGTGTGGCCACTCTTATGGCCTCTAATGGAAGAGTTACAGGCTCAGCAGCCTTAGTTTATGCTAGATACCTCCTAAAGAAATACAGTGGTTTACCCACTGTAGTTGAATGGGAGAAGAATTTCAAGGCAACATGTGATAAACGACTTATTCCTGAACTTCAATCTGGAAAATCTTTGGATGGAGAGTTAGGGTTTCCACTTGGAGTTCCTGCAGGAGTTGCAGACCTTGATGACTTTTTACGCCAAAAAGTCAGTGGTGTCCGAGTATCTAGAGTAGGTATGAGCATGAGAGAAGTAGTGCCAAGGCACGTTGAAGAAGCTTTTCAGTATTTCTGTGGGAAGGAGAGAAAAGTATTTCCACCAAATGCTGTGAGGAGTCCTCTCGAGAAAGGGGATGATGGGTATCAATTTGCACAACAAATAGTGATGAGCATAATGGACTGCATGAGGCAAACTGGCGGTGCTGCTCAAGAAGGGGACCCCACTTTAGTGTCTTCTGCTGTTTCTACAATTGTCGGTAGCATCAGTCAAGTTTTAGCAAAGTTGCCTGATTTAACAGCTAGTGGTAATCATGCTACTGTCTCACCTATTCTGGGTTCATTTACTCTTGCTCAAAGGATGTTGCGTTTTCATGTAACTTGCCTGTCCCTCCTTAAGGAAGCACTCGGTGATCGTCAGAGTCGCGTTTTTGAAATAGCCCTTGCAGTGGAAGCTTCTTTAGCCCTTTCTCAGGCTTTGGCATCTGGAAAGACTAATGAAATGTCCAACAGCTCAATGAAAACAGTTTCTGGAAGGGTTGTAAAAACTTCAGCTGCTGTTTCAGCCCTTGTTGTTGCAGCAATTCTTAATGGAGTTGCTAGCCTTGAGAGAATGGTGACTGTTTTCAGATTAAAGGAAGGTCTGGATGTGATTCAGTTTGTAAGGAGTACAAGATCTAATTCTAATGGAAATGCTCGTTCTGGTGGGGTTTTAAAGGCTGATAATTTGGTTGAGGTCTCTGTTCATTGGTTTAGAGTGCTTGTTGGAAACTGCCGAACAGTATGCGATGGACTAATATTAGAACTTCTCGGGGAAGCATCTGTTGTAGCACTATCGAGAATGCAAAGGGCTCTCCCTCTGAGCTTGGTCCTCCCACCTGCTTATTCCATATTTGCTTTTGTGATATGGAGGCCATTCCTCTTTAGTCCTAATATGTCAAACCGTGATGGCATCCACCAATTGAATCAATCTGTTGCATTGGCGATGGGTGAAATTATAAAGCACCTCCCTTTCCGTGATGTGTGTTTGAGAGAGACACGAGGATTTTACGATCTTGTAGCTGCTGATCCTACCGATTCCGAGTTTGCATCCATGCTAGAACTGAATGGTGCAGAAATGCATTTGAAAAAGATGGCCTTTGTTCCTTTACGCGCAAGGCTTTTTCTAAATGCTATCGTTGATTGTAAACTTCAATCCTCTGTGTTTGCGCAGGACGATGCCAAAAGGGTCTTAGCAGAAAATGAGTCGAAGCTTCTGGATAGGCTGGTACACATTTTAGACACCTTGCAACCTGCAAAATTCCATTGGCAGTGGGTTGAGCTGAGGCTACTTCTAAATGAACAAGCCTTGATCGAAAAACTTGAGTCTCATGATACTTCTATTGCAGAGTCGATACGTGCTGTATCCTCGAATCCCGACAAAGCAGCTGCTTCTGAGAACGAAAATAATTTCATTGAAATAATACTTACAAGATTGCTTGTCAGGCCTGATGCCGCTGTTCTTTTCTCAGAGATCATACATCTCTTCGGCAAATCACTTGAGGATTCTATGCTATTGCAAGTTAAGTGGTTCCTTAAAGGTTCCGATGTTCTTTTCGGTAGAAAATCTATTAGGCAACGCCTTACTAATATTGCTGAGAGCAAAGGTTTGTCGACCAAACCCCAGTTCCGGAAACCGTGGGGTTGGTGTAGCCCTGATCCTACTAATGTTTTAATAGCTAATGGAAACAAGCGTAAATTTGAATCTCTCGCTCTCGAGGAAGGGGAAGTTGTTGAAGAAGGAGCCAATTCGAAAAGGTCTGTGAAAGGGGTTACTCATGGTTTGGATGCTGAACGCCTCAATGCTTCTCAGCAGTATGTTACAGAGAGGGCTCTAATTGAGTTGGTTCTCTCTTGTGTGGATCAAAGCTCTCATGAATCACGCAATATATTTGCGAGTGATTTGATTAAGCAGATGAGTGATATCGAGCAACAGATAAGCACAGTTACTCGTGGGGCAGGTAAACAGGTTGGTGCAGTCAATTCCACTATCGAAGGTACGGCAAGTAAAAGCAGTGGCCGCAAAGCTATGAGAGGAGGCAGCCCAGGCTTGTCAAGACGACAAACAGTAACTGCTGATATTGTGCCACCTGCACCTGCTGCATTGCGGGCTTCCATGGCATTACGTTTGCAGTTTCTCTTCAGATTGCTCCCGATCATCTGGGCTGATGGGGAGCCTTCAGTTCGTAACATGAGGCATATGCTCGCTTCGGTAATACTTCGTCTCCTTGGGAGTAGGGTCATTCATGAGGATGCTGACACGTCCATTTTTACAGCATCAAATTCTTTCTTAAAAAGGGATGTGGATTTCTGTTCAGAAAATTTATCTGGTGGAAGTCTCTTTGATCGTCTATTGTTAATGCTTCATGGGTTGTTGAGCACCCATAGGCCAAGCTGGGTGAAATCAAAGAAAGAATCTTCCCCATTTGATCGGGATGTGGCAGAGACTTTGCAGAACGATTTGGATCGTATGCAATTGCCTGATGCAGTGAGGTGGCGTATCCAAGCTGCGATGCCCATTCTTTTCCCATCTTTTCGGCGGTCAATCTCTTGCCAGCCACCATCTGTCCCTCCATCTGCCCTCTCTTATCTCCTACCGATCATCCCCTCCTCGTCTGGGTCACCGCCAGGAAATTCCAACTTGCCCCTCAGGAACCAAGCGACAGGGAAGAACAAGGCCCTGCCAGCTCAGCAGCAAGATGCTGACATGGAAATAGACCCATGGATGCTTTTGGAGGATGGGGCCGGATCTGGCCTATCTCTGACAAGCAGCGCTGGGAATAGCGGCGGTGACAACAATAATTTCAAAGCTTCAAGCTGGCTCAAGGGGGCTGCGAGGATGAGACGTACGGATCTCACTTATATTGGCTCTATAGACGATGGTAGTTGATTTTCAAAAAAAGTTTTCATTCTTTAACATTCGCTTATCAAATGACACCCCCCTCCCTCTCCCCTCTTAAGGTTTTCTCCATGGTACCCGAAGAGATTTTCAG
>TRINITY_DN18332_c0_g2_i5 len=7554 path=[2:0-602 3:603-1689 5:1690-3990 6:3991-7341 7:7342-7438 8:7439-7553]
ATGTTTGATATGTGTATTGAACTATTTCAGCTGAAATTTGGAGCTTTTGTGCAATCTAGGGCTGTTAATGGATTTTATATTTTGGTAGTTAATATATTGCAGCTTGGTGACTAGTGGTGAGGTTGAATTTGGGTTGATTGGTTCAGTGGAAGTGGGCAATTGATGCATACTTGTTATGAAAACTTTCATAATTTGGATAATTTGTTGCAAGATTTAGGGTTTGCATTCGAGATCATTGTTGAAGTGGGAATTTGTGTTGGCAATTGGTTATAAGTATATTAGATTTAAGATTGTTTTGTACCCCTCGAATTGTAGTTGGCGAGTGCATAAACATGTACTAATATTCCGTGGGAAAAATTTTGGTTAGAAGGGATTAGGAAGTGCTAGTTGTTTAAGGTATCAAACCTGTTTGTGGATGTATTTTTTTTTCTCGACATTACAGATGCTACGAGCATGATAATTATGGAGTTTCTAAGCTATCTAATTCGATTTTTGTTATTGGGGTTTGTTGGTCAATCGTTGACCGTGAAGCGACTCATAGTAAGGGCTGAGTTTGTGTTGAGCTGAGTGAATTGTGTTGATTGCTCCAAGCCTCCAATGGAACTCGACTGGCCTTGCGTCCTATTATGATATGAAGCCGGACGTAGTATGCCGGTAATACCTAGGAGAATGCAAAGATATCATGCTACCAGCTGCACTAGTGCTGTAAATAATAGTGCAATTGGTGGGGTGTCAGCTAGGGACCGAGTGGACCCGTCTTCATTGCCAGCTAACTTCTCCCTAAATCAGAGGCGGCAGCCGCAGCCGCAGCCAGCATCCTACAAGTTGCGGTGCGATAAAGAGCCTCTGAATTCACGACTTGGGCCACCAGACTTCAATCCTCAAACTCCAAATTGTCCTGAGGAAACATTGAACAAGGAATATGTGCAATCTGGGTACAGGGAGACTGTTGAAGGACTTGAGGAAGCAAGGGAGATTTCCCTATCTCAAGTTCAGATTTTCAGTAAACCTGTAATCTCAAAGTGTAAAGAGGCAATCAGAAAATGCCATAGGGCCATTAATGAGTCTCGTGCTCAAAAGCGGAAGGCTGGGCAAGTTTATGGTGTGCCACTTTCTGGTCAGCTATTGACTAAACCTGGTGTCTTCCCTGAACAAAGGCCATGTGGAGAAGACTTCCGAAGGAAGTGGATCGAGGGTTTATCACAACCGCATAAGCGATTGCGTTCTTTGGCCGATCATGTCCCTCATGGCTATAGGAAGGAAAAACTTTTTGAAGCTCTCATCAAGAATAATGTTCCGCTATTGAGAGCAACTTGGTTCATCAAAGTAACTTATCTTAACCAGGTTAGGCCTGTCTCTGTTAGCACGTCTTCAGGTGTGCCAGACAAGACTCAGGTTTCTCGAACCGAGCAATGGACAAAAGATGTTATCGATTACTTGCAGTCTCTGCTGGATGAGGTTGTCTTCGGACATGGTTTTCATCCGAATACACAAGCTAGGGAGAGATTACCACAAGCTACTTCTAATTCACTGCAACTCAAGAACGGCCCAACGTCAGCATTACTTGATGTTGAGGAGCCTTCTTTACATTTTAAATGGTGGTATCTCGTGCGGATTATACGATGGCACCACACAGAAGGGCTGCTTCACCCTTCGCCCATTATTGATTGGGTTCTCAGTCAACTGCAGGGGAGGGATTTACTTGGAACTTTGCAGTTGCTTTTGCCTATCCTGTACGGCGTCATGGAAACTGTCATTTTGTCTCAGACCTATGTAAGGGCTGTTGTTGGGTTGGCTGTCCGTTTCATTCAGGAACCTTCTCCGGGCGGTTCTGATCTTGCAGATAACTCTCGGAGAGCATACGTTACAACTGCTCTGGTTGAGATGCTAAGATACATGATACATTCCGTCCCTGACACTTTTGTTGCTTTGGATTGCTTTCCTTTGCCATCTTCAGTAATATCTTATGTGGGGAATGATGGACACTTTATACTGAAAGACGGCACTGCAAAGGCAAAAATTGGTTCTGAAGAAGTTGGTTCCCTGCTGAAGGTCAAGGGGCTCGATGCGCAATGCCATTCCTTGGCTGTTAACCGCGTTGTTTCGTCAATTCAGCAACGTGCGAATAATCTTTCTGTTGCGACAAGGCCGGGCTATCCAAGTCACAATGTCGCAAAGGCTTTACAAGAGTTGGACAAGGCACTTTTACATGGGGATGGAAGAATTGCATATAATTTTCTCTTCGAAGATCTTTGTAATGGAGCTATTGATGACGGTTGGATGGCAGGGGTCAGCCCATGTCTGAGATCAACTTTGAAGTGGATTGGAACAGTGAGCCTGCCGTTCGTTTGCTCGGTTTTTTTGCTTTGTGAATGGGCAACCTGTGATTTCCGGGATATTCGTACTGCTCCGCCTGATGGCATGAAATTTACCGGTAGAAAAGATTTTTCTCAAGTGTACCTTGCAGTTTGGATTTTAAAGCTCAAGATGGAAGAATTGCAAAGAACCCGGAAATCCAAGAATGGAAGAGGTCCTTGTAAGCTGAATAATGCTTTTGGCAGTACTGTTACTGAAATTAAATATAATTCCAGTGTGAGAATTAGAAGGAAGGAAAGATCAAACCCCTTTGAAAGCCCTGGTCCGTTGCATGATATTATAGCATGTTGGATTGATCAGCATGAAGTCCATACTAGAGAGGGTTTTAAGCGCCTTCAACTTCTTATTATTGAACTTATTCGTGCTCGTATTTTCTGCCCTCCGGCTTATGTGAGACAGCTTATTGTAAGTGGAACTATGGACGGTAGTGGGCCTACGGTAGACATGAAACGAAAGAGGAGGCACTACAAAGTTTTAAAGCATTTGCCTGGGCCTCATGTTAGTGATCTGTTGAAGGAGGCTCAAACTGCTGAAGTCCAATTGCTTAGTGAGGCCATGAATGGTTATTCAAATGAACGTCGTCTTCTGCTTCATAGGTTTACTAAGACTCGCCGTTCAAATGGACTAAATATTTCATCTTCGGAGGCTTGTTCGTTGTCCATATCTAGTAAAAATTTCAAAAGCAGTGAACTTGAAGAGCTGAAGAATGCTATTTCAATACTATTGCAGTTTCCAAGTTCATATGCTGCAACAGCTGATTCTACTGGCGACAACGATTCCCAGGGGAGTGTCAACAGGATTGTTGGGCCAACGAGTAACAAAATAGATCTCGGAGAAGGCACTCCAGGGTGTGAAGAGTGTAGAAAGACAAAAAGACCGAAGTTAAGTGAGGACAAGAACTCGTACCTTCAAGATTATTCACAGAGCCCATCTGATGGGGAGAAAACCTGGTGGATGAGGAAGGGTATGAAACTCCCTGATGTTTTAAAGACTGATCCTCCAGTTGTTAAGCCAGTCAAGCAAGCTTCTAGGGGTAGGCAAAAAGTTGTGCGCAAGACTCAAAGTCTTGCTCAGCTAGCAGATGCTAGAATTGAAGGTAGCCAGGGAGCTTCCACTAGCCATGTCTGTGATAGTAGGGTAAGTTGCCCTCACCACAGTAATGGTTTGGAAGGAGAGCTTCCTAAATTGAAAGACGGGAATAGTCCACTTTGTTCGGGAGATATAGTGTTGATTGGGAAGAAACTAAAGCAACTTAGGTTTGTAGAGAAAAGGATTGTGGCGGTTTGGTTGGTCGATTCTGCCAAGCAACTTATTGAAGAGAATGAAAAGGGTGTGGTGAAAGTTGGTCAGTATAGTAGGAATCTACCTTCTATCTCTGATAAGAGCTCTATACGATGGAAGCTAGGTGAAGATGAGGTTTCAGCAATACTTTATCTTGTCGACAGCTCAGATGATTTGGTTTCAGCTGCTTCCTTTCTTCTGTGGTTGTTGCCTAAGGTTCTCAGTAGTTCAAGTTCCACAATTCATGGTGGGAGAAATGTCCTCATGCTGCCAAGAAATGTGGGAAGCCATGTGTGTGAAGTTGGGGAGGCATTTCTTCTATCATCTATTCGGAGGTATGAGAATATTCTTGTGGCAAATGATCTACTTCCAGAAACTTTATCAGCAATGATGCATCGTGTGGCCACTCTTATGGCCTCTAATGGAAGAGTTACAGGCTCAGCAGCCTTAGTTTATGCTAGATACCTCCTAAAGAAATACAGTGGTTTACCCACTGTAGTTGAATGGGAGAAGAATTTCAAGGCAACATGTGATAAACGACTTATTCCTGAACTTCAATCTGGAAAATCTTTGGATGGAGAGTTAGGGTTTCCACTTGGAGTTCCTGCAGGAGTTGCAGACCTTGATGACTTTTTACGCCAAAAAGTCAGTGGTGTCCGAGTATCTAGAGTAGGTATGAGCATGAGAGAAGTAGTGCCAAGGCACGTTGAAGAAGCTTTTCAGTATTTCTGTGGGAAGGAGAGAAAAGTATTTCCACCAAATGCTGTGAGGAGTCCTCTCGAGAAAGGGGATGATGGGTATCAATTTGCACAACAAATAGTGATGAGCATAATGGACTGCATGAGGCAAACTGGCGGTGCTGCTCAAGAAGGGGACCCCACTTTAGTGTCTTCTGCTGTTTCTACAATTGTCGGTAGCATCAGTCAAGTTTTAGCAAAGTTGCCTGATTTAACAGCTAGTGGTAATCATGCTACTGTCTCACCTATTCTGGGTTCATTTACTCTTGCTCAAAGGATGTTGCGTTTTCATGTAACTTGCCTGTCCCTCCTTAAGGAAGCACTCGGTGATCGTCAGAGTCGCGTTTTTGAAATAGCCCTTGCAGTGGAAGCTTCTTTAGCCCTTTCTCAGGCTTTGGCATCTGGAAAGACTAATGAAATGTCCAACAGCTCAATGAAAACAGTTTCTGGAAGGGTTGTAAAAACTTCAGCTGCTGTTTCAGCCCTTGTTGTTGCAGCAATTCTTAATGGAGTTGCTAGCCTTGAGAGAATGGTGACTGTTTTCAGATTAAAGGAAGGTCTGGATGTGATTCAGTTTGTAAGGAGTACAAGATCTAATTCTAATGGAAATGCTCGTTCTGGTGGGGTTTTAAAGGCTGATAATTTGGTTGAGGTCTCTGTTCATTGGTTTAGAGTGCTTGTTGGAAACTGCCGAACAGTATGCGATGGACTAATATTAGAACTTCTCGGGGAAGCATCTGTTGTAGCACTATCGAGAATGCAAAGGGCTCTCCCTCTGAGCTTGGTCCTCCCACCTGCTTATTCCATATTTGCTTTTGTGATATGGAGGCCATTCCTCTTTAGTCCTAATATGTCAAACCGTGATGGCATCCACCAATTGAATCAATCTGTTGCATTGGCGATGGGTGAAATTATAAAGCACCTCCCTTTCCGTGATGTGTGTTTGAGAGAGACACGAGGATTTTACGATCTTGTAGCTGCTGATCCTACCGATTCCGAGTTTGCATCCATGCTAGAACTGAATGGTGCAGAAATGCATTTGAAAAAGATGGCCTTTGTTCCTTTACGCGCAAGGCTTTTTCTAAATGCTATCGTTGATTGTAAACTTCAATCCTCTGTGTTTGCGCAGGACGATGCCAAAAGGGTCTTAGCAGAAAATGAGTCGAAGCTTCTGGATAGGCTGGTACACATTTTAGACACCTTGCAACCTGCAAAATTCCATTGGCAGTGGGTTGAGCTGAGGCTACTTCTAAATGAACAAGCCTTGATCGAAAAACTTGAGTCTCATGATACTTCTATTGCAGAGTCGATACGTGCTGTATCCTCGAATCCCGACAAAGCAGCTGCTTCTGAGAACGAAAATAATTTCATTGAAATAATACTTACAAGATTGCTTGTCAGGCCTGATGCCGCTGTTCTTTTCTCAGAGATCATACATCTCTTCGGCAAATCACTTGAGGATTCTATGCTATTGCAAGTTAAGTGGTTCCTTAAAGGTTCCGATGTTCTTTTCGGTAGAAAATCTATTAGGCAACGCCTTACTAATATTGCTGAGAGCAAAGGTTTGTCGACCAAACCCCAGTTCCGGAAACCGTGGGGTTGGTGTAGCCCTGATCCTACTAATGTTTTAATAGCTAATGGAAACAAGCGTAAATTTGAATCTCTCGCTCTCGAGGAAGGGGAAGTTGTTGAAGAAGGAGCCAATTCGAAAAGGTCTGTGAAAGGGGTTACTCATGGTTTGGATGCTGAACGCCTCAATGCTTCTCAGCAGTATGTTACAGAGAGGGCTCTAATTGAGTTGGTTCTCTCTTGTGTGGATCAAAGCTCTCATGAATCACGCAATATATTTGCGAGTGATTTGATTAAGCAGATGAGTGATATCGAGCAACAGATAAGCACAGTTACTCGTGGGGCAGGTAAACAGGTTGGTGCAGTCAATTCCACTATCGAAGGTACGGCAAGTAAAAGCAGTGGCCGCAAAGCTATGAGAGGAGGCAGCCCAGGCTTGTCAAGACGACAAACAGTAACTGCTGATATTGTGCCACCTGCACCTGCTGCATTGCGGGCTTCCATGGCATTACGTTTGCAGTTTCTCTTCAGATTGCTCCCGATCATCTGGGCTGATGGGGAGCCTTCAGTTCGTAACATGAGGCATATGCTCGCTTCGGTAATACTTCGTCTCCTTGGGAGTAGGGTCATTCATGAGGATGCTGACACGTCCATTTTTACAGCATCAAATTCTTTCTTAAAAAGGGATGTGGATTTCTGTTCAGAAAATTTATCTGGTGGAAGTCTCTTTGATCGTCTATTGTTAATGCTTCATGGGTTGTTGAGCACCCATAGGCCAAGCTGGGTGAAATCAAAGAAAGAATCTTCCCCATTTGATCGGGATGTGGCAGAGACTTTGCAGAACGATTTGGATCGTATGCAATTGCCTGATGCAGTGAGGTGGCGTATCCAAGCTGCGATGCCCATTCTTTTCCCATCTTTTCGGCGGTCAATCTCTTGCCAGCCACCATCTGTCCCTCCATCTGCCCTCTCTTATCTCCTACCGATCATCCCCTCCTCGTCTGGGTCACCGCCAGGAAATTCCAACTTGCCCCTCAGGAACCAAGCGACAGGGAAGAACAAGGCCCTGCCAGCTCAGCAGCAAGATGCTGACATGGAAATAGACCCATGGATGCTTTTGGAGGATGGGGCCGGATCTGGCCTATCTCTGACAAGCAGCGCTGGGAATAGCGGCGGTGACAACAATAATTTCAAAGCTTCAAGCTGGCTCAAGGGGGCTGCGAGGATGAGACGTACGGATCTCACTTATATTGGCTCTATAGACGATGGTAGTTGATTTTCAAAAAAAGTTTTCATTCTTTAACATTCGCTTATCAAATGACACCCCCCTCCCTCTCCCCTCTTAAGGTTTTCTCCATGGTACCCGAAGAGATTTTCAGGTGAGAATTTATAACTTGCTCCGAGTTCTAATTTTTTTTTTCCTGGTGACTTTTACTAATTTTTTTTTTTTCCGTTCGAGCGATGAACAAATTTTAGAACAATAAAAAGTCAGAATGTTTGTAAAATCAAGAAGCATGTAGAAGTTACTAGGAAGCCGAATTTTCCTAACTGGAGGTACCACGGAAATAGCCTGCCTGAAAATAAACTGTTT
>TRINITY_DN18332_c0_g2_i1 len=3678 path=[0:0-114 6:115-3465 7:3466-3562 8:3563-3677]
TATTGGTGGTGTTTAAGCCCTAATTGAATTTCTATGGGTTAGGGCCATGCATGCCTCCATTGCGACTTGTAAGCCACGGGCTCGTCCCTTTGGAAACAACCTCTTTGGGATCAGGGGTATGAGAATATTCTTGTGGCAAATGATCTACTTCCAGAAACTTTATCAGCAATGATGCATCGTGTGGCCACTCTTATGGCCTCTAATGGAAGAGTTACAGGCTCAGCAGCCTTAGTTTATGCTAGATACCTCCTAAAGAAATACAGTGGTTTACCCACTGTAGTTGAATGGGAGAAGAATTTCAAGGCAACATGTGATAAACGACTTATTCCTGAACTTCAATCTGGAAAATCTTTGGATGGAGAGTTAGGGTTTCCACTTGGAGTTCCTGCAGGAGTTGCAGACCTTGATGACTTTTTACGCCAAAAAGTCAGTGGTGTCCGAGTATCTAGAGTAGGTATGAGCATGAGAGAAGTAGTGCCAAGGCACGTTGAAGAAGCTTTTCAGTATTTCTGTGGGAAGGAGAGAAAAGTATTTCCACCAAATGCTGTGAGGAGTCCTCTCGAGAAAGGGGATGATGGGTATCAATTTGCACAACAAATAGTGATGAGCATAATGGACTGCATGAGGCAAACTGGCGGTGCTGCTCAAGAAGGGGACCCCACTTTAGTGTCTTCTGCTGTTTCTACAATTGTCGGTAGCATCAGTCAAGTTTTAGCAAAGTTGCCTGATTTAACAGCTAGTGGTAATCATGCTACTGTCTCACCTATTCTGGGTTCATTTACTCTTGCTCAAAGGATGTTGCGTTTTCATGTAACTTGCCTGTCCCTCCTTAAGGAAGCACTCGGTGATCGTCAGAGTCGCGTTTTTGAAATAGCCCTTGCAGTGGAAGCTTCTTTAGCCCTTTCTCAGGCTTTGGCATCTGGAAAGACTAATGAAATGTCCAACAGCTCAATGAAAACAGTTTCTGGAAGGGTTGTAAAAACTTCAGCTGCTGTTTCAGCCCTTGTTGTTGCAGCAATTCTTAATGGAGTTGCTAGCCTTGAGAGAATGGTGACTGTTTTCAGATTAAAGGAAGGTCTGGATGTGATTCAGTTTGTAAGGAGTACAAGATCTAATTCTAATGGAAATGCTCGTTCTGGTGGGGTTTTAAAGGCTGATAATTTGGTTGAGGTCTCTGTTCATTGGTTTAGAGTGCTTGTTGGAAACTGCCGAACAGTATGCGATGGACTAATATTAGAACTTCTCGGGGAAGCATCTGTTGTAGCACTATCGAGAATGCAAAGGGCTCTCCCTCTGAGCTTGGTCCTCCCACCTGCTTATTCCATATTTGCTTTTGTGATATGGAGGCCATTCCTCTTTAGTCCTAATATGTCAAACCGTGATGGCATCCACCAATTGAATCAATCTGTTGCATTGGCGATGGGTGAAATTATAAAGCACCTCCCTTTCCGTGATGTGTGTTTGAGAGAGACACGAGGATTTTACGATCTTGTAGCTGCTGATCCTACCGATTCCGAGTTTGCATCCATGCTAGAACTGAATGGTGCAGAAATGCATTTGAAAAAGATGGCCTTTGTTCCTTTACGCGCAAGGCTTTTTCTAAATGCTATCGTTGATTGTAAACTTCAATCCTCTGTGTTTGCGCAGGACGATGCCAAAAGGGTCTTAGCAGAAAATGAGTCGAAGCTTCTGGATAGGCTGGTACACATTTTAGACACCTTGCAACCTGCAAAATTCCATTGGCAGTGGGTTGAGCTGAGGCTACTTCTAAATGAACAAGCCTTGATCGAAAAACTTGAGTCTCATGATACTTCTATTGCAGAGTCGATACGTGCTGTATCCTCGAATCCCGACAAAGCAGCTGCTTCTGAGAACGAAAATAATTTCATTGAAATAATACTTACAAGATTGCTTGTCAGGCCTGATGCCGCTGTTCTTTTCTCAGAGATCATACATCTCTTCGGCAAATCACTTGAGGATTCTATGCTATTGCAAGTTAAGTGGTTCCTTAAAGGTTCCGATGTTCTTTTCGGTAGAAAATCTATTAGGCAACGCCTTACTAATATTGCTGAGAGCAAAGGTTTGTCGACCAAACCCCAGTTCCGGAAACCGTGGGGTTGGTGTAGCCCTGATCCTACTAATGTTTTAATAGCTAATGGAAACAAGCGTAAATTTGAATCTCTCGCTCTCGAGGAAGGGGAAGTTGTTGAAGAAGGAGCCAATTCGAAAAGGTCTGTGAAAGGGGTTACTCATGGTTTGGATGCTGAACGCCTCAATGCTTCTCAGCAGTATGTTACAGAGAGGGCTCTAATTGAGTTGGTTCTCTCTTGTGTGGATCAAAGCTCTCATGAATCACGCAATATATTTGCGAGTGATTTGATTAAGCAGATGAGTGATATCGAGCAACAGATAAGCACAGTTACTCGTGGGGCAGGTAAACAGGTTGGTGCAGTCAATTCCACTATCGAAGGTACGGCAAGTAAAAGCAGTGGCCGCAAAGCTATGAGAGGAGGCAGCCCAGGCTTGTCAAGACGACAAACAGTAACTGCTGATATTGTGCCACCTGCACCTGCTGCATTGCGGGCTTCCATGGCATTACGTTTGCAGTTTCTCTTCAGATTGCTCCCGATCATCTGGGCTGATGGGGAGCCTTCAGTTCGTAACATGAGGCATATGCTCGCTTCGGTAATACTTCGTCTCCTTGGGAGTAGGGTCATTCATGAGGATGCTGACACGTCCATTTTTACAGCATCAAATTCTTTCTTAAAAAGGGATGTGGATTTCTGTTCAGAAAATTTATCTGGTGGAAGTCTCTTTGATCGTCTATTGTTAATGCTTCATGGGTTGTTGAGCACCCATAGGCCAAGCTGGGTGAAATCAAAGAAAGAATCTTCCCCATTTGATCGGGATGTGGCAGAGACTTTGCAGAACGATTTGGATCGTATGCAATTGCCTGATGCAGTGAGGTGGCGTATCCAAGCTGCGATGCCCATTCTTTTCCCATCTTTTCGGCGGTCAATCTCTTGCCAGCCACCATCTGTCCCTCCATCTGCCCTCTCTTATCTCCTACCGATCATCCCCTCCTCGTCTGGGTCACCGCCAGGAAATTCCAACTTGCCCCTCAGGAACCAAGCGACAGGGAAGAACAAGGCCCTGCCAGCTCAGCAGCAAGATGCTGACATGGAAATAGACCCATGGATGCTTTTGGAGGATGGGGCCGGATCTGGCCTATCTCTGACAAGCAGCGCTGGGAATAGCGGCGGTGACAACAATAATTTCAAAGCTTCAAGCTGGCTCAAGGGGGCTGCGAGGATGAGACGTACGGATCTCACTTATATTGGCTCTATAGACGATGGTAGTTGATTTTCAAAAAAAGTTTTCATTCTTTAACATTCGCTTATCAAATGACACCCCCCTCCCTCTCCCCTCTTAAGGTTTTCTCCATGGTACCCGAAGAGATTTTCAGGTGAGAATTTATAACTTGCTCCGAGTTCTAATTTTTTTTTTCCTGGTGACTTTTACTAATTTTTTTTTTTTCCGTTCGAGCGATGAACAAATTTTAGAACAATAAAAAGTCAGAATGTTTGTAAAATCAAGAAGCATGTAGAAGTTACTAGGAAGCCGAATTTTCCTAACTGGAGGTACCACGGAAATAGCCTGCCTGAAAATAAACTGTTT
>TRINITY_DN18332_c0_g2_i2 len=7251 path=[1:0-299 3:300-1386 5:1387-3687 6:3688-7038 7:7039-7135 8:7136-7250]
ATCAACGGAAGCTGCAGAGGCATCATCGTCATCATCATCAGCAAATGAGTCAACAAGCCCCTTCTCGATAGCCCTTCTATACATACATATCTATCTATCTATATATATATATGCATACACAGACGATTCTTTCTATTGCCCAATCCCTAATTTATCTAGCTCAAACCTTTTCGATTCCAATTTGCAATTTTTATTTACCCCTTGCAAAACCCTAGTTTCGAAAACCTCGTCTAGGGTTCACTTTTTTGGGGAGCGGTTCTTCCGTTTGATTCGAAATCTGCTGAGTTGTTGATTTTCGAGCTCGACTGGCCTTGCGTCCTATTATGATATGAAGCCGGACGTAGTATGCCGGTAATACCTAGGAGAATGCAAAGATATCATGCTACCAGCTGCACTAGTGCTGTAAATAATAGTGCAATTGGTGGGGTGTCAGCTAGGGACCGAGTGGACCCGTCTTCATTGCCAGCTAACTTCTCCCTAAATCAGAGGCGGCAGCCGCAGCCGCAGCCAGCATCCTACAAGTTGCGGTGCGATAAAGAGCCTCTGAATTCACGACTTGGGCCACCAGACTTCAATCCTCAAACTCCAAATTGTCCTGAGGAAACATTGAACAAGGAATATGTGCAATCTGGGTACAGGGAGACTGTTGAAGGACTTGAGGAAGCAAGGGAGATTTCCCTATCTCAAGTTCAGATTTTCAGTAAACCTGTAATCTCAAAGTGTAAAGAGGCAATCAGAAAATGCCATAGGGCCATTAATGAGTCTCGTGCTCAAAAGCGGAAGGCTGGGCAAGTTTATGGTGTGCCACTTTCTGGTCAGCTATTGACTAAACCTGGTGTCTTCCCTGAACAAAGGCCATGTGGAGAAGACTTCCGAAGGAAGTGGATCGAGGGTTTATCACAACCGCATAAGCGATTGCGTTCTTTGGCCGATCATGTCCCTCATGGCTATAGGAAGGAAAAACTTTTTGAAGCTCTCATCAAGAATAATGTTCCGCTATTGAGAGCAACTTGGTTCATCAAAGTAACTTATCTTAACCAGGTTAGGCCTGTCTCTGTTAGCACGTCTTCAGGTGTGCCAGACAAGACTCAGGTTTCTCGAACCGAGCAATGGACAAAAGATGTTATCGATTACTTGCAGTCTCTGCTGGATGAGGTTGTCTTCGGACATGGTTTTCATCCGAATACACAAGCTAGGGAGAGATTACCACAAGCTACTTCTAATTCACTGCAACTCAAGAACGGCCCAACGTCAGCATTACTTGATGTTGAGGAGCCTTCTTTACATTTTAAATGGTGGTATCTCGTGCGGATTATACGATGGCACCACACAGAAGGGCTGCTTCACCCTTCGCCCATTATTGATTGGGTTCTCAGTCAACTGCAGGGGAGGGATTTACTTGGAACTTTGCAGTTGCTTTTGCCTATCCTGTACGGCGTCATGGAAACTGTCATTTTGTCTCAGACCTATGTAAGGGCTGTTGTTGGGTTGGCTGTCCGTTTCATTCAGGAACCTTCTCCGGGCGGTTCTGATCTTGCAGATAACTCTCGGAGAGCATACGTTACAACTGCTCTGGTTGAGATGCTAAGATACATGATACATTCCGTCCCTGACACTTTTGTTGCTTTGGATTGCTTTCCTTTGCCATCTTCAGTAATATCTTATGTGGGGAATGATGGACACTTTATACTGAAAGACGGCACTGCAAAGGCAAAAATTGGTTCTGAAGAAGTTGGTTCCCTGCTGAAGGTCAAGGGGCTCGATGCGCAATGCCATTCCTTGGCTGTTAACCGCGTTGTTTCGTCAATTCAGCAACGTGCGAATAATCTTTCTGTTGCGACAAGGCCGGGCTATCCAAGTCACAATGTCGCAAAGGCTTTACAAGAGTTGGACAAGGCACTTTTACATGGGGATGGAAGAATTGCATATAATTTTCTCTTCGAAGATCTTTGTAATGGAGCTATTGATGACGGTTGGATGGCAGGGGTCAGCCCATGTCTGAGATCAACTTTGAAGTGGATTGGAACAGTGAGCCTGCCGTTCGTTTGCTCGGTTTTTTTGCTTTGTGAATGGGCAACCTGTGATTTCCGGGATATTCGTACTGCTCCGCCTGATGGCATGAAATTTACCGGTAGAAAAGATTTTTCTCAAGTGTACCTTGCAGTTTGGATTTTAAAGCTCAAGATGGAAGAATTGCAAAGAACCCGGAAATCCAAGAATGGAAGAGGTCCTTGTAAGCTGAATAATGCTTTTGGCAGTACTGTTACTGAAATTAAATATAATTCCAGTGTGAGAATTAGAAGGAAGGAAAGATCAAACCCCTTTGAAAGCCCTGGTCCGTTGCATGATATTATAGCATGTTGGATTGATCAGCATGAAGTCCATACTAGAGAGGGTTTTAAGCGCCTTCAACTTCTTATTATTGAACTTATTCGTGCTCGTATTTTCTGCCCTCCGGCTTATGTGAGACAGCTTATTGTAAGTGGAACTATGGACGGTAGTGGGCCTACGGTAGACATGAAACGAAAGAGGAGGCACTACAAAGTTTTAAAGCATTTGCCTGGGCCTCATGTTAGTGATCTGTTGAAGGAGGCTCAAACTGCTGAAGTCCAATTGCTTAGTGAGGCCATGAATGGTTATTCAAATGAACGTCGTCTTCTGCTTCATAGGTTTACTAAGACTCGCCGTTCAAATGGACTAAATATTTCATCTTCGGAGGCTTGTTCGTTGTCCATATCTAGTAAAAATTTCAAAAGCAGTGAACTTGAAGAGCTGAAGAATGCTATTTCAATACTATTGCAGTTTCCAAGTTCATATGCTGCAACAGCTGATTCTACTGGCGACAACGATTCCCAGGGGAGTGTCAACAGGATTGTTGGGCCAACGAGTAACAAAATAGATCTCGGAGAAGGCACTCCAGGGTGTGAAGAGTGTAGAAAGACAAAAAGACCGAAGTTAAGTGAGGACAAGAACTCGTACCTTCAAGATTATTCACAGAGCCCATCTGATGGGGAGAAAACCTGGTGGATGAGGAAGGGTATGAAACTCCCTGATGTTTTAAAGACTGATCCTCCAGTTGTTAAGCCAGTCAAGCAAGCTTCTAGGGGTAGGCAAAAAGTTGTGCGCAAGACTCAAAGTCTTGCTCAGCTAGCAGATGCTAGAATTGAAGGTAGCCAGGGAGCTTCCACTAGCCATGTCTGTGATAGTAGGGTAAGTTGCCCTCACCACAGTAATGGTTTGGAAGGAGAGCTTCCTAAATTGAAAGACGGGAATAGTCCACTTTGTTCGGGAGATATAGTGTTGATTGGGAAGAAACTAAAGCAACTTAGGTTTGTAGAGAAAAGGATTGTGGCGGTTTGGTTGGTCGATTCTGCCAAGCAACTTATTGAAGAGAATGAAAAGGGTGTGGTGAAAGTTGGTCAGTATAGTAGGAATCTACCTTCTATCTCTGATAAGAGCTCTATACGATGGAAGCTAGGTGAAGATGAGGTTTCAGCAATACTTTATCTTGTCGACAGCTCAGATGATTTGGTTTCAGCTGCTTCCTTTCTTCTGTGGTTGTTGCCTAAGGTTCTCAGTAGTTCAAGTTCCACAATTCATGGTGGGAGAAATGTCCTCATGCTGCCAAGAAATGTGGGAAGCCATGTGTGTGAAGTTGGGGAGGCATTTCTTCTATCATCTATTCGGAGGTATGAGAATATTCTTGTGGCAAATGATCTACTTCCAGAAACTTTATCAGCAATGATGCATCGTGTGGCCACTCTTATGGCCTCTAATGGAAGAGTTACAGGCTCAGCAGCCTTAGTTTATGCTAGATACCTCCTAAAGAAATACAGTGGTTTACCCACTGTAGTTGAATGGGAGAAGAATTTCAAGGCAACATGTGATAAACGACTTATTCCTGAACTTCAATCTGGAAAATCTTTGGATGGAGAGTTAGGGTTTCCACTTGGAGTTCCTGCAGGAGTTGCAGACCTTGATGACTTTTTACGCCAAAAAGTCAGTGGTGTCCGAGTATCTAGAGTAGGTATGAGCATGAGAGAAGTAGTGCCAAGGCACGTTGAAGAAGCTTTTCAGTATTTCTGTGGGAAGGAGAGAAAAGTATTTCCACCAAATGCTGTGAGGAGTCCTCTCGAGAAAGGGGATGATGGGTATCAATTTGCACAACAAATAGTGATGAGCATAATGGACTGCATGAGGCAAACTGGCGGTGCTGCTCAAGAAGGGGACCCCACTTTAGTGTCTTCTGCTGTTTCTACAATTGTCGGTAGCATCAGTCAAGTTTTAGCAAAGTTGCCTGATTTAACAGCTAGTGGTAATCATGCTACTGTCTCACCTATTCTGGGTTCATTTACTCTTGCTCAAAGGATGTTGCGTTTTCATGTAACTTGCCTGTCCCTCCTTAAGGAAGCACTCGGTGATCGTCAGAGTCGCGTTTTTGAAATAGCCCTTGCAGTGGAAGCTTCTTTAGCCCTTTCTCAGGCTTTGGCATCTGGAAAGACTAATGAAATGTCCAACAGCTCAATGAAAACAGTTTCTGGAAGGGTTGTAAAAACTTCAGCTGCTGTTTCAGCCCTTGTTGTTGCAGCAATTCTTAATGGAGTTGCTAGCCTTGAGAGAATGGTGACTGTTTTCAGATTAAAGGAAGGTCTGGATGTGATTCAGTTTGTAAGGAGTACAAGATCTAATTCTAATGGAAATGCTCGTTCTGGTGGGGTTTTAAAGGCTGATAATTTGGTTGAGGTCTCTGTTCATTGGTTTAGAGTGCTTGTTGGAAACTGCCGAACAGTATGCGATGGACTAATATTAGAACTTCTCGGGGAAGCATCTGTTGTAGCACTATCGAGAATGCAAAGGGCTCTCCCTCTGAGCTTGGTCCTCCCACCTGCTTATTCCATATTTGCTTTTGTGATATGGAGGCCATTCCTCTTTAGTCCTAATATGTCAAACCGTGATGGCATCCACCAATTGAATCAATCTGTTGCATTGGCGATGGGTGAAATTATAAAGCACCTCCCTTTCCGTGATGTGTGTTTGAGAGAGACACGAGGATTTTACGATCTTGTAGCTGCTGATCCTACCGATTCCGAGTTTGCATCCATGCTAGAACTGAATGGTGCAGAAATGCATTTGAAAAAGATGGCCTTTGTTCCTTTACGCGCAAGGCTTTTTCTAAATGCTATCGTTGATTGTAAACTTCAATCCTCTGTGTTTGCGCAGGACGATGCCAAAAGGGTCTTAGCAGAAAATGAGTCGAAGCTTCTGGATAGGCTGGTACACATTTTAGACACCTTGCAACCTGCAAAATTCCATTGGCAGTGGGTTGAGCTGAGGCTACTTCTAAATGAACAAGCCTTGATCGAAAAACTTGAGTCTCATGATACTTCTATTGCAGAGTCGATACGTGCTGTATCCTCGAATCCCGACAAAGCAGCTGCTTCTGAGAACGAAAATAATTTCATTGAAATAATACTTACAAGATTGCTTGTCAGGCCTGATGCCGCTGTTCTTTTCTCAGAGATCATACATCTCTTCGGCAAATCACTTGAGGATTCTATGCTATTGCAAGTTAAGTGGTTCCTTAAAGGTTCCGATGTTCTTTTCGGTAGAAAATCTATTAGGCAACGCCTTACTAATATTGCTGAGAGCAAAGGTTTGTCGACCAAACCCCAGTTCCGGAAACCGTGGGGTTGGTGTAGCCCTGATCCTACTAATGTTTTAATAGCTAATGGAAACAAGCGTAAATTTGAATCTCTCGCTCTCGAGGAAGGGGAAGTTGTTGAAGAAGGAGCCAATTCGAAAAGGTCTGTGAAAGGGGTTACTCATGGTTTGGATGCTGAACGCCTCAATGCTTCTCAGCAGTATGTTACAGAGAGGGCTCTAATTGAGTTGGTTCTCTCTTGTGTGGATCAAAGCTCTCATGAATCACGCAATATATTTGCGAGTGATTTGATTAAGCAGATGAGTGATATCGAGCAACAGATAAGCACAGTTACTCGTGGGGCAGGTAAACAGGTTGGTGCAGTCAATTCCACTATCGAAGGTACGGCAAGTAAAAGCAGTGGCCGCAAAGCTATGAGAGGAGGCAGCCCAGGCTTGTCAAGACGACAAACAGTAACTGCTGATATTGTGCCACCTGCACCTGCTGCATTGCGGGCTTCCATGGCATTACGTTTGCAGTTTCTCTTCAGATTGCTCCCGATCATCTGGGCTGATGGGGAGCCTTCAGTTCGTAACATGAGGCATATGCTCGCTTCGGTAATACTTCGTCTCCTTGGGAGTAGGGTCATTCATGAGGATGCTGACACGTCCATTTTTACAGCATCAAATTCTTTCTTAAAAAGGGATGTGGATTTCTGTTCAGAAAATTTATCTGGTGGAAGTCTCTTTGATCGTCTATTGTTAATGCTTCATGGGTTGTTGAGCACCCATAGGCCAAGCTGGGTGAAATCAAAGAAAGAATCTTCCCCATTTGATCGGGATGTGGCAGAGACTTTGCAGAACGATTTGGATCGTATGCAATTGCCTGATGCAGTGAGGTGGCGTATCCAAGCTGCGATGCCCATTCTTTTCCCATCTTTTCGGCGGTCAATCTCTTGCCAGCCACCATCTGTCCCTCCATCTGCCCTCTCTTATCTCCTACCGATCATCCCCTCCTCGTCTGGGTCACCGCCAGGAAATTCCAACTTGCCCCTCAGGAACCAAGCGACAGGGAAGAACAAGGCCCTGCCAGCTCAGCAGCAAGATGCTGACATGGAAATAGACCCATGGATGCTTTTGGAGGATGGGGCCGGATCTGGCCTATCTCTGACAAGCAGCGCTGGGAATAGCGGCGGTGACAACAATAATTTCAAAGCTTCAAGCTGGCTCAAGGGGGCTGCGAGGATGAGACGTACGGATCTCACTTATATTGGCTCTATAGACGATGGTAGTTGATTTTCAAAAAAAGTTTTCATTCTTTAACATTCGCTTATCAAATGACACCCCCCTCCCTCTCCCCTCTTAAGGTTTTCTCCATGGTACCCGAAGAGATTTTCAGGTGAGAATTTATAACTTGCTCCGAGTTCTAATTTTTTTTTTCCTGGTGACTTTTACTAATTTTTTTTTTTTCCGTTCGAGCGATGAACAAATTTTAGAACAATAAAAAGTCAGAATGTTTGTAAAATCAAGAAGCATGTAGAAGTTACTAGGAAGCCGAATTTTCCTAACTGGAGGTACCACGGAAATAGCCTGCCTGAAAATAAACTGTTT
>TRINITY_DN18332_c0_g2_i4 len=7154 path=[1:0-299 3:300-1386 5:1387-3687 6:3688-7038 8:7039-7153]
ATCAACGGAAGCTGCAGAGGCATCATCGTCATCATCATCAGCAAATGAGTCAACAAGCCCCTTCTCGATAGCCCTTCTATACATACATATCTATCTATCTATATATATATATGCATACACAGACGATTCTTTCTATTGCCCAATCCCTAATTTATCTAGCTCAAACCTTTTCGATTCCAATTTGCAATTTTTATTTACCCCTTGCAAAACCCTAGTTTCGAAAACCTCGTCTAGGGTTCACTTTTTTGGGGAGCGGTTCTTCCGTTTGATTCGAAATCTGCTGAGTTGTTGATTTTCGAGCTCGACTGGCCTTGCGTCCTATTATGATATGAAGCCGGACGTAGTATGCCGGTAATACCTAGGAGAATGCAAAGATATCATGCTACCAGCTGCACTAGTGCTGTAAATAATAGTGCAATTGGTGGGGTGTCAGCTAGGGACCGAGTGGACCCGTCTTCATTGCCAGCTAACTTCTCCCTAAATCAGAGGCGGCAGCCGCAGCCGCAGCCAGCATCCTACAAGTTGCGGTGCGATAAAGAGCCTCTGAATTCACGACTTGGGCCACCAGACTTCAATCCTCAAACTCCAAATTGTCCTGAGGAAACATTGAACAAGGAATATGTGCAATCTGGGTACAGGGAGACTGTTGAAGGACTTGAGGAAGCAAGGGAGATTTCCCTATCTCAAGTTCAGATTTTCAGTAAACCTGTAATCTCAAAGTGTAAAGAGGCAATCAGAAAATGCCATAGGGCCATTAATGAGTCTCGTGCTCAAAAGCGGAAGGCTGGGCAAGTTTATGGTGTGCCACTTTCTGGTCAGCTATTGACTAAACCTGGTGTCTTCCCTGAACAAAGGCCATGTGGAGAAGACTTCCGAAGGAAGTGGATCGAGGGTTTATCACAACCGCATAAGCGATTGCGTTCTTTGGCCGATCATGTCCCTCATGGCTATAGGAAGGAAAAACTTTTTGAAGCTCTCATCAAGAATAATGTTCCGCTATTGAGAGCAACTTGGTTCATCAAAGTAACTTATCTTAACCAGGTTAGGCCTGTCTCTGTTAGCACGTCTTCAGGTGTGCCAGACAAGACTCAGGTTTCTCGAACCGAGCAATGGACAAAAGATGTTATCGATTACTTGCAGTCTCTGCTGGATGAGGTTGTCTTCGGACATGGTTTTCATCCGAATACACAAGCTAGGGAGAGATTACCACAAGCTACTTCTAATTCACTGCAACTCAAGAACGGCCCAACGTCAGCATTACTTGATGTTGAGGAGCCTTCTTTACATTTTAAATGGTGGTATCTCGTGCGGATTATACGATGGCACCACACAGAAGGGCTGCTTCACCCTTCGCCCATTATTGATTGGGTTCTCAGTCAACTGCAGGGGAGGGATTTACTTGGAACTTTGCAGTTGCTTTTGCCTATCCTGTACGGCGTCATGGAAACTGTCATTTTGTCTCAGACCTATGTAAGGGCTGTTGTTGGGTTGGCTGTCCGTTTCATTCAGGAACCTTCTCCGGGCGGTTCTGATCTTGCAGATAACTCTCGGAGAGCATACGTTACAACTGCTCTGGTTGAGATGCTAAGATACATGATACATTCCGTCCCTGACACTTTTGTTGCTTTGGATTGCTTTCCTTTGCCATCTTCAGTAATATCTTATGTGGGGAATGATGGACACTTTATACTGAAAGACGGCACTGCAAAGGCAAAAATTGGTTCTGAAGAAGTTGGTTCCCTGCTGAAGGTCAAGGGGCTCGATGCGCAATGCCATTCCTTGGCTGTTAACCGCGTTGTTTCGTCAATTCAGCAACGTGCGAATAATCTTTCTGTTGCGACAAGGCCGGGCTATCCAAGTCACAATGTCGCAAAGGCTTTACAAGAGTTGGACAAGGCACTTTTACATGGGGATGGAAGAATTGCATATAATTTTCTCTTCGAAGATCTTTGTAATGGAGCTATTGATGACGGTTGGATGGCAGGGGTCAGCCCATGTCTGAGATCAACTTTGAAGTGGATTGGAACAGTGAGCCTGCCGTTCGTTTGCTCGGTTTTTTTGCTTTGTGAATGGGCAACCTGTGATTTCCGGGATATTCGTACTGCTCCGCCTGATGGCATGAAATTTACCGGTAGAAAAGATTTTTCTCAAGTGTACCTTGCAGTTTGGATTTTAAAGCTCAAGATGGAAGAATTGCAAAGAACCCGGAAATCCAAGAATGGAAGAGGTCCTTGTAAGCTGAATAATGCTTTTGGCAGTACTGTTACTGAAATTAAATATAATTCCAGTGTGAGAATTAGAAGGAAGGAAAGATCAAACCCCTTTGAAAGCCCTGGTCCGTTGCATGATATTATAGCATGTTGGATTGATCAGCATGAAGTCCATACTAGAGAGGGTTTTAAGCGCCTTCAACTTCTTATTATTGAACTTATTCGTGCTCGTATTTTCTGCCCTCCGGCTTATGTGAGACAGCTTATTGTAAGTGGAACTATGGACGGTAGTGGGCCTACGGTAGACATGAAACGAAAGAGGAGGCACTACAAAGTTTTAAAGCATTTGCCTGGGCCTCATGTTAGTGATCTGTTGAAGGAGGCTCAAACTGCTGAAGTCCAATTGCTTAGTGAGGCCATGAATGGTTATTCAAATGAACGTCGTCTTCTGCTTCATAGGTTTACTAAGACTCGCCGTTCAAATGGACTAAATATTTCATCTTCGGAGGCTTGTTCGTTGTCCATATCTAGTAAAAATTTCAAAAGCAGTGAACTTGAAGAGCTGAAGAATGCTATTTCAATACTATTGCAGTTTCCAAGTTCATATGCTGCAACAGCTGATTCTACTGGCGACAACGATTCCCAGGGGAGTGTCAACAGGATTGTTGGGCCAACGAGTAACAAAATAGATCTCGGAGAAGGCACTCCAGGGTGTGAAGAGTGTAGAAAGACAAAAAGACCGAAGTTAAGTGAGGACAAGAACTCGTACCTTCAAGATTATTCACAGAGCCCATCTGATGGGGAGAAAACCTGGTGGATGAGGAAGGGTATGAAACTCCCTGATGTTTTAAAGACTGATCCTCCAGTTGTTAAGCCAGTCAAGCAAGCTTCTAGGGGTAGGCAAAAAGTTGTGCGCAAGACTCAAAGTCTTGCTCAGCTAGCAGATGCTAGAATTGAAGGTAGCCAGGGAGCTTCCACTAGCCATGTCTGTGATAGTAGGGTAAGTTGCCCTCACCACAGTAATGGTTTGGAAGGAGAGCTTCCTAAATTGAAAGACGGGAATAGTCCACTTTGTTCGGGAGATATAGTGTTGATTGGGAAGAAACTAAAGCAACTTAGGTTTGTAGAGAAAAGGATTGTGGCGGTTTGGTTGGTCGATTCTGCCAAGCAACTTATTGAAGAGAATGAAAAGGGTGTGGTGAAAGTTGGTCAGTATAGTAGGAATCTACCTTCTATCTCTGATAAGAGCTCTATACGATGGAAGCTAGGTGAAGATGAGGTTTCAGCAATACTTTATCTTGTCGACAGCTCAGATGATTTGGTTTCAGCTGCTTCCTTTCTTCTGTGGTTGTTGCCTAAGGTTCTCAGTAGTTCAAGTTCCACAATTCATGGTGGGAGAAATGTCCTCATGCTGCCAAGAAATGTGGGAAGCCATGTGTGTGAAGTTGGGGAGGCATTTCTTCTATCATCTATTCGGAGGTATGAGAATATTCTTGTGGCAAATGATCTACTTCCAGAAACTTTATCAGCAATGATGCATCGTGTGGCCACTCTTATGGCCTCTAATGGAAGAGTTACAGGCTCAGCAGCCTTAGTTTATGCTAGATACCTCCTAAAGAAATACAGTGGTTTACCCACTGTAGTTGAATGGGAGAAGAATTTCAAGGCAACATGTGATAAACGACTTATTCCTGAACTTCAATCTGGAAAATCTTTGGATGGAGAGTTAGGGTTTCCACTTGGAGTTCCTGCAGGAGTTGCAGACCTTGATGACTTTTTACGCCAAAAAGTCAGTGGTGTCCGAGTATCTAGAGTAGGTATGAGCATGAGAGAAGTAGTGCCAAGGCACGTTGAAGAAGCTTTTCAGTATTTCTGTGGGAAGGAGAGAAAAGTATTTCCACCAAATGCTGTGAGGAGTCCTCTCGAGAAAGGGGATGATGGGTATCAATTTGCACAACAAATAGTGATGAGCATAATGGACTGCATGAGGCAAACTGGCGGTGCTGCTCAAGAAGGGGACCCCACTTTAGTGTCTTCTGCTGTTTCTACAATTGTCGGTAGCATCAGTCAAGTTTTAGCAAAGTTGCCTGATTTAACAGCTAGTGGTAATCATGCTACTGTCTCACCTATTCTGGGTTCATTTACTCTTGCTCAAAGGATGTTGCGTTTTCATGTAACTTGCCTGTCCCTCCTTAAGGAAGCACTCGGTGATCGTCAGAGTCGCGTTTTTGAAATAGCCCTTGCAGTGGAAGCTTCTTTAGCCCTTTCTCAGGCTTTGGCATCTGGAAAGACTAATGAAATGTCCAACAGCTCAATGAAAACAGTTTCTGGAAGGGTTGTAAAAACTTCAGCTGCTGTTTCAGCCCTTGTTGTTGCAGCAATTCTTAATGGAGTTGCTAGCCTTGAGAGAATGGTGACTGTTTTCAGATTAAAGGAAGGTCTGGATGTGATTCAGTTTGTAAGGAGTACAAGATCTAATTCTAATGGAAATGCTCGTTCTGGTGGGGTTTTAAAGGCTGATAATTTGGTTGAGGTCTCTGTTCATTGGTTTAGAGTGCTTGTTGGAAACTGCCGAACAGTATGCGATGGACTAATATTAGAACTTCTCGGGGAAGCATCTGTTGTAGCACTATCGAGAATGCAAAGGGCTCTCCCTCTGAGCTTGGTCCTCCCACCTGCTTATTCCATATTTGCTTTTGTGATATGGAGGCCATTCCTCTTTAGTCCTAATATGTCAAACCGTGATGGCATCCACCAATTGAATCAATCTGTTGCATTGGCGATGGGTGAAATTATAAAGCACCTCCCTTTCCGTGATGTGTGTTTGAGAGAGACACGAGGATTTTACGATCTTGTAGCTGCTGATCCTACCGATTCCGAGTTTGCATCCATGCTAGAACTGAATGGTGCAGAAATGCATTTGAAAAAGATGGCCTTTGTTCCTTTACGCGCAAGGCTTTTTCTAAATGCTATCGTTGATTGTAAACTTCAATCCTCTGTGTTTGCGCAGGACGATGCCAAAAGGGTCTTAGCAGAAAATGAGTCGAAGCTTCTGGATAGGCTGGTACACATTTTAGACACCTTGCAACCTGCAAAATTCCATTGGCAGTGGGTTGAGCTGAGGCTACTTCTAAATGAACAAGCCTTGATCGAAAAACTTGAGTCTCATGATACTTCTATTGCAGAGTCGATACGTGCTGTATCCTCGAATCCCGACAAAGCAGCTGCTTCTGAGAACGAAAATAATTTCATTGAAATAATACTTACAAGATTGCTTGTCAGGCCTGATGCCGCTGTTCTTTTCTCAGAGATCATACATCTCTTCGGCAAATCACTTGAGGATTCTATGCTATTGCAAGTTAAGTGGTTCCTTAAAGGTTCCGATGTTCTTTTCGGTAGAAAATCTATTAGGCAACGCCTTACTAATATTGCTGAGAGCAAAGGTTTGTCGACCAAACCCCAGTTCCGGAAACCGTGGGGTTGGTGTAGCCCTGATCCTACTAATGTTTTAATAGCTAATGGAAACAAGCGTAAATTTGAATCTCTCGCTCTCGAGGAAGGGGAAGTTGTTGAAGAAGGAGCCAATTCGAAAAGGTCTGTGAAAGGGGTTACTCATGGTTTGGATGCTGAACGCCTCAATGCTTCTCAGCAGTATGTTACAGAGAGGGCTCTAATTGAGTTGGTTCTCTCTTGTGTGGATCAAAGCTCTCATGAATCACGCAATATATTTGCGAGTGATTTGATTAAGCAGATGAGTGATATCGAGCAACAGATAAGCACAGTTACTCGTGGGGCAGGTAAACAGGTTGGTGCAGTCAATTCCACTATCGAAGGTACGGCAAGTAAAAGCAGTGGCCGCAAAGCTATGAGAGGAGGCAGCCCAGGCTTGTCAAGACGACAAACAGTAACTGCTGATATTGTGCCACCTGCACCTGCTGCATTGCGGGCTTCCATGGCATTACGTTTGCAGTTTCTCTTCAGATTGCTCCCGATCATCTGGGCTGATGGGGAGCCTTCAGTTCGTAACATGAGGCATATGCTCGCTTCGGTAATACTTCGTCTCCTTGGGAGTAGGGTCATTCATGAGGATGCTGACACGTCCATTTTTACAGCATCAAATTCTTTCTTAAAAAGGGATGTGGATTTCTGTTCAGAAAATTTATCTGGTGGAAGTCTCTTTGATCGTCTATTGTTAATGCTTCATGGGTTGTTGAGCACCCATAGGCCAAGCTGGGTGAAATCAAAGAAAGAATCTTCCCCATTTGATCGGGATGTGGCAGAGACTTTGCAGAACGATTTGGATCGTATGCAATTGCCTGATGCAGTGAGGTGGCGTATCCAAGCTGCGATGCCCATTCTTTTCCCATCTTTTCGGCGGTCAATCTCTTGCCAGCCACCATCTGTCCCTCCATCTGCCCTCTCTTATCTCCTACCGATCATCCCCTCCTCGTCTGGGTCACCGCCAGGAAATTCCAACTTGCCCCTCAGGAACCAAGCGACAGGGAAGAACAAGGCCCTGCCAGCTCAGCAGCAAGATGCTGACATGGAAATAGACCCATGGATGCTTTTGGAGGATGGGGCCGGATCTGGCCTATCTCTGACAAGCAGCGCTGGGAATAGCGGCGGTGACAACAATAATTTCAAAGCTTCAAGCTGGCTCAAGGGGGCTGCGAGGATGAGACGTACGGATCTCACTTATATTGGCTCTATAGACGATGGTAGTTGATTTTCAAAAAAAGTTTTCATTCTTTAACATTCGCTTATCAAATGACACCCCCCTCCCTCTCCCCTCTTAAGGTTTTCTCCATGGTACCCGAAGAGATTTTCAGAACAATAAAAAGTCAGAATGTTTGTAAAATCAAGAAGCATGTAGAAGTTACTAGGAAGCCGAATTTTCCTAACTGGAGGTACCACGGAAATAGCCTGCCTGAAAATAAACTGTTT
>TRINITY_DN18384_c0_g1_i1 len=584 path=[0:0-139 2:140-140 3:141-148 5:149-156 6:157-222 7:223-342 8:343-346 10:347-375 11:376-417 12:418-463 14:464-583]
GAGCATTGAAGCTGCACCGGAATGCAACAGAGAAAAGAATGTGATTGACTTGGAAGATGAGTCCATTGATGCAGAGATTCTCAACTTTATGGCTGTTTTAAATGAGCACTTTGCAACGGCTCTCGGAACAAGCAATCATTTTGCTGTGCATGAGACTGTGGTTGAGAGGCCCAATGTTAGCTGGGAAGATATTGGAGGCAATGTTAAAAGAGAACTTCAGGAGCTAATTGGACTTGTTAGACTTGTTGAGTTTAGTCATTTTTATTTCTTGAAGTTGTGTACTTATGCTTTTGCCTTTTTTCCTCTGTTGACTGTTCAATGTCCCGTGCAACATCCTTAGAAGTTTGGCATGTCCCCCTTGAAAGGAGTGCTTTTCTTTGGCCCACATGGTTGTGGGAAGACTTTGCTGGCCAAGGCTATTGCCAACGAATGCCAGGACAATTTCATTAGTGTTGAGGGCCCATAATTGCTTACCATGTGGTTTGGAGAGAGTGAGGCTAATGTTAGAGAAATATTTGACAAGGCTTGCCAATCTGCTCCTTGTGTTCTCTTCTTTGACGAACTTGACTCCGTTGCAATCCAGG
>TRINITY_DN18384_c0_g1_i3 len=569 path=[0:0-139 2:140-140 3:141-148 4:149-160 6:161-226 8:227-230 10:231-259 11:260-301 12:302-347 14:348-467 16:468-568]
GAGCATTGAAGCTGCACCGGAATGCAACAGAGAAAAGAATGTGATTGACTTGGAAGATGAGTCCATTGATGCAGAGATTCTCAACTTTATGGCTGTTTTAAATGAGCACTTTGCAACGGCTCTCGGAACAAGCAATCATTTTGCTGTGCGTGAGACTGCAAGTGGTTGAGAGGCCCAATGTTAGCTGGGAAGATATTGGAGGCAATGTTAAAAGAGAACTTCAGGAGTTTGGCATGTCCCCCTTGAAAGGAGTGCTTTTCTTTGGCCCACATGGTTGTGGGAAGACTTTGCTGGCCAAGGCTATTGCCAACGAATGCCAGGACAATTTCATTAGTGTTGAGGGCCCATAATTGCTTACCATGTGGTTTGGAGAGAGTGAGGCTAATGTTAGAGAAATATTTGACAAGGCTTGCCAATCTGCTCCTTGTGTTCTCTTCTTTGACGAACTTGACTCCGTTGCAATCCAGGCTGGGAAAGACGCTGGCCTTTGTGCTGCCCGTATTGGAATCTATCACAAGTGGACGACTGCAAGCAGCTAAGAAGACTGGTTATGGAAGAGCACCAATTGT
>TRINITY_DN18384_c0_g1_i2 len=601 path=[0:0-139 1:140-140 3:141-148 5:149-156 6:157-222 8:223-226 9:227-264 11:265-306 13:307-352 14:353-472 15:473-600]
GAGCATTGAAGCTGCACCGGAATGCAACAGAGAAAAGAATGTGATTGACTTGGAAGATGAGTCCATTGATGCAGAGATTCTCAACTTTATGGCTGTTTTAAATGAGCACTTTGCAACGGCTCTCGGAACAAGCAATCATTCTGCTGTGCATGAGACTGTGGTTGAGAGGCCCAATGTTAGCTGGGAAGATATTGGAGGCAATGTTAAAAGAGAACTTCAGGAGTTTGAGAAGTTTGGCATGTCCCCCTCGAAAGGAGTGCTTTTGTTTGGCCCACATGGTTGTGGGAAGACTTTGCTGGCCAAGGCTGTTGCCAACGAATGCCTGGCCAATTTCATTAGTGTTAAGGGCCCAGAATTGCTTACCATGTGGTTTGGAGAGAGTGAGGCTAATGTTAGAGAAATATTTGACAAGGCTTGCCAATCTGCTCCTTGTGTTCTCTTCTTTGACGAACTTGACTCCGTTGCAATCCAGGGAAAGACGCTGGCCTTTGTGCTGCCCATATTGGAATCTATCACAAGTGGATGACTGCAAGCAGCTAAGTAGACTGGTTATGGAAGAGCACCAATTGTTCTTGTGCTTTTACCAACTAGAGAATTGGCT
>TRINITY_DN18384_c0_g2_i2 len=2800 path=[1:0-40 2:41-2799]
AATATCTCTCCCATTCTCCCCCGTATCTCTCTATCTCCCTCCTCTCTCTCTCTCTCTCTCTCTCTCTCTCTATACCTTGCTTGCTACATCAACAATGGCTGATCAGACCGAATCATCCCAATCAAAGGGGACAAAGAGGGATTTCAGTACAGCAATACTGGAGAGGAAGAAGGCTGCAAATAGGCTGGTGGTCGACGAGGCCGTCAACGATGACAACTCCGTGGTGGCGCTCCACCCCGACACCATGGAGAAGCTCCAGCTCTTCCGTGGCGACACCATCCTCATCAAGGGCAAGAAAAGAAGAGATACGATCTGCATTGCTCTTGCTGATGAAACTTGCGATGAACCAAAGATCAGGATGAACAAGGTTGTCAGATCAAATCTAAGGGTCAGACTTGGTGATGTAGTCTCCGTGCATCAGTGTGCTGAAGTGAAATATGGGAAGCGGGTGCACATTCTTCCTATTGACGACACTGTTGAAGGGGTCACTGGAAATCTGTTTGATGCCTACTTGAAACCTTATTTCCTTGAAGCATACCGTCCTGTGAGAAAGAATGACCTTTTTCTCGTAAGGGGTGGAATGAGAAGTGTAGAATTCAAGATTATTGAGACCGATCCTTCTGAGTACTGTGTGGTTGCCCCTGACACCGAGATATTCTGTGAGGGGGAACCCGTGAGGAGGGAGGATGAGGACAGGCTAGATGAAGTTGGTTATGATGATGTTGGTGGTGTTCGCAAACAGATGGCACAGATTCGTGAGTTAGTGGAGCTTCCATTGAGGCATCCCCAACTCTTCAAGTCAATTGGTGTTAAGCCACCTAAAGGTATTCTGCTATATGGACCTCCTGGATCTGGAAAGACTTTGATAGCACGAGCTGTTGCTAATGAAACTGGGGCTTTTTTCTTCTGCATCAATGGTCCCGAGATTATGTCAAAGTTGGCCGGAGAGAGTGAAAGCAATCTCAGGAAAGCATTTGAGGAAGCAGAGAAGAATGCACCTTCCATTATTTTCATTGATGAGATAGACTCGATCGCCCCCAAGAGAGAGAAGACTAATGGAGAAGTCGAGAGGAGAATTGTTTCTCAGCTTTTGACACTTATGGATGGACTCAAATCCCGTGCTCATGTCATTGTCATTGGTGCGACTAACCGTCCGAATAGCATTGACCCAGCATTGAGAAGGTTTGGGAGGTTCGATAGGGAAATAGACATTGGTGTTCCAGATGAAGTGGGCCGGCTTGAGGTCCTTCGCATACATACTAAGAATATGAAGCTCTCTGAAGATGTTGATTTGGAAAAAATTTCAAAGGAGACGCATGGTTATGTTGGAGCTGATCTGGCAGCTTTGTGCACTGAAGCTGCACTTCAATGCATCAGAGAGAAGATGGATGTGATTGATTTGGAAGATGAGACTATAGATGCCGAGATACTTAACTCTATGGCTGTTACAAATGAACACTTCTCTACTGCTCTCGGAACAAGCAACCCATCTGCTCTTCGTGAAACTGTTGTTGAAGTGCCCAATGTCAGTTGGGAAGATATTGGAGGACTTGAGAATGTCAAGAGAGAGCTACAGGAGACTGTTCAATATCCTGTGGAACATCCTGAGAAGTTTGAGAAGTTTGGTATGTCACCTTCGAAAGGAGTTCTTTTCTATGGCCCACCTGGATGTGGAAAAACTCTATTAGCCAAGGCGATTGCCAATGAATGCCAGGCAAACTTTATTAGTATCAAGGGCCCCGAACTACTTACCATGTGGTTTGGAGAAAGTGAGGCCAATGTGCGAGAAATATTTGATAAGGCTAGAGGGTCTGCTCCTTGTGTCCTTTTCTTTGATGAGCTTGACTCTATTGCGACTCAGAGAGGAAGCAGTGTTGGTGATGCAGGGGGTGCTGCTGATAGGGTTTTGAATCAACTTCTCACTGAAATGGATGGAATGTCTGCAAAGAAAACCGTTTTCATAATTGGTGCTACAAACAGGCCTGATATAATCGACCCTGCCCTTTTGAGGCCTGGCCGTCTCGATCAGTTGATTTACATCCCTCTTCCTGATGAGGAATCTCGGTTCCAAATTTTCAAGTCTTGCTTGAGAAAATCTCCTGTTTCAAAAGACGTTGACCTGAGGGCCCTTGCTAAGTACACTCAGGGCTTCAGTGGTGCTGATATAACAGAAATCTGCCAGCGGGCTTGCAAGTATGCCATTCGGGAAAATATTGAAAAGGATATTGAGAGGGAAAAGAGGAGAAGCAAGGACCCGGAGGCCATGGAAGAGGACGTTGAAGATGAGGTGGCAGAGATCAAGGCTGCTCACTTCGAAGAATCAATGAAGTATGCACGAAGAAGTGTGAGCGATGCAGACATTCGCAAGTACCAAGCCTTTGCGCAGACATTGCAGCAATCCCGAGGGTTTGGCTCTGAATTCCGATTCTCTGAGGCCACTGGAGGAGCCACAACTGGTTCCGACCCTTTTGCAGCACCTACGGGTGGGGCCGATGAAGATGACCTTTATAGTTAATTATTTTCTTCCAAAAAACATTTGTTTTGTCTCTTGCTAAATATTTCTTTTCGCAAGTCTAAATACTTGTTGGTTGCTTCCCTTTACCGTGTGGGGGTGAAAGCTCTGATGTTGTGTTCCAAGGCATAGTTGGATTTTCTTTTGCTGATCAATGGATAATTATTTAAAAATTGATATATATTTTTAAAATATCTCATTATTGTTTCGCACCTGACTAATGTGTTCTAAAAGTGAGGTCCTGGGCTTACTTTTTTTATTTCCTTGATAGTTACCAAGCTTATGCTG
>TRINITY_DN18384_c0_g2_i1 len=2774 path=[0:0-14 2:15-2773]
TCTCTCTCTCTCTCTCTCTCTCTCTCTCTCTCTCTCTCTCTCTCTATACCTTGCTTGCTACATCAACAATGGCTGATCAGACCGAATCATCCCAATCAAAGGGGACAAAGAGGGATTTCAGTACAGCAATACTGGAGAGGAAGAAGGCTGCAAATAGGCTGGTGGTCGACGAGGCCGTCAACGATGACAACTCCGTGGTGGCGCTCCACCCCGACACCATGGAGAAGCTCCAGCTCTTCCGTGGCGACACCATCCTCATCAAGGGCAAGAAAAGAAGAGATACGATCTGCATTGCTCTTGCTGATGAAACTTGCGATGAACCAAAGATCAGGATGAACAAGGTTGTCAGATCAAATCTAAGGGTCAGACTTGGTGATGTAGTCTCCGTGCATCAGTGTGCTGAAGTGAAATATGGGAAGCGGGTGCACATTCTTCCTATTGACGACACTGTTGAAGGGGTCACTGGAAATCTGTTTGATGCCTACTTGAAACCTTATTTCCTTGAAGCATACCGTCCTGTGAGAAAGAATGACCTTTTTCTCGTAAGGGGTGGAATGAGAAGTGTAGAATTCAAGATTATTGAGACCGATCCTTCTGAGTACTGTGTGGTTGCCCCTGACACCGAGATATTCTGTGAGGGGGAACCCGTGAGGAGGGAGGATGAGGACAGGCTAGATGAAGTTGGTTATGATGATGTTGGTGGTGTTCGCAAACAGATGGCACAGATTCGTGAGTTAGTGGAGCTTCCATTGAGGCATCCCCAACTCTTCAAGTCAATTGGTGTTAAGCCACCTAAAGGTATTCTGCTATATGGACCTCCTGGATCTGGAAAGACTTTGATAGCACGAGCTGTTGCTAATGAAACTGGGGCTTTTTTCTTCTGCATCAATGGTCCCGAGATTATGTCAAAGTTGGCCGGAGAGAGTGAAAGCAATCTCAGGAAAGCATTTGAGGAAGCAGAGAAGAATGCACCTTCCATTATTTTCATTGATGAGATAGACTCGATCGCCCCCAAGAGAGAGAAGACTAATGGAGAAGTCGAGAGGAGAATTGTTTCTCAGCTTTTGACACTTATGGATGGACTCAAATCCCGTGCTCATGTCATTGTCATTGGTGCGACTAACCGTCCGAATAGCATTGACCCAGCATTGAGAAGGTTTGGGAGGTTCGATAGGGAAATAGACATTGGTGTTCCAGATGAAGTGGGCCGGCTTGAGGTCCTTCGCATACATACTAAGAATATGAAGCTCTCTGAAGATGTTGATTTGGAAAAAATTTCAAAGGAGACGCATGGTTATGTTGGAGCTGATCTGGCAGCTTTGTGCACTGAAGCTGCACTTCAATGCATCAGAGAGAAGATGGATGTGATTGATTTGGAAGATGAGACTATAGATGCCGAGATACTTAACTCTATGGCTGTTACAAATGAACACTTCTCTACTGCTCTCGGAACAAGCAACCCATCTGCTCTTCGTGAAACTGTTGTTGAAGTGCCCAATGTCAGTTGGGAAGATATTGGAGGACTTGAGAATGTCAAGAGAGAGCTACAGGAGACTGTTCAATATCCTGTGGAACATCCTGAGAAGTTTGAGAAGTTTGGTATGTCACCTTCGAAAGGAGTTCTTTTCTATGGCCCACCTGGATGTGGAAAAACTCTATTAGCCAAGGCGATTGCCAATGAATGCCAGGCAAACTTTATTAGTATCAAGGGCCCCGAACTACTTACCATGTGGTTTGGAGAAAGTGAGGCCAATGTGCGAGAAATATTTGATAAGGCTAGAGGGTCTGCTCCTTGTGTCCTTTTCTTTGATGAGCTTGACTCTATTGCGACTCAGAGAGGAAGCAGTGTTGGTGATGCAGGGGGTGCTGCTGATAGGGTTTTGAATCAACTTCTCACTGAAATGGATGGAATGTCTGCAAAGAAAACCGTTTTCATAATTGGTGCTACAAACAGGCCTGATATAATCGACCCTGCCCTTTTGAGGCCTGGCCGTCTCGATCAGTTGATTTACATCCCTCTTCCTGATGAGGAATCTCGGTTCCAAATTTTCAAGTCTTGCTTGAGAAAATCTCCTGTTTCAAAAGACGTTGACCTGAGGGCCCTTGCTAAGTACACTCAGGGCTTCAGTGGTGCTGATATAACAGAAATCTGCCAGCGGGCTTGCAAGTATGCCATTCGGGAAAATATTGAAAAGGATATTGAGAGGGAAAAGAGGAGAAGCAAGGACCCGGAGGCCATGGAAGAGGACGTTGAAGATGAGGTGGCAGAGATCAAGGCTGCTCACTTCGAAGAATCAATGAAGTATGCACGAAGAAGTGTGAGCGATGCAGACATTCGCAAGTACCAAGCCTTTGCGCAGACATTGCAGCAATCCCGAGGGTTTGGCTCTGAATTCCGATTCTCTGAGGCCACTGGAGGAGCCACAACTGGTTCCGACCCTTTTGCAGCACCTACGGGTGGGGCCGATGAAGATGACCTTTATAGTTAATTATTTTCTTCCAAAAAACATTTGTTTTGTCTCTTGCTAAATATTTCTTTTCGCAAGTCTAAATACTTGTTGGTTGCTTCCCTTTACCGTGTGGGGGTGAAAGCTCTGATGTTGTGTTCCAAGGCATAGTTGGATTTTCTTTTGCTGATCAATGGATAATTATTTAAAAATTGATATATATTTTTAAAATATCTCATTATTGTTTCGCACCTGACTAATGTGTTCTAAAAGTGAGGTCCTGGGCTTACTTTTTTTATTTCCTTGATAGTTACCAAGCTTATGCTG
>TRINITY_DN18384_c0_g3_i6 len=2926 path=[2:0-1289 3:1290-1923 4:1924-2383 5:2384-2594 6:2595-2925]
TTTGATTTAAGTGTTCGCATTTATTGAAAAAAATGAAATAGAAGTTACATGTAACTATAATTAGTATTCTATGAGATTTTTACAGCTACCATTAAGGAATCCTCGCTTCACATTAGAAAAGAGAGGAAGGAGTTAAACCACCAAAAATATATAATCAACTACGACAAAACTCGATGAATTGGAAGATAAAAAACTTCAAACTAACCCTGCCGTGTTCCCAAAGAGATCTTGAAACTACATGATTACCAGAATGTTTTACAGGTCCAACTTTACATGCGAGTTTCAAGCCCCTGAAACTTCCACGAAGGGGTATATCTTTGTTCATGAGTCAAAATTTTTCCAAATATGTAGCATTTCGGTAGTTATCAGGCTACCACAGAGACGAAGGAATCCATCCGGTCCAGAAATGGGTTCGATTTGATCCTCTTGAGCACGGTTGATCACCAGGCCCATCTAATTTAGCACTAGAGGAGACTAGCCGTTGAAATTTCACCGATAATTCTTTGTAAGAGTCAATTTCAGATGGTTGTACTTGCTTGATCGCTGCTGTCAGGTGATCCATTCGTATCTCGGAGGCCTCAAGATTTTCTTCCATAGCTACAAGAGCTGCTGCACGGCAAACATGCGATATATCAGCCCCAGTGCATCCTTCAGTGAGAAGAGCCAGTTGCTTTATGCAAACATCAGGACTGCATGGTTTTTTCTGCAAGTGGATACGAAATATATCTTCCCGATCCGTTTCACTTGGTGGGCCCACGTACAGCAACCGGTCGAAACGCCCTGGTCTTAAAAGAGCAGAGTCAATCTTATCTGGGCGGTTTGTGGCAGCAATAACAGTAACGTTAGCTCTTTCTTGCATACCATCCAATTCGACAAGAAGTTGGCTCATGACTCTATCCGATACAGAAACCCCATCACTCTCATTCCCACGTATGACAGCAAGACCATCGATTTCGTCGAAGAATATAATTGAAGGGGAATTTGCCCTTGCCTTTGCAAACAGAGATTTCACAGCCTTCTCTGACTCACCAACCCATTTGCTGAAAAGCTCTGGACCCTTAACTGCAAGGAAATTCAACCCTGCTTCTGAAGCCACAGCACGTGCCAAGAGAGTTTTACTGCAGCCTGGAGGACCAAACAACATTATGCCAGAGGGAGGGCGAACCCCGATACGCTTCAAAGAGTCCTGGTGCTTTTGAGGCCATTCTACAACTTCCTTTAATTGCATCTTTACCTCCTTTTGACCCCCAACATCTTCCCACTTCACCCTCGGCACCTCAAGTATTATCTAGGAAAAAAAAACTCAACATGTATAAAATGTTATTAGAAATTACTAACAGATTCCTCTGAACTGGACACCAAAGGGACTATCGCAAATACGAAAAAGAGTAGTCATAACTTGAAGTAGAAACCGCATTCACAACTTGGACCTTTTACGCATTGCTTAATCCCTTTCGTATAGGTGCACCAGCACGAAGTTATGGGAAAAAGTATGATAAATTTATGATGACATAAGTAGGCGCTCATCAACTATACCTCTAACAGAACTCTGACAATGCAAATGCACATGAACTTTAACTAATCCAGGACCAAAGTTTTGAAACAATGAACAAACCCAAGCTGAACATGTAAAATATATCAAATATAGGAAATATATGCAAAATAAAACGTGGAGGCATCTCAATTAGCAATTAGCACACATAGACAAGATGTCAGTACTAAAAGCCTGAAATCAAGTCAAGAATGTTGGTTTCGCCTCCAACAAACAGAAACCCAACTAGCTGAGGCTTATCGGTTTAGTAAATATTTATCCATTAATTCTATTAATGTAGAAATTTATTAAAAACTAAGCACCACAAGAGGGTCAGCACGATAACCAAATGAACTGTGTGCAGTCAAGAGCATGAGATTTGTAAGCATACCTCTCGCATAGCGCTAGGTCCCACTTTCATTCTAGCCTTTTCAAAATCTTCAAAAGCCACTTTCAAAATGTTTACACATGCAGAAGCCCCGTTTACCCTGGTAATAGTTCCACTAGGCATCTTTGATAAAATAGACAAATTTTCCATAGAAGATAAAGTCTGAATATCAGAATCCGCTTTATGTGTGGCATCTTCTGAAGACGAACTATCTATTATCTCATCGTAGCATCTGTCAAACAAATCAGATGTCCAGTTCAAATCAAAATCATTGCAGGATTTCTTGAAATTGATATAGCGTCTGAGACAGACTAAGGCCGCTTCATTACAAAGGGCTGCTAGATCAGCACCAACAAATCCATGGGTAGCCATGGAAAGTTGTTGAATTTCCATGTCAATAAGATTATGATCAATCCCGCCTAGAAGAGCAAGCAGTATATCATGGCGTTGCTTCGGAGTAGGTACACCTATTTCAATTTCCCTGTCAAGTCGTCCCGGCCGTCTTAGTGCAGGCTCAATGCTTTCAGGTCTGTTGGTTGCAGCAATGACGAGCAGACCATTGGTTCTACTAATCCCATCCATTAAATTTAACAGAGCTGCCACCATTCTTTGAGAAAGCTCTTCACTTCCATCCCTTCGAGCAGGTGCAATAGAATCCAACTCATCAATGAATACCTGCTCAACAGAAACTGATTAGCATGCTCTCCAAAACAAAATCCATTTATGATGGTTGATTTGGTTTATATTCTTGATCCGTTAACTGTTGAAAAAATATTGGGAAACTGGACAGCCAAATCCAACTATAAAAATTAATTGCTTAGCAAGGCAGTTTTATTGGTACTAGTCCTGTTTAATATAGATATAATGACGTTTGAAAACACCACTTTGGATACCTTCTAAAATTAGTTTCAAATGCAACCTAGAATATACCACGCACACAACAGATACAAGAACTCCATAGAACTTTCGTCATTAGCTTTAACTTCGAGAAACGGACATAAAAGTAT
>TRINITY_DN18384_c0_g3_i1 len=2292 path=[2:0-1289 4:1290-1749 5:1750-1960 6:1961-2291]
TTTGATTTAAGTGTTCGCATTTATTGAAAAAAATGAAATAGAAGTTACATGTAACTATAATTAGTATTCTATGAGATTTTTACAGCTACCATTAAGGAATCCTCGCTTCACATTAGAAAAGAGAGGAAGGAGTTAAACCACCAAAAATATATAATCAACTACGACAAAACTCGATGAATTGGAAGATAAAAAACTTCAAACTAACCCTGCCGTGTTCCCAAAGAGATCTTGAAACTACATGATTACCAGAATGTTTTACAGGTCCAACTTTACATGCGAGTTTCAAGCCCCTGAAACTTCCACGAAGGGGTATATCTTTGTTCATGAGTCAAAATTTTTCCAAATATGTAGCATTTCGGTAGTTATCAGGCTACCACAGAGACGAAGGAATCCATCCGGTCCAGAAATGGGTTCGATTTGATCCTCTTGAGCACGGTTGATCACCAGGCCCATCTAATTTAGCACTAGAGGAGACTAGCCGTTGAAATTTCACCGATAATTCTTTGTAAGAGTCAATTTCAGATGGTTGTACTTGCTTGATCGCTGCTGTCAGGTGATCCATTCGTATCTCGGAGGCCTCAAGATTTTCTTCCATAGCTACAAGAGCTGCTGCACGGCAAACATGCGATATATCAGCCCCAGTGCATCCTTCAGTGAGAAGAGCCAGTTGCTTTATGCAAACATCAGGACTGCATGGTTTTTTCTGCAAGTGGATACGAAATATATCTTCCCGATCCGTTTCACTTGGTGGGCCCACGTACAGCAACCGGTCGAAACGCCCTGGTCTTAAAAGAGCAGAGTCAATCTTATCTGGGCGGTTTGTGGCAGCAATAACAGTAACGTTAGCTCTTTCTTGCATACCATCCAATTCGACAAGAAGTTGGCTCATGACTCTATCCGATACAGAAACCCCATCACTCTCATTCCCACGTATGACAGCAAGACCATCGATTTCGTCGAAGAATATAATTGAAGGGGAATTTGCCCTTGCCTTTGCAAACAGAGATTTCACAGCCTTCTCTGACTCACCAACCCATTTGCTGAAAAGCTCTGGACCCTTAACTGCAAGGAAATTCAACCCTGCTTCTGAAGCCACAGCACGTGCCAAGAGAGTTTTACTGCAGCCTGGAGGACCAAACAACATTATGCCAGAGGGAGGGCGAACCCCGATACGCTTCAAAGAGTCCTGGTGCTTTTGAGGCCATTCTACAACTTCCTTTAATTGCATCTTTACCTCCTTTTGACCCCCAACATCTTCCCACTTCACCCTCGGCACCTCAAGTATTATCTCTCGCATAGCGCTAGGTCCCACTTTCATTCTAGCCTTTTCAAAATCTTCAAAAGCCACTTTCAAAATGTTTACACATGCAGAAGCCCCGTTTACCCTGGTAATAGTTCCACTAGGCATCTTTGATAAAATAGACAAATTTTCCATAGAAGATAAAGTCTGAATATCAGAATCCGCTTTATGTGTGGCATCTTCTGAAGACGAACTATCTATTATCTCATCGTAGCATCTGTCAAACAAATCAGATGTCCAGTTCAAATCAAAATCATTGCAGGATTTCTTGAAATTGATATAGCGTCTGAGACAGACTAAGGCCGCTTCATTACAAAGGGCTGCTAGATCAGCACCAACAAATCCATGGGTAGCCATGGAAAGTTGTTGAATTTCCATGTCAATAAGATTATGATCAATCCCGCCTAGAAGAGCAAGCAGTATATCATGGCGTTGCTTCGGAGTAGGTACACCTATTTCAATTTCCCTGTCAAGTCGTCCCGGCCGTCTTAGTGCAGGCTCAATGCTTTCAGGTCTGTTGGTTGCAGCAATGACGAGCAGACCATTGGTTCTACTAATCCCATCCATTAAATTTAACAGAGCTGCCACCATTCTTTGAGAAAGCTCTTCACTTCCATCCCTTCGAGCAGGTGCAATAGAATCCAACTCATCAATGAATACCTGCTCAACAGAAACTGATTAGCATGCTCTCCAAAACAAAATCCATTTATGATGGTTGATTTGGTTTATATTCTTGATCCGTTAACTGTTGAAAAAATATTGGGAAACTGGACAGCCAAATCCAACTATAAAAATTAATTGCTTAGCAAGGCAGTTTTATTGGTACTAGTCCTGTTTAATATAGATATAATGACGTTTGAAAACACCACTTTGGATACCTTCTAAAATTAGTTTCAAATGCAACCTAGAATATACCACGCACACAACAGATACAAGAACTCCATAGAACTTTCGTCATTAGCTTTAACTTCGAGAAACGGACATAAAAGTAT
>TRINITY_DN18384_c0_g3_i5 len=448 path=[1:0-253 8:254-409 10:410-447]
AGGAAATACGACAATGGAAGTAACTAATAAATCAATAATTACCAGATACCTCCATCATATGACAAGAAGAAAATACAGTTAGAATATATAAAGAGAGAGAATCCATTTTCAAAACCAGATAAACACAATTCTGAGTAGACAATATAAAATGTGAAGGTCTGTTGTCCGAATCTGCTGGGGGCAGTGGCAACAAAACTTTACACTTCAAAAAGAAAACGAAAATAGAAACAGTACATTCAAGCAACACCATTCAAACCTTAGAAGAAGGAAAAACTGTGGCTAAAGCAAAGTAATTCCCCGCGTCATTTACTGTTTTATCACCGGAAACAATCCCGAAACTCTTGGCACATTCATGAGCAAGTGAACAGAGTGGGAAGGCATTTGAAAATTGTACGGAAGCAAGAGACACCTGTCAAGGAATTTGATGTGGTTATGAACTTCTTACTGT
>TRINITY_DN18384_c0_g3_i3 len=4147 path=[2:0-1289 3:1290-1923 4:1924-2383 5:2384-2594 7:2595-3644 8:3645-3800 9:3801-4146]
TTTGATTTAAGTGTTCGCATTTATTGAAAAAAATGAAATAGAAGTTACATGTAACTATAATTAGTATTCTATGAGATTTTTACAGCTACCATTAAGGAATCCTCGCTTCACATTAGAAAAGAGAGGAAGGAGTTAAACCACCAAAAATATATAATCAACTACGACAAAACTCGATGAATTGGAAGATAAAAAACTTCAAACTAACCCTGCCGTGTTCCCAAAGAGATCTTGAAACTACATGATTACCAGAATGTTTTACAGGTCCAACTTTACATGCGAGTTTCAAGCCCCTGAAACTTCCACGAAGGGGTATATCTTTGTTCATGAGTCAAAATTTTTCCAAATATGTAGCATTTCGGTAGTTATCAGGCTACCACAGAGACGAAGGAATCCATCCGGTCCAGAAATGGGTTCGATTTGATCCTCTTGAGCACGGTTGATCACCAGGCCCATCTAATTTAGCACTAGAGGAGACTAGCCGTTGAAATTTCACCGATAATTCTTTGTAAGAGTCAATTTCAGATGGTTGTACTTGCTTGATCGCTGCTGTCAGGTGATCCATTCGTATCTCGGAGGCCTCAAGATTTTCTTCCATAGCTACAAGAGCTGCTGCACGGCAAACATGCGATATATCAGCCCCAGTGCATCCTTCAGTGAGAAGAGCCAGTTGCTTTATGCAAACATCAGGACTGCATGGTTTTTTCTGCAAGTGGATACGAAATATATCTTCCCGATCCGTTTCACTTGGTGGGCCCACGTACAGCAACCGGTCGAAACGCCCTGGTCTTAAAAGAGCAGAGTCAATCTTATCTGGGCGGTTTGTGGCAGCAATAACAGTAACGTTAGCTCTTTCTTGCATACCATCCAATTCGACAAGAAGTTGGCTCATGACTCTATCCGATACAGAAACCCCATCACTCTCATTCCCACGTATGACAGCAAGACCATCGATTTCGTCGAAGAATATAATTGAAGGGGAATTTGCCCTTGCCTTTGCAAACAGAGATTTCACAGCCTTCTCTGACTCACCAACCCATTTGCTGAAAAGCTCTGGACCCTTAACTGCAAGGAAATTCAACCCTGCTTCTGAAGCCACAGCACGTGCCAAGAGAGTTTTACTGCAGCCTGGAGGACCAAACAACATTATGCCAGAGGGAGGGCGAACCCCGATACGCTTCAAAGAGTCCTGGTGCTTTTGAGGCCATTCTACAACTTCCTTTAATTGCATCTTTACCTCCTTTTGACCCCCAACATCTTCCCACTTCACCCTCGGCACCTCAAGTATTATCTAGGAAAAAAAAACTCAACATGTATAAAATGTTATTAGAAATTACTAACAGATTCCTCTGAACTGGACACCAAAGGGACTATCGCAAATACGAAAAAGAGTAGTCATAACTTGAAGTAGAAACCGCATTCACAACTTGGACCTTTTACGCATTGCTTAATCCCTTTCGTATAGGTGCACCAGCACGAAGTTATGGGAAAAAGTATGATAAATTTATGATGACATAAGTAGGCGCTCATCAACTATACCTCTAACAGAACTCTGACAATGCAAATGCACATGAACTTTAACTAATCCAGGACCAAAGTTTTGAAACAATGAACAAACCCAAGCTGAACATGTAAAATATATCAAATATAGGAAATATATGCAAAATAAAACGTGGAGGCATCTCAATTAGCAATTAGCACACATAGACAAGATGTCAGTACTAAAAGCCTGAAATCAAGTCAAGAATGTTGGTTTCGCCTCCAACAAACAGAAACCCAACTAGCTGAGGCTTATCGGTTTAGTAAATATTTATCCATTAATTCTATTAATGTAGAAATTTATTAAAAACTAAGCACCACAAGAGGGTCAGCACGATAACCAAATGAACTGTGTGCAGTCAAGAGCATGAGATTTGTAAGCATACCTCTCGCATAGCGCTAGGTCCCACTTTCATTCTAGCCTTTTCAAAATCTTCAAAAGCCACTTTCAAAATGTTTACACATGCAGAAGCCCCGTTTACCCTGGTAATAGTTCCACTAGGCATCTTTGATAAAATAGACAAATTTTCCATAGAAGATAAAGTCTGAATATCAGAATCCGCTTTATGTGTGGCATCTTCTGAAGACGAACTATCTATTATCTCATCGTAGCATCTGTCAAACAAATCAGATGTCCAGTTCAAATCAAAATCATTGCAGGATTTCTTGAAATTGATATAGCGTCTGAGACAGACTAAGGCCGCTTCATTACAAAGGGCTGCTAGATCAGCACCAACAAATCCATGGGTAGCCATGGAAAGTTGTTGAATTTCCATGTCAATAAGATTATGATCAATCCCGCCTAGAAGAGCAAGCAGTATATCATGGCGTTGCTTCGGAGTAGGTACACCTATTTCAATTTCCCTGTCAAGTCGTCCCGGCCGTCTTAGTGCAGGCTCAATGCTTTCAGGTCTGTTGGTTGCAGCAATGACGAGCAGACCATTGGTTCTACTAATCCCATCCATTAAATTTAACAGAGCTGCCACCATTCTTTGAGAAAGCTCTTCACTTCCATCCCTTCGAGCAGGTGCAATAGAATCCAACTCATCAATGAATACCACAGCAGGCGTAGCTCGGTTGGCTGAATCGAAGATCTGATGCAATGCTTGCTCACTTTCTCCATAGTATTGACCAACAATTTCAGGTCCATTCACAGTAAAAAGATTTACACCCGTATCCTGGACACATTTTCTGATCAAAGTTGTCTTTCCTGTGCCAGGTGGGCCATGAAGAAGCACTCCCTTTATAGGTCGTAGGGCCACACACGACGAAATGTCCTTCACTATGGAAGAAACTATTATATCCCGCAAGATGGCATATTCCTTTGACAGACCTCCCAATATTAAGATATCATCTCCTCCATCGACTTTGAAATCCTTGCTTTCAGATTCTACACATTGTAAACTCATTCTCAATGGAGTTTGCAGTGAAGAACTTGGAGATGAAATTAGATGTATTTTAGTGGCGTAATCTACTGAGAATGCATGTTCCTCGTGGACCACCTTATTGGAAGAAGCATTAGAAAACAAATCCCCATTTTGTTCCCCAGTCAAAACCCAGTTAGTACTACTACCTCTGGATATACCACTAATAACCTGGAAGACACATACTTTTGAGAGTATAGGAATGGTGACAAAATTCCCATAGAGTAAGCTACGAGAAAATAACCACGAAGTAGCGCAGGACTCGAGAAGTTTTTTTGCACTTTCATCTTCTAATACTTCAATTACATCAAATGAATTCAAAGATTTTCCGGGGGAGCTAGTCGATTTCGAGATTACTTCTTCATGTCTTGGTGAACTCAACTGACAGACATCTGAAAACCCAAGTTTTGAATGATAATTCAATGGCGTTCTAGGTGATGAAATCTTTGCATTTCCATACTTCGAATCTTCTGAAGATCCACCACTTAACGGAACCAGCTCTAAATACAATTCCTCACAGCTGGATAGTGATAGATTAGTCACAGGTGAGCCATGTAATTTATCATTCCCATTGGCTTTTATCATAATTTGACTTTCAATAAGATAAACAAACACAATCCTGCCTGAGGCAGGGCAACCTAATGTACTTGCAAGATTTGAAGACAAGCGCGCAGCATCCTTTATGACCTTAGAAGAAGGAAAAACTGTGGCTAAAGCAAAGTAATTCCCCGCGTCATTTACTGTTTTATCACCGGAAACAATCCCGAAACTCTTGGCACATTCATGAGCAAGTGAACAGAGTGGGAAGGCATTTGAAAATTGTACGGAAGCAAGAGACACCGAGACAGTTGAACCAGGAGTAAGAGAGGCCTCAACCATGGAGGACTCTGAGAGCCATATTTTACAGCCCTTGGATAGGGGTAATTCCACGTCAGCAACTCGGCCAATGAGTGCTGATTTGCCTATAAGACGAGGGAAAGCAATGGCAGCTTCTTTGATGTAGGTCCGGAGATCGTCTTCCCCGGGGTCATATTCTTTAAGGAGCGCTGAAGAAGAATTTGAACTCTGAGGCGAAGCCGCCGCAGCAGTAGCAGCCTTTGAATGCTTCTTTGACGGCTTTGAAGGCATCTCTTTTTCCCCTTCGCGGCAACAGAAGAAAGACGGGGAAACAAAAAGGCACAGAGGCG
>TRINITY_DN18384_c0_g3_i4 len=1846 path=[0:0-82 5:83-293 7:294-1343 8:1344-1499 9:1500-1845]
CAGTAAAAAAGGAATGACGATGATTCACAACAGAAATGTTAAAATAAATAAAGATTTAGAAGTATCAAATAAGAAATCTAATTACCTATTTCAATTTCCCTGTCAAGTCGTCCCGGCCGTCTTAGTGCAGGCTCAATGCTTTCAGGTCTGTTGGTTGCAGCAATGACGAGCAGACCATTGGTTCTACTAATCCCATCCATTAAATTTAACAGAGCTGCCACCATTCTTTGAGAAAGCTCTTCACTTCCATCCCTTCGAGCAGGTGCAATAGAATCCAACTCATCAATGAATACCACAGCAGGCGTAGCTCGGTTGGCTGAATCGAAGATCTGATGCAATGCTTGCTCACTTTCTCCATAGTATTGACCAACAATTTCAGGTCCATTCACAGTAAAAAGATTTACACCCGTATCCTGGACACATTTTCTGATCAAAGTTGTCTTTCCTGTGCCAGGTGGGCCATGAAGAAGCACTCCCTTTATAGGTCGTAGGGCCACACACGACGAAATGTCCTTCACTATGGAAGAAACTATTATATCCCGCAAGATGGCATATTCCTTTGACAGACCTCCCAATATTAAGATATCATCTCCTCCATCGACTTTGAAATCCTTGCTTTCAGATTCTACACATTGTAAACTCATTCTCAATGGAGTTTGCAGTGAAGAACTTGGAGATGAAATTAGATGTATTTTAGTGGCGTAATCTACTGAGAATGCATGTTCCTCGTGGACCACCTTATTGGAAGAAGCATTAGAAAACAAATCCCCATTTTGTTCCCCAGTCAAAACCCAGTTAGTACTACTACCTCTGGATATACCACTAATAACCTGGAAGACACATACTTTTGAGAGTATAGGAATGGTGACAAAATTCCCATAGAGTAAGCTACGAGAAAATAACCACGAAGTAGCGCAGGACTCGAGAAGTTTTTTTGCACTTTCATCTTCTAATACTTCAATTACATCAAATGAATTCAAAGATTTTCCGGGGGAGCTAGTCGATTTCGAGATTACTTCTTCATGTCTTGGTGAACTCAACTGACAGACATCTGAAAACCCAAGTTTTGAATGATAATTCAATGGCGTTCTAGGTGATGAAATCTTTGCATTTCCATACTTCGAATCTTCTGAAGATCCACCACTTAACGGAACCAGCTCTAAATACAATTCCTCACAGCTGGATAGTGATAGATTAGTCACAGGTGAGCCATGTAATTTATCATTCCCATTGGCTTTTATCATAATTTGACTTTCAATAAGATAAACAAACACAATCCTGCCTGAGGCAGGGCAACCTAATGTACTTGCAAGATTTGAAGACAAGCGCGCAGCATCCTTTATGACCTTAGAAGAAGGAAAAACTGTGGCTAAAGCAAAGTAATTCCCCGCGTCATTTACTGTTTTATCACCGGAAACAATCCCGAAACTCTTGGCACATTCATGAGCAAGTGAACAGAGTGGGAAGGCATTTGAAAATTGTACGGAAGCAAGAGACACCGAGACAGTTGAACCAGGAGTAAGAGAGGCCTCAACCATGGAGGACTCTGAGAGCCATATTTTACAGCCCTTGGATAGGGGTAATTCCACGTCAGCAACTCGGCCAATGAGTGCTGATTTGCCTATAAGACGAGGGAAAGCAATGGCAGCTTCTTTGATGTAGGTCCGGAGATCGTCTTCCCCGGGGTCATATTCTTTAAGGAGCGCTGAAGAAGAATTTGAACTCTGAGGCGAAGCCGCCGCAGCAGTAGCAGCCTTTGAATGCTTCTTTGACGGCTTTGAAGGCATCTCTTTTTCCCCTTCGCGGCAACAGAAGAAAGACGGGGAAACAAAAAGGCACAGAGGCG
>TRINITY_DN18384_c0_g3_i2 len=3513 path=[2:0-1289 4:1290-1749 5:1750-1960 7:1961-3010 8:3011-3166 9:3167-3512]
TTTGATTTAAGTGTTCGCATTTATTGAAAAAAATGAAATAGAAGTTACATGTAACTATAATTAGTATTCTATGAGATTTTTACAGCTACCATTAAGGAATCCTCGCTTCACATTAGAAAAGAGAGGAAGGAGTTAAACCACCAAAAATATATAATCAACTACGACAAAACTCGATGAATTGGAAGATAAAAAACTTCAAACTAACCCTGCCGTGTTCCCAAAGAGATCTTGAAACTACATGATTACCAGAATGTTTTACAGGTCCAACTTTACATGCGAGTTTCAAGCCCCTGAAACTTCCACGAAGGGGTATATCTTTGTTCATGAGTCAAAATTTTTCCAAATATGTAGCATTTCGGTAGTTATCAGGCTACCACAGAGACGAAGGAATCCATCCGGTCCAGAAATGGGTTCGATTTGATCCTCTTGAGCACGGTTGATCACCAGGCCCATCTAATTTAGCACTAGAGGAGACTAGCCGTTGAAATTTCACCGATAATTCTTTGTAAGAGTCAATTTCAGATGGTTGTACTTGCTTGATCGCTGCTGTCAGGTGATCCATTCGTATCTCGGAGGCCTCAAGATTTTCTTCCATAGCTACAAGAGCTGCTGCACGGCAAACATGCGATATATCAGCCCCAGTGCATCCTTCAGTGAGAAGAGCCAGTTGCTTTATGCAAACATCAGGACTGCATGGTTTTTTCTGCAAGTGGATACGAAATATATCTTCCCGATCCGTTTCACTTGGTGGGCCCACGTACAGCAACCGGTCGAAACGCCCTGGTCTTAAAAGAGCAGAGTCAATCTTATCTGGGCGGTTTGTGGCAGCAATAACAGTAACGTTAGCTCTTTCTTGCATACCATCCAATTCGACAAGAAGTTGGCTCATGACTCTATCCGATACAGAAACCCCATCACTCTCATTCCCACGTATGACAGCAAGACCATCGATTTCGTCGAAGAATATAATTGAAGGGGAATTTGCCCTTGCCTTTGCAAACAGAGATTTCACAGCCTTCTCTGACTCACCAACCCATTTGCTGAAAAGCTCTGGACCCTTAACTGCAAGGAAATTCAACCCTGCTTCTGAAGCCACAGCACGTGCCAAGAGAGTTTTACTGCAGCCTGGAGGACCAAACAACATTATGCCAGAGGGAGGGCGAACCCCGATACGCTTCAAAGAGTCCTGGTGCTTTTGAGGCCATTCTACAACTTCCTTTAATTGCATCTTTACCTCCTTTTGACCCCCAACATCTTCCCACTTCACCCTCGGCACCTCAAGTATTATCTCTCGCATAGCGCTAGGTCCCACTTTCATTCTAGCCTTTTCAAAATCTTCAAAAGCCACTTTCAAAATGTTTACACATGCAGAAGCCCCGTTTACCCTGGTAATAGTTCCACTAGGCATCTTTGATAAAATAGACAAATTTTCCATAGAAGATAAAGTCTGAATATCAGAATCCGCTTTATGTGTGGCATCTTCTGAAGACGAACTATCTATTATCTCATCGTAGCATCTGTCAAACAAATCAGATGTCCAGTTCAAATCAAAATCATTGCAGGATTTCTTGAAATTGATATAGCGTCTGAGACAGACTAAGGCCGCTTCATTACAAAGGGCTGCTAGATCAGCACCAACAAATCCATGGGTAGCCATGGAAAGTTGTTGAATTTCCATGTCAATAAGATTATGATCAATCCCGCCTAGAAGAGCAAGCAGTATATCATGGCGTTGCTTCGGAGTAGGTACACCTATTTCAATTTCCCTGTCAAGTCGTCCCGGCCGTCTTAGTGCAGGCTCAATGCTTTCAGGTCTGTTGGTTGCAGCAATGACGAGCAGACCATTGGTTCTACTAATCCCATCCATTAAATTTAACAGAGCTGCCACCATTCTTTGAGAAAGCTCTTCACTTCCATCCCTTCGAGCAGGTGCAATAGAATCCAACTCATCAATGAATACCACAGCAGGCGTAGCTCGGTTGGCTGAATCGAAGATCTGATGCAATGCTTGCTCACTTTCTCCATAGTATTGACCAACAATTTCAGGTCCATTCACAGTAAAAAGATTTACACCCGTATCCTGGACACATTTTCTGATCAAAGTTGTCTTTCCTGTGCCAGGTGGGCCATGAAGAAGCACTCCCTTTATAGGTCGTAGGGCCACACACGACGAAATGTCCTTCACTATGGAAGAAACTATTATATCCCGCAAGATGGCATATTCCTTTGACAGACCTCCCAATATTAAGATATCATCTCCTCCATCGACTTTGAAATCCTTGCTTTCAGATTCTACACATTGTAAACTCATTCTCAATGGAGTTTGCAGTGAAGAACTTGGAGATGAAATTAGATGTATTTTAGTGGCGTAATCTACTGAGAATGCATGTTCCTCGTGGACCACCTTATTGGAAGAAGCATTAGAAAACAAATCCCCATTTTGTTCCCCAGTCAAAACCCAGTTAGTACTACTACCTCTGGATATACCACTAATAACCTGGAAGACACATACTTTTGAGAGTATAGGAATGGTGACAAAATTCCCATAGAGTAAGCTACGAGAAAATAACCACGAAGTAGCGCAGGACTCGAGAAGTTTTTTTGCACTTTCATCTTCTAATACTTCAATTACATCAAATGAATTCAAAGATTTTCCGGGGGAGCTAGTCGATTTCGAGATTACTTCTTCATGTCTTGGTGAACTCAACTGACAGACATCTGAAAACCCAAGTTTTGAATGATAATTCAATGGCGTTCTAGGTGATGAAATCTTTGCATTTCCATACTTCGAATCTTCTGAAGATCCACCACTTAACGGAACCAGCTCTAAATACAATTCCTCACAGCTGGATAGTGATAGATTAGTCACAGGTGAGCCATGTAATTTATCATTCCCATTGGCTTTTATCATAATTTGACTTTCAATAAGATAAACAAACACAATCCTGCCTGAGGCAGGGCAACCTAATGTACTTGCAAGATTTGAAGACAAGCGCGCAGCATCCTTTATGACCTTAGAAGAAGGAAAAACTGTGGCTAAAGCAAAGTAATTCCCCGCGTCATTTACTGTTTTATCACCGGAAACAATCCCGAAACTCTTGGCACATTCATGAGCAAGTGAACAGAGTGGGAAGGCATTTGAAAATTGTACGGAAGCAAGAGACACCGAGACAGTTGAACCAGGAGTAAGAGAGGCCTCAACCATGGAGGACTCTGAGAGCCATATTTTACAGCCCTTGGATAGGGGTAATTCCACGTCAGCAACTCGGCCAATGAGTGCTGATTTGCCTATAAGACGAGGGAAAGCAATGGCAGCTTCTTTGATGTAGGTCCGGAGATCGTCTTCCCCGGGGTCATATTCTTTAAGGAGCGCTGAAGAAGAATTTGAACTCTGAGGCGAAGCCGCCGCAGCAGTAGCAGCCTTTGAATGCTTCTTTGACGGCTTTGAAGGCATCTCTTTTTCCCCTTCGCGGCAACAGAAGAAAGACGGGGAAACAAAAAGGCACAGAGGCG
>TRINITY_DN18384_c0_g4_i1 len=3117 path=[0:0-320 2:321-3116]
[truncated: 92,710,182 more chars]
