# Supplementary material for: Development of EST-SSR markers based on transcriptome for genetic analysis in Radix Ardisia
Source: PeerJ. 2025 Jun 17;13:e19560. doi: 10.7717/peerj.19560 (PMC12180450; doi:10.7717/peerj.19560)
Supplement: Supplemental Information 10 [file peerj-13-19560-s010.zip]

Archive with 1 entries (1 files):
- Unigene of Ardisia crenata.fasta
