# Supplementary material for: Development of EST-SSR markers based on transcriptome for genetic analysis in Radix Ardisia
Source: PeerJ. 2025 Jun 17;13:e19560. doi: 10.7717/peerj.19560 (PMC12180450; doi:10.7717/peerj.19560)
Supplement: Supplemental Information 10 [file peerj-13-19560-s010.zip › Unigene of Ardisia crenata.fasta]

>Cluster-9641.33014
GATCACTCTATTTTCTCCTAGACGCAAAATTCCATTTATATAGTATCTTTCTCATTAAAAAATGTGGTGATGAAATTGCT
CAAAAACTCATATATACCAGCCGCATACATAATGAACGGTCTCATTTGACTTTCTCTGGCGAGGTTTTTCATTTACTTAC
TTTCAAGTTCACCACAACAGTTCCCGTTGCTCCTTACATCAAAAACTTCAGATCTAGAAATACACACTAGATCCTAATAT
CTCTATACAACAGGAAATTGTTAAAACAAACTGTAACCAGGCGCATTAAGATAATAGTTAGAACTTCGTAACAAGTAATT
AATGAGATATGAGCACAGTACATAGTTGAATTCAGTAGCGGTTCCAAGTACTTCGGACATTTTTGCAAATTATCTATGTA
AGTTTCGAAATTTTTAAAAACCCCAGTTGCATGACCCTCTTGAACAAAAAATATTTATCCCGCTATATAGGACAAT
>Cluster-4190.0
TATCTATGCATATGTGTATGAATCAAAAGATGGGGTGTACTCCACCAGCAGAACCCTCTAGATTTCATCAGGCTTGCGTG
TTAAGAGACCAATATTGGCCTAAGATTATGCAATTTCCGTATTTGCATTTCATATACATGGATATATACACCCCTTGTTT
GTCTCTCATCTCCTCTTATTTTCGTTTTCTAATTTGGAATACCTGGACAGTCACGTCTGTATTTCGTTTTAGTTTTAATT
ATGACCATGATGAAGGAAAGCGCAGGAATGGCACATTAGTTATAATAAATTAGGTCGCTAAATAAAAAGTAGAAAAATAC
CGATGATGGTTTAGATCCTGGAAATAGG
>Cluster-13697.0
CAATTTCTACAGAGGGCTGCTCTTCGTGTGTTTCTATGCCTTTTACTTCACAGGGAGTGTTCTTTTCCCCATCAGAATTA
TCAATAACAACTTCAGGTTCTACAGAGTCCTTATCTTCACTTTCATTACTATTTCCAACATCAACTTTATCATGGGACAT
TTCACTGCTATAGTCTGTATATTCCCCTGATTCATTTATTTTATCTACTTCCAGCTCCTCCAAATCAGGATTGTCATCCA
GTTTGGCTTGGGTTTCGTCATGATCTTGCTTCACAGAGTTGGAAGCTTGAATTTTCGTTTCATTGCTTTCACCCGTTCCC
AATTCATTTTGTAAATCCATGTTCTCAGCTGCTTTGGCTGGTTGATCAATCCATG
>Cluster-6487.0
GTAGGCGTAGTGTTTGTGGATTATGTTATTGAAGCTCTATTAGCACTATTTTATGCAAATATCTTCTGGAAATTATGTTT
TCGGAATAGTCATTGGTGCTTGCATACAAGATTTCAAACTGTTAGTGTACAATTTTAGGATATTAATGCGAACATTGTCC
ATCAGTTGTCTAATCACGTTTCGAGTAATGTGGATATATCTTTCTTGTAAATGCAGAGGTGTTTTCTGTTTCAAAGTTTG
TTATTGGAAGTTAAGTGCTCTCTGTTTCAAAGTTATACTTCTGCTCTGGGAGGTTATCGATGTAAAACTATTTTGTAATT
TCAGTGTACAGCCTAATTTGTCGGCATCTAATGGTTTTGACCGCTATTACAAAAATTATATCTGTTGATCAGTATTTACT
TATCAATTTTTTACTCTACTGTTCTCGTAATGTAGAATACATTACCTTTATTTAGTATGTTCGTGGAGTCACTTCTTTAC
TTTGACTTTTATCATTTTCCAGTTCTTTT
>Cluster-9641.18011
AAAATATCAAGCTCAGTGAGAGCATAATTATCTACACATATGGCCACAAGTTTAGAGCAATACAGGAATTTATGACAAGC
TAATAAGTTTACAGAGCATGACATTATATTTTGATAAATATTTGCAAAGAAAAACAGAAGGTAAATAATGTAATACGATT
CTTGAAAGCATATGTAAAAATCAGCACAAACAAATATGTTTCGAGATTACAAGCGTACAAGACAACCATAAAGACCTACA
AGAACAGACCCAAACACATAATGGGCTTTTTGGCAGCGGCTTAGAAGCAGCATTCCTCCAGCAAACAGCAGCAACAAAGT
GCAGCAAAACTGCAGTTGTAGAACAAGAGACGAATACAAAAGTCAGACAACTGAATCAGTGATCATCGGGATAATGCAAG
ATAGCAGATGGTAAAAGTGAGGCAGAAACAACAATTAAAATGCACAGTAACTATGATAATATTTAGCAAAAGGATTATCA
CATGCATATTGATGAATTGATTCTGTTGCAAATCCAATGAACGTGCATATAGCTGCTTTTGTGAGCAAAAACCACCGTAA
ACTATCAGCTGAGAGGTCCATTGCAAAATAGAGAATGAAGCTCGCATGGCTTTTGCCCCTACTTTTCCTTTTCCCTGATA
TGTAATGAAAATCAGACTGGCGTCTTAAAATAACTTATCAGGCACAATAAAAATATACAAAACCACAAGTAGTAAGAAAA
AGAGTTGCCGAAGTACATTAAGTAAAACAGATGTAACATGGTAAGCTTAAATTGTATGCCTCATACTAACTATATGATAA
AACCAGACGGCTAATATCCCAACCATTGCCGAGCAACCGTGGCAAAGCTATCAGAGCACAAAAAAATAACCCACCCCCTA
AGAGGAATATTCATCAACTTCCATTTTGGTATTCAACTCAGTAAAGGAAATTAGCAACAATTACGTGTAAGTTTAGATAC
AAAATATCCATTAGCTGGTAAAATCAACTAACATAAGCATCACAAGAAGATGAAAGAAAGTTAAATGGACCCAAATGTGT
GCACTGATGTAAATACAAAATACAAAGAACTTGTGTGCACAATGCTATTATGCTCCAAACCGAGAAAAAGTTCACGGCCT
GGCTCGCTACTTAACTACGAAATGATATTGGAAACCAATATCCGACGGAAAGTGCCACAAATCCTGCTGTGCTTAATAGT
TATTCTTCTTGCAAAGTGAACAAAAGAAAGACATTTTGTTCAATCCATGTCTACCACAGCACAAATCACATTATCAATGC
TACAGAATTTGTCCATTTCCAAGTCTCCCCACAAAACTGTAATATATTAGTATTATCTGATTAGGCTTACAAATCACGTT
TCATTTCGTGTATAATCGTGCATCTAGTGTCAGATCTCAGGTGGAAAAGATCGATTTTGGAAGGCAAACTTAGTTTTTAT
TTTCAATTTCGTGCCTTTTACACTGAGATGAGATGCTGCGATGTAGCACGGGATACAACTATTACTAACGAAAAATTGCT
GTGGGGGAAAGAAATGGAATAAAACATCCTCTACCAAAAAAAATATTGCGTGTCATGAATTTGCAAATGATCGTGATTAT
AAATGAACAAGCAGTGATAGATTCCAGTGAATAAAATGATGCATTACTCATTACTATTTTAAAAATAAGAATAAAATTTT
GCAAGAATGGAATTGTCCAAGGCAGTGGCGGACCAGAATTTCATCTTGGGGGGCTGAGTTCACATATTTTGTGTAAGAGA
CTTGTTTCTATTTGTTAGGGAGCTGTACTTAGGAGCTGTTCCATAAATTTCCAAAATTACATATGAATTCTACGGACATT
TGGGACCTCGGTCTGCCAATGGGCTAAGGTGAGAACGTTGGCTATGAGGATCACACAAAAACAAACTACTTGAAACTAAC
TAACTAAAATAGGCATTTAATCCAGTCTGCTCGAGCGAAGCAAAGAAACTAGCAAAAAGTAAAAGCCATAAAAGCATAAT
TCACAAAAATCCCAAAATTGGGGACAAGATGAATATAGAAGAAGAAAGGGGACAAGCAACATACCATCCCCGGAGGAAGG
AGGAACAATTGTCGTGATTGTCATATTGGTAATGATCACAATGGTGGTGCACCACCTGGTATGGGGGCGGAGGCGGTGGC
GGAGGATAGTTTTGATTGAAATACCCTTGATACCCTCCTTGATTATGTGGTGGGGGGTATGGCCCGTACCCATCAGGTGG
CGGCGGAGGATAGTGGGGGAAGTGCGGTGGCGGAGGAGGAGGATAGGGGTCGCCACCGGGTGCTGGTGGCGCAGAGGGAT
AACCTGGCGGAGGATATATTGATCCATACCCACCTGGTGGAGGATATGGGCCTTGGGGCACTTGCTGGTAACTCATTTCA
GTCTTCTCTCTCTCTCTCTCTCCTCCGGGGAAATAGAGACGACGAGCGATCACCGGGTACAGGAAAAAGAAGGAACCGTG
TCAACTCGTCCGAGTTGACTCCCTTTCTCTCTCTCCCCCTCAGTTTCTAGAGA
>Cluster-1212.0
TCCATGACTGGTGTCGATGGACCCGACTCGTTCTTGGAGTCCAAGAGTCGCTTATGCGATCTAGTAGTTGGTGGAATTTT
AGGATTCCACTAGCTACTCGACGCAGGAAAGAACGAACGAATTAGAAATCGCTAGAAGGAAAGCGGTTCAACAGAACTTT
CGGCACTCCGTTGGGGAGTCCCCGATAACGGCGCCAAAAACTTGACTGGCCTCTAAATGTGCACGTTATATCTTAGCAAG
CACACTAAGGTACAGTTGTAGTAATATTTCGGAAAGGTTCGAGTCGAACTCATGGACTCCTACTGATCCAGATATACCTA
AAGCGTGTCTAGTTCGCCTTCGATTTTACGATTCTAATTCTCTTTACTACCTTAAACTACTCCTAAATTTCTTGTGTTTG
TTTGTGAATTTTGAGTTAAGAAAACTAAATCAAAATAAATTACTAAATTAATAATAATAATCAAATTCACTTAACAATAT
TAAACTAATGTACTGCCTTTTACGGGAAATTCAATAAATTAATTTTCATCCCTAATTACCTTCATTTATGAGTTCTGATT
AAGTTAGTCTGAAAATC
>Cluster-9641.26341
GGATCATTTATAGCATTTAGGTTGAGTTTTCTTTTCCTAAAAAAAAAATTGGAATAAAGTGCAGTGATGAGCATTTAAAC
TCGGAGGAATGAATCAAATCTGGAGTGATAGGGGGAGAAAAAGATGGGAGCAATAACGGCGGCGGTGATAGCAATAGCAG
GAGTGATATTGGGATGGGTGACGATCGAGATCGCCTGCAAGCCCTGCCTTGAGAAGGGCCGCGAAGCCATCGATCGCAAC
CTCAACCCCGACTACGATCCCGATGATTATAATAATAATAATAATATTCAAACCCCTCTTAACCCTAATCCTACTGCTAC
CGCTGCTGCTGCTAATGTCGATGATGATGATGATGATGATGTTGATCCATCTGCCATCAAATCCATTTGATTTTTATCTA
TTCAGTTTAATTCCATCCCATCTGTCGTGCAACTTTATTACATCATAGCTTATCAAATCTTATGTTTTGGCATATGCTTG
ATTAATTTACTTATGCTCACTTGTGAGAAAATGCGATAGAAATGATTGTGAGAAAAATATGACAAAAAGAAAAATTTGTT
CACAAAAAATCCAAGGATTGAACAACCTTCCTTTTTTCCGTAAGATTTTCTCATGGAAAATCCTTTCATTAAACGCAGCC
TTGATATTTTCAGATGTCAAACTTTTTATGTTTTGGACAACTGGAGCCCCTCACATCCAACTTTTCACCATAAGGTCTGT
TTGGAATTATATTTGATGGTTTTGATTCAAAGTACTTTTTTATATTAGAATCGTGAGTTCGAATTTAGAAAAGATTCGAC
GGTATAGAGTAAGGCTCCAGTTGAATTTTTATTGGAGCCCCATGTTGCCTTCCTGAAGTCTTTATGCCGAGATCTGGACT
AGAACCTGTATTGAGTTTTCTCTTTTGATTTCTAACTGTTGGTTGGGGGATAGAGATGTGGATTCTCTTGATTGCTTTTC
TTTGTTTTGTTTGTCGAATTAATAGAATTTTGATTTTGTATTGATACTTTTCTTTAAATATGGCAATTGAAATGAGTGTT
TGGTTTGAGTAACTATTTTGCATTGTTGGGTTATCAAAAGAATTTTGTGCATTGAACTATTGAAGCTCATTGTAAGCTTA
TCTTAGCCAAGATATTTTGCTTAGTAGACTCGATTTAGTGTTAATTGCTCCGATCAGAAACATATATAGTGGTGATTCGA
ATAGTCGCTACTTTCTATTGAGTAAGCAAACTTCGTTTTTGAGTGTATTTTTCTTTTGTTGATTATCAAAAGAATTTGTG
CGTATCTGAAGCTCGTTGTTGTCTAGACTTCTAAGTGTGTGTTGGGGTTTTGTTCAATTGGATAAGAAGTTTAAAAACTT
CTTCTCAACCAAGTTTTTTTCCTTGCCAGACTCAGATTTGGTGTTAATATCTCTGATCGGAAATATATATTTACTAGTGA
ATCGTTTGGTTGCTACCTAAGAAACATTGATACGGACTCGGGTGTGGAAACGGATCAGTCAATTTTAAAAAAAATTCTGG
ACACAAACACGGACACGGCAGTGAATCGACATTTTTTTAATTTTTTAAATAATTTTTATAAGTTAGTAAAGTTATGTATT
GGTTGTTGGATTAAAGAAGCAACTAAGCTTGCATTTTGTTATAATCTAGTGCACCTTACAAATGAGTATCAATTATCAAA
AGGCCCAAAAACATGTCATTCACTAAATGAAT
>Cluster-9641.26342
GAGTAAGGTGGGTCATGGGAGATGCAATAGTGGAGAAGTCCTTTACAAACTTCTGGTAATAGCCTGCTAATCCCAAGAAG
CTACGAATCTCAGTAACACTCTTGGGCCGTTCCCAGTTTGACACCGCTTCGACTTTCGACGGATCAACTGCAATCCCTTC
GGCGGTCACTACATGTCCTAAGAACTTTACTTCCTGAAGCCAAAACTCACACTTCGACAGTTTGGCATACAATCGGTGTT
CTCTCAACGTCGACAATGCAATCCTCAAATGCTCTCGGTGCTCTACTTCCGTCTTCGAGTACACCAATATGTCGTCTATG
AACACGACAATGAACCGATCCACAAACTCTCGGAATACTCTGTTCATCAAATCCATAAAGACTGCTGGTGCATTAGTCAA
CCCAAA
>Cluster-9641.32330
GGCCCACATTCTGTCTGTTATCACTACGTTGTTTGTCCTCTCGGTGATGCGCTGTTCATGCCAAAAATTACAAATATAAC
ATATCAATCGAAAAAGATATATAATGCTCATATTATGTTTCATAAACACACCCGTGTTGAACTTGACTGTTGCAAGTACT
CCACACGCCGAGATCGACGTTGCGTTTTACACTTATCAATTGGGTAAAGATACATCACACATATTGTTAGGAAACTACTG
CCGATTAAATGTCCACATCTACCCAAAATCTTTGAATTTGGTAACTTTCTCACTCAAAAAGTGAACATAGGTATTAAGCA
ACCTTTTCTTCTTTTGCATTAAAAAAAAAAAAGTTTTTTGTGTGCACGGTTAAAATTTCATAGACTTGAATGTTTTGAGA
GAGAGCAATTGCAG
>Cluster-9641.32331
CAAAAATCCCTTCTTTCGTAGTAATTCCCTTCGATGAGTGGTGGAATGACATATTGAAAACTCAAATAAAGGAGACGTGG
TTGCTCACCTTAGTTTCAGGCTTTCTTTCACATTGTATGGCAATTTAAAGTAAAAGATAGTGAATTCAGACTAAATAACA
AAAGTGCGCTTTTATTACTCGAACAAATCACTTTGATTACAACTGTCGGATGGTTTTACAGGTGCCGAGATGGCTTCGAT
CTGCTTTACCACTACTCCTAAGTCTAAGTTACGCCTACTCCTAGATAGACCTGTGTCGGGATGAGTTTGTCG
>Cluster-1899.0
GTTTTATTCAATTTCTCAAAAACACACGGCGGGAGAATTACACCGGACTACTAACTTATATGCTAGTATTATAGTCGTCT
ACGCCACTTTTGGGAAAACACGCACACAAACACTCTCACGCACACTATGCTATGGAAACTCGGGTGCCAACACTCCTCAA
CAGCATTGTGCGAGAAGACATGGCCCAATAATGCTAACATGGGGTGTCGACATTCGAGAATGTTTCAAGCACTCGCTATC
TTATTTATTACTTAAGTACAGGATAGAACCCCCGATGAGCTGGAAAAAGAAGTCCATACGAGCTCAAGGACTAGCCGGTG
ATGGGGGGTAACCACCAATTCCTTGGATCGGGATCCCTACACCAGGGCTTGGGAGGAATGTGTCGTCACCTCCTGGGATG
TGGCTGTGATGGGATGTGGGGCTATCACCGATTCCTGGAGTCGGGATCCCCACACCAGGGCTCGGGAGGAACGTGTCATC
ACCTCCCGGGATCTGGCTGTGGCTCGCCCCGCCACTGCTATCGCCACCTATGCCTGTGTGAATGCCAGTGTCGGTGCCAG
TCACTGGGTTATACGTGAACGGATTGTAACCGTGGCCCTTGTCAGGGAACATGAAACGGCCAATGCCAGGAACTAGATAG
CTCCTATCGTGTTCGCCAAAGAACTGAGGTTGTTTTTTGTCGGTAGTGTTTGGAATTTCGGGGATTTCACGTCCGGCTAA
GGCACGGTTGGACAGGGCAAGGGCGACGGTGAAGATTAGTAGGAAAGCAAGGGTTGGTTTCGGGTTTTGAGACATTTTAA
GTGTTGC
>Cluster-9641.18012
GAAGCATCTCTCCCTCCTGTGTGGAACTGGCCGTCCATACCATAGGTATGTGTACTCACTAATTTTTCTCTCTCTCAGCT
TCTTTATCGAAAATCACAAAAACCCAAAACCGAGTGAGTCATCAAAGCAAAACCCTAGTCACTCCCTTGAACCAATGAAG
AAGAAGGCTGCTGCCGGTGCCGCCGCCGCCACGGCCGATCTGAAAGCCCAAATCCTAGAGCACTCCACCTTCTTCGACCA
CCTAATCGAGCTGATCCCTGCCCGGTTCTACCTGCCCTCCGCCGACGACTGTCCCTCCCCCTGGTTCCAAGGGCTCAGCA
AATCCGCTAAAGCTGCCGCGAAAAAACAGTCCCGCGATAACCTCAGGATCGCCCGCCGCCAACGCCTTGACCCCGAAAAC
CCCCATCCCTCCACCCTTGAACGACTTAAACAGACTATTGAGAACAAAATTGACGTGGAGGACGATGGTGAGGGGGTTAG
GGTTGAGAATAATGGGACGGTGACGTATGAGGAGCTGCGGCAGCGGCTCCACCGTCGGATTGAGGCCCTGAGGGGTAACC
GCAGCGAGAGTAGTAATAGCAGCTTGAGGAAGCGAAAGCGGGAGCCGGAGAGGCGGAGCGGCTTCGAGAAAAAATCCGAG
GGTAAAATTGAGGAAGCGAGTGAGGTGGTGGAAGGGGTTGAGTTTGGGAAAGTGAAGCTTGGGGGAGAGGACGAGGAGAA
GGATAGGAAGAGGAAGAAGTTGTCGAAGAGGAAGGAACTGGAGTGGGCGAGGAAGCTGGAGGAGGCAAAGCGGGACCCAG
AGAAGGGGGGTGAGGTGGCGAGGAAGCACTCGTGGAGGGCGGCAGTGAGCAGGGCGGCGGGGGAGAAGGTGCACGACAAC
CCGAAGCTGCTGGAGCAGAGTATGCACAAGGAGAAGAAGAGGCAAGAGAAGAACACGGAGAAGTGGAAGGAGAGGGTCGA
GAGCAGAGAGAAGGCGAAGGCCGAGAAGCAGCAGAAGAGGGCCGGGAATATCGCGGAGAGGATTCAGCAGAACAAGGCGA
GGAAGATTGCGAAGAGGGAGAAGAAGCTCTTGAGGCCCGGGTTCGAAGGGAGGAAAGAGGGCTATATCAATCAATGAGGT
TTTATTTATTTTATGCTTCAGTGATTTTGTTTCTGCCTAATTGTTTAATGCATCAACAGCTGTGTGAGATTGTATTACTA
CAGAACTTTTTGATTGGTGTTCTGTTATTTATTTGATGAGCTTTCAAGCACATCCTCAACGATGGTCGAAAGCAGTTTTC
TACACAACAGCTATATTACTAGAGATTTATATATTGTATGATTGATGCAAGTGTGAGTTTGAAACCTGAGTGTTTTGTTG
TGTAAGTGTGATGAAAATTTTGAATGGAAGGGTCCTCTAATTTTATAGCCATAGAAGTGTCCCTTCCGAAAAGGTTAACC
ACCACCATAGGAATGTATCAGTTACAACAAATGCTATTGGGGCTTTTTTCGCAATTAAACTAGGATTCAGGTCGGGTATA
GACTGAACCTAACACACACATACACATTGGATTCAGCCGAATAAGACGGGGAAGATGGCTCGTATGAGGCCCGGTTTCAA
AGGAAGGAACGAGTGGTACATTAATCTATATGTGGTTTTAGTACATTTTTACATTCGGTATTAATGGATATGTCTCGTTG
TTGCAATATGTGATCATGTACTTTGTTTATGTTCTATTCTCAGGAGTTTCATAAGTATTTTTTGGGATCGTGCGCAGCTG
CTCTGCAGACTAGAGGCCAACCATTGGATCAAAAGTGTAGGATCAAAACGGCTGAGATTATATCCCTAATTTTTATAGCT
AAAGTCAAAGTAAAACACCAGATTAATATTTCTCATTTCTCTCTCTTCGTCTTCCTAATGTCTTCTCTCTCAGATCAATC
CCAAACACAAGCCATGGGTTGTAATGTGGTGTAAAATTAATAAACTTTTGGGATATTTTTCAAAAGAGAATACCAAGTCC
TTG
>Cluster-9641.32334
ATCGAAGTAGGCTTCATTAGGGAGGTCAAGTATCCTACTTGGATTTCCAGTATTTTTTCCGTGAAGAAGAATGGACAAAT
CCAAGTGTCTATTTTCGAGACCTCAATCACGCATGTCCTAAGGATGACTTCCCACTCCCTATAACAGATCTTATGGTCGA
TGTCACCATAAGGGATGAAGCTTTGACCTTCATGGATGGCTGTTCAGTATACAATCAAATTCGTATGGCACTGCGGGATG
AAGAAAGGATAGCTTTCCGCATGCCTAAAGGTATCTACTGTTACAAAGTCGTATCTTTCGGGTTGAAGAATGTCAGAGCG
ACCTACTAGAGGGCTATGCAAAAGATCTTCGATGTATTGCTCAAGAACGTGGAGCTATGTTGATGATCTGGTCGTGAAGA
CGAAGAAATGGGGAGATCACCTTCAAGATCTCAAAATGCTATTCGAGCGACTTCGAAGATATTACCTGGAGATGAACCCT
TTGAAGTGTGCTTTTATAGTTACATTCGGGAAATTTCTTGGATTCGTCGTGAGACACAGGATTTGAAATTGTTCAAACCA
AGATAGATGTGATAATGAAGATGCCTGAGCTGAGGAACATCCACGAGTTATGGAGCTTGCAAGGGAAATTGGTTTATCTT
CGACGATTCATAGCCAATCTAGCCGGCCGTTGTCTACCATTTA
>Cluster-9641.32335
GTCAACCCAAATTCATCGTCAACCTTCAATCACTGGCGCCGCCATCGTCTCCTCCACCATGCGTCTCTCTCTTTTCACCC
TGACGCGACTCTCTCCTCTCACTACGCGTCTCTGTCTCGCTGCCTCCATCATCACCGCCGGCGCCCATTATCACCGCCGG
CGCCCATTATCGCCGCCGCCCTCAACGCCCATCATCATTGCCCCCAACACCCATCATTACCGGCCCCATCACCGCAGGCG
CCCTTCACGTCATCAGCGCTGGCACTCTTCACCGATCACAGCAAAGGCCAAACACTGGTGCAATCACAACACAATCTCTA
AACCCTGCTAGTCGCCGCCATGTCCGCCCTATCTGATAACGCACCACTGCTTACCTAGAACACCACCACACATAGCACCA
CAGAGGCTTCTACAGAGGCTGGCGAAGTTAATTCCGCCACGTCAGCTTCCCCCACTCCCACTGTTATCAAACTCCATCAT
GTTGTCACCCTCAAACTCACCACAGATAATTATTTGCTGTGGAAAACTCAATTAGTTCCTTATCTCCGTGGACAAGGTTT
CCATGACTTTATTGATGGGACCATTCCCTGCCCACCTCAGTATCTACCTATCAATCCAACCACCGCTTCTTCTTCAATAG
TTGTAGCACCTATTAATCCTGCCTATCTCGTTTGGCAACAACAGGATCAATCTATTCTTTCGATGATTATTTCATCGGTC
TCTGAAGATCTCTTAACTCATCTGGTTGAGGTCGAGACTTTTCGTGAGGCTTGGGAGGTATTGGCTAGATGTTTTTCTTC
TCACTCTCGATCTAGGGTGACTGTGTTAAAGTATGAATTATCTTCTATTAAAAAG
>Cluster-9641.32336
CCTAAACTTAAAACAGAACTTATAATAAACTGTACTCCCATGGTTCAAAGGAGTCACGGTGGAATAGAGGATTGAATAGT
ATTAGATATGTTGGCATACTCAACTATTGTCTAACTATGGCGTGTCATCACTTGGGGAAAAAGGTTGTTAATTCTCACTT
TGCCAAGATCTGTAAACTCAAGGTAATCAGAGCCTCTTATTGCCTAGTGATGAACTTTTCATTTATTTATTTTCAATCCC
CACCTCTCCCAGTTCTTGCCTTTTCCCATCTCGTGTAGCTTACAAAATTACTGGTTTAGTGTCAGGTTGCCGAGTTCCAT
TGCCAAACTATGTAAGAACTTTTTACTATAATAATTTCTTGTTGACTAGTTTTTCTTGTGATCCTTAAATTGTGAATTTG
TTTTCATGTTAATTATAGCGGTGTATGGAGGACTCTCTTGCGTGGACGTGAAATGGGTGCAGCTGTAAGTTCTATCTTAT
ATTTCCCCCGTTCTATCTAATTGTAGTCTGTTCAATGGCTCAATTTTTTAAAAATGACAATTATATGATGTTTTTCTTTT
CAGTTAGCCGAATTAATTTTGCTTTTTAAATACTCACTTCTTTATTTTACGTTTAATAGGAAAATGTTTTTCTTAATCAT
ATTCTATTTTTCTCTTAGTATAGTTATTCCATGTTCAGCCTCAAAGTTGATATTGGTGTTATTTAAAATCATATGTAAAC
AGGGGTAATACTGCGTACTTCAAACACTCTCAGACCCGCAATGAGGGAGCCTTGTGCATTGAGTTGTCTATATATAGTGT
TTAAAGTCTTAAATTGAATATTTCTACAAGTAGGGGCATGCATGCCTTCGTTATGACTTAGAGGTCACAGGTTCGTAGCT
TGCATCAATCAGACTTTCCTCATACTCTGCAAAGCGGAAGCCTTGTGCACTGGGTTATCCATATTGTATATATTATATTT
TCCTCTTAATTAATAGTAGCATAGGCCTGATTATCAAAAAAAATATATATAGCATAGGCCTAGGGTCTCATTGTTTGGAA
TGTATAAGCATTTCAGTGAATATGGGAAGATTGGAGGGCCATTTCTTTACTGGGTTGGAAAATAATAAATAGATGATGTT
GTATTTGTTTACCTGAAACAGTGAAGGGATTAAAGAGACCTATACATTTATTGGAATATATGGGCAATGAAAGAGTGAGT
CTTTTGGTTCTTATTTATTTATTTTTTATTTTGGAGGTGGGGGATTGGGAAGGTTGACTTAGCTAGGGGCCCTCCCACCT
GTTTAGCTATTTTCGCCCTGTAAAATTTAATCTGTGTACCTCAAACTTGAAATTGGAGCATGAGGTATGAGTAACGCCCA
CAGCAGATTCCCCAAAACTTAAAATAGAACTTGGGATAAAAAATATTCCCTAGTTCAAAGGGATCATTGTAGCAAACACT
CTATTTTTACAGAAGATTGAGCAGTATTAGATATGCTGGTTAGCGTGTTCTCTTGAATTTACTCTAAAATATAGGAAAGG
CCTCATTTAGGAGCATTGGTAAGAGAACACATAAGTGTCTGCCAATTGGATGCTGAAATAGTTTAGTTATTCATTTTGGC
ATCCTATACTGGGGTCTAACTATGGGAGTTCGTCGATACGATTAACCGTTTGTTGTTTATATTTGGTCGAAGCTGATAAA
TTGGAATGAACAAATCAAAATACAAGAAAAATTCTTTGCTACTTCTTAAGATCAGTGGTGACTTTCAAATTCCCTTGTTT
TTGGGTTGTCATCGCTTGGGGGAGAAGTGTTGTTAATTCTCACTTTGCCTGGATGTATATACTTATTGCCTTGTGATGAA
CTACTATTTTATTTGTTTTCACCTCTCCCTATCATTGCCTTTTTTCCCATCTCGTGTAGCTTACAGAGTTTGCTGGTTCA
ATTTCAGGTTGTCGGAACCCATTACCCCAAGACTTGTGCCAGCTTTCGATCTAGCACTGTATGGAGGACTTTTATGTCTG
TTCCTGAGCTTGGTGCATCTGTTGAAGCAATGTCTTGAGATACGAGGGTATGTTTTCAGTTTGTTTTCAATTTTTTGTAA
TTTTTACTCTTTTATGTTTTTAGATGCATTTCTTAGCACTACTACTAGTATATTTGTGATGCGTTCTTCCATTTTTTTTT
TACGTCTTTGCAAAGCATACTTAAAAGAAAGAATTGAGTTTCCGTTTTAGGCAAGTTATTGAGGTTTCCACTTCAATTAG
GGAAAGTTACTTTTAGTTTCCACTTCAACAGAGAATTTAGAAACTCAACAAACGTAAACTTTGTATCACTGATTTTGTCG
TTTGTACAATGTGTCTTCTACTGTATTTATCAATTGAACACCAAATTGAGTCATAAATATACTCCGATGGTGTAACTTTG
GAAAATAAACCGGAAAAAAGGAAAAGGAAATTGAGTCCACAATCTTGTACTTTGATCGATGAATCTTGTTAATTTTTCGT
TATTAGATTACCGTAGGTCGTATTCCATCGGCTATAGACTCAAGTGCGTAAAAATTTCACCATACATTGTAATGCTGAGT
CTACTCTGCCCGTAGAAAGTGATCTAGATGTTGTTGCCGATAATAATTCCTGAATATGTATAATTTGAAATAATAATTAA
TTGAAAAAATAGAAATTTATTTCATCAATAAAAAGTTGAAGTACAAATAACTGAAATTAAAAAAAAATAACTAAAAATAA
ATTACAACCTTTCAAAGTGTTGTGTGATTTTAGAATTGGTGCCGATAATAATTCCTGAATATGTATAATTTGAAATAATA
ATTAATTGAAAAAATAGAAATTTATTTCATCAATAAAAAGTTGAAGTAATGATAACTGAAATTGAAAACAAAATAACTAA
AAATAAATTACAACCTTTCAAAGTGCTGTGTGATTTTAGAATCTGAATG
>Cluster-9500.0
GGCATCAAATTCCTTTTAAAGTATTCTAATCTTAGGTGTGCTTTTTGCAACATATTAACAATGTACTTTAGCCGATAGAC
ATGAATGCATATTATGCTTACAACCAATTGGCCTGCCCATCACAATCCTTTGCTATTGAGCATTATGTTTAAAGGAAATG
TTTAATATTCCAGGAATACACCAGGGTAAGCCTATTATATTAACACTTGTTCCAGTGAGGTTGAAACTAGGGCTGATAGA
TACTTATTACGATAATCTGTTACGAATCTTGCTTCTATGATATATAGTATTCCAATAGCGTCAAAAATGACGTGTAACTC
CCACGGTTAATTACCTTTGTTTGGTTATAGGCTAGGAAGCACGGACAAACCAAAATGGGTGCCATGTCCGTGTCCGACA
>Cluster-9641.32338
GTTCACAAAGACCCTCGATAAAAACCTTGGTAATATTCTTGCATCTGATTAAATGAATTTGTGTGATATTTTTCGGTACC
TTTTCGATTCAGATTGCATGTGTCCAAAAGACTGCTAATCAGCTTTATATACAGTATCTGTTCTTATTTCTAAATGACAT
GGGGATCTCGATTTTGGCTTTAAGGCACCACTCTTGCGTTCAAGGTGCAGAGACTTGGAAATCTTGTAGTGTGTATTTTT
GTCCATGCATAACTGTAGAAGCCGGCAATGGAAAGTTTGTTCTACTGTAGTATTGTTCACTGTTATATAAACTTAATGTT
GACATGCTAGAATAAGGCACTATTACTTATCAGAAACTCCTATAATGCTTGCATAGATCAAGTACAAACTTTCCATGCCG
CATCAAAAGCTCTTACAGATGCATAACAATGTGTACTGGTTTGAATAATTTTTTCCAGGTTTGCTGTGTATCTATAAGCT
TCTTACTCATAGTCAATTGCTGAAACTTATTCTTTTCGCATGGAAACTGGTTCCAGC
>Cluster-9641.23192
AAATCAAAGAATCAAGTTGTATCAGAGTGCTAAACGCAAAGATTTTGGTACTACTTCGTAAAATATTAAATGACTTGGCT
TACATCTCTCCACTGTCTTGATTGCTTATATAACTGGGAAGAATAATGATATGCATACATACTAATGTGTACATATATTG
TACATACACTTGGGCGTGGCAAGATTATGGGTGTTAATCTCGTCCTTCAATATTGAAAAAGTCCACAAGATCCAACAAAC
AAAGGATAAGATCTTGTACATACAAAATACGTACATATTAATATGCATGCAAATCATTATTCAACTGTAAAATATGCCCA
TATTACCTTTTTCCTAATGCAATTTTACTTTCAAAAGTTCTCATACATAATAATTTAGTAACTCTTTTTATTAAGGTAAT
ATCCAATTGAAATCAAGAAAACCGACGACAACATAAAAGGAGAAACATTTAAGGTGTTATAAGCATAACAGATTAATAAA
CCTCAATGATGTAGGATGGGAATCAAAAGAAACAATTTCATAGCATGATTAATAAAACTCAATGACGTAGGACAGGAATC
AAGTGAATAACTAAACGGAGATAAACAAGAAGATAATCGATCATAGAAACAACCCTACCACAGAACTCTTGAGTTCCGCA
CCAAGTCAAAAGAGAGCCACACTCTTTTTCTAAAACTACACAGAAAAATACATCATAATGCCCTATTTATAGGCTCTAAA
GAAAACCCTATTGGACCTACCTACTGGCCCTACTCCAACTAAGGAACAAAAAAAACAATAAAAAAATCTGGAAATCTCAA
ATGACCTTAACAATTATTCCTAACTCAAATAAAATAACAATTAAAATAAAATGGGACATTCTGATCTTCAATAGCTCAAG
AAGAACATTCCCTTTAAATGCACCAAAAGACCAAGCGGCACAATAACCCAGCCCAACTTTGACGACTCTGAAGGGCATAC
TCGCTCCCAACAAACCCACAACTCTCTTAGTGATCAAGGCATAGCTTACAAAATTCCAAAGATAGAGCAATTACTACTTA
AGAGTAAAAGAAACCAGAAACTATATCCTACTCTAAAACTAGTTTTTCTATAAGTTTGTAGAACTAGTCCTAACAACATA
AAAATCAGAATCAATGTGTCCACAAAATGACTAAGCTACAAAGGGGAGCACCTCGTCAACTGAGAATATTTTTGACCTCT
TTACGACATCAACCAAAATATTCTCTGCATATATTTCTAATTAAACCCGTCCAAAAAAAA
>Cluster-6830.0
GGTTGTACATGTGATCTACTCTAATCCCCAGTCTCTCTTTTCTCGAGTATTTTCTTCGTATCCGTCCAACCACTCCAACC
GTTTTATCTTTTCAACTTCTTCAAGTCTCGACCCCCCAGCAGCCACTACTTTCGCCCTGATCCCGGTGCGTAAACCATTC
TGGAATCTTCTAATCTTCTCCTCCTCTGTCGACACATACTCCGGTGCATATCTAGCATGCATAGTGAACTTGTGTGCATA
TTCCGCGACGGTATCGGTTCCCTATTTTAGCTTCAGGAATTCTTCTTGCATTTCTTGCCGCTTCGTCACCGAGAAATACT
TGCTTAGGAAGACGGCTTTAAAGTCCTTCCAGGTCATATCCCTCGCCTCATGTAGCGCCCGATGTCCTTTCCACCACTCA
ACCGCATCCCTTACAAACATGCTCGAAGCTGCCCTAGCCATGATTAAGGGTGGAAAAATGATGTTTCATCCCCGTGAGCC
ACCTATCCGCCTCCATTGAATCGGCGCGACCCTTAAATATAGCATCTACGAACCTACTAAGCACTTTCTGTATCTTCAAC
AAGCGCATTTCTACCGTCAGCCTCGTTACTGCGTCCTGTCATTCCTGCAAGTACCGTCCGAACCGTCTCCTGGTTCTGCT
TCCCCATCATTGCGACCAACTGTGCCAAATTCATATTGGTTGCCCCGAGCACAGCCCCAACCGCTCCCAAAATGGGTGCG
ACGGGTGGAACTACACCTTGGATACCTACCGAAGTTACCTCTTCCCCTACCCCTTCTTCTCCCGCCTCACTTTCAGTGAG
GAAGTTACTAGATACATTGTCGACAATGGGCTCATAAGTGTTGTTGTCAGACAACGTTTCTGCCTCTATCGGGGGCGGGT
AAGAAATGGCCGCCGTTGCTCTCACGGCACGCATATGAGCTCGTGCGCCATGAACCCTACTCTCAATCGGTGGTGTGGGG
TTGACACCCCTATGCCCACCTCGACCTTCGCACTTACTGCTAGCACCACGGCTTCCGCTCTCTCTACGTCCTGCCATATC
TATAATAAGATCAAGAAACAACTCAAGTCAATCACATGTTCGCATTAAGTTATGCAAGAAAATGTAAAGTAATGACATTC
TGCAATTAGTGGGATAACTTTGCCCATAGGCAAAGCTCCATGATGGACGGACAAGGTGTCCCCTGCCTAGCCAGCATAGA
TCTAATACGTCAACATCCGCCTCCAACCTATCGCCGGTTTTACATATGAAAATAGGTTTTTGAAAAATGTGACTCGTGGA
TTGAAGCACACAAGCACATAATGCATAACAAAGCACACAAGGCATCTAAGTTCCTGAATGCCTACCCAACTTATAGACGC
AACTCACTCGATGACTCCTAATCCAACACCATACAATTTCCAAGGTAGTTCGTACACCTTGAGCTCTGATATCAAAATGT
CACGC
>Cluster-9641.26345
TGAAACGTTAGTTTACGAAAGGGTTTTTTCCCAAACTGCAATTAAAAAATTATTCAAAATTACAATTTTAGTCCTTGTTC
TCATCAAATCCACAAAACAATGGGCCTAGGGTTTCAACAACCCTAAAGCCATCCCAAGGACTTTAGCCCACTGCTGCCGG
CCGCCTCTCGGGCTAGAGACTAGCAAAGAGTCACTCGCCACCTCCACCGAAGACATAGAAACCACTGTCCAATGTTGTCG
GCCACCCCATCAACTGGAGACCACCAACTGTCGCCGCCGAAGGGTACACAGCAGCCTTCGAACATGCTTTCGCAGCGTTG
ACGGGGCAGTTTAGGGTCGTCGACATGTGGCGATTTGACTATACACCTAGCCCATCTCTGACCCTCGTCAGCCTCTTCCC
TTTTGTCAACATTACTGGTCACAACCATAGCCGTTGTGCCTCTACCAATTCCAGTCACCGCCATAGCCGTTGTGCCATAC
CCGTTTGTCAAAAGCACGCAGACCCCAACCAGCGAGTCACTAGTATGGCTGACGTCGGCAAGATCTAGCGCCGCCACAGC
TAAGTCAATTGAGCTGTCCAGGCAACATCACATAAAAAAAATACGAAAATCATGAGAACAACATATCTAGACTCTGTTTC
CAATATTGAGAATCACACTAATTAATTCCTGCTTAAGAAAAACGTAAATAAATAATCATACCTTGAAAATGATACCCTAC
AGCAACGAGGAATTCCACGTAAAGTTGAACCATCGCAGTGGACCAACAGAAAAAAAATTTGGCAAGTGATGTGGCGTATT
ACTAGAATAATACCTTCATTATCCACGAAAAGAAGTACTCTCACTTGCTCTTCTAAACAAGGAAAGAAAACTGAAAAAAC
TCTTACACTTGAATTGCCTGTAAAAAGCTATGTTGGAGTGTATTTATATAAAGCTACTTAGCATCTCTACCTATATCTCG
TCGATATGGGATAAATACATTAATAGTGTCGTACCCACATATCATACTTCCATGGGCGTTACAGTTGAGTCACAAATTAA
TCCAAAACCAGTAAAATATGATCAACTCTGAGAAATATTGTCAAGTGCGACGATTAGTGAGCACCACAATATGGTGTTGT
GTTTCTTAAACGAGTCGAGAGAAGGTTACCATATCGGATTCTTCTTTGCCGGTTTTCAATTATTCGCGGCCGTTGAAGAA
ATCAACGATTTTTATGTGACCAAGGCTCGCTTCCTTCTCGAATCAATATATGCTGAGCATTCGCATCAATTTAGGCAACA
GCAGGAACTAAAATAACTAAAAAAATATCGCTTTTATTTTATTTTAGCTATTCTTTATTCAGTTATTTCATACATAATAT
TATATTTTAGCTAATAACTATAATTTTAATTCTTTTTTATAATATTTTATTTTTTTATTAACATCAATAACCTAATATTA
TTTTTAATAATTTTTTATATAAA
>Cluster-4711.0
TATGGGTTTGATGATTTTTGTGAAGGAGTCATTGAATTAGGGTTTAGGTCTGGGATTGTTGTTGCTAATTTGTGGATCTT
ACTTTGGTATATCAGTTCAGTGCGTGTATTGTTTTTGGGATATTATCAAGTTATAATGTAGCTGAAGACTGCACAATGGG
GAGTTGTTCATCAATATAATTTATGCCTTATGGACAATTAAATAAAGACGGATTTAGTTTGTTTAGTTATGAGCTTAATG
ATTTTTATGAATGGGCAATTGATTAGGGTTTAGGGTGTGGGATTGTTGTTGGTAATTTGTGGATCTTGCTTTGGTATATC
AGTTCAGTGCGTGTATT
>Cluster-9641.26346
TCTCTCTCTCTCTCTCTCTCTCTCTCTGTAGACTTCAGTATGCACAACACATCACACACTTGTATTTAACACGCAACACC
GTTTACCTTTTCCCCAATCCCTACCCTAATAATCATTATCCTATCATACAACCACTCCACCAAACTATTTTTTGGGATTG
CTTTTAAAAACTCATCTTGTTTTCACTTTTCTTATTTTCCATTTTTCTGAATTATGGATTGGGAGTGGCTATGGGACTTC
TCTCGGGGCATGATAAAGCCGGTTTTGGCTCTCGCGGTGGTGCTGATGGCGGTGGTGTTGTCGCACTTTCAGAAGCTCGG
GCTCGAGGGCGAAATGGCCTATTCCATCTGCAGGGCGTTTCTTCAGCTGTCCGTTATTGGCTTTGTTCTTCAGTTTATTT
TTAATCAGGGAAATATAGCCTGGATCCTCCTTGCTTATCTTTTCATGGTATATATTTTTCCTTTTTCCTTTTTGGAAAAT
GATTCAGGTGCCGAAAATCATGTTCAAAACCGGACAAAATTTGGAATCAAGAACGATGATCATGTTTTTAAAGAAAAGAT
CACCGCAGATATATAATCAGATAGGGTGTTTTTACCTTGTCCGTATAGCCCACCATATTTAAAAAAATCTAGTAGATATC
TTATTTTTTTAAAGGAAAAAAATAAAAATAAGAAATCTAATGCATCTTACGTCTTAGTACCCCCATGAAAAAGTTCATAA
TCTTTAGCCGATTAATTTTTTTTTTTTAAATGACTTTTTGCCCCTTCATATTCTAAGTATGTGAGTAAATGAGTTTTGTA
CATATATTATTTCTCTTCGTTTTAAAGAGCGAAAAAAGAGGATACAATTACAAACTTATCTATTTAATACAAAATGATTT
GAAAACTTATTTCAAGCTTTTGATGTATTATATTATAATAGACTTTATTGATTTATTAGATAAGATTCTATTTATTGATG
AAAATCGGCTCTTGATTAGCTAGATCAAGTTCTTAAGTAGTTGTGAGATTGATTGCACTAATCTATAGCCTTATTGTTAA
GTTAAAAGAGACTGTATACATATCCTTATTAATTTTTTAATTGATCATCAAAAAAAAAAATAAAAAATAGACTTTCTTAA
TTGTTCATGGGTGCAATATTTCTATTGGGATCATGAACTATTAGCATAAATAAGGAAAAATAAAACCCGACTTTTGTTGC
GCACCTGCAGGTTTGTGTCGCCGGTTATACGGCAGGTCAGCGTGCCAAGCACGTCCCTCGAGGGAAATATGTGGCGGGCG
CCTCGATTCTTGCGGGAACAGCCGTGACGATGTTTATTTTAGTACTATTAAATGTTTTCCCCTTTACACCGCAAAATATA
ATACCTGTTGCAGGGATGATGGTAGGCAATGCGATGACTGTGACCGGGGTTACGATGAAGAGACTTAGGGATGATATCAA
GGTCCAAACGAGCTTGGTAAGCCCAAATCCAAAATACGAGTTTCTATTTTTTTCAGATGTATTTTGTCGTAATTAAAAAA
CGTAACGCTTCGCATACTTGGGTTTGAGTATACATAATTATACCATGGTGATAATTCTGTAATTTAGTACTTCAGATTTA
CAGAATTGTCACTGCAATATATTTTACCGTTTGAAAAATAATAAATTGACACAATGCTCAATTCTCCAAATAGAAAATAG
AATTTGAATTTTCAGAAGGCCTAATAGTATTAACTAATAGTTTTTCTCCAATTTTTTTAGGTCGAGACAGCATTAGCTCT
CGGGGCGACACCTCGACAAGCTACTTACCAACAGGTGAAAAGGGCTCTAGTCATCGCACTCTCTCCAGTTATCGACAATA
CCAAAACCGTAGGCCTAATCTCTCTCCCAGGGGCGATGACGGGGCTCATAATGGGAGGCGCGTCTCCTATGGAGGCTATA
CAACTACAGATTGTGGTAATGAATATGCTAATCGGTGCATCAACCGTTAGCAGCATTATGTCTACGTATCTATGTTGGCC
CGCGTTTTTTACTAAGGCGTATCAGTTGCAGACCACCGTCTTCTCTTCGGATTGATTTTGTCCTTTTTTTCTTTTTTTTT
TCTTTTCGTGTAGTGGTATTAAAACAGATTCGACTTGTGAATCGTTAAAGAAAATTGTCCGTCAATGGACATTTATTGTG
TTCACAATTTCACTCGGTCGAATTATGAGTCCCTGAGTAATCAATATGCTACTAACTACTACACTTTCCATTTTGGCATC
TCAAACTAGGCTGGCATTGTTATCCATTAAAATTGCGAAGTACAAAAATGATAGAATAAAATAAATTGGCAGGATTAAAT
CTAGTAAATTTATCCATAATTACTAAGGATAATAATAATAATATGAAAG
>Cluster-9641.26347
GGGTAGCCTGCTTGGTAGCATTCGAAAAGCCTTGCTGTTTGGCATTGAGGATTGGCGGGATAAAACTATGCTTTGTCGCC
TCACGGGCACTTCGCTGCGTATTTGAGGGCATGTCATGACAAGAAATGAGTATCATATATTAGGAGACCCTCGGCCCATG
ACAGTAGGGCATAATGGTTGACATTATGGGAAACTATAATCTTGGAGAGATTGCAACACCTATTGTAGAGTGCAGCCAAT
AATATTTTTCCGACTAAAGCTCGACTTCAAACAATTTTCAACATGCACGACGAAGAAGCGTATTGTGTGCTATGTGGAGA
TGAGAGAGAGAGACTTTGAACCAAATCCTACTCAAATGTCGAATTGCTAAAGCGATATAGGCTACAACGAGATGAGAGAG
TGTGGTGGCGTGCATAGAAAACTTGACAATGGGTGAGGTGGTGGCGAGATAGGTCTACTCGTGTAAATTTCTAGGAATGA
ATAGGGAAGACGGAGAGGAATTCCAGAGAATCGGGACTGTGGTACTTGATAAATTGTGGGCTATTCGTAATAAGGTGATG
ATGGGGGAAATAAGTCCATTGAGGGAAATTTTAGCAAAAGCAATTATGATGGGGGCAAATTCTATAAAGTTTCAGTACCA
AGCTAAGGCGTGAGAACCAATTACTATAATAACTTGTGGACTGATTCTCCACTTACTGACTTGGTAGTTATTGAGGGAGA
CGTTGCGGTTCGAAAAAGGTTCTCGGTAGCAGCGGTAGTCGCTAAATCTAGAACAGGTCGATTAATAGCAGCGTCTACGG
TGAAGATTGAGGATACAGATGTGCTACGGGGAGAGCTCTTGCCTTGCAAGCTCGCCCTCGAGATTGTGCTACAAATAGGA
TGGAAGAAAGTTATTTTTTACTCGGACTCCGAGCTCGTCGTGAAGACCATGAATGATGGAGAATTCATTGTAGACTGGAG
ATGGGATCCAATCCGTAATGACATTGTGCAGATGTCAAAAGTTGTTGAGAAATGGACTGTTCGACAAATTGACAGAGTTA
ATAACTCTTGGGCGCATTTGGTTGCCCATATTGGTTCACTCCTCTTCTCGAATGGTGGTTGGTGAACGGTCTTGATCCAC
CTACGAACTTTTGGGAGTCGATTAATTAGTCTTATTTTTGTCTCATTTTCTTTTTCTAGCTTTGATACTTTGCATGCTTT
GGATTTG
>Cluster-2511.0
GAGGATTTGGAGACGTATGTGTATTTTCGAGATGATATTTTGATTTAGAAAATTTGAGGAGTTTATTTTATTGTGGTACT
ATTTGGAGGGGTTGAGGACTTGAGACTATTTATTATATTGTAATAAATTCCCAAGAACCATTATTTTGAGATTATTGAGG
GATATCCCTATGGGGACATTATTTGTGATTGAGGTTTGAGGTTTGAGGTTTGAGGTTTGAGATTACGAGGGTAATTTGGG
ATAATTCGAGTATAATAAATAGATTATTACACATATTTTATCGTGTAAATATGAGGATATTAG
>Cluster-865.0
CTGCAGAGGCTCTGCTCCAACGAGTCAACGTAAGTTTTTAGCCCCTGTCTCTCTCTAAAAGTACATATGTATACAATTGT
GAGATTCGAACCTAGATGTGAGGCTGAGTTTCAAGTTTGTTGGGGGACTTGATTTGTTTATTGATTCTATATTTTTAAAG
ATATTGTCAATGAGTGATTTCAAAATATGCTGTGGATAATAAATATTGATATTAAATGCATTCTTGCAGATAGGAAAACA
GGACCGAGAAAAAATTATGAGAAACGGAAACGAGAACGAGAATTGCGATATAAAATTTTTAGGGGAAATCGGAAATAATA
ATTTTAATTGAATAAGATATGATTCTATTTGAAATTAATATATTTTTGGTGAGTAGACAAAGTTTATGGACTAGAAAGAA
G
>Cluster-12711.0
ATTATAAAGATATATAGACACATAATGGAACTTGTACCGAAACTAAAACCTCTAAATTTCATTTTACTTACAAACTAATC
ATGCGATAATAACAAGCCATTACAAAGACCGTGTGCGTAAATTGCTCGTTATGTAAGGATTCAACACTTTGCTTAGAAAA
ATATTTCTAAATAGTTTCGCGAAGAGAGTTTGGAAGTCACTGCACAACTTCCTTAGAAATTGCTAGCATTCCCAGCAGCG
TCCCGATTTTGAACCCTAATTATGACCACTATAACTCGAACTTTACAAAAGAGTCCAGGATCGTAGAACTGGGGATTAAA
ATTTATCACCTAATTTAGGGGAGAAGTGAAGATAATCCCCTACATTTGGGGCATGTTTGAATACACTGGTGGCAGAATTC
CCTTGGATTTAGTTCCTAAAGTTTAGGATATGTAATTACTTAGGGGGTGTGGCATGGGTTCCTTAAGGGTATTTCCAGCC
ATTTACTAAACATGCATAGATAGATAGATAGATAG
>Cluster-12578.0
CATAGCCTCAACTTATTCGTAGAGATACTGGTCCCAACTTTCTCTTTATTTTTGAGACATTTACTTGAGTCGTTATGTCG
GGGTTTTATTTTGAAGGTCTTCGTAGTCGGTTGTCGTTGCATACATTCGTAGCTAGTACATTTTGTACATACATTTGTAG
TTGGTACATTTTGGTACCTATTCATTTTAGTAGGCCTTCCTAACATATAGATTGTTGGTTGGCATTCGTAGTATCTACTA
CATTATAGTAGTTTATATTTGTAGTATATATAGTGTAGTTTGTAGTCGTAGCATAGTATGTAAACTTATCGAAGCTCGTA
GTTGTGGTGTAGTATTTATG
>Cluster-9641.32807
GAAATATAATACAAAAATTATAAGATGTTGAACAAAAAATTTCATTTACAGAGCTTATCTCGAATAATCCATACTTAACA
GTATAATAAATAACCAAACCCAGGTTAAATTCCCTATTTCTTTACCACTGGCTCTGCTTTTTATAATGCCATGAAACTCA
AAACTTTGAACTATAACCCAATATAAGAACCTATACATACATAACCCATGTATGCATACAATAAAGAAGTAAGTAGTGGT
TAAAATCATCCCGTTACCCATGAGCAAGATGTCGCTCTATCAAGCTTACCAGTGAGGCACTGAACTTGCCCAATCTTACT
TTGAGAGTCCAAGTCAGTCTTCGATTCGCTCCACTCTCATTTGGATGCCGAAACAAAACACACGCAAGTAAAGTGCTCCA
AAGTGCCGGTATATGACATCCTCCCCCATCTATTCTCGCAATGCTCCTGCCGCGTCATCTGGTATGTCCCTAGCTTAAAC
ACTTTGTGTGCTCTTCGAAATTGCTATAGTGCCTCTATTCATGCAACTGCTCCCCCTTTGGCTTTCTAAAAATCCACATT
CCAATTGCGCGGCTTTTCTTCCTCTTATCCTCTCGAGTGATTAGCATGGGGCAAGTCTTGTCCAATATGTAATCACTCTT
TACCTCCTTGAGCTCATCCTAGATACCCGCGATCTCGGTGATGTGAACCTATCGCATGGTCTCCATTTGGCTCCTTAAGA
GGTTGCCAACTCGGTTGAGGCCACCCTACATATCCTCGTGGGAGTTCCTCTTTTCCAAAAGAATACTCAATGCCTTCGGC
TAACACCTCAATCCGATCTCGATCATTGGCCACGTCAAGGTTCACCCAAGAAAGCCATTCCTCTAATGATGCCAAGGTAT
CCTGCGAACCAACACCCTTATCTCTATCATCAACCATCACATGGTCTTCAATACCCAATATGGTCACATCCCCGCACAAC
CTGCTCTGATACCACTTGTCACAGGCTTAATTTGTCAAGAACCTACCCATGTAGCACTGAGCTTGTGCAACCTTGCTTTG
AGGGCTTAAGTCATCCTTTGACTTGCTCAACTTTCACTTGAAAATGGAAGCTAAACACACACAAGTAAAGTGCTAGAGAG
ACAGAGAGATATAAGAAGATTCTTCATTTATATTTCACTCCCAAGTGCTGGTTGGATTACAA
>Cluster-4723.0
AAGATTCTGGCAATTGAATACATTTCATTTCATCCTTTCTGTCTATGTATTTGTTTCCTAACCTGCATTAATCCCTTCCA
CTAGCTTTTCTGATCCGACAAATAACTAATTGCACACTCCATTTCTGTTAAAAAGATAAAATTATTATAGATCCATAAAC
AGAAACTGATTGTTACATATGTTTCAAATTTTTCCCCCTCTTCAATTCTATCTTTGATATTGTCATTTACTATCTTTCCC
AAACCCTAAGTCCAAATATACGAACTCATACGATTCCGGAAAATAAAAACAAACAACAATTAAAATTACAATGAGCAAGT
GCAGGAACTA
>Cluster-11799.0
GTTTGATCATTTAACGGGCTTTAACCCCATTCCCCTTGATGAAATATCAACTAGATCCTTTGTTAACCCCTTGGTTAAAG
GATAAGCTAAATTATCCCTCGACCATACGTAATCGATGGATACCATACCACTTGCTAGCAAAGATCGAACGGAGTCATGT
CTGCGTTTAATATGTCACGACTTTCCATTATACATGTGGTTTTGTACCTTGCCGATTGTCTGTCACAATGTATACAATCC
CAGTCACAGATTTCGACCATATCGGTATATCCTCAAGGAAGTTACGTAACCCACTCAGTTTCCTCAGCAGCTAAGTCCAA
CGCTATGAATTCCGATTATAACCAGGGGGTTGTTATATTTAATGTTAACAGATATATATATTTAATATTTTAAATATTAA
ATTTTAGTGATTTAAATTTATTTTTGGAATTTCTGGGGAGCCATTCGAATGGTAGGAAGGAAA
>Cluster-11116.0
GAGTCTCGCTCAACATTCACCAGCTATGTTACCTGGAAGGTATCCAATTAAGAAGTCTTCTACTGCACAACAAGATGATC
CCACCAATACATGGTTCTATGGAGATAGATAATTGACTTTTATTCACATTCAATCGCTTTCTGTTAAAACTTAACTCGGA
TTACGGAATTACAATGGACAGCGTTGGCATGTACGTAACGCTAAATAGCTGCCTTCCAGAAGTTGGAGTCCGAGTATGCT
TTTCATTTTCATAGTTTTGGGGATCTGGGTGGGATAAAGATTGAGGATTTCTGTTTTCCACCTTTGTTTGTGGCATTGTG
CCACATTCTTCATCATGCATCTTGAATCTCATGATCTAAAAGTTCAGAATGATATTAGTAAAGACAAAGTAAGACACATT
TTAGGATTTGTCCCCGAG
>Cluster-9641.24597
GATTTGGACTCAAAGGTCATAACAATTCGTACAAAATTAACATAGGATGAGTGTGTGATATAGTTGTCTATCCAGCTTGT
GTGGTGCTACCGAACTCTACGATATGATCTTGCAGCAGAAACTCGTAGTTGCTTGAAAATGTTTCATGCCCAGGACATAT
TTACACTGAATTTGCAGAGAGAAGGGACGATAAGACACGGGACAATGGAACTTAAGCAGGTAACCTATAGCTTTTCAAAT
TGGGTATTAAATTACATGAAAAAAACAACATAATGTAATACATAAACAAGCGTGGTTGCATCTTTTACCCATTTCCGGGT
TTTTCCTTATAGGTATAAATATATTTACAACAAAACAATTTTAATTTTTATGTGATGACGTTCTGACATTGAAGGTCTTC
CCCAACTTAGAAGCAACAGTTTCCGAGCCACCAGGGGCAGTAGTCAAATTTCCGTTGTCGGACATGTAGTAATAATTGTA
GTTGATCCTAGTCACCAGATCTGCTAAGTGAGGAAAATGGCTGACGTTGAGCTTGAAGGATAAAACTCTGAGAAGGAACG
CAATGCAATCATCGAACTGCTTCTCTACTCGGTCAACTTCCATTTCACACCTAGCCTTAACCGTGGAAATTGCGCCACCA
CTATTTAATGTCTGCTGAATGGAATAAAAATCCAAAGCTAATCCAAGGATACTGTTGATTCGGCTAGCAATCAGTGCCCA
CAGTTTATCGGGGACGACAAAGCATTGTCGCTGAATTAGCAATAAATAGGCTTCATGAACTTCTATGACTTCATCAAGAG
ATGCAGCAGTTGCCACACCTTCACAGAGTTCACGCCATGCGCTATGGTAAACTCTGTCCATGACGTATTGGTGAAAAGCA
TCCACGAAATGGAGAAGTTTTAGCTCAACTAACCAGTGCCGTTTGCTGTTGACTGTTACAGATCCTCTTCTCTTCCACAT
CCACCGCCGAGCTTTATCAAGTACAAATTTAGCACGCTTCACCTTCAGCAAGAAAATCATCACCTGGTTATATTTTTTAA
GTGCTTCTGTATTGGCGATTAGTTCAAGTGGCCAAGAGACCTTGTACGAGAATGTCAAAGAATCAAGGCCATCAATACCA
AAGGTCTGGCCACGACTTCTTCGAGGAGTTGAGACAAGGGTAGCAGCATTGTGCTGCTCATTGCCACTGAGATCTTGATC
TTTGTTGATAGAGACAACTAAAGAATCTGGAGCACTTATGATCATGCCATCAGCAGAATTGGCAATTGATTCCTGTAATA
TCATGTTCAGCTCAAAATCATCCTCCCAGGACTCTCCCTTGTCCAGCTTGTCAAAAGTCACAGTCAAAAAGTGCTGCAGC
AGATCACCAGAGCCTAATAAGTATATAGCACGTAATACTCCCAGCTCATCCATAAGTCTCCATTCACACAGTAATTTTGA
CAGCATATTCCTCCCAACATAGTCAACCAGTCTCTTAATGTAGGTAATAAGGCATTCCTGTAGAATAGTGACTGGGAGAG
GAGTAACTCTTGGTTCAACAGTTTGAATCCAGCTAAGAACTCTTGATGGAAGAGTGCTATTTCTTTGGAAAGGTAAGAAC
TCGGACAAATGCAGCTTCTCCTGACAGGAAGGAAGAAGGGTTGGAAACGGAAGAAATGCTTCCAATATTTTCGTGTCAAC
CTGTGAACGAAGACGTTCAGACTCACCAAACTGAAATCCAAAAGCATAATTTGTTCCTCCATCTGCCTGACCTGCTTCAT
GTTTTCCTCCGAAAATAGCATTTCTTAAGTCATCATCATCAAGAGGTGGAAGATAGATATTCTTTGACAAGTTCAATGCT
CCCCATGCCTTCTTATTTTTATGAAGGGACTTTTGGCAAACTGTGATAACTGGATTTTCAGGACAAAATGATTTCAAACA
TGGGAAATCACCCACAGATATTTCAGCAATATTCTCCTCCTTCCTTTCATCCTTACTTAAGGATTCTATATTAGTCTCTG
TATTTGGATATAACGTATCAACCAGTAACTTATACCAAGACTTTTCTGAGCTTGACACAGAAGGTAAGTTCTTCCAATTC
CCTCCTTCAAGTTTATGTTCTTCGATTAAAGGTAGAAACAGAGGAACAATTTTGGAGTTCAATGGCTCGTCTTGCCAAGA
GTATTTAGAGATATGATCACCATGTTCGATAAGACCCACTAATGATACACAGAAGACCTCTGACAACGTTAAACCATTAT
TTCCATGCCCACTTGCAATCTTGCTTATTTCATTTTTATTGTTAGAACTTCCGCAACTACCTGTTTTGTGGTTTTCCCTT
CTGCCTGGTCTCTTTGAAAACACACCAGGAGCATGTCGGATCAGCTGCAACGATTTTCCTGCAGAAACAACCACATTTGC
TATTTCCTTAATAAACAAAGGGCAGATTTGAAGGTCTCTGTTGTTCTGCTCTATTCCTTTCACCGAACTAGACAAAGAGA
TGGATTCTCTTCCGCTTATATCCTTTTTATTATTAAGTGAAGGTACAAGGTTCGTGGCACTGGTAAGTTCAAGCTTTTGC
CGCTGCTTTATTCTCAATAAATAGCTCCTCTCCCAGAAATCGGCTTCGTGGACAGATATTGCTTTGTTAGCATAAAAGAA
CAACTCTTCAAATGGATCATCTAGAGTTCCTTCCAAAATCCAGGAATCAAGGCCCTCGATATATGGCAACAAACTTCCGA
CAAATATATAAAGTAGCATTCGATAAGCATCCTCCTCACCACCTTGAACGGGACAGATATCATTGAGTTTCTTGTAAAGA
TAGTCAAGTATATGAACCGCAAGTTCAGCAGCCGGAACAGAAGAATCGAGCTTTAAATACCCTTTAGGTATGGCTCCATG
CACTATTTGCAGTAAAAATTCTGCACCTGAACAAAGACTTGATAAAGAACTTGCCAGACCTAATAGAGTTGGAGCAGTTT
TGCCACTAGAGTTGTATATATTCTCTTCCTCCTTTAAAGCAACATCTCGTAATCTCTTAAGCCAAGTTGAAACAGAGCAA
GAGAATGCTCCCAATGTCGGTGGAGGTGATCTGACATATCTCTCCACCTTATTAACAACATTTTCAACCAACTTCAAACA
TGTTGAGGCGTATGTAAATTGATTGAGAATGACATGAAGACTTGTTTGAGAAAGGTGAGCAACATATATCCCACTTTTGG
CGCAAAAGCTCTCTCTAGCATCGTCCCAATACAACGAAGAACTAGATAACCCTTGTAACATGTGTAACACCCCTCGCACC
AAGTCGAGTTCAGTAGTCTTTAAAGAAGAGATCGGAGCAGCAAAATGTAGGTCGCTGGAATAGGCGCTACAGAGCTTTGT
GATTAAGCTGGTTGAATGTTCCATATTCCCCCAATTTTACTTCCGGTTCTCACAAGGGGAAGTACAGTGAAGAGAGGGAG
ATG
>Cluster-924.0
AAATTATTTTGTTTTTAAATATGTAATTATCTCCATAATTACATATATTTTTAATATATAGTACTACTAATTTCAAGCAA
AGGCATAATATTTTTATAATATTATTTATTATGTACCATATTCCATGTATTTCCAAGGTCCGTCAATTGTTTCCCTTTCC
ATTTAATATATGATAATTGTGCACCGGCTTGTAAAGAATTGATGAATATGTAATCATAAATATTTAAGTTTATTAATAAT
CAATAGGAGATAATATTTAACTATCACCTCTAGTGAGTCCATAACTTTTTGCTAAGGGCGATTTTAAAGATTGAAATATA
AAATTCCGAAAAAATAATAAGA
>Cluster-9641.24595
AAACCACCCAATTCCCCAAACTTGTTCTCCCCTTCTCCTCCCATGGTTCCATCAATTTTCTCAACAAAATGGATGAGAAA
ATTGATTGGAATCTTCATATCTATGTTAACCCAAATCATATTCCTATTTCTTGATTTTCTTGACACAATTCTATGCATTT
TATTCAAAATCATTGATGGGTTTTTGGAAGGAGAATCAAATTCCTGCTACTGCAGGGGAGAGAGGGGAGAGAGTGAAGTG
TCAGAGAGTCTTTTTGGGAGGAGAAATGTGTTTAGAAAAATGGGTTTGATTGGGTTTTGGGAGAAATTGGAGGGGTTAAA
GAGAAATCTTGGTGGGGTGAAGGGGGATAATAGTAATTACAATAAGATTAATAGGTGGTCTGATTGTGGGTGTGAGGACT
GTGTTTTGTGGATGAGAAATGGGGATCAAAAACTACATGTTGTTGTTAGAGAACCATCAAAAGATACATTTGGGGGCGAT
TGCTGTGGAAGGCCAACCGAAAATGTGATATTCTTGCACGGGTTTCTCTCGTCTTCCTCATGGTGGATCAAAACTATATT
TCCAAACATGTCCGAAAACACAAGCAGAAACTACAAATTGTTTGCAGTAGACTTATTGGGGTTTGGGAAAAGCCCGAAGC
CAAGAGACAGCTTATACACTTTAAAGGATCACGTGGAAATGATCGAAAAATCGGTCATTTTTCCTTTCAGGATAGATTCT
TTCCATATAGTTGCCCATTCAATAGGTTGTGTAATTGCGTTAGCATTGGCTGCTAAGTACTCGGGTTCCGTTAAATCGAT
CACCCTCGTTGCACCGCCTTATTTTCCATTTCCTGAAGATGGAGCTAGTTTGAAAGCACTCGATAGGCTAGCCGGTAAAA
ATATATGGCCACCTCTCGTGTTCGGATCAGCAGTTATGTCTTGGTACGAGCATTTGGGTCGTTGCGTTTGCTTCGTCATT
TCCAGAAACCATAGGATGTGGGAATCGATCTTGAAGCTACTCACTCGAAACAGGGACCTGCACTTCATGTTAATGGACTT
GACAAGGCACACTCATCACTCAGCTTGGCACACATTTCATAATGTAATATGCGGGGCAGCAAAATCAATGGATAACTACT
TGGAAATATTGAAAAATTCACGCGTAAGCATACACGTTATCCAAGGCAGTCGGGACGATATCGTCCCGCTTGAATGCAGC
AGCAATGTTAAGATGAAGGTTCCGGAAGCTGAGCTTAAAGTCATTACTGGCGCAGATCATACTACAGTAGTTATAGGCCG
GGAAAAGGTTATGGCTCGGGATTTGGAGAGTATATGGGAATCGGCCGCCAAGGATTCGGGAGAAGAAATGTTGTCGAAAA
ATGTAGAGGCATGAAAATATATTGGCTTTTAATTTTTAGTAATTTTGCAAAATTGTTGCCGGGACAACATTTGCCTAATT
TTCAAAATTTCAATCCTAAATTAGAGGGTCTAAACTATATGCATTTGGCCTTTGTGATTGTGTATCAATTTGAGTTAGTA
TGTTGATAAATTCAGATTATATGGGATGAGACAATGTGTGCAATTGTCCCATTTATTATTTTTCGTGTTATGCTGAAG
>Cluster-9641.24594
CTTACTTCAAGTCATTACATATTACTATGTTACTATCCTCAATTTTCTAGAAAATCTATCCCTTCTCAGTCATTCCAAAT
GCAACACAAGTCACAATAAATGGTTGATCAATTACTTCAATATATTAGACGAGTCATTGGTTTGCATTAAAAATTCTAAC
AATCTTCCTCCATCTATTGATAATAACTTGCTCACAACTGGGCACAAAAAGAAAAGATACAGAACAAAATTTCTAAAGCT
TTAACGATCTTCTCTTGTCGACAACTTCTACATTCTCCATCGCCAACAGGATTAACGGAATCAGATATTCTTCCTCCTGA
TCTTGCCCTTGCCGCGATTCTTCTTTTTAGCAATCTTGATCTTCTTTTTCATATTCTTTCCTATTTTACGCGATGAAGGC
TTCAAAAACTGCATCATCCGATCACCCTCACCCATGTCTACATCTGCATAAGTTTAACAAATTAGAGAGTTACAAATATG
GGGCCTCAACACACTTCATCGCCCATCAGAATTAAAACAATAGCAAGTGTAGCGCCTTGCTTGAGCATCAATACACAATC
TCGCTCAAATTTTAGAATCATTGCCCATGGAGGAAAGAGCAAATATGAAGACCAGAGTCCAGATATACCCTGCAGCCTAT
CTCGATGACTGAATGAATTACGAGTTAAAGAACAGGGGAGCTGTATGCAAACACAATTCAGCTAAATGGATAACATACAA
ATACAAATGCATGACAAAAGTAACTCAGGTTCATTCGGCTAAAGAGTACTCAGAATATCCTCATTTTCTTATTCTCTCTT
GTGTTTTTTGATTTAAAAGACCAAAACCAACAAAGCACGATCTCTAAGAAACCACAGAACGCCAGAAAAGGTATTAAGAG
AATAAGTTTCCCAGACATGAAATCAAGTTCCAAGCATAGGAAGCTACCCATTGATCCCTAAAATTTCATAAATAGATCGA
ATCCACAGCTTCAAAATATAGATCTAATCACGCTGAATCAATCTTGAACTTCACACATGAAAAGTTTTGCACAATTGCTA
AAAGAAATGCACGATTATTTTTTAATTTTTTTTTGGGTGGAACAAATAAAAAAGTAGGTAACGTCCAAGGAAATCCATAC
ACTCTACGAGCACTAATCCCCAAAACTTGGAACCTTCTCTAATCAATCCCAGTACCAACAAGAAAACTAGTATATCAGCG
AAAAACATTCCATTACAAATAGCAATTTTAAAGGCCCTGTCAGCTGCCATCGATGCCTTAAATAAAATCTGTATATCTGT
TTACTGAAAATGAAACTAGAAAAAATCAAAGGTAATTTATTTTTCATGCCCACTAACAAAGCAAACACAAAAGGTAGCAA
GGGAGTGGTCAATTCTGATGAAAGGTCAGAATCATGGCCCCTCGTTTCTTACAAATGTTGGGAGGCATTATTCTTTACCT
CTCGCATACGAACCTTCCACACTAACTTTTTTTTTTTTTTTGGTACAGGACCTTCCACACTAACACCTTCACTATATACT
TGACAACTAGCTCCTATGGCAACATTACCAATTGTCTCATGCTTGGACTGCCTTGTTTATGAGAAGCCCCCAAGTGGACT
CACTCTATTCCTACGTGGTAGACCTATCAATTAGATAGTGCCAACTCATTAATGAGTAGACAATTTTATTACACACAAAT
CCCAAGACCTAAAGATTAATTGACTAATTTATAAAACTATGTCTCTGTTTGTGTGTGGTGTTAATATCCAACGCATTGAT
GAGTGAGCATTACCTAATTAAATAGGTCTAATACGTAGATAAAAAAAAAAATTGAAGACTGAGTCGAATTGAAACTCTCT
CTTTCCGCTATGGTAACTTTGACCAATTGGCGAAAGTAACAAACTAAGGACGAAGTGCAAGAATCAGTGAATTTGATAAA
GCAAAATAAATGTTGCTTGAAAAACAATTGGGGTCAAGGTTCAATAAACTGTGAGGCACTCGTATATATTTAGCCAAGGT
ATAAACTTTAATTTCTTGAATTTCCTTTATAATGGAAGTGTTTGGTTGTCCCAGAAAAGTATACTTTTGCACCTTTTACT
TTTAAGTAAAAAGATTGAATTTGGTGCAACAAGAAAATGGTGAAGTTGCACCAAAATGGCGCATACCTTCATTTTAATTG
GTCCACCTAAGAATGGATTAGATGATAATGAGGTTTGGTTTATGGGTCCCACCATTATCTTAGATGGACCAATTAAAATG
GGGGGTTTGCACCATTTTGGTGCAAACAAGTTTATATCAAAACTCATCCCACAAGAAAAGTACACTTATTTACACTATCA
AGGCAAAAAGTATGCTTTTTCAAAATTACACATTTTGATACTTCTTTATATAGGTGTATATGGCTGAAAGTAAATAAGTA
TACTTTTTTGCGTTGGAAACATTGAACAGTAGTTGGCAGTAGGTAAAAACGGGAAAAGAAGTACAATTTTATTCAAAAAA
TATCAAAATCCATACTTTTAAAAGGGTACATTGTTTGACACAAAAATATAGGTAATATGGTTTTTTTTTCCACCAAACAC
AACTTATTACTTAAAAATAAAAGTACTTAGGTATGCATTTTTAGGCAACCAAACAAGCCTGACAGTTACAAGTACCAATT
AAAAGTATAATTCTACACTTACACCAAAAAACTTACATGTTTATAATTATAAGAAGCAATCAAGCCAGCCTAATTTCTAT
TGTAAATTGGGTTTCCATCTAGAGCGGCAACCCATCAAAATTGGGTTGACGGATTTAGATCCAGCTTTAAAGGGGGTAGA
AGGGATCAAGGTATCTTTATCAGTAGTACAAAAAAAAAAAAAAAAAGGAGAGAGCATAAAACAACTGAACAATGCACTAT
CATAACAACAGTAAGGGCATTTCCCACCAGTATAACTAAAACCAACCCCTAAATCTTAATCCCTATGAACAATGCCTCCA
TTGGCTCCTCTAAACATAAAGATAAAGTTGGGCGATGAACAATAATCACCTAGTTCAAGTGATGACCACTGTAGACCCTC
ATTTTTCATGGGAATTAATAGTATTAGATAAACTAGTGGAACATTCCCTTACATTTCATCTTTAAAATATGGGATAGGGC
CTATTAAGGGCACTGAAGTGAATATCCAAAGGCACAATCCAAGATATAAACGCCCATAAGAAATTATTAACAGGTGATAA
AGACAGGCCATTTGCGTGTTACAAAATATTTTTTAGCAAACCATTTAGCATGTAATTGATGACAATAATTCTCAAAAAAA
TCAACAGAGCACAGATAGAATTTTCAAAACTTAGGATTTGCCTAGTTGCAGTTTTTAAGTAAATAAAGCTAGCTTATTTT
TTACCGTAAAAAAAAAAAAGATCTAACTTAAAACTTCCCGCTAATTTAGGTCAAATTAAAAACTATGCAGAAGCCAAACA
CTGTCGCCGTACAGCTTTAAAGCAAAAAAACTGTTGCAACCAGAAAAACCCAAATATGGCTTTAGCTACAACAAATGAGT
AAAATAAAAACAAATAAAAATACAGAAAAGAAGTTACCCATATTGGTGCCGCCGCCGCCGGAGGTGGTCACGACGTCCAT
GAGGCTGTCGTCGGATTTGCGGGCAGGCACGGGCAGCTTAGGGGCAGCAAGGGCAGCGGCCTGAACGGCGAGTTTGGCGG
CTTCTTTGTTGGTGTAGAAAGGTTCTTTCTCCACTATCTCTCTCCTGATTGACCTCAGCCTCTTCTCTCTCTTCGATCTC
ATTGACTTCGCCATCTCTCTCTCTCTCTCGCTCTAAGCAGTATTCCCCCACTGCGGCTGCTAGCTCTCCTCTGTGGCGTA
ATTAGGATTTCGTTTGATATTAGGGTTTATTTTTG
>Cluster-9641.24593
GAAAACAAATGTCCACTATATAGTTGCAAAAACAATCCAAGACCAATCGACTATACAATGTACAGAGAAACAAGGCAGCA
TTAAAACAAGCTAGACTATCACACGAAAACAGAACAGTACATGCCTTACTAAGAAACTCCTCCAGGTCATCAAACCATTG
TCATCAATGAATGTTTAAAAACAAAAAAAAAAAAAAAACTTGAAAAAAAAATTAATTGAAAATAATCACGGAAACTGAAC
CCGTTTCCTTTCCAGATTCGTCTGCACAGCTTAATTTAATGTGCCTATTATCTACTTGAATCAGATAGCAAAGAGAGAAC
CTCGGTGTCATCTAAGTTCGACTCTAGTGCAACCTCAAGAGGAGTTTTGCCTTCATTGTTAACGATATGCAAGTTCGCTC
CTCTTGACAAGAGCAGCTTTATACACGTCGCATTGCCTCCTATAATACAACGGAAAAGTGGTGTTTCATCTCTTGAATTG
GTAGCGTTAACATTGGCACCATATTGTAGGAGAAGCTCCAGCATAGCAAGGTCTGCAGATTGACAAGCTATGTGAAGCAA
CGAGAAACTCTCCATATCATTGTTCCTTACGCTGCATTCGTTTGTCAAGTTCAAGGGTAGTTTTAACGGTGACTCTCTGT
TTGAGAAACTACAAGAGTTGTGATTAAGCCGCGACGACTGCTCTTGCAGCTGCAACACTTTAGCTAAAGTTAACGATTTA
CATGATCCTTGACTGTGGATAGCATTTACATCTACTTCAGAGTTGACAATTAGTCGATATACAGCTTTCTTGTCATTGAG
ACAAACAGCTTCCCAGATCTGTCGTGCCATGTCACCATTATCTCGTGTCTGTCGAACAAATTGTTTGTTGGAATACTTTG
CATGAATAAATTTCTCCTTCATCGATATAGAATCGGCTAGATTAGGCTTCCCAATAAAAGGCAATTGTGGCTTGCAAGAC
TTGTACAAGTCAGCATGGAAAAGATCACATTCACTTCCTGAAGGCACCAATACGTACCCAGGATCGACTTGAGATCCAAG
CCTCAAAGACAACAATTCCTCCCAGACCGAGTTTGCAAAGTTATTCCCCAAAGATTGGAACAAACTTATCACTGAAGGCT
CCCACACTTTAACATCAAGTGTCAATGACCTAACCTTCGATATGTGCACTCCAAGGTTTCTGTGAACGCCAGAACATTCA
ATGCAGATGAGCACACCAAGATTTAAGGATGCCCAGTCTGGCTCAGGGGCACCGCAATCAGCACATCTATCATTGCCCGC
TACTTTTCGCAGCACCTCAATTGGCTTCTCGCTTTTTACACAGGGACGCAACTGTTGTGAGTTTCTCAATGTGCGCTGGT
TATGCCCAAAGGCAAGCCGCTGAGGTGTATATTCTTCAAGTGTTGCAGGATCAAAATCGAAGCTCTCAAATGAACTAGTC
TCACTTGCAGATTGATGGTGCTTACTTCCCACGGGACTAACAGGCATACACCTCTCAGGAGTCTGAGAACTCAGTAACGA
AGCAATGACCCCGGTTATCTTCTCGACCCAGTCCATCTGATCAAGGGCACTCTCCGCCTGCAACATATAATTCTTTCTTG
GAGATATGATCCTAAAGCAAAACCTCAAATCTGACTGGTCAGCATCAACTTTTATTGTTGATGTCAGCAGGTTCACGGTG
TGACGAGCAACAGATTTCTCATCGTGTACTCCTCCACGGTGATGAGAAGAAAGCCAGCGGCTCAGCAATCCAGAACCAAG
TTCAGAACTATTTCTCTGACCAGAAAGATGGCTGCCAGATCCAGATGGTTTTGTGCACTGTTTCCGGTAATAGTAAAGCA
TTCCTCTGCTATCAAGGACAAAAAATCTTCTTTTCCAGTCACCTCTCATATTTGACGAACGTTTTGAAAGATAACCTTGT
CGAATAGTTTGAACCTTTCCCTTCGTAGCAGATTGCATGACTGCTTCTATCATTTTATGTGAACTTCTACCGATCGTGTG
TGTACCATCTCCATTTGAAGATCCGTTAGAATCATTTGAAGACCATCTGCTCTCTCGTTCAACCTGCCTTTTATATTCTT
GCATTCTTTCATTTAGAGCTGCCTGCTCATAGTTGGATCTTTCTCTCGATTGATGTGCATAAGTTAAGACCTGATTTATA
TATGGCTCCATCTGATGCAACAGCTCATAACCCTGTTTGAAGTAACGAAGGTGAGCATCCATGGAAGCACTAACAGCTTC
CAATAGTTCAAACCTCTTTTTGGCTTCAACTTTGGAAAGAGCAGTCACCAGACCAAAACGAGCATGCTCAAACGCAGACC
TTGCATGGTGAAGCTCCTCCTCCAAAACTGCTGCTATATCACGCTTTGTACCTTTCCTTAATGACAGAAACTTCTCACGA
GCCTGGTCATAGAGAATGCTAGCCTTGTCAAAACGCTTCCGAGCTTCCTTGACATCATGCAGGTCTATATTGACAAACTG
TAGCAAACGTTCATTGAGCGTAGTCTCGACCTGAGATCTAAGGACTTCCTTGTATGTCGCAGTCTCCCTCAATGCTATGG
TAAACTTTGTCATGACAGGACCTCCAAAAGCCACGCTAATGGGATCATTGTGCCCTCCCCCAAAAGATTCTAAACTGCTA
GCAAAAGCTATATCCCCATCATAGCCCTCACCAAGCCCTTCAGTGTAGTTGCGGCAGCCTTTGTGAAACTTCAAACTTCT
TTCTCTCAGCAACTCTGCGCTTTCTTCCAAGCTTTGTATCTGTTTTCGGAACATAGGAGAGTCATCAAGCTTATTTAAAA
GCATTTCTGTAGCTGGAATTTTATACCCTTTTTAACAACACTTCATCACAAACAATAGCTTGAAATGATCTATCAAAATC
AGCTACTGATCTCTCATTTTTCTATCTTAATCTTTATCACCACTCAAAAAAAACCCAGTTAAAGATGAATGATTACAACT
CACAATTCTCGCTACAGAGAGAGGGGAGGTGAGG
>Cluster-9641.24592
TGATTCTGAAGAAGAATACGAGTTCCCAAATCCAACCATTTGAAATATTTTATGTACATGTAGTTAACACAACTCTCCAT
TCCTACTGTAGTAGTTAAATATACAACAGAACACGACGGCTTTTTACAAGTCTTCCCAAAGCACAAGATATATCATATAT
ACAAGAACAGCTAGGATACAAGACATGGTTCCAAACCAATTTTGGACTTAATACTCGAGAAACGCAAGAAAACAATACAA
AGAGAATGGATATAGGGGACTTTCAACAACCCTTAGGCCTGATGTATTTAGGGGGCATAGTTGGGCACCTTTCGTTCATA
TGGGGGTATGGATCCATGGAATTGTATCCTGGTAATTCCATCCGATACTTGCCCTTGATTTGACAGAAAGGAAGCTTAAC
GATATCCACATCATTGCACCACTTTGGCAGCCGACTCGGATCATCTTCGAAGAACTTGAGAGTGTAAGCATCTTTGATCG
TGAACTCTGTAACCTGAATAGAGCTTTCCATTGGACTAAACAATCCAGCTTCCTTGTACATTTCCAGAATGAAAGCAACA
CAAGATGTTGATTTCCCATCACTGTATATCCAATCATCTTGCTCGGGAATCGTCAACAAGTAATCAAAGGATGAACCGCG
ACGTTCAGTTTCGACGAGAATTTCAGGAAGGCTAAGGTTCTTAGACCCTAACCGCATGTTTAAGGCTTCATTCCACATGT
TAGCAGCATAAGCAGGCTGTAGCTGGTTCCAAATAGTCATAACAGAAGCTACCACATGAGCATCTAAGGGAGGCGGATAG
TTCCCACTAATTGTGTCTATCCAGCTAAAGATCATGTTATGATATCCATAAGGCTTGCCCGACATGCTTAACGCATATTC
CCAAGCAGCAGTCTCGTTAAACTTGGCCCTCAGATCAGGATGCAAAGGAAGTAAGGCAATATGTGGATTCGAATCATCTT
TAGTGAGCTCATAGTCCCACCATTCCTCCCATGGCAAAACAGCAATTATATCTTCTCCCTCCTCATTATCATGACCAGAT
TCTGCAACCCATAACTTTCCTTCAGAATCCTTTAAGCAAACAGCAGTATGACCAGCATAAGCTCCTGTGACCCACTTCTC
CAAACTCTCAAAACCACCCCATCGTCCTCGGATTTTCGATATTGCAAAGAAATCACCCGAGTGAATATCGTCAACGCTGA
CATTAGTAACCCATGGCTGAGGGCGTATATCAAAGGTAGCACCCATACGATTCTTGAGAAAATTAAGGTTTGACTTCTCA
CCCCATCCAGTGTTCGTGAATAAGGGGAAGACATCCCACAGGGCTCGAAGAGTTCCCAGCATTCCCGCTTGCATCAGAAA
AATTGAGACGCCATTGCGTTTCACATATTCATATTCAGCTTTCCCTTCCCACTCTTTGAACTCAAGGGTGTGTTCACGTG
CTAGGAAATAGTAGTCCCATGTCACACGATATGGAGTTGCAAAGATATAAAGGTCCATACAAGTCCAGCTGTGGGCTTTG
CTCATCTTGATATGGAGGGTCCCACCGCCGAATTTGCTACCGGTCTTATTATGAAACTCCATCCAAGCCCTGTTTTGGTA
GAAGCAACTCCCCTTCCACTCCAAGCTGTTATCCGGCCCCGAAGCCGCCCCGATAAAAGCCGGCAGTATATCCACCGGGC
TGTGCAGAGCGTTCAGTATCGGCCATGAGACTGTTCCCGGCAAAAGGGGCAGTATGTCCTTAGCCCGGAACGGGGGTTTC
AGGTCAAGGGCAGTTGACACGTGGCAGAAGAGAGATACAAGTGTGAGGAAGGTGAGGAGACAGAGATTGTAGGTTGCTGA
CATGGCGGAGAAAAGAGAGAGAGAGAGACGGAGAAGTTCTCTCCGGCGGTGCTATCCCTGACCTTATGATGCCACGGAAT
TAGTACCAAACCCTGTCGTTTTGTTAGTAATTAGATATAAATGAGGTGAAATTAATTATATACAAAAATGATTGTCATAG
ATGTATG
>Cluster-9641.24591
TACTTATAAGATACAACCAAACAACTCATTATAACGATGATAAACGTTCTTAAGATATCAAAATTAGAAAGAAATTCAGG
GTTTGTTTGGTCACAATTTTTTTAAAAAAAAGCTAACTTATTTTCTTTTCTCCTTAAGAAAAAAGCTAAACCAATCATCT
CACGCCCAAGGACTTTTGGGAAATTATTCTATCTTTTTTAATTTAATAAGCCTATCCTCACTTCTTTGATCATATTCCAA
AAGAAAATCAAAATATTGAAATGAATTACGAATCCAAAAATAAAATATTATTCGGAGGACTCTTCTGGCCAAACAAAAAA
TATGTATTTGTCTGCATTTTTTGAGCCTTTTTTATGGTTTACACCCATTATATCAAGTCTTGTTTAGATCAAAATAGTAA
ATAGACTCAGCTTAAATATTGCTCAACCCAATACAGACCGATTTTTAAGCAAAAAAAAAAGCTGAAAATTTTGAACAAAA
ATGATGCAACCAAATAAACCCTTGATTACATGGGAGCAAGAGGAGCTAAGGAGTTGGAGTTGGAGTTGGAATTGGAATGA
GCCCTTAGGTCAAACCTTGGCAGA
>Cluster-9641.24590
AGAATATCCGATATAGGTAGAGTGTACACATCCCTGAACAGAAAAATATTCTCAATTGATTTTTACGCATTCATTCTGAA
AATTTAGTCTAACCAATTTATGTAGAATGCATACACCCCTAAATATACAAATTTTTCAAATAGAATTGTGTTGCATAATG
TATAAAAATTGTGCTGAGATCGGCTATGATTCCGGACTTTTTGTTAATACACGAGGCCACACTGGTGTTTGTTGTAACCA
TAATTTTCAAACTAACAATAATTGTCATGTCAGCACGTGCTAACATTGGTGCGAATGTGTGATGACAGAAGTTTGAATCT
GCTCGAAATTTTGGCATGCTTCGGTTGCTAGTTGGGGCCGGAAAGGAAAATGCACGAGGAATCATACATAATAATCAAAT
CTTCAAATACACTGGGATTGAGTCACAGACGGTATTCCCACCGTCCTCTGTGTGTATTTTTTGTTGCGATTTTCCTGGAA
AAGTTAGTCATTTCTTCCTCCGATTTTTGCACGATACGTAACAACACAGTTGCGAGTTTACTTAAAAGTGCTCTCTTTCG
CACTAAAGAACTGCACCATTGGCCATATCTATAGGAATTCCTCTTAGTACAAGAAATTTTTTTCACTGCAAGGTGCATAA
ATTATTATGATTTCAAAATAAATTATTATAAATTGAAGATAAATTACTATTACTATTTTTTTTATCTAAAAATAGTTATA
ATAAAAAAAAATTCAATTTATAATAATTTACTCTTAAAACATAATAAATCTGTAAAAAAATATATATATACAATTTCCTG
TAAAATGATTGGGTTGGTTTCTATATATATACTGAAAGCTAACTGCACTTTCATACACTAAATTAGACATTTCCCTCGAA
GTGCAGACAAGGATTTGGTCCCATGATGCTACTAAAAGAGAAGGCAACTAATGTGTAGCAACACAATAATGAAGGTTAGT
TTGGTCAAATCACAAGTGCCATCACAATAGAGCACCATACCTTTATACCAACACCTCTAGAGGATCTTCAAGTACTTGTA
GCAGAGTCTTGATGGATTAGCTGCTCTCTTAAGCCAAGGTTTATCGCTTTGCATCGAATTAAACCATACGCTCTTTTGTG
CAGGCCCCCATCAGTTCCTTTGTGTTTCGTTTGTGCTAACGTACTCCCAAGACAGGATATTTGACGCGTTAGCTACAACA
CTGCTCTAATCAATACGTGCAACGTCTAGTATCCATTGATTTGGCAGGGAGCAAACAACGTCTAGTATCCATTGAACATG
GTGCAACAAATAATAATGTCTATATCGATCACATTGTAAACAAACAAAAAGACACGTTGTAAACGAACAATTATCCATGA
TCTTTCAACCTCAATGACCCCATGAGGAATGGAGAAATAGAGCCTTCTCAATACTGTTCATAGCAATTTACAACCAGAGT
GTCCAGACTAGCTTATGCGCACCTTAACTAATTTCGGAGCTCAAACTCAATTGACTGTGTTAACCTTTTTCGAATTATCA
ACCCTTCGAAGAGTAAAATCCGATTTAGAAATAAGGTCTCATTAACTCACATACACGGATTGTGGTTCTCCACACCATAG
TTTCAGGATTTCTTTGAAGTGTATGGCTATATCAAAGTAAATGTAGCAATATAATGATGGATAGAAATGTAATGAGCGAG
ACCGAGATCAATCGCTCAAAACAATGATGGAAGTGAATTGTAACAAATAAGATAATAAACAATAAAAATAATTTTATTAC
TCAACATCAATTACTTGATACAAAGAATGTATATAACGAGAACCATACTCAGTTGCTCGGTACAAAGAAATACATTCGAA
CTACATTAACCTACTCATACGCCTAAATTAAATTAAATTAAATTACCCCTACTTCTAAATAGAAAAAAGAGAACCAATAT
CGGGAATGATTTGTGTGTTCTCCTCTTCCGAATACTTCCCTTATATTTATAAGGAAAAAATTATTCTCAACTTCTTCCTA
CCGCCCTTTTCAAAGTTGAATTATGGGCACTAAAAGTGTATAAGGATTAAATTATGAAATTTAAATCTTGGTATAAACAG
ACTGCATAAGATACCTAGAACCCTGAGGCTCTAAATCTAAACCAAGTTCATTTTGATTTATCTTTTTTTTTGTTGGATTG
TTAGTAATTAGTAATAGCAAGCTCAAAATCATACTGTCATCCATTTCTCCGTTCATTTCTTCTCTTCTGTATTAGGGGCG
AAAAATTGTGGAGCTAAGTAAAAACCGAGTCTAAAAACTACCCTTCCTGCCATCGATCCTAATATTCCAGACCGCAAATG
GTAAGGCATGCCCAGATCTGCATAGTCATTATCCCTCAAAATAGAGCAAAACTAAAGTACCAATGATAGATACTATAACA
ATATTATTGTATATATTCGTCTACTAATATAACCTACACGTACATCAATCCATCACATAGTTTGGCTCGGTATGGCCTAT
CTCACATGCTATAGTTTCAAACCAACAGAAAGAGGAATGCAGTTACCGAACGAAAATAATAAGATTCACCTTTAGATCTT
TACGTACCGCACCCTGCTTAGCTCTAAACGTAAGATGGATCCACAGACAGCATCAACATCATAGTTTGCTGGCTCCTTCC
GTAGTCCATAACACTACTCAAAGTAAATTTAGTAAGCAGGATAAAGAGATAAATCGAAAACAAATGAGTTTCTCTACTTG
TTATGGGAACAGTTCTGGATACCTGGGAATTGCAGTAATCGTAATTCTGATCAAATTTCGCAGTACTTTCGTCAAACTCT
GAAAATAATTGTTCGGCATAACTAAAATATGATGCAGCATAATGAGATTGAACAGAAAAGAGCAGATTAGAAGAAGAATT
GGGGGAGAAACAGAAGAAATTAGGGGAGAAAACTCAGAAATACAACAAAAAACTTATTCATCTTTCAAAGCTAACTAATC
ACTTACAATGCTACCCTATTTATAATGAGAAATAGGGAAATACTAGAGAAGGAAACAATATTAAATCTTAATCAAATCTT
AGCAAATTTGCAATAATTAATAAAGATAAGCTGCTAAAAATAAAAGATAAAGAAAGATGCCTTCATCAACTCT
>Cluster-6497.0
CAAAATTCCACATACTGTCCGGTGTGTTCGTCCCATCAAACCACAGGTTGTCGCTATGTTCCATGGGTTGGATATCCAAA
CTGCGGTTAAAGTAACCACATGGGTTGGTTAGGGTTTCCGAATAACTGCTCGGGTCATAACAGTTATTATTCTCAATTTG
GTAATAATCCTGATAATTATTATTTTTAACTGGACAATAAAAGTCCGTTAAGTCCGATGCTGGCGACACCTGGGTTCCAA
GCGAGTCAGAAGATGCTGCAGTGCTGGAGTTTTCCAATGTATAACCGCCAGCAACAGTGGCCGGAGCAGGAACTACTTGG
CTGGAGCTCACGGTGGTATAAAAGTTATTGTGATTGAATTGGGAGGTTGAGGTGGCAACGGTGGAGCTTCCGATGGCAGT
GGTAGAGGGTGAGGTGGCGGCAGCAGAGGCGGCCTGGATCCTCTCGACCAGTCTGGGCATCCAGAGGTAGCGCATGGTGT
CTTTGAACTGCTTGCTATTAACGTCACACTTGAGTTGTTTCGCGTGCTTTTGCACACGCGTTCGCCAATAGTTCTTTATC
TCGTTATCTGTTCTTCCTGGAAGATGCTGAGCAATTTTTGACCACCGGTTGCCCCAACGAGAATGGAGTTCGAGAATGAG
AAGTTGTTCTTCAAGTGTGATATTGCCACGTCGAACATCGGGGCACAAATAATTTAACCATCTTAATCTGCAGCTCTTTC
CAGTTCTTTTAAGTCCTGCGCAACGAGCAAGGGAATTCCATCTTCCTTCACCATGTTTGGCAATATAATTCATCAAGGTC
AAGTCTTCTTCGACGGTCCATGGCCCTCTTCTCAAGTCCATCATCAACATCTCTTCTTGTTCAAATCGATCATCATGGCC
ACCACTTTGGAAACTTGACACTTTACCCCTTTGAACATCCATCCTCTTAATTAATTTTTCCCCTAAATGGAGAGTCCAAT
TGATTGGCACAAAAAAGGGCTTGATTGATTGATTAGAAAAATAGAGAAGACAAATATGATTTCTCTATAGAGAGAAAGAG
AGAGATAGAG
>Cluster-9641.24599
TTAAGCGTGGTTTATTTATTTTTTTAACCTTTTCAACTGGTAAGGGAACTTCTCAAAAAAGTTAAGAATATTATGGTAAC
TATGATTTGGTTGAGTTAACAAGAATTGCTTTTGTATTATCCGCAGTTCTTGAAAAAGTTTCTCTTTATCAATAAGCAGA
TCATAGAATTTCATAAGTAGATAGAAATCAGTGGTGAAACCCGAAAATATAAGTATGAAATTTATCGGGGTGGCTGAATT
TACATAACTAAAATTACAGATAAAAATTTTAATACCAAATTATGACATTAAAAAATTACGGGAGGGGGGGGCCAGAGACC
CTAGCAAACTATTTGTTCCATATTTCTTTTATTTTCTATATATCCTTTTCATTTTTTAGTCG
>Cluster-9641.24598
TTCACAACCAATGCTGTAAGTAATAAAATGAAGAAAATAATAACCAAATATAGAATGAAAATTTGGAATGGAATGTAAGA
TGGAGCTAGGCCACCTAAATCTTTCATGGTTGGGGTGTACCATTTCCAATCCTAGCTTCCGTATCTACTTTTATAATTTT
TTACTTTTACAAATCTGATACTATCATGCTTCCGTTTTCGCTTTCGCTTCGGCTCCGGTTGCACAAATTTAGAATTAGAG
TTATCTGCCCAAAACTTAAGAGAACCACAAATCCAAATCAATAAATATATCCATTGGAATAGTTAAGAATCATGAGTTTA
TACAAAGAGAAACTATTGGTGCTACAACTTTGGGTTGGTTCCGAATTAGCCCAAATTATAACTCACCAAAAAAATAAAAA
ATAAAAAATAATCTGAAAAATATTAGGATTGGTTCCGAATGAGCTTATAAAATGAAATATATGTGGATAAATGCAAATCG
TAAACTGAACCGGCTCCAACCCAAAAATCTCCAGCGAGTTGAAATCACTAGGGACGAGTCTCCGTCTTCTAACCAAAACC
CGAAATTCCCTTTGCCCATCCGGATCTGCCAATATGTACAGGTACCAGAAAATTGAAGTGATCAAGCATCAGATCATCGA
ATCAACACGAATCCATTAAATACGTCTATCACTATTAATCAAAATCATCTAGTGAACCAGAAGGAGTTTCAACTAACGGG
ATTATGTTTTGAGTACCAAACTAAAAAAACTTGTACCAAGTTCCCAAAAACTTGTACTAG
>Cluster-9641.29312
AGAGTATGACTTGCAGAAAACAAGGAGAGTAAGTAGAGTTCCTTGAGCATGGGCACGTTAAATGTAATTAAATAAAATTC
CTCGACTATGACAAGTAGGCATCCCACAATTTTTCAAAAACGAAGACTATAAGTTTTTGCCTAATGAGTTTTCTTCATTA
GAAAACCGAAACTGAAAAAGTGTGAAGAAAATTCATACTCTAATAACTATTTGATCTTTCTGATATTCTGATTTCCATGT
GGATTAGTGGAGGTGAATGTTTTGGGTTTTTCTGCTGTAGGCATTGCTTGCAACTGCATCGAAACAAAT
>Cluster-9641.29313
TTGGGCTTATCATTGGGTGAACAAAAATGTGATTTCATTTAACTGAGCTACAAGTAGATTTCCATATATACACACACAAG
AAGTTAGAAGTAAGGTAGTTCGAGAAAAAAAAATCCAAAGAGAACAATTGCTTCGCTGTTATCTTAAAATCCATGCAATT
CAACTGCATTTGCTCAATAATGTTTGACGAGATTACAGCTAAGTGCCAACGAATTATTAAAAATGAATAGTTGAGACTAC
ATAACACATTAAATAAGGGCAATTTAGGAAATTTACAATTTTTGTTGGCATTTATTTTTGGAAGTGAGCATCATTTTGGG
ACATCCCAAGATGAAAAGAAAGAAAATAGTTTTTTGGAGAGGGAGTAATAATCCTTGTGACACCATCCTCCTTGCGGGCT
TGCACACCACCTCTTTTGTTCCATTCTACTAAATCTTCTCCATATCAGAATTACATTAATTTTCAAGTACTAAAATAGCA
TATGCCCCTATATTATTGGAAGCTAGATACCTACAGTGATAATTGGCATAATGCAATGCTTGCAACACCCAACCACAAAG
GCAGACACGTAATGACTCGACTCCACATGTTACAATGTCCGCTTTGCATCCTGTTATAACGGCATCCCATTGAATTTCCA
CGAGGACGGTGCCGGGAATTTTGAGTATGGGAGAGCACAATGTACTTAAGAAAAATTATTCTATGAGGCTTTAAATTTTA
CTTTAAGGCTTATTGTAATCCATCAAAAGTGTAATCTTCTACGTTAACTTTTTTGAAATATCTATATATAATTCAATAAA
AAGAGGATTTTCTATTCTTTGGAAGCTGGGGAAAATGTAATATTTTGATAAAAATAAATTGAACAATTTGAAAGTGATAC
TCTAATTTTTTTTTATGAAATTATATGATTAGTCACGCACCATATCAATTCATATATTTTAGAAACAAAATTAAAAAGAA
AGTGATTTTAAGGAGAAAGAGAGTAAAAAGGTGTAAAATTACATTAAGTTGGAAAAAGATACAATACTATAATAAAAAAA
AGAAAAGGATGCAATACAATTAAGATGTTAAAGGTACTTCCAAAATAAAAATAATAATGTACTTATTAGTCCACTAATAA
TATAAACCCAACCCGGTAGCAATAGCCCATATATAAATATAAATACTAAAAAGCAATACCAATTTCAATGCTGAAATATT
TTTTAGTGGAGGGGGGCAGACTGTACTCAAAATACAATCTGTCAGACTGCTTCATCTAGAGCCATCAGATTTTCATATAA
CATAAATGGCACAGGAAAGCATTCAACAAGTTTGCTGTGACCTCCCACATACTACAATCTACTCAAGCCGCTGGAGCAAT
AGCAGATGTTGATAACAACTAACAGACACGATTATATATTTCAATCTTTGTATGTACAATAGATACTCTTCCACTTATCC
AATCTGATAAATCTAGAAATTGACTGAATATTCAGGTACTAATCTGTTCAGATTGGGCAGGCTTCTTGCTTGGGTTATTT
ACGGAAACTTAAATTCCAACCTTAATCTGTTGCCGCCAACCATATTGTCCACAAATCTCCCACCGTCCCTCTTGCTCTCC
CTCGTAACCACACATGTTCCCTTTATCTCGAGAAATCAATTACTAAGCACCCTTCTTCTCTCTCCCTGTAACTAGTCTTT
TTTTCTTCTGCTTCTTTTTTTTTTTGGGCTTTATTCCGGTTAAGTGTTCCAAAAGATCTGAAATCATAAATAGTTTTGAG
TTTACAATCTAAAATAGGTTTTTTATTTTCTAGGGATATTTTTAACTGAGTTTTTGAAGAGTTTAGGCATTAATTTTTCT
TTCTTGAAAATTGATACTTTTACAGTGATTCATCATATTGAAAAGTAACTTTCTTTTTTTTTTCTTTTTTTTTTTGGTGG
TATTTATGCAACAAAACAACCAAAAAAAAAAAAAAACGGGG
>Cluster-8715.0
ATTATGATATCAAGGTTGGCCACCAGGACCCAAACTGCAAGTTAATCCGTCCTATCTACTTAGCAGTAAACAAAAAGAAG
AAAAGCTAAATATTCTGTCTGATTTTATCGAGAAAGTTACATTGAAGCAGACATCTGACCATCAACAAGTTGATGATCAC
AAGACTAGATGAAAGAAGCTAAAGAAATTAAGATGGTCAAAGATTTGGCTACCAAAACTCTTGTCACAGTGGACATATTT
CTAAAGTCAGCTGAACCCAAGTTGTCAATTGTCTGTAGTCTTTACCATACATTAGTCATCATAATTCTCAACAAATTTTC
AGAAAACTAAATTATAGGCAGCAATCTTTTAGTTACTAGCAATCTAACAAAGTCGGTCCAAATTTAAAATTCTACTAGAT
ATTTTAAAACCTTCAAGCCATACATAAAG
>Cluster-9641.29311
TATTTTCCCAATCAATAATCTTCTCCACATCTTCCTTAGTGACTTGAAAATTGTCGCAGTTACGAATCGCTGATTCAAGA
AGAATCCTGATAGAATAAGGCAGCTTGTCAATCCGGGGATCATTCAATGCGGGCAAGCTGTAGAATTTTCCAAATTCACC
ACCTCCTTGCTTAGGTAGACTCGTCAAAATTCCCTTGAAAGCATTCTCTGATGCTTTAACTTTGACATGTCAATTTCCTT
CAGAGCAAGATTTAAGCAATTTTCTGTAGAACCTCTTTATACCCAACTCATTAATATATCTCTCAAGATTCACCGAGGCC
ATTTGTTTTAGAGAACGGTTTGCTTCATTTTGATACTTCGGGGTGTGCTATGTACTAATAGTTCTACAGGATTGTTTACC
CCCCACGTATGAAGTTAATCTATACCGATGTCGGGGGTACGCGTGTGGCTAATTAGTCTGACATCTAGTCTCGCTAATTC
AACAACTTTTAATCCATAAATTTTATAAAATCCATATTTTGTTGCGCAAGCAGCCAAGATAGCGATAATCGGACAATAAC
AAAAATTCATTTACTTGACAATGTGATGCAAAAAATCATATTTTTTTTTTTTTTTTTTGTTAATTATCTTATCATAAAAA
AATTCCCACTGTTCAGCAGCTGTATATTGTACAAATTCTGTTATTTTATAACTTTGACATGTTCAGAGAGTGATATTCCA
GGGATTCACCAGATAATGATAACTTTCTGTGGAGAATACAGTGACACAGAAACACAGCATACTTATCTTCAAGAACTTAT
ATTAATTTTAGGGATCTCGTCAAATATATCACTTGTCATTTAAGAATTTAAATACCATAAGTTAGAGAAAGTTACTTTTT
AATAAACAAACAGAACCCATAGAGGCAAATGGATAACACAAAAATTTAGCCCACATCCAATCCTGCTGTTCATTTTTTTT
GAAATTTAATTGAGATTAAAACAAAATGAGTCCTTAGTTTCAAAGATAAAAAACAAAGATTGAATTTTATCTACCCAATC
CTGCTGTTCAGACAACCATATCCTACATACATAGTATATTTTATTGCCATATACAATTTCATCCGGGACAGTAATAGTCC
AGGGAAAGACAATCTGTACAGTATAAAGTGACACAAAAATTAAGGACAGAATTTGTCTTTTATTATCTGATTTTAGTGAT
CATGCCTAATATATAATGTAATAACATTTTATTACAACTTTCCATTAAAATTGACATGTCAGTGCACAATGCACTAATAA
TTGTCCCGGATTATCTGACCATGTCAATTAAATAGCAGAATCCAATATACATATTATATTTATATTATATATTATTGTGT
TTGAAAGCTGACAGCCACACGCTACTGCTATAATAGAGTGAGTTTTTAAGAGCATCAATTCATTTTATTTCCAAATCTTT
CCTTTTAAAGACTAAT
>Cluster-9641.29316
TCTCTCTCATCTTCTCTCTCACACAATCCAACGCTCCTCTCTCTCTCTCTCTCTCTCTCTCTCGCCGTACCCTAGCGCTA
GGGTTTACCCGATCGCGCACCAAAATATCTCCCCATCCCCTCCAAATCAATCCGCGAGACATCCACCGTTGGATTCGTCT
CCCAAATCTCCACCGTCCGATCTCGTTGCCAGGATCGTCGAGAAGTGAAGGGGCTCCGTCGGATCCGTCAACGATTGATA
CGAGCTCATTGTTTTCACATGGAGCAAAGTGCTGAGGTGGAAGAAAATCGTCAGAAAAGTGATTCTCTTCCTCCAACCAA
GTCTTCGGGTTCGCTTATTAGGATAGACGCTATAACTATAGACCTTTCTGGTGCTATGGACAATCTTCAAGATGCAAGCC
AGTGCGAGCATTTCTCCATACGTGAATATGTTGCTGGAATGAGGGAAAAGAACATCGGTGTTTGCTTGCCGTTTACTATT
GATGATAATCAGAACGCATCAGATGCCCAAAAGAGTGTTCTTCCTCCTCTAAATGTTGTTAAATTCAAATGGTGGAGTTG
CCATAATTGTCTTCGCGAGATCGGGGCTGCATATTGTGAGCAAGAAATTGGGAAGGTTCCTGATAGTTCACCTACTGGAT
CTTTATCTAAAGGCTCATGTTCTATGAAGGAACACTTCAATGATGTAGCAGGAGCAAGGTCAGTTGCTTGTACCGAATCG
AATATGGGTGAAATAATGATTTCATCTCATGGTTATGATGCAGAAAAGAACGATAATACTGGGCAATCAATAGCTGTTGG
TTCAGAAAATGATGCAAATCATCAAATGTTTCCGGTAACGAAGGACATTATCAGTTCTAAACAGGCATTGATTACAGAGA
AACATGGAGATAACTCAGGAAGGAACACTTACAGGAATATGGAATCTTGTGGACCAAGCTTCAGAGGCCACATATCTTCT
AATATCAGGCACCTTGAAAGCAATGGAAGCAGCTCTACAGAAGTTGGTCGAACAGGGACTTCAAATACTCCTAATGGCAA
GCAGAGAATAGAAATTGGGGATTGTGATACCATCCTCAAGGTTGGTAATGTGAGTATTGGGGATATAAATGTTACCAAGG
GGAAAACAAGTATCAATCGATTGCTTGATGATTTGTCATCTGAAAGTAGCGATAGATTTGCTAAAAATGTTCATCATGAC
AAGTTCGAAGATAGTTCAAATAAATTGGTACCCCAGAGAGCTCCAAAAGTTCGTTTGTTGACTGAGTTACTGGGTTCAGG
TGAAAATGCAGGAAATGATCAAAGCAGAACAACAGATTCTGATTTTGACTCAGCTTCTGATTTCTGCGATGACATAACTG
ACCAAAGAATTCTTAAGCAGCAGTCGAAAGGCAAGCGAAAGATAACTCAAGACGAAAATGGGAAACCCCCTTCGTTGCCC
AAAAAGTCCAAGCTTTCTAAGGGAGATGCACATTTGGCTAAAAGGAATTGTATGGTTGTTGATTCTGAAACAGAAGAAAG
CAGTGGTACATTTGTTCAACAGAAGAACCTAAACACGAAAAATCATGTGTCGAGTGAGAAGAAACATAAACAAACTCAAT
ACGAATGTAGGTATCCTTCTTTTGTGCCTCGTCAAGATGTTGCTAAGGACTACCCTGTTGCTGCTACTGAAGGAGGGGTT
TCAAGACCAGCTCATTACACGTACAGTGATACCGAGATGGACCCTTATTACAAGAGTTCTATGTCTCCCTTACAAGCAGA
GCCAAAATATAATATGAATAAGAAGAAAAATAAACAAGTTGGAATTTCGGAACCCGTTCCAGTGCCACAGTGGAGCACTA
TGCCTGGAGAAGGTTCATCCGCAAGAAAAGATTCCAATGCCTGTGGGAGAAAAGGTGTTGATCTCTCTCTTAATGGGTAT
GTGGTGGCTTGCAGGAATGAAGAAAGCCATATTTCTAAAACTACTATTGGGGCCAAACCGATATCGCTGCCATGGAGTAG
CTCTATAAGGGAAAGTTCTCATGCCGGAGAGTCAAGTGTTATTCGTAATTCTGCACCAGAACAACGCTCTGGGAAAGGTT
TGTTGTGTGATCTCAACGAGAAAATCGCTACTCAGTCTCCCATACTTGATATGCAAAATGCTATTCCTCGGTTTGGACAA
GGAAGCATCCAACATCATCGAGAATTGAATATACCTGGCAATAGCAACAGTGAGTCTAAAAATGATGATCAAGACAAAGG
AAATGAAGATATTCCCATGGAAATAGTTGAACTGTTGGCCAAGAATCGGTACGACAGACGCCGACATGAGTTTGAAAGAA
ACTATTTCTCGTCAGAACGAACTAACAAGAAAAGAAAATTCGAATCTATGGGTTCACCTGGAGTACATGGCAATGGATTT
TACCAGGTAGAAGATCACAGTGCAAGAAAATCTCTTTCTCCAGCGAATACTTTTAAATCAAGTGAGCATTTAGCACCCAT
GAAAGTTAATCTCATTACCTCATCAGATAGTAATGAAACTCGTTTCAATATGAGCAAGATGGAAGGGAGAAAATCTGCTT
TTGCTAGATGTGGTTCACTCTTTGACAGCCAAGGTAACCAATCTGGTAGATTAAGTTATCCCGATTCTGATTCCATCAGA
AATGGCAACTATCAAAATTTTCAGTGGAATGGTGATCATGTTGGAACTAGTTTCTCTCCTCCGAAAGTTACGTACTCTGT
GGTTCCTAATTACACAAATTTCCCTCTAAATTATGCAGCTCAAGCGAGTAACTTCGGAACCAATTCTCAAGTACCTGAGG
CGTCAAATAAAGGGAATAGGGCTAAAGGTCTTGATCTCAACATTGGGAACGAACAATTCAGCAATTTTGAGAAGCAGAAC
AGGAATGTCGGTTTTGAGTCTTTCCAAAACTCATCTAACCCATTTGCTTCGAAACATAGGGGATTTGATCTCAACGCTAA
CGTATCGGGATCTTTAGACCTACATTCTAACGAAGCCATACCAGCTATGCAATTACTCAGCCTCATGGATGCTGGAATGA
AGTCAACTCCTCTTTTCAATTCCGAGGGAAACCATAAGATGATTTCGAAACCTTTCCCTCCTTGTGATTACCACCCAAAG
GTCCATGATAAGCCTATGTTTTTCTCCGATCATCCCCCTAAAGAGCCATTTGGGCGAGCTTTTGGGGTATCTAACAATGG
TTCAAGACCTTCATCATCTAACTCGTATGGGAAAAATCAGTGGAGAGATAACTCTTGTGAATGTCCACTACCTATACCAG
CTTTTGGGCCATTTGCTTCGGCATTTCCAAATGGAAGTAATTTTAAAGGGACAAACCCAACTCGAGTTCCTCCAAAGTTG
GAAGAGAAAAAGAAGAGACCCGCTCAAAACACTCGTAAATTGCAAAAGCCTGAATGCAGAACTGGTGTTTCGAATTATAC
TCACGATTCTAACTCAATGCATAGTAATCAGAGAGGGCCCCAACATAAGAGCGGAACTGTGTCTCCTTTGCAAAGCGTCG
CTGGCCGTGAGTTCTGTCATGTTAATCAAAACCCGGCTGATTTTAGCACACCCGAACCAGGAAACATATATATGATCGAT
GGCAGAGATCTGAAATTCGAAAAGGAGATTTCTTCAAGGGGAAAGAAAGGCTTGGCCAATATAGATGGAAAAAAGAAACA
GAGAGTTACAGTTCCTGCAGCTACAAGACCACAATAAACCCGTGTAGAAGTTGGGGTGGTTCGTCATTTCTTCTGCTTTT
GTACTTAATGTTTTCTACAAGGGGTAAAAATAACATTTTCCCCCTATCCCACTTTTAGAAAATAAAAAAAGTGCAAGCAC
AAAAGTAAAAGAAATACAAAAACTAGACATTCTATCGGAGATAAATATCAGCTTCATTTTGCTGGCGAGCAATATCTTTC
TGTTGAAAAGAAGGGAAATGGTTGCAAATATACGACACCCGAGATTCTCTTTCAAATTTCATCTGGGGATTTTCTTTCAG
CAGGTAAAGTTTGTTTCCCTTTTTCAGCAATAAGGGAAACTGTAGACTATATCGGGTAGAAAATGCCTGCTTTATTTTGA
GGGTTTTATACTTCGGTAGACTTTGTTCTTGTCCAAGTTGAGCAATGACAGCCACATCCGGCGGCTAGTTTTTGCATACA
CTCATAAGGTTTGTTGTTCGATAAATAAGCATCATGTGTACATATCTTGAATGTTATTTTTGTGTGTTTCTTATGTATCA
TATAATTGAGGATTCGCCAGCATGATCTGGAACTGCATTATAGATCTAATATGAGTACTGTTTTTTTTTTTTTTAGTTAA
TAACTCGGTCATTGTCACAACATATAATTACTAAAAGGATTGCCA
>Cluster-9641.29317
TCACCTTCAGCTTTCAAAGATTCCAAAAACTGATTTGCCTTTTGTGTTTTACCAAGCTGCATACCAAGACCTTCGGAGGT
GCAGTAGAGATGCAACTGGACAACCTTTGGACTTGCTTGGGAATGACTCGATATCAGAGCTTAATCCAAACCCAGAACCA
CTTCCGAAGCCAGTTCCGCTGCTAGAGATGTTCATCTCGCTACCCAAAACCAGAATCAACTCTACCAGAGCCCATCGACT
GTAAAGACATGAACCCTGCCTTATCACTTACTCTTTTTTCAATCCTAGTTTTGTCAATTAAAACAGCTTTACGCTTCATG
ACATCCTTGGTTTCATTGATCTTGCTCTGCATCACTAA
>Cluster-9641.29314
AAAGAACATCACTACATTGAATTTGATAAAAATCTACATAAGGAAATATTCAGAACCAGACTAGCAAGCTATGGGAATAT
ATATACACACTACATACCCACTCCAAGAATATCAATAATTCCCATCACAACATCACAAATACGCTTCAACCCATTCTCTC
TAGTTGCAATCTCCGGTGGATAAGCTGGTCCCGGATAGCGCTTGAATGCGTTGTGACAGGCGTTTGGATAATCTGCGGCT
GCCATCACATCCATGTACGCGTAATCGTACGCTTCCTCCATCATATTTTGTAACGAAGATTGCAGTGCTTTAGCAGCATA
AGAGTACTTATCAGAGCACTCCTTGAGGACCATCTTCATGAGGGTGTCATTGCCCAAATTGCCGAGCACTTGTGACGATA
GATACGACGACGTCGCAGTGGCATTAGCCATTCCGATTCCGACCATAATAACCACCAGTCCCTTCGTGTCGGCTTTGGGG
CTCGTGGGATTGGATTTTAGAGATGAAACACAGAGGTCGTAGTATTTCGTGCTTTTGCAAGTCTTTTGGATCAAAGTTGT
GGTTGCATTATTATTCCCATCGGGCTTTGCTTCATTTAGATTAATTAGGAGTGTGATGGTAAGGAGGCATAGCATGTGTA
GATAATAATAATAAGCCATTTTAGAGATGAGCAATATTTTAGAATTGGGGATAGAGAAGAGTATAGTAGCAGAAAGTGCA
GAGGCAATGTTAATTTTATGCTTGTTTTACACTTTAAAATATGGGAGAAT
>Cluster-9641.29315
AAGAATCGTTTCTCATTTTTATTGATTCATATTTTTTTGTTACATTTAATAATATCAGACTCTCCAACTTGTATTCTGCT
CCTTAGTTTTCTATTTAAAATTTACTAATTCTTTCCTTTTGCATGTCAGTTTAATGGATATTTTGGCTCCATGTTGGGGG
TATATAGCGCCCAATGCAGCTCGATCCCCGCGACCTTCTGATTTTCATCAAACGTAGCAAATATAATGACATCAAGTCCA
ACTGTTGGGTATCTAGGGGTTCCTTTTCCAGATAGGACTCGTTTCTTTAGATTCGCATTGTACACTTGTGCATTTGCTAC
GCTTGTGTAAGGCTCGTTCCCAGCTGTTGGCCATCCGGTTTCTGCAACAATAAAACCTATGTCTCCATATCTTATCTAAT
GCTGCATGGTAAGCATCCATTTGAGCTTCAAGGAGGCTGAAGTACTGTAACTGTCCATCCATAATTGGTGTTTGTGCTCT
AAATGTTGCGTGGTAAGCATCCATTTGAGCTTCAAGGAGGCTGAAGTACTGTAACTGTCCATCCATAATTGGTGTTTGTG
CTCTAAATGTTGCGTATTCCAAGGAGATGTCTTTTGGGTTCGAAGCATATGCAAAATTAGGGTAGATGCTGACAAGGAGA
GGCCAAGCACTAGATGGATTAGAATATTTTCTCAAAACACCAGTCACATCCTTCATTACCTGAAAAACTTCCGGGGAGAA
AGCTCCTGCTGAGGGAGGATAAGATGTTTGGAGGTTAAAAGCGGTGGTTGTTGTGACTCCAATATAATCGGGTAATCCAA
GCGAATCAAGGCCACTTTTCATGTTGATCATAGCTTGAGCTACATGTGCGGCATTAGGACCGGGAATCACCTCATTTCCT
ACCACAATATAAACAATCGTAACACTACCTTTGTATGGAACGATGTTAGTATTAACCCATCTCTTTGCAGCATCTGGGTT
GCTGGCAAGGCTTGGTATATCTTCGTTCTTGACACCAATGAAGACAAATATATCTCTCGACCCTCGTAGGGCATTAAGTA
TACCTGGGTTTGGATCGTAGATTCTTACTGACCTCATTCCTTCTTTCTTGATGAGGTTTATTGTATCTGGAGGTGCAGGG
AGATTGTTCCCAAGTGTCCCATAACAAACTCCGAAGTGCGGCTTAATTCCATCACAGGCCGCAAAGAAGAGCAGTTGAGT
TGTCAAAAACGCCATCAATAATACATCGGTGAAAATTTCCCTTTGGAATCCCATTTTCTCTCTCTATATGTGGATAAATA
TTGATGTCCTTACAAACAATGAATGATCAATTCAACATAAACCATATGGTTTATATGATGGTTACCTACTTAACCAGATT
AAGGGCTCAATTAAGTACTTTTCCCTTT
>Cluster-9641.29318
GCAGCTTCGGGGTCCTTAGCCATAGCCAACTGCACCAGCACAATGACAGATTTGTCAAATTTATAACCCAACAACAAGAG
AACCCCCAAATTTTATTTTGGTTGGTGATGGACACTAAGAAATTTTCAGCATATGTTTGGTTTACGGGTTAATGGGAGGG
GATAAGAGCACACTTGAGTTAAATGAGACAAAAAATGTGCCTTGTCTTAGCGAAAATATTCTGACTGATAACCCAATGTT
CCGCAGAAGTTGTTAAGAGCTTATTTCACAGCTTCAGAAGACTAAATTTTATTGGACTCGTATAACTGAACCATATCCTG
CTTCATGCATATACACAATGGCCAACAAAATTTAGATTTCAAAACAGACACGGTGTTTACATCCCGACCTCTGTAATACT
>Cluster-9641.29319
GGTAAATGGTGCTCCCTTTGGACCTGTTATGAATAAAGAGAAAAATGAGGGAAGATAATAAAAGACTGAATTGTTTACAA
CACCAGGTTAGATTTTCATACACAAATGAACTTAGATGCATGACACATGCATCATGTGTAGGCTACATTTGTGTATCGGT
GTGTGCATGTGAGTCATGCATCCAACCCCGTTAATGTATAAAAATCACTAGACAACTGGGGTAAGGAAACTATTATCATA
TAATAAACCATTACAATTAGCATGGCAGGACATAAAAAGTGTCTTGGTTATGTGTTCAAAATTTTTTCAAACATTATTTA
TGTTCTCATTTTCAGTGGTTCAAGACTGAAATATCGAAGTTTTAAAACTTCGACCATATTACATCGAGTTTGTACAAAAC
AAATACACATAACAAGTTACATCTTTTTGTACGTCAGCCTGGAATGTGTACAGATAATTTCCTGAAAACTATTTTAAAAT
TAATACTTCAAATACAAATGTCCAGTATTTCTATTCCAAAACCAATACCAAC
>Cluster-6905.0
ATATGTGTATGTGATAATAAATGCAAATTTAATTACTCATAGTGTAGAATATAAAACTCAGAAGGCGAAGAAACTCTTCG
ACCTCGATTCCACCAAAACTTTCTTGAGCCTTCACTTTTCAATCACATGAACTTACTCTATAGCGCTCCGGTGACGTTCT
AACGCTGTAAATTTCTTTGTTCTAAGAGAACATAAACCTTTTGTTTCTTGGCATTCTGTCCAGAACTCCAGATGGCTCTT
ACATCAAGTTCCTAGTTTCCCAATACTTAGTAATTTCTATTGGTGGTGTTTAGAGCCCTAACTTGAATTTCTATAAGTTA
GGGTCATGCACACCTCCATTGCGACTTGTTGGCCAGGGTTCGTCCCGTTGGAAACCACCTCTCTGGAAATAGGAGTAAG
>Cluster-4618.0
TGTTGATCTTTACCTGGATCTTGATCCGGAAAAATGCCAGAGAGAGAGAGAGAGAGAGTGTGTGTGTGTTTGGAGGTAAA
GCCGGTTTCTTCTTTTGGGCCCAAATGTGAATGCGCTAGCTTTTGTACTCCCAATTGCTGGCGTTTTGTTTTTCTTTACT
AAAAACTACTTATACACCCCTTAGGTTTGGGTTATTTTCAAGTAACAACCCATTTGTTTGAATCAATCGCATAGTTAGTA
AACTCTATTTGATCTTGGAAAATCATTTTCCCAAAAACATTTCCCAATAATAAATCTTTCTTAAAAATCAATTTAATGTG
AAATTCTTTATTATTTTGTTTTGAAAAGTCTTTGGGTCATTAACAATTATCCTATAACATAGACTCAAAAAACTTCTTTA
TAGTTTCCACTAAAAAAGCTTAACAAATGTCGTTAATAAAATATTGTTGATGAGAATTTACGCATTAATAAGGCAGATAT
ATACTTCATACGTTACAAAATTTTGACATAAAACGAACTTCACTTGCACTAAAAATTTAAGAGGGTTTACCTGTAGTTTC
TCAAACATTAGGGATTGTCCCACTGGAGAATCTTGACGTGGCAGTGAGGAGGGAAGAGCTGAATAGAAGGGTCCGCAATT
AATTAGATGTAATTGAAACCAACCTTCCTTTTTGTGTCAG
>Cluster-9641.14989
AGAGAGAGAGAGACAGAGTGTGGAGTCATGGTGAGCGTGCAGCTAGGAGTTTCAGCAACTCAATCCCTCAATTATACAAA
TAATAGCAATAATAATTTTCAAATTCTTCATAATTCCAACAAATTCAATTGCCTTTCTCATTTGTCCGCCTCCGATGTTC
ACTTTCTCTCTCATCGCCCCATTTCAGGGGCAGTTTGCAGAGCCAGTCAAGTGGTAGACATATTTCCAATGGTGTCTCCT
GAAATAATCGTTCGGGAGGCCAAGCTGGAGGACAGTTGGGAAGTGGCTGAGACCCATTGTAGTTCCTTCTTCCCCGAATA
TTCGTTCCCATTAGATTTCTTGCTCAGGATCAATAGGCTTGTGGGAATGCTTCTCGGGTTGTCGGTACCCCAAGGGTGTC
AAAGGACCTGTTTGGTTGCTGTCACTGGCTGCAGCTCTGTTGTGGATACCTTTCTATATAAGGGGTATGTGGCTGGAATA
CTAACAGTGGATACTGTTGCTGATTTTTTGCCTCGAAAAGGACCACTTCGGCAACGTAGGTAAGCCACTCTGGGAACCTG
AATTCGCTCTTAACAAAATGGAGCAACAAGTTCAATACATGTTGGCTTTGACCTGATGCATTCATCTTTTTCTTATACAA
CATAAAGTGTAACTACTATTATGATATTTGTTTCTACAAATTTGCAGTATACCATCATTTTACTGTGGAATTGATTTCCA
GTTCTCTGTCTCTACCATAGTACTGAAACACTGTACAATCTAGCTAGAAAGTGATTTTCACCCTGCCTTCTCCATAAGTA
TGAGACCAGCTATTAATATGTAATAATGGACTCTGCAACCACATCTTGTTTCTATATTTCTGACATGCTATTGCTATTTG
AGGACCACACTTTGTTCTCCACGGGACCTCTATTTTACCGTGATTTAATATATCTGAGCTTACTACTGTTCATGCGTTGT
AAATGAACTAATGGTATAGCCCTGCATATGGTGTTAAGTAATTGCCATATTCTTTGTGTTATGAAGAGAGAAGTGAAGTC
AACTCAAGTTATTAGCCTATGTTGATCTAACCCTTTAGACAAGTGGAGGCAAGCCCAAACTACTTTATTGTTGATCGAAT
CGCTTACAATTGTTTTCATTTTTGTGACATAAATAACATCCACACCCCATATTTTTTAAGGCTATTAGTCCGCTTTGGGA
TTTTTGGGTAGGAAAAGGTTCGCGCTATCACTAATTGAACATAAACAAGAGAACAGGTTTGTATTTCATTCATAGTTTAA
AGAGAGATTGTAACCATGTATTTATAAGCTATACATTGTTATCTTTTTCTAACTGTGCATGGAGTGAAGACCTATAAACT
AGGGATAATAACAAGAAATGATAACAACTTAATTTAAATTTTTACATCCACCTTATCTATTCCTATAGAATAGCCACGGT
TAACTCTCCAGAAGAATAGTCAACACTCCACTCAAGCTGGTTCGAAGATGTCTGACATTCCCAGATTGCTAATTATATCA
GTAAACACTCCTTTGTGAAGTCCTTTGGTTAGAACATCCGTCAATTGTCTTTCAGTGGGCACATATGGCGTACAAATTAA
TCCAGCCCGAGCTTTTCTTTCACTAAATGACGATCAACTTCAACATGTTTTGTCCGATCGTGTTGAACTGGGTTATAAGC
TATGTTAATAGCTGCCTTGTTATCACAATATAACATCATTGGCACTTTATGAGGTATCCTTAAGTCTTCAAGTAACTTCG
TCTGCCAGATCAACTTGCAAATACCATATGCAGCAGCTCTGAATTCAGCCTCTGCACTACTTCGAGAAATGATGGATTGT
TCCTTACTTCTCCAAGTTGCTTAGTTTCCTCCTATAAAGGAACAATAAGCTGATGTTGACCTTCTATCAATGACATTCTC
AGCCCAATCTGCATCGGAGTAGGCCTCAATATCAAGTCTATTATTGTTTATGAACATCAATCCTTTTCCTGGACCTGTCT
TTAAGTATTTCGGAACCCGATAGTCTGACTCAAGATGCTCTTCATTCGGAAAATGCATAAACTGACTTGTTACGCCTACC
GAATAGGCTATATCCGGCTGAGTATATGATAGATAAATCAGTTTATCTACCAATTTTTGGTCTCTCTCTTTATCAACACC
TTTACTGTTCTTTAGCAATCTTAATTTGCAAGAAGGATCAATAGGAGTTTCCGCAGGTTTAATCCCCAGTAATCCAGTCT
CTTTAAGCAGATCCAATGTATTCTTTCTGTGTGACACAAATATTTCCTCTTTTGATCTGGCAAATTCCATTCCCAAGAAA
TATCTCAAAGACCCAATATGCTTGATTTCGAATTTCGTAGTCAAATATGCTTTTAATCTTTCTAATTCCTCTAGATCATT
ACCTGTTAAAATAATGTCATCCACATAGACTATTAAAATAGCAAGTTTACCTTCACTGGAATAGTGTTAAAACATCGTGT
GATCTGCATGGCTCTATGTAAAACCATAGCTGTTCATAACATTAGAAAACCGATCAAACCATGCCCTTGGTGATTGTTTT
AGTCCATAGACTGACTTCCTCAATTTGCATACCTTTTCCACTCCATATTTCTTCTCAAATCCAGGAGGTAGAAGCATATA
GACTTCTTCTTTTACCTCCCCATTTAAGAAGGCGTTTTTTATATGCAGTTGCTGGAGTGGCCAATTCAAATTAGTTGCGA
GAGACAAGAGAACTCTAATTGTAATCAGTTTTGTGGCCGGTGTGAAGGTCTCTTGGTAATCAACCCCATAGGTTTGTGTG
AAGCCTTTGGCAACCAGCCTCGCCTTATCCCTTTTAATGGAACCATCTTGATTATTCTTTAATGGTAAAAACCTATTTAC
ATCCCACTGCTTTTGAATTACTCGGCCTATTGACAATCTGCCTTGTCTTATTCTTCTCCAGTGCATTCATTTCCTCTGAT
ACGGCATTTTTCCATTCTGGTGTTTTTAAGGCTTCCTGAATATCCTTTGGAATTTCAACACCAGACAAATTTGTGTTAAA
ATCTTTCATAGTAGATGATAGTCTATGATATGAAACATGTTTAGCAATAGTATATTTAGTACACGTCCGAGTATTTTTCC
TAACTGCTGTAGGAATATTCAGAGTACCATCAATGACAAAGTTGTCAGAAGGAAGAGATTTAGGAATGAGACTACTTGTA
TTTTCCGGCATACTTGTACTCAGTTCTGATGATTAGTGCACTGTAGGGTTTGGATATTGCTGTCCTTTACTTTTTTTCCT
CTTAAGAGTAGACTCGGAGCTCAGTGCAAGATGGCAGATTTTCTCCCCCTGAATTAGATTGTTTTGAAGGCATAATAGAC
TTTGTTAAAGGTAAGGATGACTGATCGGGCGAGAGTTTAGAGATTGGTGCTGACAATTCACTAGGTTTAACAAGCTGCAG
TGGACTGGAATTTGAGTGAACATTTTCTTCATTACGAAATATCTTCCCCTAAAGAGAATCCTTATTAAAGTAGGATTGAT
TCTTAAAGAAAGTAACATCCATACTGATATAAAATTTTTTTGAACTTGGGTCATAGCACTTATACCCCTTTTGAGTAGGA
GAATAACCAAGAAAGACACATTTAACAGATTTAGAATCCAATTTAGATTGAGACTGTTTATGAATATGAACCAAGGCTAT
GCAACCAAATACTTTTACAGAGAGGGAATTGATGAGTTTATTTTGTGGAAATCGAGCTAAGAAATATTCCAAGGGAGTTT
GAAACATCAAAACTTTAGATGGCATTCTATTAATTAAGTAGGTAGCTATAAGAATTGCTTCACCCCACATGTGCTTAAGA
GCGCCCATAGTAAACATAATTACTCTAGCCACTTCTAACAAATGTTTGTTTTTACGTTCAGCTACACCATTTTGTGGCGT
ATTTACGCATGACGATTGATGAACAATACTTTTTTCCTTTAAAAAGGGACATAGAATGGAATTAAAAATACTCTCTGGCA
TTGTCATTTCTTAGAATTTGAATTGGTGTTTGGAATTGTGTTAGAACCATGTTATAAAACTCTTTGAAGACTCTCAGTTT
CATATTTTTCTTTCATTTGTACACCCAACAGATTCTAGTACGATCATCAATGAAAGTTATGATCTAGAACCTGACAAATT
TGCAATTCGTGAAATTCCTCATATATCACTATGAATAAGTGTGAAGGTTTTTTTATGGTTTATAAGGTTGTTTAGGAAAA
TAATTGTGATGATGCTTAGCCAACTGACAATATCCACATTGAAGGAACGTATGATGTTTATTCTTGAACAAAGAAGGGAA
CAAGTGCTTTATATAATGAAAGCTTGGATGACCTTACCTAAAATACCACAACATAATCTGATTTTCAACGGGAAAAACAT
TACTACTACTTGCAGTCCGGGCTTGTCTATTCTTGGAGAAATCTTGGTTGAAGTGGTAAAGTCCATCAACCTCTTTAGCA
CTCCCAATCATCATCCCCGAGTGAGTGTCCTGAAATTGACAACGAGAGGGTGAAAAGACAGCAGTGCAATTACTATCTCT
TACCGACTGATAGGAGATTACATGCAAGCTTAGGTACATAAAGGACATAATATGGTGTATGTGATGAGAATAGATTACAT
TGGCTAGTCATACTATCCGAAACATCTGAATCTATAATCCAAGGTGTAGTCCATGAAACGTCATTTAAAGCTCTAGGTAA
TGTACCTTGATGTGCTAGAGTGCAAGACGGGTTAGAGGAAGATTTCTTGGACATTTTGTTCAGAAGTTCAATATGTTCCT
GCTAAACAATGAAGTCCCATTCTTATGGGATTATGTTATTGCTTGCATTCCTCGAGTATCCTCACCAAGTCGTAGGCCAT
TTTTATTAGGTGGTTTGCCGTGAAGCTTCCAACAAGTCTCCCTAGTATGCCTCGGTTTATTGCACCATTCCCCCCATCAT
ACCTTGTCATCGACCTTCTTTCTTTGATTTATAGCAGCAATTCCAATATCTGATGTTGGACTCTCAAACGTGAAGGTTTG
TAATGTTATGTTCTCAGTTCCTGATGGGGTTTTAGAAAAAGAACCCGTCATCACCATTTTTCTGTTCTCTTCTCTTCTAA
CCTCTTAGAAGACCTCTCGTACAGATAGGAGGGGTTCCTTGCTAAGCATGCGACCACGGACATCATCCAAGTCGAAATTT
AGACCTGCCAAAAGCTCGAAACCCGGTTCTTTCTCCATGTTTTTCTTGTATTTAGTACAGTCTGCAGGACATGCCCACTC
CAAATCATTAAATAGATCAAGCTCCCGCCATAGACCTTGTAGCCGATTGTGATGCATGGTTACAATTGAGTCTCCTTGCT
TAGTGTCTCGGATTTTTGTCTTGATCTAGTAACCTTGGCGGAATTTCCCAAGTCAGATAAGGTGTCATGACTGCATCCAT
TAGTTGGCAGTGGACAAGAACATGTAATTTTGGCCAATGTCTGGATCCATAGAATTCACCAGCCATGATATGATCATACT
GTTCTCGACATTCCATGTTGCATAGGTTGAATCCTTATCTGGAGCTGCATTAGCACCAATTAGATAACCAATCTTTCCAC
GACCTCTAATTAAGAGCTTCACCGATTGAGACCATCTCAGGAAATCCTTCTCATCAAGAGGATGAGTAGTGATCTGAAGA
ACTAATTTTTCCCTGGAATCAGGTCCAGAAAAGTGACATTTCTGTAGTGTCTTACTTATTGAGACCAATCAAGGTCATGG
AATAAGTAAGAATAAGGACAAAATCTCAAAAGAAAGGAGGACGGCTAAAAAAGTTTACCATATTGTCTTACAAAATCAGA
TCAACACGGGAAAGGAAAAAAGAGCAGTCCCAATAGGAGCCAGCTCTGATACCATGAACATAAATAAGAGAAAAGGTTTA
TCTTTCATTTATAGTTTAAAGTGAGATTGCAACCATGTATTTATAAGCTATACATTGTTATCTTATTCTAATTATACATA
GAGTGAAGTCCTACAAACTAGGGATAATGACAAGAAATCATAACCACTTAATTTTGATATTGACATCCATCTAATCTGTT
CCTATAGAATAGGCACAGCTAACTCTCCAGAAGAATAGTCAACACTAATTTATTCAGCTTCAGTGGGATTACTACTCTTT
TACTATATCAGTCGCCATTAATCCCTAGAGGAATGGCTCTGTTAGTTACTTTGGTAGCCTTGATGTGTAACTGTGCTGAT
GTGGTCGGGCTTGGGTGGTCCTCATGTAGGCATTGTAGTGGTGTTGGAGAAGGTGCGGTACCTAATTAGGCGGTTGCAGT
GTCACAGGGACTTGGTCAAAATATCAAATCAAATGTGCCTCACAATGTAGCAACACAATCAGGCATAAACTAGGCATACA
ATAGACCCAAGGCGGATTCAGAAATGTTGCTCAGTGGACAAAAATTTAGAATTGTCTTTCTTTCTGGTTCGGGAGAAACT
TAAATTTTTAGTGGGGCCATCGCTTCCACTAGCTTCTTTGTAGATCTGACCATGCAAAAGGAATGTAAAACCGAAGGAAT
AATCATTTACAAAGGAAAGCTAAAAAGTTGCTAGTGAAATGGTCTTTGGTAAGGAAATGTAGCAAAAAAATGTGCAACTT
AATTTTGTAGACCTTGTTTTCTTTTTGTTACTTGTAGTCAAACTCTTTAATTGACTAGGGGGTGAATGTATACATGAATA
TAAACTTGGGGATATAACTATATTTGATTTCTTTTGGGGTAAGTAGGCTGGACTCTGTGATTATGTTTCCACTTTACCCA
AAAATTTATCATTTTTGCCTTTTTTAATAATTTGATTGGCTGTTTTCTTCTGTTTTACAAGTGATGCATGTCACTGCAGG
ACTGGAGTTGCATACCTATCTAATGTGGCTGTACGGGAAAGATTTCGGAGGAGGGGAGTAGCTAAAAGGCTGATAGCAAA
GGCCGAGGCGCAAGCCAGAAGCTGGAGTTGCCGCGCTATTGCTTTGCACTGTGACCTAAACAACACTCAAGCCGTAAATT
TGTACAGAAGCCAGGGTTTTAAACGCATTAAAGTTCCAGATGGGGCAAACTGGCCCCAACCAAAGACCTCCCCAGGTGT
>Cluster-9641.14988
GAACACATTTTTTTGGTCACAAGCACCCCTCTTATCTCTCTCCATGTCGAAAAAGGATGCACTGGAGGACACAAAAGCCC
CCTTACTAGAATCCTTATCCGCAGCCGTCGGAACAAAATACGAGGATGATGATCAAAAGCTCGATCTACCACGGAGGGTG
TGGATCGAGTCAAAGAAGCTGTGGCACATAGTCGGGCCGTCTGTGGTGAGCCGCGTGTCGTTGTTCTCCATATTTCTGAT
AACCCAAGCCTTTGCCGGACACCTCGGAGACCACGAGCTGGCCGCTCTCTCCATTGCTACTAATGTTATGCTCGGTTTCA
ACTTCGGCCTCTTGTTGGGAATGGCAAGTGCTTTGGAAACACTATGTGGGCAAGCCTATGGAGCCAAAAAGTACCACATG
CTAGGCATATACATGCAACGATCTTGGATAGTCCTCTTCATTTGTTGCATACTTTTATTACCAACATATATATTCACGCC
GCCGATTCTAAAATTATTGGGACAACCCGATAGCATAGCCGAGCTCTCGGGGTTGGTTTGTCTGTGGATAATTCCTCTCC
ACTTCAGCTTCGCGTTCCAGTTCCCGCTCCAGAGGTTCCTCCAGAGCCAGCTCAAGACGGGTGTCATCGCCTGGGTGTCT
CTGGCGGCACTGGCGGGGCACGCGCTTATCAGCTGGTTGTTCGTGTACGGGCTCAAGCTTGGGCTAGTTGGGGTCTCTAT
TATGATGAATTTTTCGTGGTGGTTTATTGTTGTCGGGATGTTGGCGTACACGCTTATGGGTGGGTGCCCGATGACGTGGA
GTGGGTTCTCGTTCGAGGCGTTTTCGGGGCTTTGGGAATTCCTGAAGCTCTCAGCGGCTTCTGGGGTTATGCTCTGTCTG
GAGAATTGGTACTACAGAATTCTGATAGTGATGACTGGGAACCTGAAGAATGCAGAAATTGCTATTGATGCTCTATCAAT
ATGCATGAGTATAAATGGCTGGGAGATGATGATTCCTCTGGCCTTCTTTGCTGGAATTGGAGTGAGGGTGGCAAATGAGC
TAGGAGCAGGCAATGCAAAAGGGGCTAAATTTGCAACAACAGTAGCAGTGTGGACTTCAATAGTAATTGGACTATTTTTC
TGGATCTTGATATTAATTTTCCACAATGAGCTTGCACTTATTTTCTCCTCTAGCAAACATGTCCTTGAAGCTGTCAACAA
ACTCTCTCTTCTCTTGGCCTTTACTATCCTCTTCAACAGTGTTCAGCCCGTTCTTTCAGGTGTGGCTGTTGGATCAGGAT
GGCAATCATATGTAGCATATATTAACTTGGGGTGTTACTATCTTATTGGAATCCCCTGTGGATTTATCATGGGATGGGTT
TTCAACCAAGGAGTTATGGGTATATGGGCTGGAATGATATTTGGAGGAACTGCAGTTCAAACCTTGATATTGGCAATTAT
CACAATGAAATGTGACTGGGAAAAAGAGGCTGAAAAGGCTACAACACGCATGATGAATTGGGCAATTGATAGCACATAAT
GGAAGAATTACTTTGAATAATTTGGAAGTTAATTACATATAAGCTGAAATTTGAGCCGATCCCAATTTACTGTGATTTAA
TAAAACTTGGATGATGACAACGACAAAAGCAGAAAATCGAGCTTAAATTAATATGCAAAACGATACACCAAAACTCAACC
ATTGTTATCCATATCAATATCTTTGTAATCCATGACTTTTGAGCCTTAAAATAAATGCATAACAAAATATTGGGCTTGTA
TATATAGCCGTGTTTTCAATTTTATCCAAGGATTTTTGGTTGCTTAACCGATGTTTAGTAAATGAATATCTAAAAATGGG
TTTTTGATTTACTCGGTTTGTTTCGGAAACTGATTGCAAAAAAGGCGTTCTTAATGAACGAGTACGAGATATTGTGCTTT
ACTATTCGGAATTTGAGGTTTACATGGAGGTAAATCTATGTTTTGTATGCAAGATGATAGCAAGTTATAAAATATATCTC
AATAGATATGCATTTTTATCACTATGAAAATCGTATAGCGATGATAGAGTACGTCGCAACTATTAATTAGTGACGGTCTT
TAGCTTTTCGATACCTATCTATCTCTCATTTTGCTAATAAAAGTTGGAGTTGTTAATCTTGATATTGTTAATAAGATTAG
TGAGATTAGATTTAGTTTTTATATTCATTTATTTTCAATTATTTTAGTTTCCTAATTAGTCTCTATTCTTGTTCATCAAG
TGTTACTATTTCCTTATTGATTAGGATTATATATATATATATATAACTTATGTAATTTAGTACATAAGTAAAAGTTATTT
TTCTCCTCTTTATTAACGTATATTCCCATCCCTATTCCTCATATACAAACATGAACAACTCAAGAAGGCCGTGTTTCGCT
TCCGTTGTGCTCGTGTTTCTTCTCTTTGGCTCGTGTTTGATTCCAAGAACCGGCCCGATGCTTTCAGACGCAAGAATCGC
ACTGCAGAGATGCACCCAGGATGAATGTCGTTTCGCACTGGACGGGCCGTGCAGCGACGAGGAATGTGCAATATGGTGTC
GGGTTATACTACCGGAAGATAGTCACGTTACCGGTGTTTGTTTCCCTAAAGAAAGGTGCTCGTGTTATTCCCTTCCGAAA
GATTTTATGAAGAGTAGCTACCAAAGAGCTAAGCAAACAAATTAGTAGTATCTAATATCATGGATTTAGTTGTTGGAGAA
TTTTTTATTTTTTATTTTTTGGGAAAAGTATTTAATTCGTATTCTTGTAGCAGTCGCAATTGTGTTTTCTGTGGAATTAT
TAATTAGTTGAAAGAGTTTTTAATTCACGAAATATGGTTGATCTATATATATCAGTACACGTATGATGTAATTTAAGATT
TAATTATTTGGAGAAGTTTTCTTTTTGGGTTAACATATTTGATTGTGACTTCTGAAAAACTTTGAATTTTTTGATTTTGT
TCAAATTAAAATTCTGAAAATTTATTATAGTTATTGAAAATTTTGAAATTATGAGTACTTTTTCTTAAAAAAAAAGCCAA
GAATGAGTTTATAATATGTTTGTTTCCATTAGTATGAATTCCACTATGATCTCTTCAATCGAATCAGGTAAATTCTACAT
CCCAATTTTGTTTAATATGTCTATTCTAATAAATTAATAAGTACCACGTAAACAATAATTATTTTAATTAAATGTATTAA
TGCACCGGCCACTTACCGGCAAAATTAAATTAATTAGCAATTTAATAAGTAAAATAGACAGGCGGATGGGAAAAATTATA
TTAATTATGGTATTAATCGGATGTACGGTGAGGGAGATATGGTCAAAATAGTGAACTGGTGTTACGTCTGCTGGAATGCA
TTCTGCTGAACATTTCGTGCCATATTTTGACCCTTTTATGATTTAAATTAAATTGTCCTCAAAACACAAAAGTTGTAGCT
AAACGAAATAGCTTTCCAACGGTATATTGTAGGCCTTAATCGGATGTACGGTG
>Cluster-9641.14987
GAGAGAGAGAGAGAAACCCAACTTCAAGAGGCTAAAATCTGTTACCTCAGATCCAGGGTAACCCATCTTTTTTTGGGGTT
TTTGCCCTTTTCCCTGTGAGTATTTCAACTTTAATTGGTACTTTCTCATGACCCTTTTCCCCTTTTTCTTTATTTTTTCC
TATTATCTTTGAGTTTGATAATAAGGGTTGAATTCACTTCACTTTTCTGTTCATGGGTTTCTCTCTTAGTATTTATGTTG
AATTTGTAGATAAATTCAATTAGTTTATCGCATATTGTAGTTGGAGGTAGAGGAATGTAGAAGACTCTTGACATGTATAT
GTAGATGTATGTATCTCACTAATGAAAGTTGGGATCTGCTTGTGTTCAAGAGATCTAGTTGCTCATTGACTTTGAATCTG
TTGTATTTTCGCCCACCAAATATTTGATTGATTGCCTCTGTCTTATTCATTTTCCGGATGATTCTTGATAGTGTGAGGTG
ATAAAATTAATTGAAATAATGACAGGTTGTATGATAGAGGGGGTGCTGGAGGTTGACTTTCACCACTACCCAGATAGTGA
CCTCGACGGTGGAGATGTACCCAACGGCTGTGGTGCCCTTAAATGTTGGTAATTCAGTCCTTGATAACCGAAGTTTAGGG
ATACCCCATATGGATGACACTAAAGTAGAGTTGATGGAAGACACAGAAAGCTTGTTTTTGTGCTCATCGAGCAAGGGTTG
CGGTGAATATGGTGGTGGTGGCAATGAGGAAAATTGCGATCTTGTTTCAGTTCCCGAGGGAAGTAGGAGTGAAGGGGTCG
TGTTATTGGGCTTGATCTCTGAAAACAGCAGTGATTGGGTTATTAATGATTCATTGAGAAGTGAGGAAGATGATTCTTGT
TCGCTATTGAGTGACACAAGTAGTTTATGTGGCGATGATTTCTTGTCTGTCGAGGCTATATCTGAGATGAGAACACAGAA
TTCAATCGATGTTGAGATCATAGCCAACAGGACTAACTTGGTAGAGTCAACTATTGAGAACTTGGGCAATTCCGTTGAGG
TGGCAGGGAAAGTTGGGGAAGGGATTAGTGACGGGTCTAGCTCAAACTCACCTGCTTTGGTTGGGCAGATGCCTTTGGAT
AGAGGGTTGAGGGGGACAGTGGGTAGGAGTGTTTTTGAGATCGATTGGGTACCCCTTTGGGGATTTTCGTCCGTGTGTGG
TAGAAGACCGGAGATGGAAGATGCTGTTGCCACCATACCTCGGTTCTTGAAAATTCCGATCCAAATGCTGATTGGTGATC
GCATAGTTGATGGTACAAACAAGTGCTTAAGTCATTTGACGACTCATTTCTTTGGTGTTTATGATGGCCATGGAGGTTCT
CAGGTTGCAAACTATTGCCGTGATCGTCTCCATTCTGCTTTGGGTGATGAGTTAAAAATAGTTATGGCTAGATTGAGTGA
TGGTAGCATGAAGGATAATTGTCAAGAGCAGTGGAAAAAAACATTTACGAGCTGTTTTCTCAGGGTTGATGACGAGGTTG
GAGGAAAATATGGTCCTGAACCTGTTGCTCCGGAAACTGTTGGTACAACAGCTGTTGTCGCACTCATTTGCTCGTCACAT
ATAATAATTGCAAATTGTGGTGATTCAAGAGCAGTCCTGTGTCGTGGGAAAGAAGCCATAGCATTGTCTGTTGATCACAA
AGTATGAGTTTGTTCTTATACCATCATATTTTCACATTTGCCAATGAATAATATCTTTTTGCCTGTAAAATTAAATCCCT
TCTCATTTTGGTTCCAACTCTCAAGTGCTACTCAGCTTTATTGACTGAGGTCTTTATGTCAAAAGTTCAAAGAAATCAGG
GCACGTGTCACTTGTTGCATACGTTGCTACCACTTGGAATACCAAATTGTGTTAAAATGAAAAATTAAAGGCTTGATTGC
TATTTCAAAAATTGGAGAAGTGAGAATAGGCATGTAAATCCACAATTATAGATGTGATGTCCTTGAATTGTTTATTGATC
TCCATTATCTACTTATTTAGCCAAATCGTGAAGATGAGTATGAAAGAATTGAAGCAGCGGGCGGCAAGGTCATACAATGG
AATGGGCACCGAGTCTTTGGCGTTCTTGCAATGTCAAGGTCTATTGGTATGTATTTTTCTCTAACAAATTGCTGATTTTG
TGTACTTATTTGCCTGTCTACTTTCAGCTTGCAGTATTTTATAATTTCACTTTCCTAGTGATGCCTTGAACAATTTGTCT
ATTGTGATTTTGTTATTAACTTCTTGTCTAGATTATGTTACATGTTTGATGGTTATAAACTCCTTTGGAGACACTATTGC
AAGTATTGTTGATGCATCACCAAAATGAGCACATTTATAGGAATTGCAACTTGAGGCACATCTTTTTCCAGAATAGGTAA
CTAAAAAAGTCAAGTTATTGAAATCTGATGTTCTTTTTTTTTTTTAATTATTTTTACTTCTTTTCTGAAGTGTTTATTTA
GACCAAAAGAATTTTTATTTTTGAACAACTTCTATTTCTCATGACTTGTTTTCTGTCACGAGCTCAACAAAAATTTTGAG
GAAACCGTTGTCAATTGAATTATATGGTGGCAAGATGCTTGAAAGTAGTAATTTTGGGAGATAAAAAGGGATTGAATCTA
AGGTTTCTAGATGACAAAGCTGGTTGGTTATGATTTGACTCTATTGTAGAACATTATCTTTAATCACTAATCATGACTTA
ATGGTTCCAAGTTCATATCTTGAAGCTCTTGCTGAATGAAGTACAAAGGTTAGCTTTGGCCTATCTGCCTTACTTTTGTT
GAACTGTTGAGAACTAGTTTTTATTCGCTCAGTCTGGCGTTACAAAAATTTCTAACCAAAATCTTTTGTTGGCGGTAGGC
GATAGATACTTGAAACCATCCATTATACCGGATCCAGAAGTGATGTTTGTTCCCCGAGCCAAAGACGACGAATGCCTCAT
TCTTGCTAGTGATGGCTTATGGGATGTGATGACAAATGAAGAAGTATGTGAAACGGCTCGGAAACGGATACTTTTATGGC
ATAAAAAGTACGCTGATACGCTATCCTTACCGAGAGGTGAGGGAATTGACCCTGCAGCCCAATCAGCGGCCGAGTGTCTT
TCGAACCGTGCCCTACAAAAGGGAAGCAAAGACAATATCACGATTGTAGTTGTGGATTTGAAGGCACAGAGAAAATTTAA
AACCAAAACATAATCCGTCTATAGCCTGTAATATTCTAGTTATGCCCATTGGTTTTTCATCTGGGTTATGTGTATTAACA
AAGAGAAATGCTAGCAACACCCAGCCGTCAATCATTTTCTGATTTGTGCACTTACAGACAATTTATGTTGAAAAATTTTG
TGGTTTGTCTGCTTAAAGCGTGCATTCACGAGAATAAGATCAAAGTGAGTGTTGCTAGCATTTTTCGATTACAGAAAATA
GTGGACAATTTGTACCATAAAACATGTTTGCAGAATTTTAGCTAGGACTCTCAACACTTTCGAGTTTATTGTATGTAGTG
TAGAGTTCTAGCATTGTAAATGTTAGCTATTTCAATTAGGAGGAGATTCCGAGGAGGCTGTCTTTAGTTGTGATGGGCTC
TGTTGTCAATGTGCCTCCGAGTTCAAAGGCTCTGTGAGGTAGGCTCACTATGATGTTATTCTGGGTACTTAGTCTCTCTA
TTAATTGAATTTTACTAATTTATGTTTCTGCTTTCATTTAGCGCTTTGGCAAAGTGTCTTAG
>Cluster-9641.14986
GAAAATTATAAATTTAATGTGCATCATAAGTAACAAAGAGTCGCGATAATTTTGGATGCATGACATGAGTCCCCTCGTAC
ATGCGCGAGGCCACGACAAATGCACGTGTACCATCCATTCAAACCCGTTGGTGCAACACAGAAATTAAATTCTATTCCTA
AAATACCATTTTAAGGAAAAAGACCAAAAATAGATCTGATTCCATACAAGAAGGTAATAAAATGGAAAATAATAGAAGAA
AAAGATGCATTCCCCGATAGCGAAACAATACATTATATAGTTTCTTACAAAATAAGGTCTTCAACTACTTGTACTAATTG
TTTACCCCTTCACGAAACGACAGGCAGTGACTAAATTACCGATTCATCGATCCCTCAAAAACCCAGTTATTAAAATATCG
GTAATTGCTATTTACAGAAGCTAAAATGAAAGACCATGACAAGAACGGTTACCTGATCAAGGTGCAACATTGCATGGCAG
GCAACTTAACACCCGCGATTATATTACAGTATCCAAATCTATTCTGCTAAACCGCCACCCAAACATGTATCTATATTCCC
ATGTATCTTCGAAACTATGGTAACTGGTAGCGCACCATTTCAAACTGAAACCCTGAAAACTATAACTTTTGGTCAAAGCC
AACGAAAATTGCATCAAGTTCCAAATTAATACTTTCTTTGACATTCGATTTCCCATTTAAATTGTGGTGTTTTCTTTCAC
TTCCTTGACTGCAGAAGAAGAATTGAGATTAGGTCCAATAGGAGCAGTTACTTCGTGGCCGTCTTTAGCCATGTCGTTTT
CAGAATTGAATCTCAACTTTGAGATAGTCTCTTCTTTGACTATTCCGGACACAGATAGAGGATCATTGTCTCCATTGCCA
TCGTTATTTTGCAAAGGTGTTACCGTAAAACAATCAAGACCATGTTCAAGAGAAGCAACTTCATCATTATCTTTATGATC
ATCATCCACGTCACCATCCGCAGAAAGGTGAGAGTTAACTTTTACAAGTTGTACTTCTCCAGAAGAAACTAAGGAGCCGA
CACGTGATCCACTTTCCACCTCAAGTACACTCTCTCTATCCTCAAGAGTACCATTTTGAGTTGGAAGATCAACATGATTC
ACATTATCCATCACTTCTCCAGTGTTTTCAGGATTAGGACAGAAAACAGATTTATCAGAAGCAGTTTTGGAAACAATGTC
ATTGCTATTATTAGCCGGATCAGGAACCACCACCGAATCACAAGTTTTAACTGCTTCATCTAATTTGCTATCTGTCTTAT
CCAATTGATTCCAATCCAGTTCAACGGAATCTGTTGCAGGCCACACATCAGGCTGATCAATACAAGGAGGAGATGATGGA
GAAACTATATCGATTTGACTAAAATCTGTCTTGGATCTCACATCGAGCCCTTCAAAGCAATTTGGAGATAATGGATAAAC
TGTGCCTAGTTGATTCGGAGTGGACGTAGGTTCCACACTAAGCTGATTGGAACGAGGGGGAGACAATGGAAAAACTGTAT
CGACGCCTTCATTGATCATCTCTTTACTGTTATTCTCTGAATTAGCAGTTATGTCCGCCTCTGAAGTTTTGTCCTTAACA
AGAAACTTCTGTAACATATCTATTCCCAGAAACACCAACATATTAATTAACCTAAGCTGCCCCTTATCTGCCACATCAAA
AGGTTTAAAGCCAAAAATAGCAGTCCACGTGTGCATATGCTCAGCAATGGCAGGAATAGTCAACTTCTTAACTTCGAGAG
AACGGAGCAACGATTCAATAGCACCAAGAAGACGACGGCACATTCCCTGGCGCCTATACATGTGACGTGTCCCGATAAAA
GGCATCTCAGCTAATTGGGTCCCTCGAACCCTGATGGATGCAGCAGCAACAATTTCATCACCCCTCTCCAAGATGACAGC
ATAGAAGCCGCTATAGTTCAGCCTGCTGAAGTTTGATCCACAATTATATACAACGTTGTTGATCAAATTGATTCCGCTCC
TCCTATCAACTATAGGCAGAAAGCATTCATCCATGACAGAGAGAGCAACCGCCAGTTTAGAGTTGGATTCAACCCTCTGC
TGAAATGAACGGTGAGATGCATCTGCGTCCACATCACATCGGTGGATGAGCGACCATGAGAACCCCGCATCCAGTTCATG
TTTAACACCAAGAATCTTTTGTAAATGGTCAAAAATCTCTTGGCACTTGGCCCCGCAAAAGGAAGCAGACGAACGGCTTG
AATCTGATGAATCATCAATCTTCTGACAGCAGGATTCGTGATATTTTTTCTCACAAAGGCCACATGTCAGCATCACATTG
ACAGCTGTATCATCTTCATCAGCACTACTGCTTGCGCCACCTATCCCGCAAAATTTGCAAGTACAGTTCGGGCAGTGCCA
ATCTCCAGGTGGAAGCATCTGAAACAATGAAGAAGATTTTGACAAACCAAAATCCTAGTAAAGTAACCAGCTATTGGATA
CACTAAAACAAGCGGATAAAAAGTGGAGCATGAGAACTTGACCACCACGTGGCAAACAATTATTGACCTCATCTGACAGC
CTTGCCTATATAATTCTTTCAACTAGAAGTTCTGTAGAAAATTACAACCCAAACAGGGAATTATCTAACAAATCAAGCAA
GTGAATCAAGCAGAAAAACGAGTTCAATAATAAAACACATTCTAAATGCATATTAAATGTACCTTTTCTCCATGGAGAAA
AGATGTAATGGAGCCACAAGATCATAAAATTTGGACATTCCAACTAAATATGCGCTTATTGACATAGTCAATATGAACAA
AATGGAAGGAAAGAACTATTGCACATACCTCTATATCCAAGCAGCTTTGGTGAAATGTCGATGGGCAACTATCACAACAT
ATCAAATCCCCACCATCACCACAGAGACTGCATGTATCATCATTTGGATCGTCACCATCGATGTCCACACTGTGAAAACC
AATATGATCAGAGCCCTCTTGTTTATTCCATGCTTCAATTTGACATTGCAAAAGCGAAACCCCCGATTCTAAATATATGT
TTTGGTATGGCTGGTGAAGCCTACTCCCAGCATGAATTTCAAACTTCGAAACCGAGACGACTTTGCTACAGCAACTACAG
TGAATCCCACCTCTTGTGGCCCAACCCTCTAGCATTACCTGAGTTTGTCTTTTGTTCATGTACTTCACTTTTTCACCTGA
ACTCACTATTCCAGAATCTATTAGCCATGAAATCAAGGTTCTTTTCCCAGTGTAAGCAATATAACCTTCATATTCAGAAT
TTAGGCCCTTTTCAGAACTTCGAACTAAAAGGGTATATCTTCCAAATTTACAACCTTTTCTATCATCAGTTTCCTTCGAT
AGTTTAACAGCCTTCTTCTTCAACGAATTGTTCCCTTCTGTTGATTCACCATTCTCCTCTGCGAGGACACTTGGTTTATC
ATCCTCATTCTCATCCTCATCCTCATCCTCATCCTCATCCTCATCACTATCTGAGTCCTCATCAGACTCTTCTGCGAACC
TCCGCTTTCTGTTGTTTTCTTTTCGTTCCATCTTCATTTCCCTCTCAATTTTCTTCTGCGTTTTCCTCGTTAACATCTTG
ATGTCCTCTGAAAAAGAACTAGGTTCCACCTCATCATCACTGTCCATGTGCTTTTGAAAAGCATCATAAGCCTTAACAAT
GGACCAATATGCTGTTCCTGTGGGACTAATGTACACTGCATCTAAATAGTCTCTGCTCCTTCTTGGTCTATAATCAATTT
TCCAACCAGCATCTAAAAGTACATTCTTTAACTTCTCCCGCAATTTTTGCTTTTCGGTACCAGAACCACGATTGATTTTG
CTAACATTTGCTCTAACTGGCGTGATCTTTTTGGGTGTTTGAACTTTCTGTCCCTTTACCCCTCTTGAAGGACTGCGAGC
TTTCGCAATTGTCCGTTTTCCGAATTTTACCTCTCTCTTCTCCATCTTAACCTTTGGTTCTGACAAAAACGAAACAGATT
TGTTCTGCTTGATAATTTCCACAGACTTGGACATCTTCTTATCCTCGATGTCTAGTTTATGATCGTAAGATTTTTTAGGC
ACCTCCATCTTCTTCTCTTCACTGACCATAACTTTTGAAACACCGTTTTTTCCCTGCACCTTAATGGGCTCATTAGGCGG
CAAACGAAGCTTCTGTATCAAAGACGAAATGGGTAGATCACCATCATCATCATTCTCAACCTTCAGCCTACTCTTGACAC
TGTAATCGACTAACTCTTTCTTCCCGCCCGACGAGTGTTTACTAGAACCGGGTCCAAAATCTCTCTCCTTTTTCATCCTC
TTTTCATCAATGCTGTTAAACTGCTTCCTTTTCTCAATGTGAGGCTCAATATCTCTGTCCTTCTTAAACCTCTTTTCATC
GATATTATCATACTCGTCGAACTCAAACACATCCAATCTCCTCTTCCTATCACTCTCGTCTTCACCGTTCCTTAAACTAC
TAGTTTCAACAACTTTCTTATTAAACCGCTCCAAAGAATCCTCACTAGACTCCGAATCACTAAGAGCCAAATGTGGCCTT
TTCTTCCTATCATTTTCAGAAACATTAACAGAGCTTGAATTTTCCTCATTTTTCTTCTTTACTATCAAACCCCCATCAGA
TCCCACCCCCTCTTCCATCTTAGGCATTTACCCTGATAAAACCCCAGATTTTTTCTTCAGATTAGCAGCTAATCCAGCCC
TCGTAGAAAAGCCCTTCAATGGAATCCAATCCCGTATTGGAGAGAGAGAGAGAGAGAGAGAGAGAGAGACGGAGAGAAAT
TCAGAGA
>Cluster-9641.14985
CCTTTTTTAGTTATGTGCTCGAGCTATGAAATTGTAAGCATCAATATGGTTTTACAGATTGTGATACTCGTGATTGGCAA
AAGTTCATTGATTGGAAGAGAAAGTCTCTCTTGTTTGTAGAGTCACGCGAACTCTTTACTTTTAGACTCAAATTTCAGTT
TACGCGAAAAGAAAAGTAATACTTTTTTTGATATTCCTTCTTCTGCGAGGACATGAAAAGGAAAATCATTCGATTCTTTT
ATTGGCGGGATTTGAGAGCTTGTCATTCGTAGAATGTTGCCTGATAGAGTAAAATTATTTTTATCTAAGTGTAGTTAAAG
TATTTATTGGTATGTTTCTCGTAACGGCACCATCTGGACCCTTGTTAGATTGAAGCAAAAGTAGCTTGTAATTTTTACGA
AACACAGTATTATTCTAATTTTGATCTCAGTCAGTCATGTTAGACCATATTCAGTGAGTACTGCCAATAACTTTATGGGT
GCAAACCTTGCATAAGAAAGAAATGTTTAAAAATATTGCAATTGAACTTTATAGAAATTTATTTGATATGATGATCATAG
TTGGTCATGTTGAACCATGTCCAATAAGTCCAACAAATTATCTGAAGGGGCAAACCTTGTGAAGTAGATGAATGATTGAA
AAGATTGCAAATGAAGTTAAAGGAAATTTATATATATGATGAGCATACGCTTTTTGATGATGATGCATGACTGAGAGCTG
AACTCTTTTTGTTGCGTCGATGTCCTATGCAATTCATAGACTTGATAGGAACGCCATTTGTGCAGAAATTTAAAGAAAAA
GTGGGTTATGTTGGTCGCTTAGAGAAGAGTTTCAGTTTAAATAGTTAGATATATTGGCTGTGGAAGTATGGCGGCAAGTT
TACGACTACAAAATAATTCAGTGGATTCCACTGTAAGTGTTGATTGCAATATTATATATAAGCCATTCGCTGTTTCCGAC
CACGCAATCCTGCTAATGAACTCATTTGCCCTTGTTAAATTTTGGTTTTTTCTCCTCCTATTTTACATTTCATGCACTTG
TGGACGGTAATTCCGACTTCCAGATTCTATCATCTCTGTCCCTGATACCATCCAATCGATTCTGGAGTTCTCATTGAAAT
TAAATTTCTGGCAGTTTGGGTCGGAGGCATATCTTTGTACACCCATTTTTCCTTTGTGTGATTTTGTTACTGATGAAATT
TAGCGTCTTTGTAGTTCTGATGTCTATGCTTTTTTTTTTTTGGAAGGGATATCATATTATGAAAAGAAAGAAGT
>Cluster-9641.8508
AATCCATATGGCGTTACTTGCAACCGACGGTAATTAGGCGGTGGTTTTAGAGTTTTTAAGCTCAAAGGATCTTAAACTCT
GATACCATGTTAAAATAATAATAAAATAAAAGAAGATAAAGAGAATTATTATTGATGTATCGTTGTAGAGCAAATAGGCT
CCTTATATAGAGAATCCAAAAACATAAAAGATGAAAATATAATCAAATCAAATTAAATCATAATCTAAATTAATTACAAT
CTTGTCATTTTTTTTATTCCCAAAGTTAACAATAATTGCATAGCTTAATCCTTCAATACTTTTTTCTTTTCTTCATACTC
CCCCAACATATATAATTTTCAATAAAATCATAGTTGTTTTTAATGCTACAATTTTGCTATTTTTTGTGAATCTGTAAAGG
GGGGAACAAAAAATCCATGCCATCATCAACCATATTAGGATTATAATTATACATAAATTCTTCGACGTTGACCGGAGAGA
ACTGAAACTGCCCTTGCGGGTCAGCTCCGGCTGCCGGAAAATGACATGTTGCAGCTGGATTTTCATGGGGAAACACTTCC
GACCAGAAATTTGCATCCATTAAGTAATTTTCCAACGTTTCATGATCTACGGAGCTTGATGACGCGTCAGTAATGCCCGA
ATATTGGGGGCTCTTGGGAATTAGTACTTGATACGAACAATTCATGGCTTTGGGTTTTTGATCTTTCGATTCATCGATTT
GCGCCTTGGCATTAGAGTATCGATTTACAGGTTTCATTTCTTTGGTGGTATGGTTTTGTTTTCTTCTCTTTTTCAAATGA
GTGTGCCACACGTTTTTTATTTCATTGTCTGTTCGTCCAGGTAGTCTTGCTGCAATAGCTGACCATCTATTTCCCAACAA
TTCATGCAACTCAATAATAGCCTCCTCTTCTTCTCTATCAAAATTTCCTCTTTTAATATCTGGTCGCAAATAATTCACCC
ATCTCAGCCTACAACTTTTCCCACACCTTAATAAACCAGCTAGTTTTGGAAGTGCTCTCCAATTTCCATGACCATATTTT
GTGATATAATTAATTAAAATCTGATCCTCTTCGATCGTCCACGGGCCTTTTTTGAGCCCCATTTTCTCGCAACATGGAGC
TCTCACCATTTTCTGTTTCCAAAATTTGGGAAATGGAAACTGTTTTGTGTTTTCAAAAACTTGC
>Cluster-9641.14983
TAAAAACAAGAGATTGAGATCTAATCTCTCATCTATAATTCTACTCCTATATATATATATATCTATCTATATATGTATAT
TCTCCTTACATGTACATTTAGATAATGGACCGATAACACAGTTTCTCTCCCCTCCCCAGATCTGTTGTATCATATCATAG
CAGAGGTTTGAGTTACACCTAAATATTCATTGTTAGTAGATATGGCGTTAGGCAAATATTCTAGACTCGATGGTAGAAAA
TCTCCATCGAGTTACTGTTCAACCGTGAGTTTGGTTGTTTTCGTGGCTCTTTGCTTGGTTGGGGTGTGGATGCTGACATC
TTCATCCATAGTTCCCGTTCAAAATGTGGACGTGTCTACTCAGGAGGCCAAAGATGAAGTGAAGGACCAAGCTAGTGAAA
TCAGTGAGAAAAATAATGAGAATACTGAGGGCAATACTAAACAGTTTGAGGATAATCCTGGTGACTTGCCTGAGGAAGCT
ACCAATGGGGACAACAATGTTGGCTCAGCTCAGGAAGCAAACACTAATACTGAAAAAAACTCAGACAATCTTGAGAAAAC
AAATGAAAATGCTGCAGAGAATAACCAAGAAGATAAGCCTGTAAATGAGAGTTCAAAAGAAGAAAAGAAGTCTGATGATG
CACCTAAAACTGAGAAAGAAAATGGAGATGATGAATCTAAGTCGGAGAGTAAAGATTCTGAGGCCGGAGAGACCAAAGTA
GACGGTAATGATGAAAAGAAAGGTGATTCTGAGGCCGGGGAGACCAAAGCAGATGGTAATGATGAAAAGAAAGGGGATAC
TGAAGAAGACTCGAATGTGGATAAATCTGATTCAGATCAGAGTGATAAGAAATCAGAGGATAATGGTGGGGGAACTAAAG
AAGCGGATAAAGAAGAAAGTCAGTCAAAAGGGAAGGAACAGAACGGTGGGGATGGCTCATCCAAGGAGGTGTTACCTTCT
GGGGTGCAGTCCGAGCTTTTAAATGAAACTGCTACCCAAAGTGGGGGATGGAAAACTCAGGCATCTGAGTCAAAGAATGA
ACAGGAAGCTTCAGCAGCTGAGTACAAGTGGAAACTATGCAATGTCACTGCTGGGCCGGATTACATCCCTTGCCTTGACA
ATTTGCAAGCCATTCAGAACCTTCGTAGTACCAAACATTATGAACACAGGGAGAGGCACTGCCCAGAAGACCCTCCAATC
TGCCTTGTTGCTCTTCCTGATGGGTACCAACGCTCGATTAAGTGGCCTACCAGCCGAGAAAAGATATGGTATCACAATGT
TCCCCATACCAAACTTGCAGAAGTTAAAGGCCATCAAAACTGGGTCAAAGTTAGTGGCAATTATTTGACTTTTCCTGGTG
GCGGCACCCAGTTTAAGCATGGTGCTCTTCATTATATTGATTTCATACAACAGGTTGGTACCTCAATTTTTTTTGTATCT
AGTTCAGTGGGCAGGTTATCTTTTCGCAAGTAGAAATATTAAGAATAAGGAAAGAAGAAATCTGCATGAAATAGCAACTA
TTGAACTGAAAATTGCATTCTTATGCATGATACCCTTAGTCTTATCCGCTGCGCTACCTAATGGTCCCATTGTGTTTTTC
AGGTTTGCAAATCATGAAAAAAAATTCTTATGAAAAGATTTAAATATTCACGTGTTTGGTGTTTAGCATTTATCTCCTCC
GTCTTTCAATGATGTATTTGCGGGAAGCTTTTGCTGAGCTATTGCTGTTGTTCAAGGCTGCTCATAGATTATTTTTTTGG
AAGTACCCTCTTTTAACTAAGCGTGTCCACGAAATTCTTGCTGATTGAACTAATATTGTTTATATGCTGGGCAAGGATTT
TATCATATGCTCTTTGTTATGTCGACAACTGAGAATTGGGTACTACACTTGAAGAAGGAAATGAGGGACATATAATATAT
ATGATAATTATGTTACATAAGCCCGTGTGAACAACTAAGATTCATTTAGGGACATTGACTCTGCTTATGCAGTCATCAAA
TTACATAGAAAACATACGTGCACCCACAATGTACATTGAAGTATACCTCTCTATAGCATTTCAGTTTCTTATTCTGTATT
TATTGGTGTGTGTTTTCTTCATCTTGTTTTGGCTTCTCTTCGTCAGGCACTAGTAAAAACAAATTGACTTTAATAAAAAG
TCAATGCTAATTTGAGGAAACAGGGAAGTGCAACGTAAATAAGGAACTGCCTGAAGGCAACACAAATGGGACTGTTTTGT
CCTTAGCCATCAATTTTTAACATTGTAATCGGCTTGTTCTGTGGAAAAGGCGACGGTGTAAGGAGTAAAAGAGGTGTCTT
CAGTGAAAGGGCTACATTGTTGTTGAACAAGAGCCTATATACTTATAGTTGAATTTCTATATAGCTTTTTCAGTTAAAGC
AGTGCGATGCAATAGTTTGACGTTTCTATTTTGTCTGATGATTAAAACATTTAGTTCCAATTTCTAGTGAACTATTTTTG
AAGTTCTTGAATAATTATTAACTCAGATCTACCTTTTTTTTGTCTCAATCTACAATGCTTAGTGTAATGCACTTCATCTT
TCATTCTTGTTCTGAAATAACATGTGCATTGAATTTTAACATACTGGTCAACCTTTCGTATTGTCATTTTTAACTTGTTT
GTATAGATCAATAATTTCGTTTCTTTTCTGCAGTCTGTTCCTGATATTGCCTGGGGAAAGCAAACCCGTGTAGTGTTAGA
TGTTGGATGTGGGGTGGCAAGCTTTGGAGGGTACTTATTTGACAGAGATGTGCTCACCATGTCATTCGCCCCAAAAGACG
AACATGAAGCTCAAGTTCAGTTTGCACTTGAAAGAGGAATACCTGGTATATCTGCTGTCATGGGCACTAAGAGACTCCCA
TTTCCTGGCAGAGTCTTTGATGTTGTCCATTGTGCACGATGTCGGGTCCCCTGGCATATTGAAGGCGGCAAACTTCTGCT
GGAGCTGAATCGTGTACTTCGACCTGGTGGGTTTTTCGTCTGGTCTGCTACTCCTGTTTACCAGAAGATTCCAGAAGATG
TCGAGATCTGGGAAGCCATGAAACAATTGACACAGGCAATGTGCTGGGAACTTGTGTCGAGAACTAAGGACACAGTTAAT
AGAGTGGGAATAGCTATTTATCGTAAGCCTGTAACAAATGAGTGCTATGAAAAGAGATCAAAGAATGAGCCTGCTGTCTG
CCAAGACTCTGATGATCCCAATGCAGCCTGGAATGTGCCACTGCAAGCTTGTATGCACCAAATCCCCGTGGATACGAAGG
AGCGTGGGTCTCAATGGCCAGAACAGTGGTCAACTAGACTAACAAAACCACCTTACTGGTTGTTAAGTTCAAATATTGGA
GTTTATGGCAAAGCAGCCCCCGAGGATTTCACCGCTGATTACGAACACTGGAAACGGGTGGTGACTAACTCATATCTCAA
GGGAATGGGGATAAATTGGTCCACTGTAAGGAATGTTATGGACATGAAAGCTATCTATGGAGGATTTGCTTCTGCGCTAA
AAGATTTGAATGTTTGGGTCATGAATGTGGTGCCATTAGACTCTCCGGATACGCTACCTATTATATATGATCGTGGTCTT
TTCGGAATTTATCATGATTGGTGTGAATCTTTTAGCACCTATCCCAGATCCTACGATCTTCTCCATGCTGATCACCTCTT
CTCCAAGATCAGCAAGAAGTGTAATATATTGGGTGTGGTTGCTGAGACTGATCGAATTTTGAGACCAGAGGGAAAGCTTA
TTGTTCGTGATAAGGTTGAAACCATAAATGAGTTAGAAAGCTTGTTTAAATCTATGCACTGGGAGATTCGTTTGACTTAT
TCTAAAGACGGTGAAGGACTGTTACTCGTCCAGAAGTCGATGTGGCGTCCTACAGAGTATGAGACAATTACGTATGCCAT
TGTTTGAAAATTCTACTTTGGGTTGCGTTGAGGACAAATGCCTCTGAAATTTATTATTCTTTTTATTTTTTCTCGCTAGT
TTAGATTTACGATTGCTTGAATTTCTTGATTAGCTCTTGTATTGATGCCTTTGACAGAGTCACCACTTCATTTTCATGTT
CTGGGTTTTGGTTTCTTTGTTTTGAGGCAGTTGCTGTTTTTTGTTGTAATTTTGTTAGCCGTTATCTATCGATGGAAAGG
AAGTATTTTTATTGGTAAAGCGCACTGTAAGAATATCGGATGTACTTGAGAATGTCATTGGTAAATTGGAATTTTGTGAA
AGGCGGAA
>Cluster-9641.14982
GGCGTATCTACAGACTCTCTCTCTCATAACAGTTCCTCTCTCTCTCACTGCAACCATGATCATCCCGGAGAAGAACAGGA
GAGAGATCTGCAAGTATCTCTTTCAAGAGGGTGTCTGCCATGCTCAGAAGGACTATAACCTCGCGAAGCACCCAAACATC
GACGTTCCAAACTTGCAAGTGATTAAGCTGATGCAAAGCTTCAAGTCAAAGGAGTATGTGCGAGAGACCTTTGCTTGGAT
GCACTACTACTGGTACCTTACCAATGATGGCATTGAGTTTCTGAGGACTTACCTTAACCTGCCTTCGGAGATTGTGCCCG
CCACTTTGAAGAAATCTGCTAGGCCTGTCGGTCGCCCTATGGGTGGCCCACCTGGTGATCGCCCTCGGTAAACTCTAGAT
CCATTACCTTGATTTTTTTGCACTGCCATTTCAAGAGGATGAATTTAAGATGGATATGGAATCAAATTGTTTTTGAGGTG
TAAAAAAACATGGTTTACTGAGTTATATAGGTGGCAGTTTTCTTCGTTTCAGTTTTAATGGTCGTATGAGTGTTTAATGT
GTCTGTATAGTGGCCCGCCAAGATTTGATGGGGACAGGCCGAGGTTTGGTGATCGAGATGGATATCGCGGTGGTCCTAGA
GGGCCTCCTGGTGAATTTGGAGGCGAGAAGGGAGGAGCACCAGCAGACTACCAGCCTGCTTTTAGGGGGTCTGGCGGACG
CCCTTCGTTTGGCCGTGGATCTGGAGGCTTTGGTGCAGCACCACCGAGTTGAAGAGTGTATTGCTTTTACTAGTGGCTGG
ATGTTCAATTCTACTTTGGCTTTAAAGTTCTGTATGTTATAAACTTGAATTGGAGTTTACAATTTTGTTCATTTTCGTTT
GTGCTAAAGAAATTTTATGCAAGACTCCTTTTGTTTAGCCATTTGGTTGATTTTGTTGGCCCGTCGTCTGAGCTCTGCGA
AACAGTGTGATGTTCACTCCCATTTTGTCCTATTGTTAGTGACAATGATCTGGCAATTGCGTGCAAGATTGATTGCTAGC
ATTTCTCATATTGTATCTGGGTCAGTGTCTCTTGGAAGTCGAGATCACGAGGGTCATATTATACGGCATTAGTTGCTAAC
AGCCTTTGGCTTATTAGATCATTTCGTTGCTTGTCTAATCATATTTCAACTTTTCTAGTGTTACAAGTTTCTATCCTCCA
CCTTCTTGTCATTCCCCACCATTAGCATAGTACTCCTATTACTATACAGGATCGATATATGCTCCTCAACTCCAGACATT
TTCATTTCATTCACAAATGTTAATGGTTTGGATTGTTGGATTGAATTAGACTGTCTCCATGATTTAACATGTCAGTCAAG
CTTGAATTACTGGTAGAAAATCATTGCTGAGGCTGTGGCTCTCCACGTATTACTGGTAGAAATATTGACTGCTTTTATCA
ATAGTTCTCAGAATTTCTTGGAAGGAATGGGGCTGATTTCGTGTTCTCATAGATCTGGATTCGGGTATGGTGAGTGGAGA
AATGGGGGCGCCAGCTGACTGCTCCCTGGTGAGAGTTCATATCTAATTGCACATGGGCGGTAGCCTCACTCCAAGTAGAA
GATTCTCATTTGAACGTTTACGATTTCAACAGAATGTTACTGGATTAAGATGGGATGTTATATGGTTCACCGCATAGTGT
TTCTTCGTCTTTGCTGCTTGTTCTATTTGTTGATCGGAAAACTGTGTGATGGTTGTACCCAACTGCCCATTTTCATTGCT
TCTGTGCGAGGATCAAGCTGTTGTGTGGCTTTTTACTTGTATTTCCTCGTGCAAGTGTTTTTACTTTTAAATGACTAATG
ATATCTGAAACCAGAGGTGCTGTA
>Cluster-9641.14981
ATTACAGTACTTTATAATGGAAATGGATATATAGCAACAAGCAAACTGAATTATAGCACTGACAAAGGTAAGCGATTTGA
TTCAAGTCAATCCCACATTAAAAGAGGACAGCTAAGTCATTTATGAAAAAATAACATTAATTTCTGTTTCTAATAATTTT
CCACAAGACAGTAAAGCCGAGTATAGAGATGGGGCGAGAAAGAGCAGGCTGGGGGGCAGCGGAAGCCCCGAACAAACACT
ATAGCCCAACAGGCGGAGCTGTTAGTTCTTAATTGTTAAACTGTATAAAGGATGAAACGCGCTAATTTTCTTTCACCCAA
TCCAAGTACAATATTACCTCAACAATAATGTTTTCTAATCCCCATTAGTTTTAAATCTCTTACACCAAACAATTATCAAT
GCTCGGCCTGAATGCTAGAAATGAAACACAATATACAGCATTTTACCATTTTCCTTGAAGAAGACCAAACAAAGGTTTGA
ACACAACAAACCACAGTACATAATGATGAATCTCAAGCAAACAATCCTTTGAAGTAAATCAAACATAGGATTTTCTCCAC
CCGAAAAAATACTTTAAGTGCTGAGGCAATTTTCAACAATCAAAAGAGATACATGCAAATGAACTTAGCATAACCAAAGA
TCAGTATTACATTATATAGAAGTGGTCAAAAAGGAGAATTCTCACACAGAAGCCGGTTTTGATCATGAAGAACTCCATGG
AACCTCCAATCAAAGCAGACCCGGCAGCTATCTTCAAATACCAGTCCCAGAACTTCATTTCATCTGCTTCCTTTATTTCT
CCGCTACAAAACGAAACGGAAGAAAATATAAAAACAATAAAATAGAGAAGGCTGCATTTTTCATCTTACCCACCAAAGCT
CGTAAGAAATAAAAAACAAAAGTTTAAACCAGAAATTCCAGAATTCTTCTCTCTTTGTAGAAAATAAGCATTTTAAATAT
GACAGAGATATAACTCAGCACTTCAAGTTCCTCCCAATTATGGATTTTAAGTTGGCTTATATTCATCTCAAATCTATAAA
AGTATTTGAGTCGAATGAATATTTCTAATGATGGAGCATACACAAGTCACTTAAAAATTACAAGCTATAATATTAAATCT
CTACTTGCAGAGCCAACAAGATATCCGAACTTATGAACAAGCCACTTGCAAAAGTAAACTTGGTTTCAGATCCTTAGGTT
CCCAAATGCAACCTCAACAAACATCCAAGGGTCTGTTTGGTAACATTACCAATTTCATGTTTGCGTTTAGTTGTTATTTT
CAACGATTGTTTTCAGTTTAATAATTTTAGTGGTGAAAAGAAAAAGGCAGCAACACTTATAAAACAAGCAATAGATGACA
TGCCAATATCACCAATTTTCCACAGAAAAACAGTTCCAATTAAGACCAAAACAATCTATTGATAAACTGAAAGCCAACAC
GGATATACGGCAACAAGTTTTAGAGTTCTCACTCCTTTCAACTCTCTTGGGTATCCATCCCTTTTTTCCGGACAAAAACA
AAATGGCAAAATGGTAATTAACAAATGCCATTTCATTTTCAGTTCCAAATTTTGAAAAGAATGGCGCAAACTGAAAATGG
ATGTATAATTTGAAGCCCCTTTGAAATTGAAGCTGTACCCGGATGGAACTGAAAAGCTAGGCATCAATGTCTATTTACAA
AGACCGTTCAATACACAGTAATCAACAAGAAGCCATAAAAAGAAGTAAATCCGAAAGAACGGTGTATCAAAGGAGTAGAC
AGATGAAAGCATTCAGTTCAAAATCCAATAGTTTTTCATGTTATTAGGTTCCCATGCAACCTAAACAAACATAAAAGGGC
CCTCTCGGTTACATTGTAAACTTCACCTTTTCTTTTCATTCAATTCCACTGTTTATTTTCAGTTAATATAACTGGTGAAA
ATGAAAACTGAAACGCATATAGTAGACACATGTTGCCAAAAAGACGAACACTTACCATTCATGTATATATATGCCTGCAT
ATAAGGAACAATAATTCTCTGAAACAGATTAGAAACATAGCAAGCCAATATCACCAACTTTGCATAAATAGAAGTCCAAT
GATGACCAAGGTAACTCAAAAAGATGAAAATGAACATGGACACAAGTACAGGAAATATCACTTTTTCCAACTATTTTGAA
CACCCATCCCATTTTTCTAAACAAAAAAGGAAATGGAAATTGACTCAACAAACGCCATTTCATTTTAGTTTTCAAAACTT
TAAAGGACACATGAAAACATAAATGTATCATCAAAAGCGCAATAGAAATTGGATGTGATTGAATAGCTAGGTTTCAATAT
CCGATTACGAGGAAAATTAACGCATAGCAATCAAGAATCCCATTCCATTTCAGATTCCAATATTTGAAAATTGGACAAAT
GAAAACTTAAAAAGAAAGTATAATAATAAGGACCTTAGAATGAAGTTACAGAGAAAATAAACAATGGAACTTAAACATTC
TATTTTCTTTTTCATTTTTCAAAAGGAAAACGAACACATGAAAACTAAAAAGCATTGCCATCACACTTAAAAACTGAACC
CTGACATTGATGGGATTGAATAGCTTGGCATCAATACATAACTGCAAGGAAGATTACCACACAGAAATCATCAACTCCAT
TACATTATAAGTTTTCAAAATTTTGAAAACGAACAAATGAAAACTGAAACGCAGGTATTATTAAAAGGGCCCATATAAAC
ATGGATGTGAGTGAGCAGCTAGGAGTCAATATTCAAATACAAATTATACAATAGACATTTAACACATAAAATCAACAATT
AGCCATAAGAGAAGTATAATCGAAAGAACGAGTAATCAATGGAGTAGACAAATGAATAGAAAAACACATTTAGTTCAAAA
TCTATTAGTTTTCACATCCCCAATTTCCTCCATGCAATCTAAACAAACATAAAAGGGCCTTTTCGGTAATTTTGCATATT
TTTGTTTGCCGTTCTTAATGTATGTATTTAATCTTAATCTAAGTGGTGAAAACTGGAAATGAATTTAGCAGACAATCATT
CGCAAAAAGAAAACACTTTATGTATTGGAGAAATAAGGACCTTAAAATGAGTCTGTTCTGTGACCGAGAGTATTGGAGAA
AACATATGTATAATAAAAATCCCGGCACTACTAAAAGCTTGATGTTTTAATAGAATTGGTAACTTAATATTGTATATGTG
TATATATGTCAGCATATAAACAACAATAATTTTCTGGAAAAACTGAAAACGGACACGGAAACAAGTTTCACGATTCTCAC
TTGCTTTGACACCATCATATTTACAAGCGCGAATCCATTTTCAAATTTCTAAATTTCAAAAAAGAAAACATGACAACTGA
AAACAAATACGCTATTGAAAAAGCCCTAGGGCATTCCAACTAGTGTCCCCATTTCAACCCCTAATTTTTAATCCCTAAAC
CTCAACCTCTAAAATGCAGATCGGAATATGGAGATCGTACACACCAAACCCATTGATTTTAATAACTAAATAGGAAAACC
GTCAATAGCTAATAACAATGACTTGCATTTAACAAATAGAAATTAACAATTAGCCATAAGTGAAAGGATGAGCTATCATT
GGAGTAGACAAATGAATAGATTGGTACCCTAATAATCAACTGAGTAGAAAATAGACGAAAATAATGAGAGAGAGAGAGAG
A
>Cluster-9641.14980
TCGCTTTCGAACTAAAATATTTGTTTCCAAACACATTGCTTACAAGTTAACAAAAGCTCTGATGCCTCAAACCGCGAAAT
CTGTAACCTTTTGTTAAACAACTATAAAAATACCTGCATAAAACTTCAAAGAGACGTCTGCTGGACTGAAAAGAAAGAAT
TGCGAACACCGTTATATGCAGGTGAATCGATCCCATTTCCAGTAGAACCAAAACGGCAAAAAAATCACACAAGCATGTTT
TAAAAAAACCGTCCATTACAGATAAATATTGGTTTTTAATACACGCAAAAGAGAAAAAAGGTATATTATGAATAAGGACG
AGAAAAAAACAACCCCCAAACAGTTACCCCAGAGAAATGACAATGAGATATATAATATAAAATATACGTTTTCAGTTTTT
ATGTAAGATCATCATCATCCAGTTCTTTTGCCTTGAGTGCTTCCTTCACTCTCAACAGAAGGGTGGTCTTCCAAGCATCC
AGCTGAGTCATGCTGTCGAATTCCTTTACAGCATCAGTGAACTTCACTACATCTTCCTGATCAATTGCATCAGCTAGCTC
TGCAAGCAATTTGAACTCTCGTGTTCCAGAAAAGGTTGGGTCCAGTTCCTGATATTTCTCCAACGCATTGTTAATTGCCA
CAGTTTCGCCTTTGCCTTTACAGAGTTGGCAAATGCCAGCATTAAGAAGATGACCTTTCACTCCATATTTTAGCAAATTA
TTGTTCAGTGATTGTCGTGCTATATCTTCATAAATCTCCACAGCCTTTTGGTATTGTTCAAGTTGAGCAGCATATTGTGC
GATCTTTTGCCTGCATTGATTTGCAGAAGTAGTAACTTCTTCACTTTGGAAAAGATCAGCAGCTCTTTCATAGTAATCAA
TAGCGCGTTCAAGGTTCTCGCCATCTGCCTCGCATAATTCAGCAATTTCCTTGTAATATCTGGCGGACATGTTGAGTCTT
CCAATATCCAGAAACAAGTTTACAGCGTGCTCTAGACAAGATATGGCCTCTTTAGTATTTGTTTTCTTATAGCAATTAGC
AGCATTGGCATAAGCACTAGCTGCCTCATGTTTGCTATCCAATTTCAAATGACAGTTTGCTAACTTGATATAAGCCAATC
CAGCTTGGTCCCATGATTTGCCGAGTTTGAAGGCGTTGGCGGCTCGATCGAAGAGCTCGGCGGCGTCTTCGTGTTTGGAG
CCGAAGAAGGCCCACCCGCTCAGCTTCTTCTCCGCTTGCGCCTCCAATTCTACCGCTCTCGATATCTGTTGATCGCCCAT
CTCCGATCAACAACACTCTGATCTATCTGAAAACTATAGAGAGAGAGAGAGAGAGA
>Cluster-9641.35641
TAAAATAATTTATTTTTCATCGGTCCCGATCCAAGCCTATGTCCAGATCAGACCAATCCAAGCTTATGTCCGGATCGGTC
CAGTTCCAGATTACATTATGTTAATCCGAGGCTTAGCCTGAAAATCACAGTTCCTAATGGATCGGTGCCGGATCAAGGAC
ACGTCAATTCGGATCGGATTTTTTCGGTCCAGTCTATGGCCGGCTCCGGATCGGCTTTCAGTTCCCAGTTGCCTTTTACA
GCCCTACTATTCATTCTCAAATTTAACCTGCAAAAATACCGAAATTCACCACAATTGTGGCTAGTGTCATGATGGTAGTG
ATGGTGGTTGGCAGGAGGGTGATAATACATCTGGCCATTAGAGGCAATGGAAATGGAACTTCACTGCAATCCTTCCATTG
GTGTCCAAAAGCTCCATAATTCTCCATTCCTGTCAGTATGCATAGTAGCAGAGCGAAAAGTGAGAATTGAAAGGGAAATT
TAGTCCTGTAATTTATTGCTGTTTGGAGGGATGTGAGAATGTTCAGAAAGAAAGGAGAACGAATGTAGTGAAATAGTGGG
TTTGATGAGAGGGTCATA
>Cluster-9641.35640
CGGTGTTGGCATACTTCTTTAGCTTATCCCACACTCATCTGCCAAAAAAAATAAAAATAAAATTAATGCCATCGTTTTTA
GTAAATCGTACATGACACAATTAGTAAAAACATAACTACTTTTCCTTGTAGACTTGTAGCCACGATTCCCAAAATTTTGT
AACATGTAATAATGCTTGAAGTTACAAAAAAAAGAGGCTGGACAAGGTCCAATTCATCTTAGGAGTACATGGTTTAGCTC
AAGAATTGTAACAGCTTTGAGTCTGTAATCTCCCCTCTCAAATGAGCTTGAATTTTTTCCCATGAAAGCGTGTTGCAAAT
TTCAAGGGGTGTGCATTTGGCCTTTTATATTTCCTTAAATTTAATTAAGATCATCTAGTCCTGAGACTAACAGTCCAGTT
CCTGATAAATTAGTCCAATGAAACAAACGCCATATAGTGTTGCTTATATTATAAGGTTACTTCCGGTTTTCTTTCTAAGA
GTGTTCTTTCGATATCCTTTTGCGAAAAAATGAACCAGTAGCAAAAAAATTAGAGCAAACATAGAACGGGCTGCAAG
>Cluster-9641.35643
CCTGGGTCATGTCCTTTCCGTGCAGTCTCCTATAGGCCTTCGTCCATTTCACTTTACGGGGATTCCTCTTCATCTTGAAG
TTCTTGTGACATTTCGATCGGCAAAAACGAAAAATCTGTATTTGATATGCATTGCCACGTTCAGAAAATCAACAGCAAAA
CCATAATTCATTATTAGTAATTAACAACAATTGATTGATTTATTCATAAATCCACAAAGAAAAGCGATAATTTAATTTGA
ATAGAAACAAAAACTATACGTAGTTAGTATTCTTAGTTAGAAGTATGTGAAAAATACCAACTCCAAGCAATAGCCAATCT
ATTAATGCATGTAGCACAATCTATTCAAAAAACAGGCCAAGTACTTTTGAGCATGTATCAGACATGAGTTCATGTAGACG
ATACTGCTCCTCTAAAACTACCTCCTCTAATAAAGGGTTGAACTAACAATTGCATCAGCTTGCCAAGGGAAAAGAAAACT
ACCGTCTTCAGCATTAGGTCTTCTATGTAATCTCAAACTAGCTCAACTCACTTATCAATTGCCCTCGTATATTTATGAGT
CATAACAAGAAACAAGAAACAAGATGTAATATTGGAGAAGTTAGCATAGTTATTCTCATATCGTCATTTCCCAAGGTCTT
GGTTTAGAACCGATATCGAAAGATCATTAATTATAGTGACCAACTGTCGAGCACTTCCATTCACGTATTTCAATTTCCAT
GCACAAAAACAGATCAACCTCAG
>Cluster-9641.35642
AAAACTGCTTCTTGAGTGGAAGATCGATTCTATTGGCGTTGTTTAAGGCGTGATGTTGAAAAAATTATTCGACATTGTCG
TATCTGTCAAATTTCTAAGGGAAACAGGCAGAATACGGGATTGTATACTTCGCTACCAGTTCCTCAAGCACCTTGGGAAG
ATCTATCTATGGACTTCGTCTTGGGGCTTCCAAAAACGCCACGAGGTTATGACTCTATGTGGCGGTGGATAGATTTTCCA
AAATGGCTTTCTTTATTCCTTGTAGAAAGACATTAGATGCTGCTAAAGTAGCCCAACTTTTCTTCTGCGAAGTGGTACGA
CTACATGGTCTTCCAAAGACTATCGTGTCAGACTGAGATGTCAGGTTCGTGTGTTACTTTTGGAAAACTCTTTGGAAACT
TATGGGCACCAAGTTGAAGTTTTCCAGTGCTTATCATCCTCAAATGGATGGACAAACCGAGGTAATTAATCGAAGTTTAG
GCAATCTTCTATGATGTCTTGTGGAAGAAAAGCTTCATTCGTGGGATTTAATTCTACCAACATCAGAATTTGCCTATAAC
AGTTCTGTCAATAGAAGTACTGGGCGATCTCCATTTGAGATTGATACTGGCATAAAACCACGACAACCAGTAGATCTTAT
GCCTTTTCCGGTTGAAGTGAGGTCTAGCCAAGAAGCTAAGGAGTTTGCGAGACACATTCATGATATTCATCATGAAGTGC
ACAACAAAATTATGCAGAACAAGCAGCGCTACAAAGCTGATGCTAATGCTCATTAGAGGTTTGTGGAATTTCGGGTTGGA
GACAAAGTAATGATACGTTTAAAACCAGAGCATTTTCCAAAGGGGACGTTTCAGAAACTTCATTCGAGAAAAGTTGGACC
ATACAAGGTGTTAAAACGCCTAGGGGCTAATGCCTACTTGATTGAGCTCCCTACAGACTTCGGTATCACTCCTATCTTTA
ATGTGGAAGATCTGACTCCATATTATGAAGACAGAGAGCATAAAAAGAGAGAGCCTGCACCTATGCTTCCCGAAATACCA
AAGAAAGCGGACACTATTGAAGATGTGCTTGATGAACAAATCATAGCTACTAGAAGAGGTTCTTATAAAAAATTTCTTGT
TAAGTGGAAA
>Cluster-9641.35645
AAAAAACAAAAAAAAAAACACTTGGGGTTGGAAATAGAATTGGTGATGAACAATATTCCCCTTCTTCAAGCAAAGAATTA
TAGCAAACCTCCTATTTCTAAGGAGATTGAAGGCTTGAATTAGATGTTCCGAGTAGGCAACTAGCATGAGGTGTAAATCT
CCGATCAACGTGCATTGACTTAATTGCTTAAATATGGCGACTAAGCGTGACCAACGAGTCAATGGTGTGGTGGAAGTTGA
CAAGTTTTGTGTTTTAACTTTGAATTTAACGATTTCTCCATGGGTTGTACCAAGTACGAATTGAGAGGGAGGAATTTAAA
TTACTTGTCAAGTGTTTACCTATAAATGTCTTGTTGATAAAAGAAGAAGAATTGTGATGAGAAGTAGCAACTAGTCCAAA
GGCATGTGAAAGTGTAAAAATTCGTACCGCCTGTGTATGCTCACGAGCTATTTTAGGGCGCCATAGGTGATCAATCCTTG
TATCAAGTCGCGGCGGCACGACCTTGGTCTAGTGTTCTTCGACCAAAGACCCTCCAATGCTTAAGTCAGCAACGATGCTC
AAGAGTATGTGTAAGTAATTGTAATGGATTGGATTTACCTCCATTGGCGTGAGACTTGAGCTATTCATAGTGCATTGTCT
CTGGCCGTGTGTAATGAAAGCTTAGTCATCTCCTCGAGTAGTTTGGGATACTCATCAAAGTGTTAACAAAAAATCCTATT
TAGTGGGTATAATCCGGTGATAGTTAATACACAAAAGTATAATGCGGTACTTCTGTTCTGTGATGTTCTGATTCACGTGG
AACAATAG
>Cluster-9382.0
CGGATGAAGAGTGAGGAGATAGAGGCACCGGTTACCTCTTAGTGAGAAGTGGAAGTGGCAATCATAAGTAGCGGTAAAAG
TAGTCGTGTTGTTAGTAGCGAGGGATTACTCCATCTCCATCATTGCATATTTTTAAAAGTAGGATAGAGCGGGTGCAAGA
GCCGTCTAAGGGGCGTAGCGTATTACTAGTGGGATAACTTGAACATATAAATATGCCTCACTTTCCTGAAAGCAAGAAGC
ACCCCACGTTCTCTCTCTGCTAGGCTAGGAAGACTTTCATTAGCAGTCGGGCTGTGGAACCATAGTCCTTAGGCCTCAAA
AGAGTATCTGTCTTTAATTAAAGTACAGGCAGAATGGAGTATTTTTTTCAAAGGGCGAGGGAAGTTCTCGCTCCTTCACC
TCGTAAACTCGGTAAAGCTAAAGCTCCTTTTCCCGTCTCGATAGCTTTTCCAATGATAGCACGGATTCATTGAATAAGGA
TTTAGGCGGATGACTTCTATCAAAACAAAAGGCGGGGCTTTTGATAATTGTAAATTGGCGGACAAGAGCAACGAGTAAAA
TCAAGCTCCTGAGTGAGATACCTTCGAAACCTCGGAAGCAATGGGTTAGAATACCTCCAAG
>Cluster-9641.35647
CAATAGGGAAGAGTAATTTTTATTTTTTATTTTTTTACTTCGCCACTGGTAGTGGCGAACTATTTTTTTTTTAATGTTGT
GTCCTCGTAGTTTCAACTAAAATTCTATTTGATCACGTAGTTTTGATTGCACTAATAATGATCCCAAAATTTTAGAAACC
TGAGAGATTTGGTTCCCATAATTTCAAAAAAATTACATATTTAGTCATTTGTATAGTTTCTTTTAGGATTAAACATATTG
ACTATTCTTTTTAACTATTATTAGTAGTATTTTGAATTAACGACGAATCGCATACTCATTCTATCGAATTTTATGTATAT
TTTTATATATTG
>Cluster-9641.35646
ATATTCAATACGGACGCATTTAATACAATTCTATATTTAAAATTACGTTCTAGAAAATCGGCATACCATATCATCTATAT
TTTTAAATTCCTAAAATGTATTATGATTTTTATTTAAAATATCCTTCTGGAAGTTTCGAACAGGAAAGCGGCTAAAAGAT
AGAAATTATACGTGTATTATATAGGATGTCTAAAAATAAGAGTACTTTTCATTAAGAACCACATTAATTCGTAAAGCGGA
TTTTTATTTTTTTTTTCAAATATAAGTTCTTAAGGGTATTGAACAGCAATAGTTCAAGCATTTACTAACTATTACACTAT
TTAATTCCATGCCAAATATGGAATTAAACCAATCATGATGTTTCACTCTTGTGGACCTTTTATTGAACGCCCAAGACCAC
TGAAGGTTGTTAAAACCCCAATCCGGATGGTGGGATCTTATGTTGGGTTTTTTGCAATTTTGGTACACGTGGGCCCCAAA
ATTACCTAAATGGTGCACCATATCATTTTTCCCAATATGGTACGCCAAATTATGGTTCGCCATTACTAATGGCGAAGTGC
TAATTTTAGCACACAGTTCGCCAATAGCAATAGGGAAGAGT
>Cluster-9641.35649
AGAAGATTGACATCGTCCGCAGAAAACTTGTCTACCAAATCCCCCTCAAAACAAAACCTACATCTACCTAGCAAAACCAA
AAATAAAAGAAAGAAAAAGTTTAAAAAATATGCATGTCCTCAGGATGTAGACTTTGGTGCACGGGTAGCGGATCTTCTAG
TGTGAGAGTTGGCCGATACTTGTGGAGAAAGAGGTGTTTTTGAAGAAGAAGAATCTATTGCCTTAGTCTTCGACCTGATG
AAGGCACCACAATTAAAACACATATTCCCGACAAACTTCTACTCATCAAAAGGAATGCAACATATATTCCATAGAGGACT
AGATTTAGGGCCTTCAGCTTCTTCCAGACCCGACTAAAAGGCATTACACAACTCTTGATTGCACAATTTTTTCTAATTGG
TATTACCAAGAGCTTGCTTCTACTTCTATCGATCTTTCTCA
>Cluster-9641.35648
TGTTACCATAGTTGCTTTTGCATCTCATGATTTCATGGGTTTGTTTGATTACAGCTTTTAAGTGAAGCTTTTTCTTTTTT
CTACCAAAAAACTGGATATCATTTTGGCTAAGCTTACGTGCTATTTTAGCCTGAAAAAGCTAGAAGCTTTAAGCTGGTTG
TATGGTGCAACCATCCTTTTTTTCCGATTGAAAAAAGCTTCTTTTTTTTTTTTTTGGCCTTAAAAGTTGTAACCAAACAA
ACCATTTCGTATAATGTTTTGGTGAAGGTGAAAAAACATAATGAAAGTAGTAATTGCAAGTATGATAGGG
>Cluster-9641.31151
AATTTTTTAGGTAGGTTTTGTAACTAATGAAGGTTATGAGGGTTCAAGTTTTGCATACAAGCCCTTCTACTTCTCAACAT
ATTCTTTGGACAGGTCGTAAACTTGAAATTAACGCAAGTACTAATTATGGTTATTAATAATTAATTCCGACTAACAGAGC
ACAAAAACTTTAATAAGGTGGTGCAGCCATGTGAAGCAATCATCTCGAACATGTAGGAACCTAAGTCCACTTTTCCTATC
AATTTAATTCAAGGGACATGTTCGGACATCACCTGGACACTCATTTTCACACTGAAGTCACAGAGCCATATTGCCAAACT
TTTAGTAGAGTAAAACAGACTACTTAGCTATTCATTGTTCCTTCTGTCCTTCAGGTAAATATTTTGTTAGTATAACCGTC
TTGTATCGTACCCGTGTCCACTGTCCATGTCCATTCTACCTAACACACCTTTTAAATTGAAGTCACTCTATATGCACTTG
GGTCTATTACTAACTTTAAACGCAGCAACTTTATTTGGATGATCTGATACATATGCAGCTATAAGTAACTCTTGCAACAT
TGTGCAGACGTGCACAACAGGGACCAAATCCTCATGAAACCTGTACTGGTGA
>Cluster-6181.0
TGGGCCATCTGATTCAAGCTATTTATCAGGTTAGTTCTAAAATATGTGTTTTTGGTTGTGAAAAATATTGAGGATGAAAT
CCTACTATGATCCTCAAATACTCAATCCTTGCTGAGGTTCTGTAATTGCTGAGTAGATATGCTTCTGGTATTAATATGCG
TTGAAAATATAGCTTTAATAGTGAACCGGAAGAGTCTCTAATTTCCTGAACATTTGTATGGTTTCACATTCTTATGGTTA
CGTACAAGATAGTGTTTGGAATTTTATGACAATAAAACCAGTTGATATTTTCTGACAACGGATAGTTTGGCTCTGAAGCT
TAAACCTAGACTCTTACATCAGGGTACGGAACATAAACCCTTATTATGTTTCATTTGGATTTATAATCTGAAATCATAGC
AGAACTCTGAGTCAGTATTAATGCGATGTTATCCATACGTATTGGTGGCTAAGTTTTTTATGATCCCCACTAAATCCATG
GTCTAATTATAGTTGGATTCAAGATGAGGATTTCAAGTATTAATGTAAACTACTCATTTCTATTCCATGGATCTAAAGTT
CCAAAAGCAAGTACCATAACCGATATACTAAATACACATAGAATACCCATTTAAACAAATCCTCAACATTGCACTCATTT
CCGAACGTAATTTTATACCTTAAATATGTTCATAAGGGTGGATACTTGCAACTGCAGAAGCTCATTGTTCCTCACTTGAC
AGACTTGTGCAGGTGCTTCTATGCAAAC
>Cluster-9641.31153
CCAATGACAAGGGTCGGCTCTCGAAGGAGGAGATTGAGAAGATGGTACAAGAGGCTGAGAAGTACAAGGCTGAGGATGAG
GAGCATAAGAAGAAGGTTGAGGCGAAGAATGCGCTCGAGAATTACGCTTATAATACAAGGAATACAATTAAGTACGAGAC
GATTTCTGGAAAGCTATCTGCTGCAGACAAGAAGAAGATTGAGGACACGATCGAGGGGGCAATCCAGTGGCTGGATGGTA
ACCAACTTGCTGAGGCGGATGAGTTTGAGGATAAGATGAAGGAATTAGAGGGTATATGTAATCCTATTATTGCGAAGATG
TATCAGGGTGGTGCTGGCGGAGCTATGGATGAGGATGGTCCATCGGTCAGTGGAGGTGGTGCCGGTCCTAAGATTGAGGA
A
>Cluster-9641.31152
AGATTCATTACATGATCGCCACTACACAATCATTCTCAAAAAAAAAATAAAAAATAAATAAGGATAGGGAAGGGGATCAA
ACTACAAATATGCCTACAATTTAACAACAAATAACTCACAAAACCAAGAGCACAAATAAAACATAACCCACATAATGAAC
AAGTTTTACATATAGATGGATATATAGATACATATATAATAATTATTGAAGACCAAAAAGCTACAACTTACGCTTGGAAA
ACTTCTTATTATTGTTGGGTTTTTTGGGCTTGCCAAACATGCCACAGCAGGCAAAGCCAGAGACCTTAGGAGAAGGTGGT
TCCACCATAGGATTAACATCCTTATTTGTCTTGAAAGTGTTTGGCTCTCTATTATTAGATCTAATTTCTTTTTTTGGATC
TAAATTTTCTTGCTTTTGATCCATATTTAAAAGCTTATCATTCCAAACAAGGCCTGAAGAGCCTGACCTTCTGAAGGATG
TTGTAGATCTCTGCAGACCCTCTGCCTCCACCTCCACCTCCATCTCTATCTCTCTTTCTACCCTTCTTTCTAAATTTTTA
GAGACTAAAT
>Cluster-9641.31155
TTATGTTTGAACCCTAATCCAACCCACATTTATTTTCAACCCAATCCAAACCAACCCTAATGCATTTGGTTTGGATTTTT
AGTGGATCAAATCCTCCAACCCAACTCAATTGTCATCCCTAATCACAGTTAGTCACGATCAACTATAAAGATATTTTGTC
TGATATTTTAAAGTACAAAAAGGAAAAGTAAGGTCAATTTGGAAGCACCCTAATAGTGTTATTTTTAAAGTACAAAAAGG
GAAGCATCGTATTTTTAAGCATCCTAATAGTGTTATTTTTAATATGAGAAATACCTACAGAATGGATCAAAACTGACACT
TTTAAAATTAAGGGATCAAATCTGCTATTTATTCAAATATTGGAGGCTATTAGATTATTCATACCTTTTTGGTTTCACTC
CCTTTAATTTCTCAAATGACAAATCGATGAAATTTTTTTTTCCATATTAGTATTTCTATTTCCAAAAATATTTCTAAAAA
TATTACAATAACTTTCTCTACGATTTACAATTTTTTATTAAAAAATAATTTTTCGCACCAAAATAAAATAAAAAATATAT
CAACATATTGAAAAAAATATTTTATCAAATTTATTATTTGTGTATAATAATATTTTTTTATGTATAAAACTGATTTTTTG
GAAAATTGGGTATGATTTACTTTAATTTTGTATGATAAATAAATTTTTAAAAATTAATATCTAAAAATAAAATGATAGAT
ACTGGTACGAATTCCCTTAGTGATACAATTGAAACTATTGGCAACGAATAGAATTTGGATTGGAAGTATGTGTACTTAGT
GTAACTCGTCTTATAAATAAATAAATAAATATATATATATATATAAAGTCCTTTCGAGAAGTTTCCCCCTTCGTACGTTT
TTGTGCACACGTGTCACTGAGTGGGAGGGAGGATTGCGATTTTGTCTCAAATATTAAACAAATAAGAGATATAATTTTTA
AAATATTTTCCTACCACTGAGATTATGAAAACTATTTCTATCAATGGAAAGAAAAATGATAATTTTACCCGTAAAATCTT
TTCCATTATCTTACCAGTTAATCTGATAAATGAAACTTTTTGGATGTGATTAATTTCTAAATATATTGTATTAATAATTG
AAATTATAATTTTTCTTGTCCCATAGAATTTTTGGATAAAAGTATATTGGCCTAATGGAAATAATTGCTAATATTTAATT
TAAACTTATTTCTCAATATTAGTCGCCTCTGAGTGAATGCCGGTGGTAATTATAAAAAAATAATTGCTAATATTTATCAT
GCCATTTAATATAATATTTTAAGATTAATTAGCATAGCATATACCTGCCAAATAGGTAATTGTACAATTACAGATATTAT
TATTTAAATTATGTTACCGTACCATAGTATTACCGTTCTACTCTGTTCGGAGAGATTTAATTTATCACAAAAATTAACAA
AAAAAAAATAGTTGATGGATCCAAAATAGATACTGTTTTTTAGTTATATTATAGAAAACTAATAGAAATTTTAAAATAAG
AGGCAAGTAAATAATTCATGATAGTATAGTTGAAACAAAAACAAAAGATTGGTGAATAAGAAAAATAACGTGTAAGGGAT
AGAAGTATAATATTTAGTGTCATGATTATAAAGAAAATATAATATATTTAGTATTTTTATTAAATTATAAAAAATATGAT
ATATTTAGTGAAAACAGTTTTAATTTTCTAGGCTAGAATTTTGCAGCTGGACTTATAGGAGAGAGAGAGAGAGAGAGAGA
GAGAGAGAGAGAGAGAGAGAG
>Cluster-9641.31154
TTTTGATCAGTGAAAGGCGTCGAGTGTCAGACCTCGTTGAATGTCAGTTGAATTGACAATGATTTAGTTATCCACCAAAT
GAAATGCAAGAAAAGGAAAATCTAAGTTAGAACTCTGTAATGCAACAATTTACACATAACTTCGTAATGAAATGTGCAGG
AACATCAGAAGTGTAAGTAGTGTAGTAAGTAAGAGCGAAAGGAAATCTTTTTTATTTGCTGTTGTCTTGTAAAAAGTACA
TTCTTCCCATTCTCAGATGACAACTTCTGATTTTATCACATCATTGGCCTTCTTGTTACCTAATTTATATGATTTACTGT
ATCACTGTGTGTATCTGTATTCCTGCTCTGGTCCTACTTTATGGGCATGCTAAATTTGCTTTGAAGCTGCCTTTATCTGT
TCCCTCATGCTTGCACCCTTTGTAGTGATCGCCCTGCTCCTATTTGAGGAATTCCCTCGTTTGGTCTATCCTTTTTGCTG
GTTTTATGATCTTGTACCATACATCCACAATGTGACGGAATCTTTTAAGGAGCATGTATGGACTTTGGTTTTGAATCTCT
CTCTCTCTCTCTCTCTCACTGTGTGTGTGTTGGCGGGCTTGCTTTTTTGTCTCTGTGGCACGAATATGCCTGCATATTTC
CTCTGGTTTGTGAGAAGCTAGACTAATTTGAACTCTGCACCTGTTTCTATATCTTCTTCTTTTTACAGCATAACCGAATG
TGCTATTGTATAGGTGGTTTCTCCCGAGTTGACTTTCTATG
>Cluster-9641.31157
GCGATTTATTTCGACATGGAGATAAGAGTTAACACAAACTAATGCAAGGATAAAAACACTTCTTACGCTTGAATAACAAA
TCTTACCAACAGGGTAGATGAAATAATAAAAGCAATTTAACAACCCCTTATTATTGTTTAGCTTTCTTCCCCTTTTCTTG
TCCTGTTTCTGATTTGTTTCTCAATTGAAGTACATGGCAAGAAGTGAAAAAACCGAGGCAGCGACCAAAGAGCCAGCAAC
AGGCAGTGCCACGGGGGCATCACTGGAGGGCCCTGGAGCAGGGGCCGACACCGATACCTCTGCGAGGGCGTTGGTCATAG
TGGTGGCGGAGATGAGGGCGGCACAAGCAATCTTCATGTCCATGATTAGC
>Cluster-9641.31156
AAAAAAACCTTTGATCACACAAAAAATAGTATGAATTTATCACCAGAAAATTGACAAAAAGGGGGAAGAGAGAAAAAGAA
GAGGAGGAGAAAAAGGGAGGGGGGGACATGTTTGTCAATGTGTCTTACAGTCACAACTCAAGAGTCATCATTACTACGAT
GAAGATGAATTACCATGCCTCAGGCTTTCCGCAGCCCAGATTACAAACTAAAGAAGGGACATTTTCCCGTTGTCAATACA
GATACAACTATTATTATCACAAAGCATAAGACATGAGTGGACATTTTGGAATTATGGGTGGTGCCATACTCAAAGCTCCC
CTCTGTCTTTGGGAAAAGTTCTCCACACTGGCAACTAGAAAAGGTGTCTTCCACACTTCGAAATCACATATACACGCAGC
CATATCCCTACTAGCAACCCAATGGCAATGTAACTATAAAAGAGGGCTCCAACATCCCAATACTTGATCAGATTTATGCG
GTCTTACCTCTACTACAGCTGAAATGTTACGTTAACTATGAAAAATAAATCATTTTTGGCAATCAACTGCAGAAGATAAT
TAAAACAAAGATCAAAGATTTCCTCCAAATTAGAAAATGTAAGATGTCTGCAACCGTATCCCACTAATA
>Cluster-9641.31159
ATGTTATTTTTATGATGTCATAATCACTTACTATTAGTTAACAAGGAAAGTATCACTAGAATAAACTATAAAAAGGTTAC
TAAAAAATATATCCAGAAGTTATCATGAGCTCAACACACCTATAACAAGAGTTATACATTCACATATACGGAAAAAAAAA
TAATAATAATAAAATTAATAGTTTTATGAGATTATGCAATTCTATTGAAAAAATAATTAGCGCCTTGCGTTACTTAGGCG
AACGCGTCTAACGTCTCATGCGATAAGGGATCTCAGTAACATTGACATTAACTAGGGGTGTTCATTATAGCCGCAATTTT
GCGGGTCTACCCTGTACTAAACCCGTCCCCACAGCTCTGCGGAGCGGATTTGTGGCTAAGCAACGGACCCGCAACTCTCC
CCCACATACCCGCAATTTGTTACTCGCATGTAAGTCAATTTACCATAAACCTTCCCTTGTTATTAAAAATAAGTCTTTTA
ATCTTATTTTTTAAAGGGTTAGTAGACTTACCTTGGAAGTCAGCCGACTAACCTTCCACAATTATAAAAAAATCAAGCCC
CTCTCCACTTACTATGGAGGTCGACTTCTATGGCGGGAAGACCCGCCCCGCGACCCGCTCCGTGTATATATGCAGGTTCC
GGTACAGATATGGGTATCATATGTTTTCTCCCAAACCCGTAGACCCACAGGACCCGCGGACCAGGCAATAGACCCAGGCG
ATAGACCCATCAAGTCTAATGAACAGCCCTAACATTTAACTAAGAATTTGATATTTTTGTGGGAAAGAAGCTACTACTTC
AATTAAAATATTATGAAAAGTAATTTTCTGCACTCAGAAATCTATTACAGGATTTTTACTCATATTTCTAGAAACAACAA
AAAATAGAAAAAGTGATGAGGGACTTTCTCATCCTCGATTTTTCAAATAAAAATCAAATGAGAGAAATCCCTCGTATAGC
ACCGGTGTGAATGCAATAAAATTCAAACTCAAAACTTCTACCAATGGGACTTTTGCCAACAACACTCAAAACAGAACACG
TATGTGTGTGTGTGTGTGTGTGTGAGAGAGAGAGAGAGAGAGCGAGAAAGGGGGGGATAGAGACAAGTGACCTTCTCCAA
ATTGCGAATCTCAGAGGAAA
>Cluster-9641.28330
TCTCTCTCTTTTCTTGCCTCCTCTTCCTGGGCCTCGTGAGCAGTAATAAAATCATCAATTTGGTTCTGTAGTATCTTCAG
TCCTGGTCTACTTTGATGATATTCTGTAATCCACTTTTTCATTCCTCTAGAGCAGTCCTCATCGCCAGAAGACATTTCGT
AGACGTCGTTTTGTTCTGGTTCGGCTTTCTCTTGCAGCACTTTCTCATCTTTCTTTAATAATGCACGATCTTTCTTTTTC
TTTTTGCGGCCATCTTTCAACTTAGCATTCTCTTCTTTCATGTCATCTTCAACTTCTCTATGAAGCATTTCATCTTTGTC
TTCAGCGTTTTTTCTCTTCTCACCCTTTCTTCTCTTTTTCCTCATTTTGCTCGTTTTGGTTTCTATATTTTCTTGAGAAA
CTTTTATATCACTGAAGACATCTTCAACTTCATTGGTGAGCTTATCAGCCTTTTCAATTCCACTCTTATCAATTACGACT
TTGTTCGCTTTCCTCTTCCTTAACAACTTCTCCTTTCTGTTTTCTCCATTTGCTTCATCTTCAAACTTAATATTGTAATG
ATCATTTTCAGTGGATTCAACTTTGCTTTCCTTTTCCATGTCTCTTTTCTTTCGTCCAGAGGATCTCTTCATTTGCTTCT
CATCAATTTCTGTACGATTCCGCTTTGCAGCACTTTGAGCAAGACTGGAACTTTCCTTGTTGTGAGAAGATGCCTTTTTG
TTCTTCTTATTCTTCTTATGCAATTGAAGCTTTTTCTTTGACCCTTCACTCTCTAGCCTCAGTTTTTGTTTCTGGGCTCC
CATCTC
>Cluster-7444.0
ATCGAATTCAACTCAATCACACTAAATCAAGCAAATCAATAATCACTTTTAATTATAATTACACCTAATCAATAAATAAT
TTTAGCATTGAGAATATTAGAAAATAAAATTATTTTATAATCCTAGAGGGCTGGACTTTTCACAACTTTTACAAGCATCT
ATAGATGTTAGAAATAATTATATTAACTAAGTTTTAGAAGCAATAGATCAGCCAAACAACAAATCAAACTAAAAGTGAAT
GAGTGATGAGGTATATCTTGAGAGATATGCAGATTAGGACAAAATTAAGAGAGCATGAGAAAGAGGGAGGAGCAGCTCGT
CGGCCGCCGCCCTTGCTACCGCTCTTCGATCGTCGCTGGTAGTGGTAGTAGCTGCACCGGCGGCCTTTCATAGACTCGTG
GACATTGGCACTGTGCCACAGTGGACTGCAGCGCCGACGTCCTTGGCCCTTCCCGCCGCGCCGGCCACCATGGCGCCGCA
GATAGATAGATACAGTCACATGACTCTCACTCTCCTCTGATCGCACATAGATAGATACAGAGACCCTTGGTTGGTTATCT
CCTCTGATCGCAGATCGCCTAGGTTAGAG
>Cluster-12677.0
TTGATGAAGCAGATGCATTTTTGTGCGAGTAAGTGCCAATTATGTTACCTTGATAGACAGAGATGTCCAAGAATGTTCCA
TGTAGAATTATGCTTTCTGGTAGTATAGTTTCCCTTTGCATAAATGGTCAAGAAAACCAAAGAAATATACCCGATCCACA
CAGCTGGAAAAATAGACCAACCCTTTTCAATCTGCTTCTAGTTGGTTGTGCCATTTAACAGTAGATTCACATTTTGTCTT
TTTAGTTGATCTAGGTAATCAATTTTGCCCAAATATCTTTTCAAATGGCTTTCTAGATTCACATGTTACTTCAATAAAAT
AAGTTGGTGATTGAACAATTATTGCCTTATTGGTATGCAACCATCCTAGTAAGTTTTTCTTTTAACTAATTTGGCACTTG
TACTACAATTGCTTACCCCCACCCCTCTTCCTTCTCTTCTTTCTTGCTTCTGTGTCGGTTATTCCTTCCATAGTGCAATC
GCATGTCCCCAACATTGGAAGTATTGTGACAATGTGGTAGTTGTGAATTCTTTTGTCGGCTTATGGCTTGACCGTCCATC
TTTATAATATAGTTGATTGTGGTTGATACCACATTAACTGATTGTTTGTGGGCTTGAACCTAACTTCACTGAACCACTTG
TGACAAAAAATTTACAG
>Cluster-2263.0
GTAGTGCCCAAGTAGGGGCTATCTGTAACGTCCCGGAATTTATAATTTAATTATTTGCATTTATGACGTCATCATTCATG
CTCATATCGGTATTCGTAGGATCATATACCCATGATTATGATTTTTGGAGGCGTATGATGTTTTGGATATTTGTTTAGTG
ATTGTCGACTTTGTATGTATTCGATTGTGCATGTATGTTAGTAGATTCGTATGATATTTGGAGACGACGTGCATAGTTAT
TGTGGATTATTATTTGAGCATTGATACATTTATTCGACGAGCTTCGAGGATGCATTACATTATT
>Cluster-12109.0
GGTTGATCCACTTCTGCCAATAGCTTCATTTCCTAAGATACCAGAACCAAATGCTAAGAGTAACTAAGCAGTTCGGAGTG
AAAAAAAATCAAAATGATCAGAACCCAGACAACAAAAGACGGTTTCACCTAAATGAAGAATTAGGATCAAGTAATTTCAA
GATCCGGAATGATAAGTAAAGCAAGGAAAGAAGATGAGAGGAAGGCGTTCAAAAAAATCATGTTATTAGAGTCTCAACAC
CACTTCAATTTATATATCACCAAAAACACTTTGCAAAACAGAGAAGATTTGTAGCATCTAATGTTAGAATTCAACTTTAA
TTCCATTCCCAAACCCATAAATACAAGTGCAGCCTTTAAAAGATGTAAATTCAGTACAGTTAAACTAAGTTTTCACTAGA
TATCAATTCTGACACTTCATTTTGTCCAGATTATGTTCATAAAGGGTCAGCAAAAATTTTACATCAGCTATCATATTAGC
AAAAACTAATCAAGGAGAAAGAAAC
>Cluster-6407.0
CCTAAACAGAGTAAAATACACTAGAACTTTAACAGTCAAACCAACCCGTAAATCATGGTTTTCCTAACCAAATGGTCGGA
ATGATGAAAAACAGATCAAACCTAATGATCATTGACCAAACCAAAGTAAATGACACGAGAACGAGAACCTACAACCAATT
CATAAATCATAGTTTTCCTAACCATATGTTCTGATTGACAAAACCACTTATATTCAGTCTAATGTAGTCCTAAGATAGGT
GAAATATTGAATCCATATTTTTACGACAGTCAAACCATATGATAGTATGAACACACATTGCTCACAACGTACCAAAATTG
CATTCATAGCATCAGGGTCGGAGCCAAAACTTTGCTGGGGGAATTCGGCATCCCCTATTTTTAGAAACTCACTAAATATC
TTATACGTTAGTATAAATTTTTTGAGTGGTTTTAGCCTTAGCAGATAATTCTATGATGTTCAACTTTACTTTTTGATTCG
TGGCTCTGCCTTGAATAGCATACCAACTAGCCAAATCTTCAGTTCCTCAATTTAGGTTGGCACTTACTTGATAAGAAGAG
TTGTAACAATATTGATTGTCGTAAGTGCACTTTAACACGGGTTTCTTGGTGAATATTATTAATTTGGCAGGATAACACTG
GCGTCACCTTAGCGGCG
>Cluster-9641.5005
ATGATACAGCATCTACAATGTAATCTACTACATTATTTATATCACATTTTCTACTTTAGTTATCAACAACTAAATTCACC
ACATACCTTGTTAATAATTAAACAAGTTTCTTAAATGTACTCAACTACATTATTCATGCCACAAATCCTCCCTTAGTTAA
CATCAACTAAGTAACCTATTAAGGTATTAATACTCCGCAATGTAAACATCTACATTCGCCAGGCTATAAAATAATTAATA
GCATTTACTTCACATTAACCAAGATAACTCAATGCCTTGTTATTCCAATAGCACCATGCGAGAATGTAATCATCTACATT
AGCTATGCCAAGAAAGAAAGGGATAGCATCTACTTCGCATTCAACAGGTTAATAACCGAATAAGATTAACTACTAGGTTA
TCATATAAACTCTCATCTCAAACAAGGCAAACAACTTAGACATTTACCGACAAACCTCGTCAATACCTCATTA
>Cluster-2332.0
ATCAGATTTAGATCATAATCCGAATCTCAGCGTCCAAAAACTCAGCTCTTCCTACACAGAACCATAAGCAAGCTCAAATT
CACGAATAAAACCTAAATCAAACACAAATCCAAACACAGGCAACTCAAAATACGTACTGTCCAGAAATGCTTATCTTATT
TCAGATCATGGAGCACCAGCCATAAAAATTCAACTAGGTCGATAAGAATCTAACAAAGAAATTCAAGCAAACACCGAAAT
CTCAAGGATTCATCCCAAGTTTCTCCATTTAATCAGAAAATCAATTGATTTTAAAATCAGAATGCATGGGTCCTACAAAA
AATTTAAATTTAAAATCGGTGAGTGATGGGCAAACCATGTCCATCCCCATCCTGACCACTAATTTTAAAATCAGTGACTG
AGATTAACTGTATGAA
>Cluster-9641.5007
GCAAACAATCATACAAATTTTAAACTCATAACCAAATCTAGAGCATTACAAGGGTTACCTCAAACAAACTGAAACAAATT
GTTACACGGCTGTCGTTTTAATCATAGTACATTTCGTATTATCAGAAAAGAAAATTGTTGTAAAACTTGGAACCGAAAGC
GTAAAAGGAAACAAAAGAACGACATTCCCTTACTTGGGCGATCTCAGATCTTCAATCAAAGATACAAATAATCAAACTCT
TCATCTTCCACGGGGATTTACGAGCTGGGAAAAAACAGCACTTGTGGCCGCATCCTCTGTATCGTCATCAGTGCCGGATG
CCCTAGCGGCCATACTGATGCTGTTATCGAATGGCTCAATTGGGCCCAATGGAATGCCTTGAATATGATTGGTGCTGTTG
TCATCAGGTTCCATCAGAGCTGATGATGTCTCCTCCAGCTGAAGAGCATACTCTAAATTCCACAAAACATCTCCCATCGA
AGGCCTATCAACGCCATGCTCGCCCAAACACTTCTCTGCTGTTTCCCCGTATTTCTTAAGCGAAGCTGGATTCACCTTAC
CGACCAAGTTTTGGTCCATTATTTGGTCCAGCATTCCCTTTTTTTGCCAACTCATTGCCCATTCAGCAATATTAACTTGC
TCTCGTGGGAGAACCGGGTTCAAAGCCGGTCTTGTACACAGAACCTCCATTAAAACAACCCCAAATGAGTACACATCCGA
TTTCTCAGTAAGCTGTTGCCTTCTAAAGTACTCGGGATCAAGGTACCCGAAACTACCCTTGACAGCAGTGCTTACATGAG
TCTGATCGAGAGCTGGGCCAGCTTTAGAGAGTCCAAAATCAGCCACCTTCGCTACGAAATTCTCATCCAACAAGATGTTA
GTCGTTTTAACATCTCGGTGAATGATACTCTGGGATGCCCCTGTGTGAAGGTAATGAAGCCCTCTAGCAGCTCCAATGCA
AATCTCAAGTCTTTGCTTCCACGAGAGCGAAGGAAGATCTGTACCATATAGATGACTCCTCAAAGGCCCATTTGCCATAT
ACTCATATACAAGTATCATCTCTGATCGTTCATCGCAATACCCAATAAGAGAAACCAAGTGACGATGACGAAGTTTGGAT
AGCATTTCGATTTCGGTTCTAAATTCAGCTAGACCTTGTTCGGATCTCGGGTTTCCTCTCTTAACAGCTACTTTTGTCCC
ATCTTCCATTGTTCCCTTGTAAACCCTACCAAAGCCACCAACACCAAGAAGTAAGCTCTCGTCAAACTTATTTGTTGCAT
CCATTATTTCTTGGAAACTAAAGAAACGGCCCAAATTGGATGAGGCTAACGAAATACAGCTGGCAGTTCCGCTCTTGTGA
GAAGCCGTCGACATTTTCGTAATAGTTTGAGAGATTCCGTATAACGGAAGAGGAAGCCACGAATTTCCCTGGTTGGTAGT
TTTTGATTTCTGGGCTATTAAGCAGCAATAACATACACATACCAATGCCAATGCAGCTAAAGCCCCAGCAGTAGAACCCA
CTATAAGGCCTATTTGGCTCTTCTTCAAATGCATTTTAGGGAGTAGAATCTCGACTGGTAATTTCCCATCCAAGCTTCTC
ATTTCGTTACTAATCTTCATCACCTCTAAACCGTTCATAATAACTTCCCAGAAATCTGCCATTGTATCGGGGCCCACACT
AACAGTCAAATTATTCGAAGCAGTCGAAACATTTGAAACAAAATCCTTATAGTAAGGAACATCCAAGTTACCTGTTAAGG
TCGAAAGGTCCAGACTTGGAAAAGCATTCTCAGAGTTTATGTACAAATTGAACACGAGTTCATTTAGGGACTTGCTCACG
ATATCGCAGAAATGAGCTCTGATTAGATACGAGAAATTTGGGTCAACGGTTAGGACCCACGTGATGTTGAAGTTCTCATT
GGGTACATTAGCATCTGCCATAGTTTGAGCTGTGGAGTAAACGAAATTTGGAGCTATCTCGGGTGAAAGAGCCGCTGTGT
ATCTTATAATCGCGGGACTAACAGAAACATTATTTGCTGATTTGTTAACAAGGAGAAACTTACCATCATTTTGCCAAGTT
CTTCCCAGAGTGTCATTCTGACCCGAGATCAGAGGGCCACCCATGTTCAACCGATAAACGGTTTCAAAGGCCAATCCCGA
GAGGCCGCTAAAAGGGGCGGTGGGGGATAAAGCAAGGGCCTGGTCCGCGATCAACTCATCAGGGACAGACACAACCTCGA
TTGCGTTCACAAACGCAACCGAATTATTCAAAGGAATGAATGTAATGAACAAATCATCTGAGGTCACATTAACCGAATAC
TCCTTAAACACATACGAGCTGTTGTAATTCTTGAAAGTGAAATTACTCAGAAGCACAAAATTATCCGTGACTACGGTGAA
CGTGGCGGAGGCCAAGTCGTGGCCCGAGTTAGGGACGGGGTAGAAGTACAGGCGGACCCAATGCCTGCCCTCTTGCTTAA
TATCGAAACGATACGATGCTTTCGTCGCGAAAATCCTAGCGGATCGGTAAATGGGGAGAAGGGCAGTTGAATTAGAGGTA
GCTATAACGGATTTTTCTTGGGTTTTCAAAGAAATTGATGATTGTGCTAAATCAGGCACGTATGTTTGGCCTAGATAAGT
AACATTTTGTGATGATCCAACGGCTATTAAGTAGCTATCAACAGGGCTAAATGAGGCATATGAATTTCGAACTAAATAAA
TAAATAGAACAAATGAGATGATCATATGAAAAGAACCCAATATTCTCATCTTTACTAGCAACAATTAAACACTTAAGCTG
CAATAAAAGGCTAATTTTTTTTTTTTGTGGATTTTTCAGTAACAATCAATACCCAGATAGGAAAACAACCAGATCTATCT
GAAAATGAATGTTAGCAAGCAAATTAAATTCAATTAATTGAAGCTAAATAAAAGGAGTGAATGTAATTGAGGCTTTGAAA
GGCTTACCTCTAGAAAAAGCTAGACACTAGTGCTACACAGTGAATGAAATAGGGGGAGAGAGAGAGAGAGAGAGAGAGAG
AGAGA
>Cluster-9641.5006
ATTCTGCTATCAGGTTCCTGCTGTAGCCTATTTAGACACGCTCTATTGGCAGAAAAGAGAGACAAAATTCTTTTTTTTTT
CTGCCACAGACGTTGAGAGTCCACCCTCTCTTCCGGAGTAAGTGTTTAACGGGAATACAGCAGAAGATCAGAGGCTGTGT
AACGATCTTTCAGAACATTTTTTTTAGTATTCACGAGATTTATAAACCCAAATCTCGTGGGGTATAATTCTATCATATAT
GGTAAAATATAATTAATTTTTGATAGTATACGTACATGCTATTGACAGATCTGTATATGCATAATT
>Cluster-9641.5001
GAAACTTCTCTCTCTCTCTCTCATCATCATCATCATCATCTAGCCGCCGTTAATGGAACCAGAACAAATAATTACCCTCT
TCGACTCAATCTGGTTCGAAAATCAAATATTTCAAAAACACCCACAGGAACCGATTTCGGAAACAGACCCATATCAGAAA
ACCCCCGAAATCGATTCGGAAACAGTGATTTCGAAGCTCCCAACGATCCTCGTCCGATCAAAAAGTGAGCAATTGAGCTC
AATTACAACCTTTTCCGGTTCATTTTCCCCAAATTCTGTCCTGTTGTCACCTCGATTGCAGACTATTTTCTCGGGAAAAG
AAGCCAAAGACGAAACAAGAACAGAGAGCGAAACAAAACAGAGGAGGAGGAGAAAAACAGGGGAGGGTTCGAGTAAGAGC
CTAACGGAACTCGAATTTGAGGAGCTAAAAGGGTTTATGGATCTGGGTTTTGTGTTCTCAGAACAAGATGTGAACTCGAA
TTTGGTGGAGATTATACCTGGGTTGCAGAGATTGGGGGAAAAAGAGAGAGATATAGAGAGAGAAAGTGTAAGTTCAGTTC
AGAGGCCTTATCTCTCTGAGGCATGGAAGGGATTAAGGAGGAGAGAAAAGATTAATCCGTTGATTAATTGGAAAATCACG
GATTTGGGAAGTGAGATTGATGTGAAACAGAGCCTTAAATCGTGGGCTCACACTGTTGCATCTACTGTTAGATAATATTG
GCTCTTTTTTTTCTTTTTTCATTTTCTATCCACTTAAATTAATAAAATTCTCAACTTTTTTTTTTTTTTGTTCAAATGAT
CAGCAAAATGGTCATACTGCAATTAATTGAGATGGAAAGTTTGGGGATTCATTGGTTTATTTGGAAAACTAGAATATGAA
GTGGGATTGAGAAAATAATAATAATAATAATATAATAATGAGATGGAGAATTTAATTTTCCCCCTTTTTGTTTGAGCTCA
GCCATTTGGTTGTTGCTTTCTTGTATAATTGGCCTAATTCTTTATTAGCTCGAAATTTTTGT
>Cluster-9641.5000
GGGGGGTGAGGAGAGCGGGGGGGAGGGGAAAGCAAGCAATTATGAAAAAACAATCCCAAACCAACCCAATAAATGCATTC
CCACATCTATTCTCATCCCCAAAATTTTACTCATATTTCAAAATTAAAATATAGACTACAATACAGGAATGCTCACACCC
GAACCCCTAAACTCTAATGTACTATTGCGGATGAATAATGCCCCCGAATTCACTGTATCACTGTAGCAAAACCCATTATT
ATATATGTATTGACTAGTAGTAGATAGTAGATACACTAGTGTGAGCATACCCTAAAATTTAGTCCCAAAATCAAACATAT
GTACAACCAATATTGCTAGTAAGAGCATTCACATCAGTCTTATTGATTTAATTTCCGCATCCCACTTTCTACAAACTCAT
TTCTCTCACTAGAATCGGCATTTTAGAAATTACACAATCAGTTTTTCTATAAAATTGGTCAGAAAAAATTGGAAGAATTA
AACACAATGCAAATGTTTTTCCTAATCTTAACAACGGATTTATAGTTTTAATGGATAAAAATTTAATGCTTTAATAGAAG
AATTGTCATATTATCCCACTCGGAAATCTACTATAGCATTTCTCTTGATATTTCTAAAAAATAAAAATAATAGAACATTT
CTCATCCAATATTTCTGATTTCAGAAATCAAATGGGGGAATTGTGGTATCTAGAAAGAGTGCTGTGAATGCTCAAACGAG
CAACCAATCGATCTTCAAATACTTTTATTAGTTTTTTAATTCAATGTAGGAAAACGAACCTGAAATGGAGATTGAGGTGT
ATCGATCCTCAGATTGTTCTAGAATTTGTATTCTTTGAAGATGAAGAGAGAGAAATGAGAGGGTTGGTTTGGAATTCTGG
ATTCGCAGAGAGAGAGAGAGAGAGAGGAG
>Cluster-9641.5003
GAGAGAGGGGGGAGGGGACGGCGGTGAGGGAGGGGGGTTGGGTGGAAGGGCGGTTGAGTTGTGGTTCACCTACAGTGGGC
GACGCGCCTCCGTTACTGTTGCGGTTCATCGGGATGACCGCCATCCACCCCGCCCAGCCCAGCCCAGGCCGGATTGGTCC
AGATCCGGTTTGGTCAAAGCCTGATCCGGTCGGACCGGTCTGGTCTACCCCTTTCGGCTCCGAGCCTCCTTTCCGCTCCG
GCCTAAGGCTCGATCCTCCTCATCCCCTTCTCCGACGTTAATCGCCGCGGACCGCGACAATAGCATAAAGAGCGGCTTTT
GCCGCCTTTTGGTTGGCGTGACGAGACTGTGTCGTCGGCAACCGGTTGAGCAGGTGTGGTGAGTGACCTTTGAGCTTTAT
TTTTATCCATTTTCTCCATTTTGACTGGCGACTTTTGTCCGACCGTAATGTCTATCCGTCCATATATTTTGTTTGGCACC
CCAGTTATATTTAGATGCAATTTGTTAGTTACAAATCCACCTTCATTCTATTATCCGGCGTAAATAGTTTAGTGTTGGGC
TTATTGTCATTTTACGTGATTAAGTTTGAATGAGTAGTGGATGCTACATATAACACTGACAATTTATCTAGTGCGTTGAA
GACCATTAACTTCAGATACTAGAGACTTATTGTCTACGGAAATGAAGTTGTTACTCTATTTAGGATGCGTCTTGATTTGG
TTAGACCTTTTATGTGTGTTTTTTTTTATGTATTTCTAGTCTGATATATGGTCTTAGTTATTTTATTTATTTTATATCAG
GCTAGTTTTCGTATTTTGTGTGTATTTCTAGCATAGACTATGTAATTCGTGCTAGCTAGTCGTATTGTAACTCCTGTGGA
AGCGTGTATT
>Cluster-9641.5002
CGAGTAATAAGAAAACAAAAGGATAAATGACCCTAAAATTCCTTTTTAATCATTATCATGCTCAAGTTACGCAATCTAAC
TTCAAGGCTCTCCACAGTTTGCAGTTCAATTAGAACCAAATTCGTGACGCTAGGATTTTTACTCCTCGTAATTCTATTAG
TACGAAAACAACTTCATATTTTAATTGTTTGCTTCTCAAAAATGATGCAAAGATTTTCTAATACACAATCAGCTCGATGT
TATCTCTTTCTCCTTTGCCTTGCACATATCTTCTGCCGACTTGATAAACTTCTTAGTTAATTCATCAACTTCTTTCTCAA
ATCTTTTGACATCATCTTTTGAGAAACTCAAACCTGCCTTTTTTATCGTATCCATTGCCTTCTGTCGAGCTCTTCTTATG
CTCTGTTTCACATCTTCAGAAGATTTAGCCACCACCTTACAAACAGCCTGCATATGCTCCTTAGTTAATGGAGGAATAGG
TGCAATTAGTCTATTTCCATCCGGCTTAGGATTTAGACCCAACGGGGATGAAACAATGGCGCTCTCCAGCTCCTTTAGGG
TATTTGGATCATAAGGAGTTACAGATAATGTTTTTGAATCTATGACAGAAACGACAGCCAATCGGTTGAGAGGCATCTTA
ACGCCACCAGTTTCTACTATAATATGGTCAAGCATTCCAGGGGATGCCCTCCCAGTTCGAAGTTTGCTAAGCTCTCGAGA
GAGTGCATCGACCGCGGCTTCCATTAGGGATACAGCAGACACCTTAACAGAAGCCCTATCCACAGTTTCGACTGCGCTTC
CATCATCATCATCCCCCTTTGACTTTCTTCCTTTGGCGAAACCCCTGCGGAATTGTCCGACGAAATTCGTCGCCGGAAAA
TTGAGAAGAGTATGAGAATCCGGCGAGTTGCCATTAATGGGAGATGAAATTCGCGGGAACTGGAGAGAGGTTCGGTAGAG
GATGAGAGAGAATGTTCTAGAAGAGAGCAGTGAACGTCTCACTGAGATCATTGCCATTGTTATGATCTCAATCAATTTCA
ATTTTTGATTTCTCTCTCTCTCTCTCTACTAGGGTTTTGT
>Cluster-9641.5009
ATACTTCCTTCTTGGCTTAAAGATTTTATTTTTTTATTTTTTCAATAGCATATATAATTATTTTTATTAATTTAAGAAAA
TTTGGTTTTGCATAGAGGTTAACACTTTTTTGGCCTCTAATTGTTGTTATATATATTTGGATATTTTCGATAAATGTTTT
ATGATTTATTTGGTTGAATTAATGTGGGGGAGGATTTGTTTTTCTTGGGGTCCTGTCCAATCCAAATTGATTGCACTTTT
TGTTGTTTTTGGTAACAAATTTTTGTTTCTCTAATAATTTTACGTGCTATATATATGTTTTTATTAAAGACTTTTCTGAA
ACAGCAATTTCTCGTCAAGTTCAAGAAATCTATTCAGACCCATAACAAATTCTGTTTGGATAAAGCTGACTTTTTAATAT
TTTGTTTTGAAAAGGAGTTCTTGATAAACAAGAAATAATACTTTTCTACTCTGGAATAGTATATATATGTATATGTGTAT
TGATCATCTTATCATTGACGTGTTTTTCTTGTTTTAGGCTTTATAATTTGAATTTTTCTATCTACTTTGGAAAAGTATAT
ATATATATATGGGTGTGTGTATTGATCATCTTATCATAGAGGTGTTTTTCTTATTTTAGGGTTTATAATTTGAGGTGATC
ATTTTGAGATAGAAGATGGAGGTGAATGTTTATAGGCCTTATTTCGATCCCGATTACGATTCTTTGATTGAGAGAATATA
TCCACCCAGGTTTAACTATAATCTTCTGGATCGAATTTACTTTTTTGATTTATATATATATGTGTGTGTGTGTGTGTTAA
GTTTTCTATATTTTGTATAAATAATTTACAAGATTGTTTGGTTTTTGCAGGGTTTGTGTCGACAATGATACATGCCATGA
CTGCACACTTGTAAAGGTGGATAGTGCAAACAAGAATGGGATATTGCTGGAGATGGTGCAAGTTCTCACGGACCTTGATC
TAGTTATATCCAAGTCATACATTTCTTCAGATGGTGGTTGGTTCATGGATG
>Cluster-9641.5008
CGATCTTTAGCCTCCTCCTCTCCTGTGTATATGATTAATTACAATGTCGTATTACGTATAATGATTAAGAAAATTCTCCC
TCGCAATTTAATTCCAGGGTTTATAATTTGAGGTGATCATTTTGAGATAGAAGATGGAGGTGAATGTTTATAGGCCTTAT
TTCGATCCCGATTACGATTCTTTGATTGAGAGAATATATCCACCCAGGGTTTGTGTCGACAATGATACATGCCATGACTG
CACACTTGTAAAGGTGGATAGTGCAAACAAGAATGGGATATTGCTGGAGATGGTGCAAGTTCTCACGGACCTTGATCTAG
TTATATCCAAGTCATACATTTCTTCAGATGGTGGTTGGTTCATGGATGGTTAGTATATATATATATATATATACACACAC
ACATACTTTTTGCCTACTTTTTTCTTACATCACTGTGCACTGGCACATATATGTTATAATATATATCTACATTGTATTAA
TTATATATATAATTCCAAAGTGCTTGTGTTTGAACATATATAAATGTATAAAACATTAGTGCTTGGGTTAAGGATGAGTC
ACACCCATGACAAGTCCCGTGCTTATGTTTTTTTTGTTTTTGTTTTGTTTTGTTATTTAATTTTTGTGGGGTTTTTATTT
TGATTGTTTGCCAGTGTTTCACGTGACGAACCAGCTTGGTAACAAAATTACTGATGACAATCTCATTCTCTACATTCAGC
AGGCAATGTGTTCAAAGGGTTCGAAAGGTGTTGAAGTCGCGATGAAAGGCAGACACGTGATGCCCTTCCACGTGTTGACA
TCTAAACACACAGCCGTGGAGATAACCGGGACTGACCGGCCCGGCCTGATGTCCGAGATATCGGCTGTGCTCGCTGATCG
AGGCTGCCAGGTGGCTGCCAGCGTGGCATGGACCCACAACAACCGAGTTGCGTGTGTTATATACATAGAAGATGGACTTG
ATGGTGGGCCCAGTGTAGGCCCAGATCAGGTTCGGGCCCAACTACAAAACGTGATGGAGGCCCACCACAGGGATGGGGAG
CGGTGGAGCGTCGTGCTGGAGAGTCCGGCCAGTGGCCGGACCCACCCTGAGCGGCGGCTACACCAGATGATGTCGGGTGA
TAGGGACTACGAGGTGTGCTGGAGCGGAGCGGGAGAGGGAGAGAGAGAGAGGCGAGAGAACAGGGACGGGGTCGAAGCCA
AGGTCACGATCGATCATTGGAAGGAGAAAGGGTATTCGGTGGTTAATGTGAGGAGTAGGGACCGCCCGAAGCTTTTGTTT
GATACTGTATGCACCTTAACGGACTTGCAATACGTAGTGTTTCATGCGGCTGTTAGCTCGAAGGGATCAATTGCCATTCA
GGTAAATAGTATAGGGTTCTGCTTCTATTTTCCGTGAGATTTTTTTTGTGGATTTCGAAATTTGAAGTGTTTTTTTTGTT
GATTTGTAATGCTATATTGTGCGTGAAATCAATTTAGGAGTATTATATTCGGCATAAAGACGGTCAAGCTATGTTTTCTG
AGAACGAGAAGACAAGAGTTGCGCAATGCTTGATTGCTGCTATAGAGAGAAGAGTTTCTCATGTATGGTCTCGTAATTGT
CTGCACCTTTTGTTATGTTTGTGATGGATATTCTAGGTTACGCACGCTTATACTTATCTACGTGTGTATTTCAGGGTCTG
AGGCTGGACGTGTGCACTCGAAACAGGGCTGGATTGCTCGCTGACATAACAAGGGTGTTTCGTGAAAATGGGCTATCAAT
AACGAGGGCAGAGATCGGGACCCGGGGAGAGAAAGCCATGGGATCGTTCTACGTAACTGATGCTTCGGGACAAGATGTTT
CTAGAGATACGGTGGAGATGGTTAGACGGGAGATTGGTGGGACCGTACTAATGGTGAATTCTAATTCAGGGTGGAATATG
CCAAGTTCAACGGAAAGCTCGAGCAGAAGTAGCGATGTGGGAGGTGAAGATAGACCCCGGGGTTCGCTAGGGGCGCTATT
GTGGACTCAGCTTGAGAGGCTTTCGAGCAATTTCAGACCCATAAAGTCGTGAAGATCGCGGTATATATTTGTATGTAAAT
GCCAGTGCACTGTACTAAAGATTTGTAGATACGTAATTGGCTGTTGGGTTCGTTGGTGTAAATCTCGCGGCGTCGTATGT
ATCTACTTTAGCACTGCCTGCGGGGGGGAGTACACCGATCTATCAGGTGATCTATCGTACAATTTAGACGGAAGTTGGCA
ATGCTATTCAAGAGTTGTAAAATTGTGTCCATCATGTAACAGTGGCTAATAATATCATGCAGTTACCGCAAATTACATTC
A
>Cluster-12856.0
ATAACACTCTAGAGGTGAAGTAGGAGGGTTTGTTGTCTGATAAATCTTGTGTGTCCATATCTTATTGGTATCTACATGCG
AGATTGATTTAGTTTCCCTAGGTTAAAGTACCTAATAAGCTGATTTAAGAGTATGTGCTTGATAATTCTAGGCTCTCCAC
AATACTGTGTCAATGTGATTGCTATCTTGATAGGGGAATGGAAGATTGCTAGTTAAATTCATAGAAACATGAGAGAATGG
TGGATGGTTGCAGGCTACTAAAGAGAGTGGTTGGATGAGAGAGTGGTGGATGGTTGTAGGCGGTTGAGATTGTGATATTG
TTGTTGCCACATTAGGTGATGAGCAAATTTAGGAGACAAGCAGCACAGTAATGATGGATGTTAAAAGGAATTTCTCCAAT
CCGACTCAGAAATTTGTCGATATGGATATTTGGAGAGGAAAAAAAAAAATTTCTTTCTCAGTGATCGTCTTCTGGTTTGC
TGACTTGCAGACTTGCAGAATTTCACCTTGATCTGCTTCTTGATTTGCGCATGTGGTTCAGAACCTTCTCTAAATTTACT
GAGACCATGGGCAGAAAATAAATTAGATAGTTTAGGAGAATTTCCAGGTGAGAGAATTAGCTACCAAATTACATTTTATG
AAACA
>Cluster-9641.17869
CTAATACCTTAGGATACGTGGCAAGCAACTCGCCCGGAAGAAACCCAGGTGAACTCCGTCTCTACGTTTCTGATTCTCCC
TAATCCATCCAAACTCTCTCTCTCTCTCTCTCTCCCTCTCTCTCATCAACTCCTTCTTCCTCGCCCCCTCCGAAGAGTTC
ATCTCTGAGGGTTCTCTCTTTCATACTGAAAGAGTGGTATCATCTAGCAGTTGGCATTCACTTAAACTCTGGGAAGGTTG
ACTGCGAAAATTAGTACATGTTTAAAATGGATTTCAATGGTATTACGTGGGTTGGAAATGTATATCAGAAGTTTGAAGCT
ATGTGCTTGGAGGTGGAAGAAGTAATGTATGAGGATACTGTAAAGTATGTCGAGAATCAGGTCCAGACGGTTGGTGCAAG
TATGAAAAAGTTCTATTCAGAGGTTATGAAAGATGTGTTGTCGCCGTCATCCATCGATCCCGTGAAATTAGCTGCTGCTG
ATTTGTCTCTGAACCCTTATGGTGACTTTAGCATTCATAAGAAAGCAAAAGCCAGCACCAAGAAAGACGTGGCAAGTCAT
AAGTGTGGGTCTGAGGATTTAAAAGTTAAAGCTGAGCCGATTAAAAACTGTAGCACAAAAGTGTTAGAACTAAATAGGGT
TGCTGGTTCTAATGGAAAGTCAAAAGGAGTTATTAAAAGAATTTCCCGAAGGGATAATAACATGCCATCAGAAGTGTCAC
GATCATTTACTCCTCTATCAAAAGATTTGAATAGGGTTTCCGCATGCTGTAAAATGGATAATAATTATGATGTGGCAACT
GACCGGAGTGATACAGAGATGTCCACAAATAAAAGATCTGATTCTAGTCGTGAGGAAGATGTTCACAATGTTGCGAGCGC
TATTGTGTCGCCAGCTCATTTGATTCCACCCTCAGAATCTGTTGCAAACAAAGAAAGGCAATTGAAGGACACAGCCAGTC
CAGGTCCACCAGATGTGTCATCAGCAGAAATAAATGGTCACTATTGTTTTTGAAGCATTTTAACCATCCCTCCCTTTGTT
TCAGTGCCAAACATTTTCAACTAAAATGTTCTACTCAAATTTGTGTAAAAATTTGTTCGGAAAATATTCACACTGAAATA
AACCGAGCCCTTAGAGCCTCAATAAATTTTGTAACTGTAAAGGGAAACACTTGTTTGGTCATTTTGGTGACTGCAGGTGC
TGGTGGAAATGGAGTCGATTCTATTATGGAATCGTACATTAGCTGCAACGCTAGGAACAGCGAATCTGCTTGTGAGGGCT
CATCTCCTACAGGTAGCAAATTCCATTTTCTTCAATTCGAAAACACAATATGAACAATATTAGGGTGGTTGTTTTGTGAC
ATGAGTTTGATGTGATGTAATTACCAAAGAAGTCTATGGTTTAGTTTGTTCTTGTATTTGTACTCACCCTGTGTGAGAGG
CTTGACAGTAGGGTGGGTTTTAATGGATAATCTAAATCTACTTTCGTGTCAATCTGCTGTTTTGGTTAATGTCTGGCAAA
ACAGGTGACCCCAACGTGTATTTTATTGAGAGCAACAATGACATCGCTGAGCCAAGAGCAGAAGCTATTCAAGAGTTTGA
CAAGTCGAACTGTGTAGTTGTGGGAAGAGAGGATCTCTCAGTTGCTGCTCCAAAGGAAGATAAGCCAAGGTCTTACAAGA
AAAAAATTCGGAAAGCATTTTCGTCCAAGATGTCAGCTAGGAAGCAAGAGTACAAGCAGCTTGCAGTGCAGCATGGTTGT
TTGGCCCCGGGACCAAACAAAGAAGTGGCAGATAGTTCAATCCCTGAACTTTTGAATGTAGAAAAGCAGCCACCTCGTCG
AATATCGGAATCTGAGTGGGAGCTTCTATAGATTCCACTATAAGCTAGGGCTTTGTAAATAAATGGCCATTACTAACGGC
CATCAGTGTGTTGGATGTTACCAATGGATGCTTTTAAAGTCAAAGAATGAAGTCACCCATTATTTGGTGGGATGACGAAA
TAATATTTAATACTATACAAGATATGCTGATGCCATGCTACTTCATCTAGTAAGACGGAAATATATGCTCATGAATCATT
TGAATGAAGGGTTTTTAAAATTTTCCGGCCCCACTTGCACTAATTTGAACTGAGCAGCTGAAATAGGTAGGTTGAGAGCG
CTAAAGGGGATCTACGTTCTCAATCCTGAAACTTGAGGTAGATGAGATTCGAAGCAATTTTTTTCTTTGATCATCAAAAC
CAGGTTAGTGATAGCTCTCTTTTTATTGCTTGGCAAATGTGCATTTCATGATTTTGTGTTTAAGGGCCTGTTTCACCTCC
ACTCTTTTAAGTAAGAGGCTTGTAGTTATAAACTTAGAAGCTTGGCGCTTTTGGTCTACCACTTTCTAATTTTCTTTTGT
TTGGTGTTTTGGTAAAGTCACATCTTTTTCTAAATAAGTTGAAGAAACGTGAAAATCACAGATTATGGCGTGTTTTAAGC
TTTTGCTGTGGTTCTAGAACTTGATTTAGGATAAGAGAGCCCTTATTGGCCTTTCCTTAGTCGGAACAACTCAACAAATT
TTGTTGCATGTTGTCATGAGAGCCCTTAACGGTAACCAAAATTCTTGAACTGCTGGGTGCTCTACTTTTATTTTTCCTTA
ACCTTTGTAAGCACACTCTCTTTAGAATAGCTAGCATCAAAGAGATTCTACAATTGTCATCGAGTTAATATCTCTGGTTG
AGGTTGCATTTGGTCATGTTCTTTTAGACTTGTATAGCTTCAATGAGTTAAATCTAAGGAAGTCACAATATCTTTAGAAC
TAGAAGTGTCAAACACCAATTGTGCATACAATAGCCTGTTCCACGTGTCTGGTAGTCCGGGCAAGCACCAGTGGCTGCAA
TCGGCTAAAGGCTCCGTTTGTTTTCCCATAATTTGCTTGCTTTTTTTAGAATACACCGTCGGATGTGCATCTCTCCTATA
TTCCGATAACTTCGTTATGTTCAAGTATTTCACAGGTGTTCTCATCCCTTTAATCGTCCTCTCAACAACTTCTATAATGG
GCTTGGGAAATGACGGTCTATAAGTTTCGTCCAGAATAGGTGTTGTCACATTGTAGCACCGATTCTCTCCTTTGTGCTCC
GGAGATATGCTTCTGAAAAATACCGTTGTTTTGTTCGAGTCAATGTTCTGGTCGACCCAACGAGCCCAAGTCTTCATTGC
TATCTCGAATGCTGATTTGCTTTCCATATCCTTGATCAAAGCCCCCCTGTACTGGAACAAGTCCCACCTGCACATATAAT
TCCTCTTTTAATAAAAAGAAAATCTTAAACTTTAATGACGGGAGTGAATTTCGTTATTTTTTGACTTACGCCTTCAATTT
TCCGCTGTGAATCCACCAGTGACCGCTGTTGAAAACCATGATATCAGCTCCTTTCCATTGCTTAGCTACGGGTGAAAGCT
TCTCTAGCCTTAAAATTTTATTACCACTGTCTTGGTCTGTGTCTAGTTGCACCAGGAATGGACTCCAGTGGAATTCCACA
GAACAGCTATAGTCCTATATATATATATATATATTACAGCAAAAGGCATCTTAGAGCAGGCTAATTTTACAAAACAGGAT
TATTGAGTAGTCCGTTACAGGAGAAAACCCAGAACTACGTAGTCTAAAATGTTCAGTTATATGTATCTAACAAAAGGGAT
GAAGATTTTCCGCAATTCTATTTCTGGGAAGCTTTCTTACCGCCCTGCTACGTGTCCACCAAATATCCGTATAGGTTTTT
GAAACTACCGTGAAACACTTAATGTGCTGTTCAACTTTTACTTTTGTACTGAATTACAGTAGCTTAAGCATGCATATGTG
CTTTAATAGTTGACAAGTGATTGGCTTGTAGAAAATCTTATAAATTGGGTCTGGGGAACTAGTAAACACTGAAGGAATTC
ATTGTGCCTTTCGGGATAACAGGTCCAAATCTTATCAATTATGGGTAGTATTCGCTTGTACACATAAGCACATACAAAAT
TATGTTGACATTTCATTACGACGAAAAGAAACAACTCAAAGATGTGAAATTAGATGAGTGAATAGTTAGTACCTTGGCTT
TGAAGACTTTGTAGTGACCACTTTTGACATCAACATGGGCTCTTGATGGGGGAATTACAGAGTAAAGTAGGCAAGCTAGA
GACTCCCACTGGTTTCTGTTCAAAGAATCTCCAACTATTATCACCCTCTTCCCTTTCAGCCTCTCTAACATGTCTTTGCC
ATCAAACCTAATCAAGTAAGCAGGCTTACTATATTTCATTCAACTCTATAATTACACAAAGAAATCCATTCATGGTACAT
GGGGTTTGTTGCTTTTAATCTTGAGCTTTTCTAATTGCGTAAAAGTTGATTGTATTTGGCTGATTAGCTTTTTAGTTGAG
TTTTTTATTCCTGCTTTGACCTTAAAATAAAAAGTTTAAGATGAATGCATCTATTTTTTTTTCTTAGTATGTAAATATCT
AGTAATATTTTTGCTTAATAGCTGCAATGAAGCAATCTCATTTCTAGAAAAGAATATATCGCAATTTTTACCCCAGTGCT
ACAACTATTAATACAACTTGGTTCTCTTAAGCATTTCCTTTTTACGCGTGTATTGCTACATGAACATTAGAGGCTCAATT
GTCGTAACTGATGAGTTCCGAGGGCTAACTCTTACCTTGGAATGTCACAGTCATTAGCTTCCCAGCTCCAGTCTTGGTAG
CCGAAATCTGGCCGCCCATTCCTCTGACAACTCACTTGATCGCTTAAAAACGGACACCTTGACTCTTTGTAAAAAGGGTT
TTCTATCGACTTATATACCCATTTCCCCTCAAAAATATTGCAATCGCCTTTTGTTTTGTTCACTGGTTTATCAATGCCGA
AGAATATTGGTGGTTCTAAAAGCTTGCTTGTAGCATCGGTGGATGATGATATTAATCTTATCGTATTGTTTCGGAAAGAT
AAGAGTGGAACTTTGCTGTGGTTGCTTCTGAGATTCAGAGTTAGGAGGAAACAACCTATGAAGCTCGCGAAAGCACAGAG
CTTCCATTTTTCGTTAATGGTTGTAGCTCTCTCCATGATAGCTCCTTTGTATCAAGTGAAGGTTAAGAATAGATACATAA
AACATGAGGTTTTGTGTTTATTTAGGTGAAGGGTAAGTGTGGCTTGTGAAGTTGGTTTGAAATAGTAGTGGTTTAAGAGT
TAGTGAACCAAAAGTACTGTGAGTTGATA
>Cluster-2093.0
GTGAGATCCACATCACCCGAAAAGGGTAACACGCTCTTGAAGAACAACCACTGTTCTAATTTTTCAATTCCACTTCAAAT
CTGATTATAAAGTTACTGTAATTCGTAGAATCACCGAGACCAAGAACGAAAGAAAATTGGAAAATGAAAAGATACTAAAA
GTGGAGACACAAACTCCTAAGTTCAACAATTCTAATTCATAAATTCAATGAAAGTCCTGCATCACTAAAGTTAGTTTTCG
ATGTTGTATATTTAGGAAACATAATGTAGATAGTATGTACAAATCGTTCCTGATAAGAGATTGCTAATAAGAACTCCAAG
TACTTTTACTAACACAATCATTTAAGTTTATTGCCCCGATCAAAGTTGCATTTTGAGTTTGTCTTTG
>Cluster-9641.17861
GAAAAATAATTCCAGTTATGTTTAAACACAAAGAAAAAGAACAAATGGTAACTGAAAAAATTCAATCTCCATGCTGCAAA
ACTGAAAAATATGGAAGATAGCGTGCTTGCGCACAACAAGACTGCAAATTCCGCATTTTAGAAATCTAGATTATCTCCCA
ACCATACCACTTAGGTAAATACAATAGGAAAACTTTTGTAACAACTCAGAATCAAAGTTTGCATTGAGGAGCACAAGAAT
TGCACATCAATAAGTTTATGTTTGTAATGTGCAACTGCAGGTGGGTTCATGCAACAAGACTTGAGCAGTTAAGCATCATA
ACCTGAAATGACTAATGTACAACTACGGTTTGAATTCTTATGTTGGGTTTACTCAAATCCTTTCATCAAGTTACTGGTGT
CATAAAAATGTAGTCCCCTGTTTTTTAAAATCACTATATATTTAAATCCTCAATTCAAACGCAACATAAGTGCATGCATC
ATACCCTTCATAGCCAATTTATAGCAACAAAAAAAGGGAAACATCATGTTTAGACTTCTTATCATCGCATAGTAATATGG
AACAATAAGCTTCGACTGCTACAGGTTAACGCGAGACATGTATAGTAACCCAGCAATTAACTTACCATTAAAAAAGCAGG
TCCAATGAGTGCTGCTTTAATGAACAGTGGCTATATAACACTCCATATAGAGCGGATAGCATAACACATATTCAAGAAAA
TTGTAGATATCAATAACAGTACTTACAATTGGCCAAGATTTGATATATCAAAGTCTGGAGCAAGCTCTTGCACGATGTCA
TTTGGCGGCTGGCCACATTCTTGCATTTTCTGCATAAGATCGACAATCTTGGTAAAGTTGTCTGGCTCAGTTTCGTAGAC
TTTGTTAAGATCTTTTATAAGCTGATACTGGTTGGAGTAACGTTCAAAATCGTCTTTGCTCAGAGTAGATTGATGCTCTT
CCAACCATTTTGGATATCTTTCTCCAATCTCTTTCATAGGTTCATGAAGAACTTCTTTTGACAACAGCTGCTGCATCATT
GTCTCCACCATAGACTCCATGTCCTGAGACCCAGCAAACTCCTCAAACTGCTTTACCCAGTCCTCCATCGTTGCATTGTT
CTCAAAATCGTCTGCAACAGGTTTTGTACCAGTCACGGACTCTATACCTTTAACAGCTTCTCTAGTTTGCTCTCTCAGCT
TGTCAAGTGCTTCGGACACATGTGAGTCCTTTGACACCTTTTGCTTCCCCTTTTTCTTCATTTTCAAGTCAGGCAAACCC
ATCCCCAACCCTTGAACTTGTTTAGACGTTGAAGAACTTTCTTGTTCATGAGCTCCAGAATCTTCCGTCCTCTGAGCAGA
TTTAAGATTGAGATTTTGGAAATCATCCAAAGCACTGTCGAGGAGTTGGTCTAAATCGTCACAGTGTTCGGCCATTCGGT
TTAACTGAATTGAATACAATTGAATTCTCCGTCGTATATATATATATATAAGTAAGAAAGCTAGAGGGTTATCTGCTGGA
CGGTGGAGCTGGGTGGGGGTTTCCTCGTTGGGGGGGTTAAGAA
>Cluster-9641.17860
GACCGTCCCACCCACAAAACACTAACACTAGTAGTACTACTCCTCTAGTCCTAAACCTTACTGCTCAATATCTCCCCAGC
TCCAATGTCTTCCCAAACCGCCGTCATCGCCTGGGGCTCGGGAGAAGACGGGCAGTTGGGGATTGGGAACAATGAGGAGA
GAGAGTGGGTTTGCGCCATCAAACCTCTCCGCTCTCTATCTGTCCGCTACGTTGTTGCCGGTAGCCGGAACTCCCTCGCC
ATTTGCCATGATGGCAAGTTGTTTACTTGGGGTTGGAATCAAAGAGGGACTTTGGGTCACCCGCCCGAGACCAAAACTGA
GAATGTCCCTAGTCAGGTTAAAGCTTTGGCCAATGTCAAAATTGTTCAGGCTGCTATAGGCGGGTGGCATTGTTTGGCGG
TCGATGACGAAGGCCGTGCTTATGCTTGGGGTGGAAATGAGTACGGCCAGTGTGGTGAGGAACCTGAGCGGAAAGATGAT
AGCGGTAAACCTGTCAGGAGGGATATTGTAATTCCGCAGCGATGTGCCTCAAAACTATCAGTCCGTCAGGTGCGTCTAAA
TAGATTTTTCTTTTATAGTTACCTCTGCTATACTTATTATTGTACCTGAATTTTATACTGCATTGGGTCTTTCATTAGTC
TTTGCAAGCTCTTCAGCTTCGCTTATTTTAAGTAATTGTCTCATGTTTGGAACAAGCATGCTATTAAACATTCTGTTTTA
TATCTAGAGTCCACCTTGTCTCCGGGGTTGGCTTATCACTCTTCTCAATGGACTCTTTCTCAGTCCCTTGAGATAATCCT
TGTTACTGGTAGTTCCTCATGAGATGATTGGATGATAAACTGTTTATAGTTTTATAAAGAGGCTACATGTGTATAACATA
TCTTCCTCTTCTCGACGCTAGTATTAGAGCTTATAGTCAAGTCATTCTGCAAATAAACATCTTTAAACAGAAACAGCGGG
TTATGTTTTCAAGTAGTGTTATGCATCTAGTACTTTAATATGGGATTCTCGTTAAGACTGGCATTTATTTTATGGATTGT
TGGGAAAGAAATAATCCATCACAGATGTTCATAATGACTAAGGCCCTGTTTGGCGCAATTGCACTTCTACAAAAGACCAT
TTTGGAAATGGACTTTGTAGAAAGGACTTCAAGAAAAGTACTTTCTAGAAAAAAATGATCTTTGGTAAACATTATCTTGT
AAGTGCTTTAATTTTCGGAAGTTCTTCTGGGGAGTTTGGTTCATAAGTGTAAAATGACTTAACAATGACATTTCAATTGT
AATATCCCAATTACAAACGTAATTGCATATTCCCCAATTTAGACCAGTTCGTACATGTATACACAAAATTTCAGCCAGTC
AAATTTAACCCAAATAGAAAATGAGAAACTTAATTGAACACTTGATTTAGTTCAATTAGAACAAAATAAAACCCAATTAA
GTATTATGCTTATCTGGCTTATTAACCAATTATTCAAAACAACATAGATTTTAAGGACAAATTAAAAATGAAGACAAAAA
TTCAACCATTACTTGATTCAAATTATTTCCCAAGTGAGAGGTTGGTAGTAGCATATGATTGCCTCTCAGTTGGGTGCAAT
TTTTGAGATCAGATGCCATTTTACATCGTAGACATATCACTGCTGTCATCCGCCCTCCGGAATCGTCGCCGACGCATCGA
ACTTGCTCCCGCTCCTCCGCCGCTCCTAGAGCCACTCACGTCCTCTGCCGGCAGTTGGAGGAACGAAGAGTTTCTGAAAG
ATGCAGTCACCACATACACCATCGCTGCCACCGCCTGTGTCTCCATCACTGCACCCTCGACGAACTGCTCCTGTATCCCT
TCTAGGGAGATCGTGAATCAGCCTGATGATTTTTCCTATTTTTTTCCTCTTTTCCTCAGGCTGTTATATTTTCTTTCGTG
GCTATGCTTTTTTTATTTCCACTTCCCGAGAAGTCTTGGAATGGGCTTATACAAAAGCATCAATTCTGGGCTTCTCTAAA
TGGACTTTTGAGGTGGCCCACGTATTTAGAAGTGCATAAAAAAAATATTCACCTAATAAACAACTTCTACAAATGGACTT
TTAAGGCCAGGAAGCACTTCTAACAGTGCCGCCAAATGCTACCTAAATTTCCAAAGGGACATTGTTGTCGTAGTGTTTCT
CAGCACTAAAATCCTGTAGTAACATCGTTTTCCTTTGGTTATAGGTTGCTGCTGGAGGTACTCATTCGGTGGTGCTCACA
CGGGGAGGACATGTTTGGACATGGGGTCAGCCCTGGCCTCCCGGTGACATCAAACAAATATCAACTCCTATGCGAGTGCA
AGGTCTTGAAAGGGTGAGATTAATTGCAGTCGGGGCATTTCACAATTTGGCTCTCCTTGAGGATGGAACTTTGTGGGCAT
GGGGTAACAATGAGTACGGACAGCTTGGAACAGGGGATACTCAGCCACGATCACAGCCAATTCCCGTTCAAGGACTTTCT
GGCCTTACTTTGGTTTGTCTTATTATCTATATTTATTTTTTATTTGTACTGTCATATGGTAATCCAGTACTACTTTACAG
AATCTTTTGAACTGAAGCTTGTGTGGCCGCTCTATTCTTCTATATGTAATCTGCGTGGAATTTTTACTATATCTATCAAA
AATTTGAAGCTTTCCTTGTTGAACTATTTTAGAGAGAATATTTAGGAAGATGAGTATTAAAGAATGAAGTTCTTTGTCTT
TTCCTAATTTGTTAGGATCATTGGAGTTACTATTGTACTGGTGTCTTTGTGTCTTTTTGGATTGTAGAAAGCATCTAAAT
GTGAAGGAGCACATCCTTTTCACATCACCTTCTTTGTCTTTGACATATTTGCAAGAATTCAAAGTGAATACTTTTAGCAG
ATAGAGAAAAAGAAAGTATTTTTTTTCCATTTGTCTGTGTTCTGGCACAGGTTGATATAGCTGCTGGAGGATGGCATTCT
ACTGCCTTGACAGATGATGGAGAGGTATATGGTTGGGGTAGAGGAGAACATGGGAGACTTGGATTTGGAGACGACAAGAG
CAGTAAAATGGTTCCTCAGAGGGTTCAGCTTCTTGTTGGAGAGGACATTGTTCAGGTGTCGTGTGGAGGCACCCACTCGG
TAGCATTGACGCGTGATGGCCGCATGTTTTCGTTTGGACGAGGTGATCATGGGCGTCTAGGATATGGGAGAAAAGTGACA
ACTGGGCACCCCTCAGAGGTGCCTATAAACCTTCCACCTCCAAAAGATATCGATAGCGAGGAATCTGATGGGCGGTGGTG
TGCAAAGCTTGTTGCTTGTGGGGGCCGCCACACGTTAGCACTTGTACAGTGGCAGGACAACGAATCTGAGGAGATGAGAT
GAGCTTTTTCGTCGGACATCCGCTTGAAGACTGATATAGAGGTTTATGAAAATGTTGAGTTACTGTTGAAAAACTTGAAA
CCATGGGTGTAGACTTAAGAGTAATATTTGGTTAAGTACCCTTAATTATGAAGATGGTTTTACAGTAGTAGTATTTTTCA
AATGTTCTGCTAACTGTCGTGTCCCTTTTGTTCACTAGAAATTCCACATATCTATTTATGCCA
>Cluster-9641.17863
GGAGTCGAAGGCCATTACCTAGAATTATAAAAGGTCAAGATGAACGTAAATTACATACACACTCAAGCTCAATGTCTGTA
TATCAACAACCGAATGAAAGTAGAGCCTAACAACTATCTACGATTCGTAAATCAGCTTCGGACTATAAAACAAAACAAAA
CAATACAAGGAAGCAAGATCTACAAAATAGAACGGGACAAAAATTGATCTCTCTTGCGAACAACACGTACAATAATCTTC
AAGTTATTCTTCGTTACAACCACATAAATAACGCTCGAAAGTTCCAAAACCCGGTTGCTCTCTTCTTAGACAAAGGTTAG
CAGCTGCTGGACTAAGGTTAGTGGGTTCTAAATTGCTAAGAAAGATCAAACTCATAAAACACAATTTTAAGAAACCCAAA
TAATAGCTACTACCTCCCACACTAAGAGTGCCTCCGATTTCTTGAAGAGGTAGACTTGGTTTCTTCCCCATTGGTCGAAG
CCGGACTATCCGAAGTCTCCGAGCTACTATTCTCACTGCTCCGCTCCTTATTCGACCACAGCTTTGAAAATATCTTCTTC
GACATAACCAACCCTTTTACTTTCCCATCAACGGCTTTTGCACTATTCATTTTACCGTCGCCGTTGCTTAGTCTAAGAGC
CGCTAGTTCCCCTCTCAAGACCTTGAGCTCCTCAGCCGTTGGCACAGAATCCCAATCCTCTTCTGTATTGGTAGTTGCTG
ATCTCGAGCTCCCGTGCGACTCGTTTGGTAGTAAAGCCTTAATGGGCCCTGGTAGATCGGGAGTGGTACAACCACCATTT
GCTGATGACGTGGACCTCATCTGCTCAAAGAAGAGGACTTGTACAACTACTCTAAGAGGAAGACGTTCGTTCTGCACCGC
ATGTGTACATGCTTCGCCTGAGAGTTTTCGGCAATCCATAAGCCTGCAGATTCTTTTCCGCTCACTCTTGCTAATATCCG
GGTGTTCCTTAAGGTACATATCGATGGCACGGTAAATTCCATCATGAGATGACCTCGGAAACCCAGATACCATTTGTGCA
AGGTCCATAAACCTGGATACAATTAGATTTGGGTCCTTAGCAATTTCAGCGAGGTACCCATCTATGAGCTTCGCTACTTT
CACCTTAGCAACATCCGATACAAATTCGGGACTACGAATCTCGAGGAACTCGTTCCCCTCCGAAAAATCACTAAGCCCAT
TTTCTTTCTTTATGAACTCTTCCACTAGACTTTGTACTAAATCGAGGTCGTACATAGTTTTTTCCCCAGCCGGTGCTCGG
ACCAAAAGGTCTGCCACCGTGGCATTCTCGAATTGCTGGCCGATCCTCTTCACCAATACCTTTCTCCCTGCTTCGCCACA
CTCTAATATAATAGAATAATTTAGCAACTTAAGTAAGAATCCACAAGGTACACTATTTTTCTCCAATGGTAAAAGGCAAA
TTAACGTTTCAACATAAGTTCGGTATTTTATGGCGTCTCCAACTTGTACAACACCCTTGTTATACCCCGGTAATCTTCTC
ATTGCGTAAGCAGCCAAAGCTTCTCCAATCACATCACCCGATACTTTTCCCTTCGTTTTAATTGTCGATATCACCCGTTT
GTACAAGTCGATGTTGAGTTCGCAAAGATCCTCCACCCACCAATCCTTTGGAACGGCTTGTGGTTTCCTCACCCCGTTCC
AGAGGGGGTCATTACCATTTTCAGTAGGGAGTTTTTTACGGTTATACGTATAGGACCACTCTACTTTCGAGGTATCCATT
GAAGCTTTCATGGCTATCGATTCTAAGCAATGGCTAACCATTTTCAGCTCCTCGGTCCATGGAAGAAGGGATTTAGTACT
TTGGAGGACAATGATCGAATCTTTCCAACTCCGAAATATGCTCGAGTTGAGAAAAACATCGATCTTGTAAATGATATTTC
CCTTTTCAACACTTTCGTACATCTCAAGATATTCAGCTGCACATCGAGCAGCAACGACGTTGTACGCGTTGAGGGTGACA
CTAATGCCGTAACAGAACTTTGCACATATCTCGAAGGTGGTGGGCCCACCAGGGATGTCGTTAATGGAGATCTCGTCATT
GTTTTCGTCGTTCGTAAGGGCAACTAGCTTTTGCAAGCGGGCACTCTTCGACAGAAGTGGAAACTTGTGCAGATAAAACT
TCACGTCCCCAACGTTAATGACCATGTCAGTTGCCAACTCAGTCGCCACATACCTAACATTATCCTCATCAGTCTGAAAA
GAATCAGGCTTTGATCCAAGCTTCATAAACTTCATCTTCAAATCCTCAAAGTCCCCAGATTTAAATATAGAACCAACAGA
TAAAATTTCCCAAAAAGGAGAAATTATCTAATTCCAAGTGAATATAAATGAAAACAAAGATTGAGAAGTTGTGCTTGTAA
TTCTTTGCAAGATCGAATCTTTCTCAATACCCAAGAGAGAGGAAAGAAGGCAGAGAGAGAATTGAAAGTTGGTTTTAGAA
ATTGGAATAAGAAATTAATTTCTTCAATGGGAAGAGAAGAAAAAGCAGAGCACTCTGTTTCCTAGCTCGGTAACAGAGAG
CACAGAGCCCGGGCCAAAAAGAATAATTATATACACATATATCTATATAGAGAGAGAAATTGGAGTGGAGAGAGAAAACA
GCCCCACTTGCCACCACTGCCCCCTGTTTTTTTCTTTTTATTTTTGTTTTTATCTGTTTCTTCAATGAAGTTTTAGACCT
GTGGAAATGAAATTATCTCGAGATTAGATTATTTGACAACTAATTGGTAGACAATTAGATTAGGTTGCGTTTTGTTGAAT
CTTTTAAGAAAATAATGATGTGATTTATTTTTTATTAAAAAAATTGAATGTTCAATTTATGTAGGCCAAAACACATATAA
ATTCAGTTAAGTAAGCAAATATTGTGTAATTTTTAAGTAAAAAATCAAAAAAAATATAACTTATAACTACAATAATGTTC
AATTTATTCTGATCAAAACATAAATAAGCTTAACTTAAAAGGTTAAGCAATATTGTCTAATTTTTAAGAAAAAAAAACCG
CCAAACAAATTACTTGTGATTTGTGAACTACAATAACGGTCCCCATAGTTTAAAAACAATTTTATTTAGTCCCTATAGTT
TCATTTGTGAGAGCAATAGTCCCACTTCGGTCCCCCAATGTTTAACAAAAGTTACATACTTGATCAGTGGAGAAGCCAGG
AGGGGGGAGGGAGGAGGGGGTGGTGCCGCGGTTCCTTTTGATTCCCGAAATTTCACATATCATCCATATAAAATTCAAAA
TTTTTCAAAATCATCATTGTACGGCCTTCTAAAAGTACGATATTTATCCTACTAAACAGGACGGTAGAACTCTACCTCCT
ACCAGAAATTATGTACTTAATCTTTCTATTGCTTTTTCTTGTATTAAACTCCTAATATGCTTGGATATAATTAAACAGTT
TGGAATTGAAGGGTAACAAACAGAGCTCTAAATCATAAAATTGATCATCAAATTCCTTATAACCCAATTATCATTTCCCA
AAAATAATCTAGCAAGTATTGTCAAAATCAAAAAAGGTGATAATTGTCATTGATATCTAAATAGACAATTAACACACATA
ATCTCCATGCAAATAAACTCAAATTTATATAATAGCAATGTTCAGTATCATCTATGTAATAATAATCTAGAAAACAATAT
AATAGATTACCTGTTTATGTAAGAGTAAATTTCTATCGACCGTCGGTGTACAAATTGGTATACATGTGGTGTGTATATGC
ATAAAAAATAGAAATATTTTATAGTTATTTAGTGGTGCCCCATACATAATACACGTATGTTATACATCTACATCGGTTGT
GTACAAATTCGCACACTAACGATGGATAAATACTTAATTCTTTAGTAGTTATTAATTTCTATTAACTTATTTCTCTTAGT
AAAAATCAACATATTAGAAACTGAAAAAAAATTTAGAAACACAAACAAAAATGGTTAATTCTATCTTATCACCAATCTTT
TTGGTCTCCTTACAATTCACCCATATTGTTTCACTTGTTTGGAATTACACTTTATTCTTTTATTAACTATTTATTTTTTA
AAAAAATCATTTTTGAAATTGTTTGAGTGTATTCATCAAACAAATCTCAGTTTTCTATTATTTTTTTATAATTCTACTCA
TTTTTTTGAATTCTTTGTACT
>Cluster-9641.17862
AAATGCAGTCCAACTTTTAAGCAAATAAAGAGAGAAGCTGTAGCTTAAAAGCTGCAACCAAACATGCCTTTAGTTTGGTA
CAGGGATATTGATTTAAATTTAGATATCCAAGTATATTTCATTTCCCTCCCACACATCCTCATAAGCCAATGGTCAATTT
GGTCTGAAATCTATTCTCGAGGTCCCAATTTTGATTTTTTACCACATCCTCTTTTTCCTAGTCATTCTTAATGCTTTGTT
TTATGGTTAAATGACTTCTAATGATTCGTCCCCTGGACATATTGTTGGAGTGGGCAGGCAATGGCTTTGATACCCTAATA
AGAGAAAAACATATTTAGAGAGACGATTGCCAACCACATTCTTCTGTTTTTCATCTTTGAAGTACTTCTGAAAATGTATA
GTGCCATCCAAATTGAAGTTATATTAGTTGTGACTTTATTGATCATCTCTTTGACTTAGTTATATATGCAATTTATCATT
AAAATTAACATCCTTTACTCGAAATTATTCTGGTTACCAGTTATAACTTTCTCCTTGACTTGTATTAGTTGGTCTATAAT
CCTTAAACATGGTTGTCAATCTCTTACGCGACACGAGACGTTTATACGATACGTTACGTCTCGGAAAGTTTTCGTATGCA
TCGTAGATGTCTCTATTTTTACAAGATATCGGTCGACATACGTTTGTTTCTTACGAAACGAGATGTATCGTGTATCGGAC
ATGTATTACCGATATATTCACACTTAGATTCATAAGTGAAAATTAAAACTAAAACTAGAATTAACAATTATGAGACAACA
CGTCCACATCAAAAGTTGAATTGAACAATGTAACTCATTTAGGAAGTAAACCGATAAAATTATGAACCATCTCTTCCTTG
GAGCAAAACAAAGAAAAACCCTAGTTGTGGAATTTTCGAATGAGTGAAAGTAACATAAAAATTGATCAATCAAGAAGAAT
CAATTGATTGAGAAAAAGAGAGAAATTAATTCATGTCGATCAAGTTTAGTGCTAATGGAATAGAAGATACTATAAAACAT
GACATCTCATCTGTTCTGTGTCTGATGTAATTGAGCTTAAAGGAGAAAGGTTGAAGATTAAGGTGCGTAAGGAAACAAAG
CCACTTGATATAAAAGGTTTGGTTCTGAGGTAAAAATTGATTAAAAAAAAAGACCCAGTATATATCAGTTTACAATAGTT
GATATAAGTGAAATTTGTATTTTTCTACTATGTTATATCTATTGTGTATTTTTATGCTATATTTATGTATCTGTAAGTGA
TGTATGTGTTTTCATGTTATAAAATTACTATGCTCAAAATACTTACGATACGCGAGACGAAACAAAGCAAGACGGTACAC
AAAATTATTAAAAACGATAGATTCCTGAGACATGCTTTGACAACCTTGTCCTTAAATCATCTGCTAGTTGTAGTCAGTCT
TGGAAACTTTTAGTAGTATTTGTGTTTATTTGACATTTCAGTTAATCATTCCAATCTACTGAAACTCATGATGTACTTTT
GCTGATTTTTTTGTTTGTGCAGTCTTATTCATTGATTGTGGAGACAGTTGTAGCAGAATTTAACTGACTTCTACATTCCA
CACTAGTTTTCATTCAAATTTGGGTACTTGCAAATACGTATATTCACTGCTTCACTCTTTACTTTTTGTAGATAACGTCG
ACCTTGGAACTGCATGTGGAAAGTATTTCCGTGTCTCCTGCCTAAGCATTGTTGATCCAGGTGATTCTGACATAATCAAG
TCGCTACCTGGCGATCAGTGAAGTGTCATTTGGTAGCATGTTTGCTTAGTTTCATGTTTGTAGTTGGAAATCATCTTTTT
GCAGTGAGTCCTTTTGTGCACTTCTATGGCTGGAGAAATATTTCTTTTAGTTTTATGGGCCTTTGCGGTTCCATTTATAT
CTGATCTGGATCCTTTCCATCAATTGCGTTTCTGATCCATTGTTTTCCATTGAATGTTAGACCGTGGATTTTCAAATTTA
TGCATCGGTTTCTCTTATGTGACTTTTGTAGTTAATTTTACTTGGGGTCGATACCAAATGTTATTTTGTACAACATTTCT
TGGGTACTGGATACTATGAGCTCCGGAGCAGTTCTTTTGTTGTGGGCTTAATAAATTTAAATGCATTTTGATATATATTA
GGAGTACGCATGTATAGGTTTCTACAACATTTCATCAGTATATTTAAAGCTCTAGTACTTCAGCCGAGCCCAACTAGGAA
CCGTGCATAGAAAGTAGGTGTAAACATTATTAGTGCTGTGAA
>Cluster-9641.17865
CACCGGCAAAGGAACCAATGTGGGCGTCGGGAAGGGCGGAGTAGGTGTCCAAACCGGGAAAGGAATCTCCGTGGACGTCG
AAAAAGGGGACGTCGGCGTCAGAAAATGGGGCTTCAGCGTCAGCACAGGGCATAAGGGGAAGCCCGTACACGACAACAAC
AAATATTATATTTACGCTGCCTCCAAGACTCAGTTACAGGACAGCAAGACCCGAGCCCTTTTCTTCTTGGAGAAGGATTT
GGTACCTGGGAATAGTATGAGTTTAGAGTTCACTAAGACCGATGGGGACGCAACTTTTCTAGCTCGTTCGGATGCGGAGA
AAATACCCTTTTCGTCCAATAAAATGTCAGAGGTCTTCGGGCTTTATAATGTCATTGCGGAGTCTGAGGGTGGTCAGGTG
ATGACGAAGACGGTGAACGACTGCGAGAAACCGACAGTTAAAGGAGAAGAAAAGTATTGTGCTACTTCTTTGGAGTCTAT
GGTTGATTTTAGCACTTCTAAGCTGGGAAAGAACGTTAAAGCCATCTCTACCGAGGTTGACAAGGGGACTAAATTGCAAA
AATACACCATCACAGGTGTGAGCAAAAAGAACAGCAATGAAGCTGTTGTGTGCCATAAACAATCCTACCCCTACGCCGTG
TTCTACTGCCACTATACACACACCACGAGAGCCTACGCGGTTTCACTGATGGGCGCTGACGGCACCAAGGCCAATGCAGT
GGCAGTCTGATGGGTGCTGACGGCAACAAGGTCAATGCAGTGGCAGTCTGTCACACTGACACGTCAAAATGGAACCCGAG
GCACTTGGTCCTGTCACACTGACACGTCAACATGGAACCCGAGTTTCCAAGTGCTCAAGGTTCAACCCGGGACTGTCCCC
GTTTGCCATTATCTCCCGGAATGGAAGATTAATATAATACTGTAGTTTGGGTTGCTAATTAAGTACTATTATCGTTTGGG
TTGCTAATTAAGTACTATATCCTCGGAGACACTCGGAGACATGAAAAAATAATTAGCGGTGGCTTTAATTTCATGTTCTC
GTTTGTTTGGATTGTATTTTCATGATATGGAGCTTTAAGTAATGTAGCATATTTTTATGTTTATTATGTATAAGAAACTC
ACTTATATGTCCATATGTATGTGGTTGAAGGCTTG
>Cluster-9641.17864
GTTGGAGAGTGGGGCGGGTGACGGCGGAGGGCGGGGAACTAGTGGGGTTCGGTAGGGCGGTTTCGGATTGCGGGTTGACA
GCATCAATTTACGATGTCATGGTGAGCCCTTTCTTTGTGTTTATGTTTTTGTTTTGAACAGAATAAGCAGCATTTTTAAA
TATGATCGATCGGCGTGTTAGTTGAAAAGGCATCATTTTTATGTTTACTGAATGTTTTGACTATTGTATATACGTGATTG
AGAGGTTTTTGCGAGCAAAATGAGCAGGGCATTTCAGAATTTGATTATATGTCGAGGCAATCGCAAATGATCACCATGTT
TATGTTTATCGAATGTTTTGTTTTCTGTTGTATACTATCGAGAGCGCTTTTAGTGTACCCTGCAAAATTAGGAGAGCATT
GCATCAGACTTTGAATACTCTGGAGATAATTGTATTCATATATGCACATGCGTGCGCGATTTAGGCTATAACATCAAGCT
GTTCATTACTAGAACTGCATTTAGAATTTTCTGCTGATTAACGCAATTGTTGTCCTCAATTGGAAGATAATTGGATACAT
ATATGCACATGTGTTCACGAGAACACAGAGACATGAAAAACGCAATTGAATTTGTAGCAGTTGTCTTTTTTGTTATGAAT
CAGTGGCTTTAGTTTCTATTGTTTTCTATTCAATGCAGATGCAGGCATCTTCCATTTACTCATGTTTTGTGTTTCAGTGA
CTTCCAGGTTCTTCCTCCATTACAAGGAATGGGGATTGGCCAGATGATCGTAAAAAGAATTCTAAGGTTCGTTGGTGCTC
ATTTTGAGCATCGAAGTAAATATTGTCATTTTCATTTGTATTTTTTATTGTAATTGTCACCTTGTTCAATTGTCTCTCTC
AGACAATTAATGTAGTTGAGAGTATCTTAACATGCTTTTGTTTTTATTTAGCTTTTTCTGTTGATTATTAATTTATCGTT
TCTTCAGGGTGTTAACTAGTAGAGGCATCTACGATATATCAGCCCTTTGCTCAGAAGAGGAGAGGTGAATTTTTTCAAGT
GCTTATAATTAATACGTTAATTTTCAGTTTATCTAAAAAGTTGTATGACGTAGCGGTTTTAATGTTTTCAATATCACCAA
TTGGTGCATTTTTCTTGCTTATTGTTTTTGTTTTGTATTTGCGTAGATTGTTCTTCAAAGCTTGTGGATTCGGGGACGAC
ATTTTACAATCTACAACAATGATGTATACTAGAACCGTTTCTCCCGGCGAAGAGAACCAGACGGTCCGCCAAGTTGGTCA
AAAACAGTTACTAGTTCCACCAGACAAGAAGTCCTTTAAAACATGAGTGCGAAATTGGTGCCAAAGTTTCCCTGCTGAGA
GGTTTCACAATTGAGACTTTTGAAAGGAGGATGCGAAACGGTGTCGAAATATTCATGAAATCAAGTATATCTGGCGATTT
CAACTTTTTAACCAAGTGTAGCCATTTCTGTAGAATCTGTCACATTTTGGCCTTGTACTCCATTAACTGTAAATATTTGC
CAAGCCTTTAATGCACTCTATTCTTGCTAATAAGATATCTCTTTAAATATTTCACTCCTAACTTTTTAAGTGCATAAGAT
TATGACCCTGCTTTTGTGTGGGCTCTTGTGCACATTCTCCCGTTTATATGTACAACTTTTTCAAAAAGGAGTTAGGCCAA
TTATGGTATCCGTCATGTTAATGCGATCACCTCTGCGTTTTATAACCTTTTCCCAAGGCGAATCCTTAAATAGGGGGAAA
AAGTATTCTCCGAACACCACTTCTTATTCTTAGCAAGCAGTGGATTTTCTGGAAGTGGGTAAAATATGGGTACTTGTTTG
ATCTCGGCTCATGGTCTTCGACGGACTCCGTCTCTCTTCCCGCTTCGTCGGATGCATTGATGCCGAAATCAAATACTGCA
CCAGAATCGACACGTGGAAATGCGAATCCCTTGCAGAACACAATATCTTCCGCTCTGGTTGTTGACTTGGAAATACATTT
TGGAAATTCGGCACTGCAAGTTGAGGTTTACAGCAGAGAGCCGATTTTTCTCAGGGAGACGCTACAGGGGACTGCAATAG
TGGTTTTGAAAGCGTTTATGGACAAGTTTGTGAAAAGCTCTGATGGGTATAAGCCTGTTGAAGAAGTTGGAAACTTTCTG
CTGAGAAAAAAAAATTACTAATAAACCTCGGGGATTTGTCTATAATTTCAGCACAAATTTAGGAGGAAAAGGAAGACCCA
ATATTTATACATGTAATCAATACGGAGACAATGGGGTAGTTGAGCTCATAGATTACAAGAATCACATGAATCTATCCAGT
AATCAAGATATCACAACCAAGCCAACCACATTGCGAGGCGGATGGAGCTACACCTACACTTCAGCAGGCCGGCTCACTTA
TCCTCCACCGCCAACTCCCAAACCGCCATCATCGCCGTCTAACATGGGTAATATACCTATTTTTCTCCCAAGAACTGATA
ACTATCACAACTTACAGACAAGCTACTTGGGCATGCAACCTGGCGGAGCCAGACAAGGTATCGGAGCTGGCATTGGGATG
GTACCGAGCGCCACAGAATTGGCATCCGATGGTATGATTTTCGACGATGATTTCATACTGGCTTAAGTATTCCCTTGGGA
TTATAGCTAATCTGATAACTGTAAAAGCGTTGACTTGATATGGAATTGTTTCTATTTCTATCTTTAAGCTGTTCTATTAA
TGATTACAAAATATTATACTACAAATTTCAAGTATCTTCTCTACATAAGAATCATCGTTTAAATGGGGAATGATATATTT
CCCTTCCTGGCACTATGAAAGCTAATATTCTTTCTCAAGTATATAAATGAGAAAATCATATTTTCAGGGATTAAGGCCCG
ATTGTTTTTACCAATCTAAATTATCCAAAACACGTTGTCGAAGAATCCTCTCCCTGGTGGAGAAAGCTACTAGTTTCTTT
CAAAGTTGTGGCTTGGATGAACTGATCCTGTGATTGTGAACCACACAAAACTCTTTGAAGGAACTTCTCGACGATTGATA
CGAATTCTTCTGGTTTTTCTTCGTGTGGCAAGTGCCCACAATTTTTTATTATCTCCAGAGAAGATCCAGGTATGGCCCGC
GCTAGTCTCACCGAATTCCATGAGGGGACGAGCCGATCATTATCACCGGTGACGATCAAAACCGGGCATGAAATTTCGTG
GAGTCTCTTTGCCATTGAAGGCTTTGATTCTGATGAAGAATCTGCAAGCATTGCAGCAGTATATTCTGCTAGAGCCTTAT
CCCAACCCTTAGCCTTCAAAGGCTTTGTATAGCCATCTAAAATGTGCTCGGTAACTTGATTTTGATCATACCACGCATTT
TTAACAGCGCTAGTACCAAATTTATCTATCACCATTCTTATCAGCATCACGGCAAGGGCAGAGCGAAGAAGTGCAGATAA
AGCTTTCTTGTAAAGAGAGTTGATCATATTCCGCATCCCCGTCACCAAATTCACAATAGCTTGTACAATGAACTTCGAAA
ACTTTGACAGAATACTATAAATCCCGCTAAATGGATTATTATTTACATTGGACTTTGAGCTATCTTCATGCATTTGACTA
TCAGTCCCGGAATTCTTTTGTTTCACTATTTTGCGTTCAATGAGAGGAGCTATAATGGCTGGGGCAACAAGAATAAGAGC
AGCGACACGCTCGGGAGCTTCAAAGTACGCGTTAACTGCGACAAGGGATCCGGCTGAATGCCTGCCACATCATCAGCAGT
TTTTAGTTACAGCTTTGCAATAGATAAATTGTATGCAAACTCCTTAATGAAGCAAATGTGTGTGTCAAGAATGCAAGGAC
ACATTAGTGTCCGTTTGGTTGGTTTTCTCTAAAAAGAAAACAAACAGAGTTAAATAAAATGATAAATGTACAAACCCCAC
GAGGACTGCCTTTTCTGCTGCTAAGAAATCAATAAAGTGCAATGTTGCTAGCACGGAAAAAATCATGGAATATGGATTTA
ACGGCTTTATATCTTTGCTTTTATCCTGCAAGTACTCGTGAAGATTCACTCTTGATGTTAAACCAAAAGCAGGTCTGTCA
AAAGCAAGAACTTTTGAACCAACAATTTGTGCTAAACGCTTCATAACGCGATGCCAAGAGAATAGAGAAGCTCCAAATCC
GTGCAATAAAATCATCGGACAACTATTTTTAGTAATTTGGGAAGAACCCTGATCCAGTATTAGATTTTGTGGGGGTGACG
CAGCTTCGTAAATTTTGTGATGAATTTTTATGCCATTGAACTCACAAAAACAGCCATCGGGATCCGCCAATACTGATGGA
TCCACTAATTCATCTTGATCTATGCCAGCTATTCTCTTCTCTTTTTTCTGCGGACTTGCTCCCCGTAATTGTTCTAGAAA
CATTACCAAGTAATTCGTAAAGAAAGAACTTTGTACAGAACAAGGTGAAAGAAATGATCTCATTTTCATGATAATCAGAT
TAATATTGGAATAAAAAGATAGAGAAGCTCAGATTATATATATCTCGTCACTTGCACACTATTAGCAGCAGTTCCGAGAT
AACATTTTGCAATCAATTTTGCTTCCTTACAAACTTACTAAGCTTTCGCAATGGTTATCAAAAAAACAGGATCAAGATCC
TTTTTATTACATAAAAAAATAACAAAGAGATCCACTAACTAATCTACGATTTAAATTAAGCCACAGGGAATTACTATTTT
AGGCATACCACATACTTAGAAGAATTAAGAGTGTATTACTTTCTGAAAATAAAATGTAATTGAATATACAGAAAGCCATT
GTTTTTGTGGAATATTTTTCCACAAAAAGCATAGCACCAAATACGACGTTACCATAAATTAAGTGAAAAGTAAAAAGATG
ATTTTTTGTCAACCAATATTTAGGCTGTAACCAAATTTAGGCCGTAACCAATATTTAGGCTGTAACCAAATTTCACAATT
GTCTAACATAAAGAGTCTAAAGATGAAAATGAAGGCAACTAACAGTGTAAATGATCTATATTTTCCGTGAAAATATCTGG
AAACAGAGCCCTAACTATAAGTATGAGCAGCGTGACATCTTATTATGGTTCCATTTACCCGACTCCAATTTATTGGGATT
TTAGGCTTGGATGATATATATATATATAATCACAAAGGTGGTTAAACTGCCAAACGAAATACAGAAAGTAATGAAAAGAA
CTGGCCTGAAAAGAACTGGCCTGAAACATCTTAAGTACACGTTTTCACTGTCCTAAAGATGGTTGCTCCACGCCAAGGTT
TTAATGGGAACTAGTACTCTAAGCTTAAGATTTGCTTGAAATGAAAGTAGTGCGATAGGGATTGTAGATTGAGAGTAACG
TATGTGCATAAATTTCAGTAAAGGAGATTGAGTGAGAAATGCTCCTTGCGCAGTTTTTTTCCCTTTTCTTAGAAATTGAA
TATGGAGTATCAAAGAGAAGTACTTTCCTATTTTTATACTAATTCGGCAAAGATAAGAACAAAACAACCAAATGCAACTG
CACGCCCATGCTAAAGCCATCGACTTAATTACCCTGCTAAAGCTATTCTATAAGATACAGGCATAAACCTAATAGTTTGC
TCAAGGAGGTTACAATCACTCCCATAATTTTTTTTTGGCTAAAATTTTTAGTGTAAAATTTTTTATTTGTAATTTTAGTA
TTAAATTTATATTGTAATTTTTTTTAAATGTAGGTTCAGTCACCCCCATAAATTTTATACTTAAACGCCATGGGTGCGGT
GCGTCCCTGAATTGATCCATAACATTTATTTTTGTTAGGTACAAGGACGGAAATTAACAATGGCTATTTAATTAGCATGC
TAAATTTCTTCAACAATTTAAAGCCATTCCCTGCCTACTGTTCATATCTCTATCAGATCTTTTCATAGTTTTCATTATTT
CCTTTGGAAACCATAATTATGGCTATGTAATTAGCATGCTTATACACGAACCACTCAATATTTGCTATTGAACCAGAGGG
GGAAAAGCAAACATTGCCAATGGGGCTCTACTGCCGTGTTAAATCTATTAACATTTTTATCAGCATAGTTACTATCTGAT
ATTTGTACGTTCTCCTTATCCCTACCTCTACAATTTGAAGTATAGGTATTAAAATAAATTTAGGAATTGAAAATACAAAC
ACGGGTGGTAATGCTCTTAATTTTCTTCAAACATTTTTATTATCCTTATCTTTTGGAATTCTAATTTTGTCATTTGACTA
GCCAGGACGGAGCCAAATATTTGCTAGGGGCTACAACAGCCCCATAGTTTTGAAAAATCCACATAAAATTTTTTACATGT
AGCTCCAACAACCCTAATAATTTTTAGTCTCCCATTATAATCATTACGCCGTTTAGCACTTTCAATTTTTAATTCATCGC
CCCTCCCTTGTAACTAGCATTCTCATACATGAACCAATCAACAACACCAACTGCAGAGCGTCCTCGATCCATTAGATTTG
ATGGAACGCTGGGAAAAAATTTATGCATATACAGATCTGGTAATAACATGTACGTATACTATCAAAAATTAATTTTATTT
TACCACATAGGATAGAATTATAACTACAAGATTTGGGTGTATAAATCTCGTGAACACCAACAAAAACATTATGGCAGAAG
GATCATTGAACTGATCTTCTG
>Cluster-9641.17867
ATTGAGTACTATGCTATGCTTGCCAAAGTTGGGGTTCACCATTACAGTGGAAGTGAGTACTTCACATTATTTCAGTTTTT
ATGATCCATTGCAACATAAATTAATTTCATTTATACTTATAGATATGTACGCTTGTGTGTATTAGGTCTTATATATGCAT
TGCTTGCGAACTATATTTCTTGGCTCAACACTTAGTTTACTTCGTATATTACATTATACTGCTGGTTTGTTACTTGCTTG
GGCATTGAGCAATTCATTATAAGCATATGATTGTGTAGTAACTAGTAACTAGAGTCCCACATCACTTTATTAGGACTCTT
ATTGTTTTGGTTCTCTGTTAAAATCTATTTCCACTGCACAGCTTCTTTTACACGATTATGTTGTAGTAGCTTATCTTTTT
CCATTGCTTAGAGTAAGTTACTTTATCTTAGGGTTCGTTTGGTTGCAGCTTTTAAAGCTAAAAAGCTAGCTTATTTCTAT
CCAAAAAAATAGTTGGATACGTCCAACTTAAAATTTCCGGCTTATTTATGCTAAAATAGCGAATAAGCTTAGGTTAAAAA
CTGGACAACCAAATGCAGTCCAACTTTTAAGCAAATAAAGAGAGAAGCTGTAGCTTAAAAGCTGCAACCAAACATGCCTT
TAGTTTGGTACAGGGATATTGATTTAAATTTAGATATCCAAGTATA
>Cluster-9641.17866
TTTTTTTTTTTTGGGAGTTGATTGTTACAGTAAAAAAATAAAAATAAAAAATAAAGAGAGACAAAAGTTGAATTTCAAAT
ATAAAGCCATGAATACAAGAAAACATAAGTTCACAAAATAATGAAAACGATATGAAAACAAAATAATCACACCGAAAAAA
CTCTCATATAATGACGCGTTGAAACAACATTAGCTGAAGAGAAAATCAAGGGCCGACCCTTATGGGCCACGTTTTGATTG
CTGCGCTGGCTCATCATCTTGGAAGAGTTTTCTTATCAGATTCATTTGTTTTCAGCGCATCACCTGAATTAAATTACTCC
CACGGAACATCATTGCCAATCACGTTGGTCTGTCCTTCACCCCATCCCCCGTCATTAGAGCCCTGTGGAGTAGGCTCGTC
ATGAGACGAATCACCCCATCTGTTGCCATTAGAGCCAGGCGGAATATTCTGGTCGTTAGACCAATCACCCCATCCATCAC
CACTAGAGCCCTGCGTAATATTTTTGTCCAAAGGCACATCACCCCACTGTGTGTTGTTCTCTTGATCTTCATAGTCCCAG
TTTCCTTCTTGCGGGGGGCACTCCTCGGGGAAACTTTCCTTTTCTGGGAGAGCACAACCTTGGTAGGACCCTTTCTCAAC
ACAACGCCACAGGAGCAAATTCCAGTATTTGTCCTTGCCGATGATGTGTGGATTTCCAATTATGATCAGCAAAGACCTAG
CACGAGTAATGGCCACATTGAACCTTCTCGAATTGCTCAAAAAGCCTAAATAATGGATCTTATCGAACTCGTTGTGCCTT
ATTGTTGATCGTACAGTAGATACAATAATCACTTTCTTCTCTTGCCCTTGAAATTGCTCGACACTCCCCACCTTAATACC
CGAACAGCCCAAAGATTCAAGGATGTTACTCACTTTAATGACTTGTTGCCTATAAGGTGTTATCACCCCTATATCTTCCC
CATTCAACCCCTTCTCTATCAATTTTATTACAGTCTCCACCACCTTGCTTACCTCAATTCGATTAAACCACGACGGGTTA
TTCCCTTCTCTCTCATCACAGCCTTGTATACCCATAAAAAGGACAGGGAATTCTTTGTCCGGGAGAAGGTCTGCCCATTT
TGCGGATGAAGGATCCTCAGTTCTCATAGCGATCAATTCTTCATTGTAAAACAATTGCGAAGGGAGAAACAAGATTTCCG
GGTGACACCGGTAGTTTCGGACCAGCTTCGTGACATAATTCTCATTTCCACTTTCATAAAACTCGCAATCGAAAAGCCTA
GCCAGGAATGACGTTGACAGCCCACAGCTGTCAGCGTCTTTTGAGTGAATTACAGGGCCCAGTTGACATGGGTCCCCAGC
AAGAACAACCACCGTCTCTCTTCTACAGAGGTGCGACAAGGGCATCATGGATTCCGGCTCTGAAGCCTGGCCTGCCTCAT
CCAGAACGATGTGAGAGAAATGGCCCCGCTTTATGCCTTCTGCGTAAAGACAATAGGAACTCATATATGTTGAGATTATG
ATACGAAACCGGAGTAACTCCCTTAATGGAGGACAAGTAAAACTGGACTCTTCGAAGTAACAGAACCGATGGTATTCTGG
TTTAATATCGTCAATAGATCTTGTCAATGCGTTGAGCCTTAGTATATCATATATGTTTCCAATTTTGCCGAGCTTCACTA
GTAGCATTTCAAGTACATTATCTGCGGCATTATTAGAAGGCGCACAAACGAGGAGCCTGGTATCCTTCCTTCCTCTGTAA
AGCTGAATAACCGCCTCCACAATGGTCAAAGTCTTGCCCGTACCAGGAGGCCCATGGATTATATACGGGGGCCCACCTCT
ACACCCAATAATCATCTTTATTGAAAGCTTTTGCTCCTCGTTGAGCATATTGGAAAATGGCCGCAGTTGGGTAGGTTTTA
TTCGTCTCCTATAAGCGGAATCGGAAGGGAAGAGAAAATCTGTATCTAGTTGATCAGTTGCTTTAATGGCCTGGTACAAC
TTTCTCATATTTACTCGGTTGTAGTTAAATTGGACATTATAAAGATTCGGAGATGCATGACAGAAGTGAAAATCTTTGTC
AAACTGCAAATAGACTTCTTCAGCCTCAACTCGGTAGATATAGCCCTGATATGGTTGAGTTGTATCATGTGCTGCGTCAG
AGGCAAGTTTAGCAAATATGAAATCTCCGACAACAAGCGAAGGCCTTTTCTCTGCTAGTCCTGGTACCTCGAGGGTCAAA
TACGGACCCTTCCTCCCAAAGGAGACGCACTCCATGTCATAACCCCTCATTTCTTCCTCCATTGTTATTTCTTCCATGTT
CAACAGTGTACAGAAGTAATCGCAGTAATTCTCTCTCATTAAACCGTTAGCTATACCACTAGGCATCATGTGCTTCTGGT
TCACCGCTTCTCTAACTTCCTTCGGGATCGGATATGAATTCAGATGATAATTGCGCCCTCGGTTCACCTGTCTGGCAGGG
CGTCCAGTCGGGACATACGTATTTACAGCCGATGCATCTACAACCAACTGTTTCTTTTTCCGGTCTCTAAAATAGGGTTT
GCTCGACACCAGCGACCTAGATATCTTATCATCAACCAAAAGGAACACCAACCGTTCGATAACATGATCACCCACCTCAA
AATGAACAGCTGTTGTGTGCAAGCCCGTTCCTTTAGGCTTGCAAGATAACCAAACAGTTAAAGTTTGATTGGGCTGTAAA
ACCCTATCTTCTAAACCGAAGGACTCAAAAAAGCCTCGAACGTACTCCTCATCAGATTTCTCAGATGGGGGTTCCATAAG
AGAAACAGTGAATGACTCCTTAGGGTTAGAGTCGTAAATTTCAACCTTCCATAGGTCCACTGGCGATTCGGTAGTGTTCT
CGATGGTGATTTTATCATTCAGAATATCACCTAGGAGTACTGATTGAGGCTTGTTATTAACAAATGGGAAGGGAATGGAT
ATGATTATCGGTCCCTCAGCATTTGGATTGTAAGAACAGGCAGATCTGTCATCGTCGTAATCAATAAACCCAATGTCTCC
TTTATCCGCAATTGATGACACCTCATCCCCGTCGTACTTTTTAGTGATACCCATCATTAAGCGGCTTTTACTTAGGGCAA
ATAACCTGGAAATCAAGCTTTA
>Cluster-9641.7407
TTTTTTTAATCAGTAAAAATTGACATTGATTAACCCAATCATTTACTTAATTAAGCACAAAAGTTTACTCATGATCGTAT
ATAACTCTGTAATCAAAACCAAACCTCATATATGGTAGATAGAAGATATTAGAGATCGATGTTGTAAACTATATTGGTAC
TAGGCTTAAACACAGCCAGGGAAACATACACCATTATTTAACAATTTATAGTAGTGTCGGTGAACAAAATCCAATCAGAG
TACATTGTACGCAAATCATGTATAGTTAGTGAATCTTTCAGTGTTTGTGAGAGTACGTATCCATCTGAAGGAATTGGGGA
ATTCGCTCTTGTTGTGGAGCGTTTTTACGGTCATAGTACTCCACTACTGCTGCTCCTGCTAGTGCCGCCAAGGTGAAAGC
CTGTGCGTGCATTCTGAAAAAAGCCGAAATAAAATAAAATTAATGGGCAATTCATTTCATGAAAAAAATCAAATGGACGG
CACACCACCTCTAAGATTAGAAGAAGGAACAAGACTGTTGTATTACGGAAGTAACGAGAATTTCTGCACCTTTCCACTCA
AATTACACACTAGCTATGACATGCACCACAATAGAAATGGAGCAGACAATTTCAAGTGCTCCCTGACTTGATTAAGTCGC
AAAAAGGAGAAAGTCAAATTATGGCTATCTATAGATTAGGTCCGTCTGGACGAACCCACTTTTTACTAATTTATTTGTCT
TTCTCGATTAAATAGACCTGATCTCTTGTTTACAACTGCATCTAGAATCGTATATGACACGTGGTTTTAAATATCGGTCA
TTATCGTTAGTTAACAGTTTCAGTCAGCACCACCACCATTACGGGCCAATATAGCGGTGAGAATGAATTTCTTGTTCGTA
TCGGCCGAAACCGTTACGTATCGGCCGTTACTGTAATTAAGTAGCCATATCGGCCCGTTACGGAAAAAGAAAATCAAAAA
CTAATTTTGCGAAAACGAAAAAAGTTAGCGGTTCCGATTTCTGCAATCATTATATTAAACTCCGATTTCTGCAACCATTA
TTTTACGGCAGTTATATTCCGAAATCGTTATATTGCCACCGTTACCGCTATAGAAACCACTACCGTTTTTAAAAATTTGA
TACGACATTACTAGAACGAATTCATAATCACACATATAATAGCATGCCTAATTTTACTTTTATTTCAACTTTCATCATCG
TCGAACCCGCACAGCTGCAACTCTTGCCCTGAAGTTCTTACAGGTCTCACATATAGCAGCAACTCAAAGCTTCTAAGAAC
ACTAAATAAAGAATCATAGCACTGAATAATATGTCCATATTCAAGAGATGAATATAGTGATGTATCACACAATCTAAATT
CAAAACAAGCCAAATTTTGCTTTTTCTGTACACTCAAAAATATAAACTGTGCATAATGAAATATGACAATATTGACCGAT
CCCTCGAGCACAAATTAGGGGAACAATTGATAGAGCCCAAAGAAGTGACTGTGATAATGTACAGTTTATAAAACTTGACC
TAGGAGACCACTCTCACACCATATGCTCCATAGATATATCACACACAAGAAAGAGAAAAACAACTTACAAAATGTGTGTT
TGCTTGCTCGTTACTAAGTAATATTCAAAACGAAGAGGTGCCAAAAACAAATTACAAAATTATTAAGAAATGATGCTGAT
CAAGTTGTTGAGAGGCCCAATATTTTTATAAATATTTATTTAAGATGAACATGGACAAAATTTGCAGCCAAATTTTACTA
ACAGAGGGATATTCTTACCCATTCAGCATTGGCAGACCGAAGAATATTATAGGATACGCGAGTAAATTTTAGAAATTTTA
TGATTCATATAGGTTACGACTACCCTAAATTTTCATCTTCTGGGCTAACTAAGAAATTTGGACCTCCATTAAAAAAAATT
TGGACAGGTCCCCGGCATAAATTCCAGGTTCCGGGACAGGCTTTTTCTTCAATATGAGGAATTGGATTTGTATACCAATG
CCTCTCCTTTCTCATAAATTGTCTGTCGTTTTTCTAAATATACATACATAATTGCCAAAACCAAAAAGAAATTATATCTA
TACAAACATAAAGGGCAATTGAAATAAAATTTTCCAAATCTGCATAAAGTGATCAGACAATACACAAAAAGCCAACAAAT
TACCTAGCGTGAATGATCTTGACGCTGGTTTTCATTGCAGGTTGAGACCAATTGTACGCTATCGAGCTCGCAATTCCGCT
AACCCATAAAGTCCCTTTTGAAACACAAAATCAAAGCCCTGATTAGCAAACTTTTTACTCAAACAACTAAACATTCATTC
ATTGGAAGTGAGAGGGGGCAAGGGATGCCCAAAGCCACTCCCGACCACCAAAATTTCGACCCAAACTTTAGCAAGATCGG
TAAATAAAACTTAAATAATTTACAATTGGACCACCCAAATTCCAACCCTTATATTCCCTCTCTGCTAAAACCTAAAAAAT
AAGCTTGGTTTGAATTTCACTTATATTAAGAAAATTTATCAAAAAAAAAAAAAAGAGAAATTGATTTTTATCATTAGGTT
TCCTAAAATATCCTCATTGAGTAAGAGAGAATTTCTCAAAAATGTGAATATGATCCTAAATAAGAGAATTTGAGTAAAGG
TAATCGTTGTTTTAAATAGATCTATCTTTCATAGACGGGGAGTAGCTAATTTAAAAAACAATAGGACTTTGCCACAAGCC
AAAAATTTTGGGTCCGGGACTGAATAAATTAATTAGCGAAACAAGGGAAAGCAAATAAAAATAAACATACATGTATGTAA
TTGCTATTAATGAATAATACGAATGAATGAATGTATAAAATCTGTATCGAATTACCAACAGTGCGAAGTTTGTGGTCGAC
AACCCATTGCCTCGCGGATTCAACAAAGCTCTTGCTGTTAGCCTCTGCCATCCCTTCCTTCTTGCTACAGAGAGAGAGAG
AGAGAGAGAGAGAGAGAGAGAGAGAGGGAGAGATAGGAGGGATTAAGCAAAGAGTCG
>Cluster-9641.7406
GAAAAAAAAATCGATTGCATCTAGCTTAAAACTTTCAGCTTATTTAGGCCAAAATAGTAAATAAGTTCAGGTTATAAGCT
GACCAACCAAACGTTGTGCAACTTTTAAGTAAAAAAACTGAAAAGCTGGAGCTTATAAGCTACAACCAAACAAGTCCTAA
GTTGCAAAACTATAGATCTCATACTGAAATAATTATATGAATATAATTCTTAGTCATTAGTGTAATCAGTTTAAGCAATA
CTTGTTTCATCAATAATAATAAAAATTCCTTAACTTCTCATTAAAAGCTTGCATTAATTAGCTACACCACATATACCTTG
TTCCGCTAAATTATTATTGCGGGTTTATAGACAAAATGGTGCCGTCATTAAAAAAGTAATTTTTGTTGAATTTATAAGTA
AATCTTTATCAATGTTAAAATCGTCACCAAAATAAAAATGTGTTGAATTCGGAAACATTTTATAGTAGATATAAGTTATT
CCAAATCAGAAAACTAGTATAGAACGTCCCACGAACATAATTTAGTGTCTATATTCAAGTCATTATGATGTAGATTTTGG
ATTTTTACATCTGTATTTGAGTGTTATTTTTCGGTTATATATCAGTAATATATTTTACATCGATGGTTTCAAAAATAAAA
TAAATAACCAAGATAAAAAGAAATAGGACAAATTTTTATATGAATCATGTGACATTCAGATTAATTTCCATTTTTCTTGG
ACAGAAAAATGCACAATCCTAGCTCTTTTAAGCAAGAATTTCTCAAGAAATGGATGATGGGTCTTCAATTCTGCAATAAC
TCAAAGAAGGAAATGAGTGTTCTCGAGAGAAAAAACGCAATAAAACTATCGGCAGATGTGGCCATGGCTTCGGCTAAAAA
TGGTAGCACTTATTGGAGTCGTGCCCTAATAGCAAATATTGCTTCCAAAAATTGTGAAAACAAATTTCTTGTCGACGAGA
TATTAGGTAATAATATCTCGGAGAAAATAAAAAAAGCATCGATAGCTTCGTTTTCGAGCAACAAAATAGTAAACCGAAGT
GAGAAGATCTTGAAAAGGGCTAGAAGAGTTGGTAGAGTGAAGAAAATGGCACCAAAAAGTTGTATCGGAAGTTCGATTAT
TGCTAAGAGATTGATTAAGAAGAGAACCCAAGTGTTAAAAGGTCTAGTTCCCGGTGGAGAATTTATTGAAGAATTTATTT
TTCTTGAAGAAACCCTAGATTATATAATGTCACTCAAAGCTCAAGTTGATGTAATGAAGTCTCTTGCTAATGCCACTGGG
CATTTAAATGGTAAATAAGTACCTAAAGTTAGTTTTTAGGGTTTCATCTTGTCTTTTTTTTTTTGGATCATTTCATATTT
TCTTTATTTTCTCTGCAATTTTTTTTTCGTCCAAACGAGTAGAAAGCGATCCATGTAATTGCAGTTTATTTTTGCGTTTC
ATTATTGTTTATGGACTTGCACCAATTAAGTTGGTGATCCGAGTTCCTTAATCTTGTTCGGTGTTCCTCATTTTCG
>Cluster-2308.0
TTGTAATATTTTTTTCACTTCGGTCAATTTTTTATTCATTTTCAGTCATATATTTTGGTGGTTTTTACAAACCACGTGTA
AAGTTCCGGAAATTCGAGTGAATTTTTCGCTTTAATAATATTATTGAAATACCTCATTATATTATTTATAACATGTGTTG
CCCATTGTAGACATGGTGATGTTGTGTAGATAGTGTAGATTGCATTTGCATAAGTGTTATTTCGTTGATGCGTTGTTGGG
TGGTGTAGTGTGGAGGCGTTATATATATAGAATAAGTCTTTTTATATGTTAAGTGTTGATTTGTGTTGAGGCGTTGATGT
GTTGTAGTATAGTGGGTTGCGTTGTAGTTGC
>Cluster-9641.30612
GCTATTTAACATGAAAAGGGGCGGGTAATATGTACAGCCTCTGACCATTTGAAACGGGGGTGGGTAATTATGTACAGCCT
CCAGTTATTTTACTTAAAGAGGACTGGTAATATTGTACAGCCCTCATCTTTTGAAAGTGGGCAGGACGGAGCCTGACTTT
AATAAAATAACGTAATGGAACATCATGTAATAAGATTAGAAATGATGCATTGGGTAGGATATGGGAATGGGATTGGTGCA
TACATGGTGCATCCACATATTCATGTTTATGTTACATGTTTATTTATGTTGATTATTCCATTCATGTTTACTTACTTGTA
GACTCACCCATATCGTCAGATCGATTATCTGACCGTATACTTTCTTCTCCTTCTTTTCTGCTAATCTGTGTTGTAGGCAC
TGATGCGGCATATGAGCACCAGTAAGTGCTATAGCTTGGTAAAATTGTACATAGCTTTTGGATGCCTTTGTGATATAGCA
AGGGAGAAGGTAGATGGATTTCGGCATGGACGAGTAGTTATCATTAGCTGTACCATTGATATTTTGGGGTAGAACTAATT
GTAACTTCTTTATATCTTATTTGTGGCAAGTAGCCAATATTTTGTAATAGTAAACAGTCAGATTTACTTTTGATTTCCGG
CTGATATGTTGTA
>Cluster-9641.7405
TTTTTTTTTTTTTTTTTTGGAGTTCTTGTGGTTCTGTGTGCTATGTGCATAGGAAATTTCGCTTTTGTTCTGTTGCTTGC
ATAAAAATTGTTTCTTTTTATGTCTCCACTTGTGCAGGTTAAGTAAAATTTTTTGGTTTTCTGTTTGGGTTGGTTTTTGT
GGGTTTAAAGAATTTTAAGAGCAATGTTACATTTCATCTCCCACTGCAATGAATAGGAATTTTGAGAAATAGATATTCCT
GAATGTTTTTCTTGAATCAGTGATACAGTCATATTCATGGTTTACTTCATTTAATCTATCACTAGTTTACAGGTATTCTT
TATTCAGATTTATATTGGAAAGATGTTAGATTCGATATCTGGTTTGCTATGTACTTCGGCAAAAATGGTGTACTTTTTCT
GCTGTTTTCACTTCTACGCCACCAATTTCATGATTTTAGCTGCTCTGGTCGAAGAAATGTGGATTAACTTGCAATGGTTT
TCCTTGTTCCTTCCTGCAGGAGGTAGATCCAACTGTGGAGCATGAAGATCCTATTGGACCTGATGGAATGGATGGTTTTC
TGTCTGATCTTGCAAATGCAATTCCCGGGATTGACGAGGCTATGAGCTTTGCAGAGATGCTCAA
>Cluster-8218.0
GAAAAACGACAGGAACCTATATCATCCAGAACACAGATGGTTCCATAATGTGGAAAGACAAGGTCTAGCTTAACCTAGCT
TTAACTTTTTGTAACTGTTCATGATAAAAAAGTAATGTTTTTGATAGAAATAATATTTAAATTATACGGATCTATCTTTG
ATTTATCTTTTGAGTAAAATTTCAAGAATACAATTGTATTGGATCAATTTGGTTGGTGAAGTTTAGCGATTCGGTAAGAA
TGTTGTCTGTCATATTTCGAACGTACGGTACGTACCAACTGCGTACCAATTTGCAGTTTGTTGGGATATTAGTAAATTTC
GGTAACATAGGAAATGGCATTTCAGGAATCATACCGCGGCAATGGCAGTGACAGCAGAA
>Cluster-4739.0
CTCGCACATAGCATAGATAACTCCACATCAGTTAATTGCCGTTACTCTCCTCCTCCGGAAGGGTGTTAAGATCCAAGATG
CGTGAACGAACTTCAACTCCAACTGGTAAGGCGGGTAATTCACCTTCGGTTGATTGATGGATAGTTCTATTACCATTGAC
GTCAATGTTAGCACCCTCAAAGTACTTAATGGCCACTCTTATCATCTGATGACTGGCATAGAGCTTGTTCACCTCCTCCT
CCGTCGGTGCCTCCTTTTTCTCTCTTCTCCTTCCGTCACCCGCCGCCCTTTTCTCTCTCTTTCTCTTCCTCTCTCCTTCC
ATAGATTTTGTTGCATAAACATTGACGGGTAATTCAGCTTCGGTTGATTGACCGCTAGTTCTATTACCATTGACGTCAGT
GTTAGCACCCTCAAAGTACTTAATGGCC
>Cluster-1728.0
ATTTTGATGAATTTTTGGAATTGTATATGTATTTTTGAAGAAATTGGGGATTCGGTTTTAATTTTATTAATTTTTGTTGA
ATTTTTGATTGATTTTAGTTGAATATTTAAAATTTTTAAGTATTTTATATAGAATTTTTGTTGAATCTTCTGATGTATTT
TTTTGAATTTTTGGTGGAGTGATGTTGGAAATTGGGAATTTTGGTGTTAAATCTTCTAATATGAAATTGGGAATTTTTTG
AATCTTATATTTATACATAATTTTTTGTTATGTTTTTTTGAACTTTTTGAATTTGATTTTTTGTGACTTGGATGATGACG
ATGATGATGATGATGACGACGACGGATTTTTTGTGAGTTTTAGATGAGGTGGAATTGGATTTGTAATGAATTGTTTGTTG
ATTTTATGTTAAATATATAGAATTTTAAAATATTTAAATAGAATTTTTTTAAAATTTTTAATTTTTAATGAAGTGGAATT
GGAATTTTAATGAATTTTTGTTAAATTTTTAGTGAACATATAAAAAATTTAAATAATTATATAAATTTTTTGTTGAAAT
>Cluster-9641.34064
AATGTATTGCATTTTGTAAATCATGCTTAAAATGATTAAAACATAATCCATCAAAGTCCCCCCCTCTCTTATCCTTTCAT
TCCCTCTCCCTCTCAATATCCCACGACCAATTAGTTCACCAAACCCCGACCTAGCGTCACATGTTCTCCCGGTTCGAGGG
ATCCTATGCCCAACTACCGACTCCTCCTGGAATTGCATTTTTAGAGCCGAGCCAGGAATGACCGTTAGTGGACACCCATC
ACTTTTCACTGGTTGGCGAGACCAATTAAGCTGCAATGTTATGATAGATTAGGGGTCACTTTATATTTCTTTAATATTTT
ACATTCTTTTTAAATAAAGCTTGAGAATTTATCTCTCAACATATAATCTCGAAGGGAATGAAATTTCTCATTCCCTCCGA
GGTTTGTTTGCACGATGTGGATTCAAACATCAAATTATGGTCAGCAGTCCTTCCTACTAATTGGTTATATACATTATTAT
TTAACAATTGAATTGTAAGAAACGGAATTTTTGATATTCGTATGGCATTATATTTTCTCTTGAACATTTTTATGTAGATC
TCTACATAAATGCTACATCGGCATTGGTATCGGTCGGTCCCTTTGGATGTAGGCTCTCATCTGATGTGCTTGCGAATTAT
GACAAGCATATAACATTACTAGTATGTTAAATAGCTTCCATGTTATTTGCTTTGTTAATCACATTTCACAATCTTTCCAA
TAACTTCCCTGCGCAATGCTGCCGACACATAAGGCAATCAGAAATGCGCAAGTAGGCAAGAGAAGGAAGAGAGACACAGA
GAAAAATGTGCGAATTGATTTTTAATGCTTTGGTATACGAGTGTTCATGATATTTGATACTTAGTCGGCAGAGTATTATC
TCACGTTTACTAAATTGGATTACTGGTTGGATGCTAGACTGATACATCCTGGCCTCTGAACTGGTGCTGATTTTTATCAT
GACTTTAATCACTCATTCAATGTTCTTAATCTAATTTCTTTTAGGCCAACTCGCACTTTTGTACCACCTGGACACAAACA
CGTTACAGGTTTACCAATATCACAAGTTTCTAGAGAAGGTGGACTGAACTTGTGGAATGAAATGAACATATATTTTTTCT
TTCTTGTGAATTATCTGCTAAGGATTCAATTTAACATCATATACTCAATATAAATTAAGACAAATAAAAT
>Cluster-9641.7404
GCACATCCCAGATATCAGACACATTCCGATCGGAACCGGCCTTCACAGCCGTCTCTCTCTCTCTCTCTCTCTCTCTCTCT
CTCGCGTCTCATCGCACAATTCTCCGCCGTCGGATATGGCTAGTTCGCCGGAAGCGACGGTGACGAACGTGCTGGAGCAG
GAGAGCCTGAAATGGGTGTTCGTAGGGGGTAAGGGCGGCGTGGGGAAGACCACGTGTAGCTCGATCCTGGCCATTCTCCT
GGCTAGGGTTCGATCAACGGTTCTGATCATCTCCACCGACCCCGCTCACAACCTCAGCGACGCCTTTCAGCAGCGCTTCA
CCAAAACCCCCACCCTCGTCAACGGTTTCCCCAATCTCTACGCCATGGTATATATATGTATATAATATACTTATGTATCT
ATTTGAATGAGTTCTTGTTTTTTCTGTAGTTCAGGTTTGGTGTGCTATTTGATTTGCATTTGATTCGAATGGTATGCTGA
ATTTAACATTGTAATATTCGTATGGGTAGATGTGAACTTCTTGCATAATTGGCTAAAATGAAAATTAATGCAAAAAATAA
AGAATCACAAGATTTGTCAATGCGAGAAAGAGATTTTCATTATGATATAGTGATACAATTTAAAGAATAAGATATATTTG
TACTAGGAGTGCAGTCTCATCATCATCTAAGCCGTAAAAGTCCCAACAAATTGGGACAGATTAAATGGAACAAAATAAGA
AATCATGCTGGTTCGTCAACTTTAATTTTTCGATGCCATTCGTTTCTATCAAAGCCATTTGCTCGTCCAACATTGTAATA
ATTGTATCAATATAGTTAGATGTTTACCCCTACCTTTTATTTCCGTTCTCACTCCAATTCTCTCACATTTTCTAATTCTT
GCACTCATAGATCTTCTTCTTACATGTCAAAACCATTTTAAACGGCTTTTTTCCCATCTTATCCTCTATTTGTGCCTCTC
CTAGTCCAGCACGAATCTTTTCATTTCTAATTCTATATTTCCTATTCTTCCAACACATCTACCTTAACATGCGTATCTCT
ACTACACTCATGTGTTCATCTTGTTTCTTTGTAGCCTAATACTCATTTCCATACAATAAAGTTGGTTGTACGATGACCTA
AATAATTAAAATGTAAACTGCCAAAAATACCCTAAATGTTAACCTAAATTGCCTAATTGCCGAAAACACCCAATAGAACT
GGCCAAAATAAATTAAATTTTAACCTGACTGGATCTGTGACATTGGGGTTTGGTTTACAGTATCTTCAAGCTATATATTC
CCAACAAAACTCACCTTGAAAACTGGTTTTAAGGGAATAGTGCCTAATCATTATTATGTACAATGGTTTTAGCTTATAAG
TAGTCGATGTGATCATGTCATCTTTGATACTCCCCTGCATGTGCAGACCAGACTCGGTTAAAGTTCCAACTAATCCTAGG
TAGGTCTTGCACTTGTAACTTTTAGTAATTAGATTTATTTATTTGCCAGACCCAAAGATTGGTTGGCTCTGATATCATAT
TAAATAATTGTAATTATTACATTGGTATAACTCAGCTTTGAAAACCGGCATGCAAGAAAAGGTTGCCTTGTAATTTTTAC
CATATACAAGGGTTTAAGCTTATAAGTTGTCGATGTGGAATAGCATCTTATTAATTTCATAAGAATTGCATATACTTATC
GATGCAGCTTTATTCTTAATCAAAAAATGATTCCTGTACCGCGAATCATATAGCGAAGGTGTGCCAGCTCTTTTGTGGCA
ATATCTCGTGCATTGATAGTGCTTTCAAGGAAAAGATTAACACACAAGATTTGTCACATAAATATTGTACACTTTCCGTG
CAAGATTGTTGGTGTGTGTATCATTACCTTCTTAATTTTTCTGTGTTCAGGTTTGATTGCTGATTGGTAAGGATTTGATT
CTTGAGTCTTCAAATTTCACCTGTATATGTTCCTACTTCTATAGAAATTGATTCTTTATATGTCTAATTGTCCAGGTTAT
TTAGGATTTAAAGTGTCATAGATAATCTGAGACATGATATCATAACCCGTTTGATTCTAAAGGCTTAAGTTATGCACTTC
AAGTTGATTGAGTTTGATATGATAATTGGTTAGCGTTCAGTTGTTAGTTCTTTTTTCACTTTATTGAATTTTGTTTTGTA
CTTTTTGAATTTCTTGGTTTTTTGAGCATAGGAAACATTGATTTGTTTCTTCGAGCTTCAGATTTCACTTTCATATGCTG
TTAATTGCATAATTTCTGTGTCTACTTGTGCAGGTTACTTAAAATATTAGGTTTTCTAAATATTTTCTAAGCCTTTGTGA
TGTAATCTGTTCAATTCTGAATCCTTACGTTTATATATTTCGAGATTGATGTGTTAATTGATTCAGATTTGGTGTGTTTT
TTTTTTCAGTTTATTGATATCTATTTGACTCTTTGGAATTCTTGTGATTCTGTTTGCATGGGATACTTTGATTTGACTCT
TCGAGCTTCTGATTTTAGTTGTGTTTTTACTTGCGTGAAACTTGTATTCTTGTGCAGGTTATTTAGAATTTAGGTGCTCT
TGTAAAATCTCTATGTGATGGTGTTATTGTCCCTTTTGATTTAAAGGCATAACTTTTGTTTATTTCCAGTTTGGTATGCT
AATTAATTAGAAAGTGGTGGTTATTTTTTCAGTTTATTGATATTTATTTGTCTTTTTGCTAATTCCTGTTATTCTATTTG
TGTGAGAAACATTGTTTGATTCTTCAAGCTTCATATTGCCCTTGTGTATGCTTTACTTTCATAACTATTTCTTTGTATGT
CTCTAGTATGTCTCTACTTGTACAGGTTATTTATAATTTTGGATATTCTAAACAATCTCTAAATCATTGAATTATAACCC
TTTCAATTCTAGAGGCTTATGTTTTATGCTTTTCAAGTTTGATATGTTAATTGATCAGAGTTTGGTGGTTATTTTTTTTG
AAGTGTATCTGTTTTTTTTTTTTTTTTTTGGAGTTCTT
>Cluster-9641.34062
ATATCAAAAGTTGGGTTTAATTGTGATGGGGCTGGTGACCCATTAATAGTTGTATGGGGTAAAAATTTTGATGGGCAAGT
CATAGTGCCATTAATAAAATCATAGAGGCCTTGTCCACGAAGATATGACACAAGCTGAGTTTTCCACAGAAGGTAGTTTT
CAGAGGTGAGTTTAAGGGTGACATATGGTGAATTTTGATAACAGTAGGAGCGAGGAAGGAGGCCGGGTTAGCCACGACAG
CTGGAGTAGCCACGGCCGGGGGCGCGGCTAAAGAGGCAGTGGCAGGAGGCAGAGCTGCGGTTTGGTCAATGTTGGTGGAG
TGGGGTGGGGCGGCAATGTTGACCGCGATAGTAGGGTCAGTCAGGGAGGCCATGGGAGGAGGCGGTTCAGAAGAGGAAAA
ATTAGGGTTTTATGACCTTAGTCAATTAGCTCTTGATACCATGTTAT
>Cluster-9641.34063
ATGCCATACAACTACGCCAAATTACTAAGCATACAAGACGTATCAATCACGTCAATATACGGCTGAAATCTCAAGATTAT
ATTAGAGTTCATAGTCTACCATACCTCAAACCACGCTAGAAGTCGCCCCGCAAGCCTACACCAAAAACCCCCCAAAATGT
CTCCACTTCGCCCCGCGATTTAATCTGGAACATGAACACGTATCACAATATAAATATAGAAGAAAATGATCTATTCTACG
CAATTAACAAGAATATCAACTTTGTTTCGATATACCTTAAAGGCATGGAAACCAGGACAACACAAAAGAACGAGATAAGA
AACGAGACTTACTTCAAAACGTTCCCTTCGCACCAAGGATCGCAAATATGTAATTTGATTGAGCGGACAAACACCAATGA
TAGATGAAATCAAAGGCGAAAGGTTGAAGAAATGTGATCACCATCACTCTCTCTCTCTCTCATAAAATTCGTAGGTCAAA
GTGAAGAATGAGCTTTGACTAAATGTGATGTGATATAAGTCCAACAAGTATTTTTTCCACACACTAAGGTGTTCGGCAAC
CTAGAGTCGGCTGTCCAGCGACTATCCGA
>Cluster-9641.34060
GGGTTCTCCACCTCAGCAGATGGGGAAACCTTTGTGTAGCAAGCATGAAAGACCTACAAATCAATTCAAAAAGGCAAAAT
GTTCAACTTCCTAAGTTTTCTCTCTTCATCCATTACAAATTTAAGTTTTCCAAGAGAGCAAACTAAGGATCACAAAATTT
TTTCCATGCTTCAATTGTCAAAGCAAAGTGAACTGCCCAAAAAATATTTGTGGGATAGCAGTTTAAATTCAGAAGAGTAT
AGAATAATCATTGAGGTATCAGAGTGGCGGAATTTCTAGTGGTAAGTTTGCTGGAAGTTGTTGGGATGTCTAAATTTATC
TATATACCTCTTAGGGTTCCCCCCATATTAACACGGAGTGAACCATTTCAGTTGAATAATAAGATAAAACAACTTTACTA
GAGTGGTCATGGACTTATTCGGTCAAACTTCAAAATACCAATCCAAATTAATGGATTAAAATATGGTGTTACTACATGGA
TCGAAATTCCAACCTTCCCAGTTCTCATACATAAAATAATAATCTAAGTACTTGAAATTCATCTCCAACCGATTGACGTC
CACCGCGTCTACGTGACACCCTAACATTGAGTTTCCTTGAGAAGGAAAGGGCTTTATCTTGTTCTCCCAATTATGGAAAA
GAAGTAACTCCCAGTGTGTGTGTGTGTGTATATATATATATTTATGTGTCATCAATCTCGGTCTGGATTTAATATACATT
CCATCACTATGTTGTCTTCTAATCTAAAAACCAAGAAAATTAACTATCTGTTACTTCCCTCCTAAAATCATTTCATTTCC
TAATAACTATACAAGATCTACTGAAGCAAACAAAACAATACACACGACATCTCCGGATATATATTGTGGAACACAAACTA
TCTCAAACGTTGATAATTATTTTATCAATTGTTATTTAAGTTCGGATAGTAATCTGTTATTCGTTATCATCTTCTGGTTA
GGTTAGACGGAGTACGATTTCTTATTATTTGTTTAGCTGTTATATTTGTTGTTAGGATATTTAAAGCGTGCAGTAGGCAG
TTGTTTTATAAGGAATAAGTTGGTAGTTTAGCCTTGCAATGTAGTTGGATTCTCATGTCAATTTGAATCAATCATCCTTT
CCACAGAGGTATATCTTTGCCTGTTCCGGAAGAGGATAGCAAGCAACAAATTCTGTCTCGGTAGGAAATGTATTTCTATT
ACTATGAAATTCATAAA
>Cluster-9641.34061
ATGACATTCGATATGAACTTGTGAGTAATGATTTTGTCTCAATTGATTTGGCTCATAGTTATGCAAGAAGTGTTGAGCAA
AAAGCGAAATATTTATGGGGAGCTTTCGAAAAGAAGACACAAGATGTCAATCACAAGAAATTCAATGTCCCGCAAAAATT
GCCAGGCAGCCAAATCTGGCTTAAGGGCGAATCTTACTGTAACACCCCAAACGTTTAGACGATCAACCACCCGACCTCAT
GATCGGACTAAGTGACTAGAATGTGGACTAGTCTAAGTTACTAGTATGGAGGGTTGTCGGCATTATAAGTTTTGAGCATA
ACTTGAGATTTAAGCCT
>Cluster-9641.7403
GCCTCTTTGACTTCCGATCAAAGACCTACAGCATTGAAAAAGAAAATAGATTATAACTGAATGAAACTACCGATTGAACC
TCAAACCATATACGATCTTGTAAACATAAACAACTACAAAGGGATTTATTATAACCAACATCTGTCAAACTTCCTTAATA
CTGATCAGCTTACAATACTACATCACAAAAGAGAAGAGTATGTCATTAAGTTCTTATATATGTAGAAACTCCCATCTTGC
TAATCAGAATTCCTAACCATCAGAAAGTTATAGGAAAATTCAAATATACAGGGACAAAGTGAATGAACTCTATGAGGAAA
GGTTGCAGCCAATTTTCCCCTTGAGCAAAATCCAGGTTGGTAATAGAGATTAGCAACGGAAAATAACCATAGGAAAGCAA
TTTCTGCATAACAATAATTGAATCGCTACATGGTACATACTACAATATGCGAAGCACTTGAGCCAGA
>Cluster-2539.0
CTTTATAACCCATTAAAATATTATTTTTTTCTTTATTTTTTAGTTTGGAAAATAATAGTAATCCTCAGCTCAAAATCACT
TAAACCATCTCAAATCTGGAGCTTAATCCAAACTATGATTCACAAAATGAAGAATAAGAACTGGGATTGCAATAACACCC
AGATCTCTCTCTTTCTTTCTCTAAAATTGACGTCTACAAATCAAAGACCCATTTTAAAAATTATCCTCAACTCCCTTGAA
AGAACATTTGCACAAATAACAAATCCAAGTTGAACAAGTATCTCTGTCTGTATATGTACATACTCCTCATTAACTTTAAA
CCATTCACATCCTGACTTCCAGAATTATATTAAAATTTAATAATGTAAACATAGTTAACAAAGCAATGTGTGGCTGGAGT
TGATATATGTGTCTTTAGTTCAACCTTTGGAACCAAGGTCAGAGCCCCAAGAAG
>Cluster-9641.34068
ATGTTCTCTAAAGAGAGAGAGAGAGAGAGAGAGAGAGAGAGAGAGAGAGAGAGGATTAGGGATCCTCCAGCAAGGGCTTA
GCCGGTCTGAGAGGCGATGCGGAGCCTGTTGACCCATGTCTCTCTCTAAGCAAACAGAAGAGGAGAAGCTTGGGTTAGAA
TTGGCTGAGATTTTAGTATGTTAACAATCTAGATTAAGCCCCACTCTTAGCTGTTTGATCTTCTCCTTTACACATGTAGG
ACCAGGATCTCATTATGGAGAACTGAGGAATTCAGTCTGGAAGGCATCTCAATCTCAATATGGCTTGTTATGCTCTCACT
GTGGATGCTGAATAAAAACCCATTTGTCTCGTAGAGTGTTGTTTACTGTTGCTCCAGGTTTTTTTGTTTTTTTTGTTTTT
GATGACTCACTGGTGAAATGGGATCAGCAGATCATTTATTTCCAACATAATGATGAGGCAATAGGACAATTTTTTAATTT
ACTTTACAAAGTTATTTGCTGCCTGATGGGCATCGTAGGAATTTAAGATACACTTATAAGCATCTTTCATTGTAAGCTCA
TATGCATGTGCAGGCACACACATGCACACACAAATACAGAAACACAAACACTAGGGGTTTGATGATGAAAAAAACTGTTC
TGTTTATTTTTTTCTTGAGAGAGAAATCGGAGTGCTTGCAAGTTGCATTAGATAGGAGCGAGTGGTGTAGGAAAATTCAC
GTTAACGACCAATTGTGATATTTCTTGTTTTATTTATTTATTTATTTAATTTTTATTTTTTCACATAGCCGACCCCAAAT
TCTTGTCATCTATGACTTGCTACTTCTTGTACAGAAATTGGAGTGCTCGCTTTCCTGTACATTTTATTTGGTTTGTGTGG
CTTCACTGCTATATTCAGAGATTAGAACTTTTTGAACAATTTGTCTTGCACAATTACATTTGAACGATTTGTATAAACGT
ACACTTAAAAGATATTCGATCAAAACACTGCTAGCTGCATTATGTACACATGCTTTACCATGAGAAGGCAAAGTCAAAAT
AATGTTTCTGTATTACCTCTGGTTATTCCTACTTTTCAGTTTGGCTGACTCATTCGATGCTTTCTTGCACTTTTCCTAGT
CCAATGTCATATGCTGAGGCATCCAATGATTTAATGCCTTCGGACAGTAGAAAGGGATCAGCTGGCGTTACGAGTTTGAT
GCTCGTAAAAAAGTACCAGAAAATGCATGTCCCTTTCACACAGGATGCACCACTTATGACGGAAGACATGCATGAAGAAC
GACTTCGAGCTGTTGAAGCTCTTGGTGATTCATTTATTTTTCCTGCCCAGCTGGAGAAAGATAT
>Cluster-9641.7402
ACAATTTAGAACTTGATAATATTTGACAACTATATAAGAAGAAAAAAAATCTAACACTTAAACTAAAAGTGTGCAACTCT
TTAGTCTAAAATGAAATTATATAAGTTTAGATTTTTAAGTCATAATAAAGTGTTGTAATATAAGAAAAAATGTGATTATA
AAACAATTTATGCGTACATGCTATATATATATATTATTAAATTTATGGGTTCGGGTAGGTCGGGTCGGATATTGGGTTGG
GTACACGGGTATATCGGGCACTGGTAGAGTTCGGATATCAGGTCGGATTGGATCATACTTTTTTCAGATAGAATCGGATC
AAGTTGCAGGTATCTGGTAAAATTGGCAATCCTAATTTCTATCTTTATTATGCTTCATCATCACCATCATTGTTTTCACT
TCACCTGAAATTGTTGAGCACTGAGGATTCTGAAGTTTGTAGTCCCGTATCATGCTCTCTCCCTAGTTCTCTCTTTTAGT
GTGTGGATCAGTGTACCTGCTTATACATTTCTATCTTGCTGTACTTCAAACTTTACAGGTAAAAAGTATTGATCTTTATT
TTACTCAGCTTTTTTCTCACTTTTTTTGTGCAAGTTATAATATCATAAAACACCTGAACAAAAAAATAAAAATAAAAGCT
TACTGCAAGATAATTGACGGTGGTACTGGCTTTGCGATTCTTTTCCTGGGTTGTTCATAATTGGGTATGGCAGGCCTGGA
AAACTCTTTCCAGCCTTCATTTGTCCAGCAGGAACTATGTGAAGCCTGGGAAATATGTGCCATCAATTAAGGATGTGAAG
GCTAACTCATCAAAGGATGTCAGAAATACACAACAGAAGCCATCTGATATATGTGACAACTTTTCTGGACAAACATCTAC
ACATGAAAATTCAAACGGAGCACATGCCACATATGGTGAGCCCACTAGATACACGGGAAATTCTTTTCCATCAAATTTAG
TTAATGTAGTGGAAACCAAGAAGGTTGCAATGCAAAATCGGAATTATGTGTCCGATTTTGGCAATTATAATGTACCAGCT
AGAAATGACATATCAAGCAATCACACACCAGGAGTGAACCAAAGGAAAGGTTCAAGGGTTACATCCCCGTGTTGTATTGA
TGACGATGATATACTTGAGGACATTGATGTGGACCAAATAGTTGAAAAGTACCAATCAACTTCCACACCTCAACCATCAG
TTTCCAACTTTCCACCTATTACTCCAACTTTTAATAAGAATAATGTTGCAAGAGAAGAGGAGACATGCTTGCCACCAGAA
TTGCACCCCAAGTGCACTCATGGTTATATGCTGGGACTTTGTCCAGAAGCATCAACTCATTTGCAAGACATGAAGGACAG
GCTTATTGCCATTTCAAATGAACTTCTTGACAATGTTGATGCCCTGAACCCAGTTCAGATGGAGAAGCTTCGCCAAGATA
GGTTGCAGCTGAATAAGCAAGTTCAAGAGCTTGAGAAATATCTTCGCGATGCTTCTATTCACTCGGAAAGACAAAAATCA
CAATTTTCCACATCCACAGCTCCTTGTAGAGCTTTTCAGTTTGAGACCCCTTTACATTCTTCAGTCAGAAGTGATTCCAT
GAGATTTGACGCCCAATCACAGAGTGTAAATAGATCAGATGGATACGACGGATTAAATTCGACTTCTTTTCCGTACTCTT
CTGTGGATAGGTTCAGTGATTCCATGTATCCGGTGGATAGAGAATCCTATGTTCCCAAGAATATCGAAGTAAATTATATT
GAAGGTTCAAATGACAAGAAATGGGGTAGTCGGGATTTCCCTTGGACAAATGAGTTGGAGGTGAATAATAAGAAAGTGTT
TGGAAATCACTCCTTTCGACCAAATCAAAGAGAGGTGATTAATGCATCACTGAGTGGGCATGACGTGTTTGTTTTAATGC
CAACAGGAGGCGGAAAAAGCTTGACGTATCAGCTACCAGCTCTTATTTGTCCCGGAATAACATTGGTAATTTCACCTCTT
GTATCACTCATCCAGGATCAGATAATGCATCTATTACAGGCAAATATTCCTGCTACTTATTTGAGTGCAAATTTGGAGTG
GGCTGAGCAACAGGAAATTTTCAGAGAACTTGGCTCAAGTTATTGCAAATACAAGCTTTTATACGTCACACCCGAGAAAG
TGGCCAAAAGCGATCATCTGCTCCGACACTTGGAGAGCCTGCATGCTCGTGAATTACTTGCACGTATTGTGATCGATGAA
GCACACTGTGTAAGCCAGTGGGGGCATGATTTCCGACCAGACTATCAGGGTCTTGGAATCTTGAAACAGAAGTTTCCAAA
TACACCAGTATTGGCATTGACTGCTACCGCCACTGCTAGTGTCAAAGAGGATGTCGTGCAAGCTCTTGGCCTTGTTAACT
GCATTATTTTTCGGCAAAGTTTTAACCGTCCAAACCTATGGTATTCTGTTGTTCCCAAGACAAAAAAGTGTGTGGAGGAC
ATAGACAAGTTTATTAAAGAGAATCATTTTGATGAATGCGGAATTATTTATTGTTTGTCAAGAATGGACTGTGAAAAAGT
GGCTGAAAAGTTGCAGGAACTCGGGCATAGAGCTACTTTTTATCATGGGAATATGGAACCTGCTCAACGTGCTTTTGTCC
AGAAACAGTGGAGCAAGGATGAGATGAATATTATATGTGCAACGGTAGCATTTGGAATGGGCATCAACAAGCCAGACGTG
CGCTTTGTCATTCATCATTCTCTTCCTAAATCTATTGAAGGCTATCATCAGGAATGTGGTCGAGCTGGTAGAGATGGTCA
ACCTTCTTCTTGTGTATTATATTACAGTTACAGTGATTACATCAGAGTCAAGCATATGATTAGCCAAGGAGCTGCAGAGC
AAACTCCGTTGAAATATGGAGTGAATCATATAAGTACGACTAATTCTGGAAGGGTATTAGAAACTAATAGTGACAACCTC
AAGAGGATGGTCAGCTATTGTGAGAACAATGTTGATTGTAGACGGCTCCTGCAGCTTATTCATTTTGGGGAGAAGTTCAG
TTCTGGTGGCTGCAAAAGAACGTGTGATAATTGTTCGCAGGACAAAAGCTTTATTGAAAAGGATGTCACAGAGATTGCAA
AGCAGCTGGTGGAAGTAGTGAAGTTAACAGGGCAGAAATTCTCATCGTCTCATATCTTGGAAGTCTACAAGGGTTCGTTA
AGTCAAGCTGTTAAGAAGCATGGGCATAATACTTTGAAACTTCATGGAGCTGGAAAACATCTGGCCAAGGGTGAAGCCTC
TCGTGTATTGCACCATGTTGTAATTGAGGATTTTCTAGTGGAAAGTGTAAAGAAAAGTGATTTCTACGGTTCTGTTTCCT
CTGTATTGAAGGTGAATTATTCCAAGGCTTACAACCAATGTCTTGATGGTCAGAAAATAATGCTAAGGTTTGCATTTTAT
GAATACCGGATTCTATTAGTTCCATCTTTTATAGCTTAAAGGTGGGTGTAGACGAAATCCTTGTATTAAAAAGAAGACGT
GAATCACTTTAACATCTGTACTATGAATTTTGTGCTTGCAAGCACCTGCAATAGGATGAGTATAACTAATCATTGTCGGA
TTGTGGCCCACCTTTATCTTTTCGGCGTTACTTTTGGAGACCCAAAATCACACCAAAGGCCTCTGGGCCCATCACATTCG
TTTTTACAGATTTCTTTCATCTGAAAAGACATCGAAACAAAGCAAGATCGAAGAAACTCCTGCAAAAGGCTCACTTACAT
CTGGAAGGTCAACTTCTAAAATGGAGACTCCTTCAAAACCAAAATCAGCTGCTGAATCTGACCACTCGGCCAAATTGTAC
TCTGCTCTTCGAAAGCTTCGAACTGTTCTTGTCAGAGAGGCTGGAGAAGGGGTCATGGCATACCACATATTCTCAAACAC
TACTTTGAAACAAATGTGTGAGAAAGTTCCGCGAACAATGGAGGAACTTCTTGACATTCATGGCATTGGCAATGTGAAGG
TGAACAAGTACGGAGCTAGAGTGTTGGGAACCATTGAAGCTGCCATTAAGGAAAACGCTAAGGCAGACAAAAACAACAGC
AGCAGTAATGACAGCTCAGAAAAGCGGAGAAGAGACCGAGCTGAGGGTAGTGAGGATTTTGTGGAAAGCACGGGAAGATC
GAAGAAAAGGGCATTGAGGAAACAATTTTCAAGTGATGAGGTGGCCGATTATGACTTGCCCGACCTTTATGATGAATCTC
TTGATAATGAAAATTTTGACAGCTCAAATATTGATGTGGAAAACAGTTACTACGACCCCAAGGTTTGGGTGAACGGAGGA
AGAGTTCTACCCACTTGGACATCCCAGTGAAAAGTAAGTTGCAGGCAAAATCATTTTTGTTTCGCAAAATTTTGTTTGTT
CTAGTGACTTATTTTAAATTGTCTTCAAAATCTATGAAATTTTACCCCTTCGAATAGGGGGTTAGACTTTAGAGATCTTC
AGATGTGAAGCTCAATTTTGAAATTGGAACAAGTTTGTCGTTCCATGGTTGTAATTGATGATAGATACAACTCATTTCCG
TGAGTAAAATGTATCTAGTTCGTCGATAATCTTCCATCTTCCTTTAAATGTAATATTTATTTCTTTGTTTGTAGCTTATA
CATGGC
>Cluster-10126.0
CAGGGCAAATGCTGTTCCAATCACTTCAGGTATATCTGCTGCTATGACGGCTACCTCTGCTAACAACCATAGGCAATATT
TTACAAAAATCGGATATTCAGCCTTGCATTGCTCTGATAAATGTTTGCCAGTGGCTACACCTAAATTTGCAGCAAGTGAC
TGAATTATGAGAGCAAAAATCAATCCAATGAGGATCACCCAGAGTAGCTCATATCTGTCGCTAGCTCCGGCTTGCAAATC
AGTTTCCATATTTCCGGGATCAAGGTAAGCCAGTGAGACAAGGAATCCAGGGCCAACATGATAGAGAAGATTTTTCCATC
CAGGTTTCTGTTGCTTTGGATGTTCCTCGTGATCGAAGTCTTCATAGGCGTCATTGGTCGGACTATTAGGCTCCATACCA
AGAGCTACGACACGGTTATCTCCTCCGGTGTCTTGCTGTTG
>Cluster-9641.7401
GGGTTTTCATTTGAGGTGATTTCGCAGAGACAAGTTTAGGCGAATTAGGGATATTCGCCCAGGGCCGCTTAGGAGCACTC
GGGATGGTTTCTCGTGCTTCTCGAGGTACGACAGATAGAGAATATTATCCTATATGGGTTGTGTATGTTTGTAGACTTGA
TGTCATGTTCGGCATATTTGGCGGGTATTTATGTGGGAATTATAATAATGTGGGAAATAGAAATATATATTGGAGATGAT
TAGTATAAGAAAGTTGAGATGCTTTCTAATAAATTGATTTAATTTGCTTATGTATGTGTTTATGTGGGTATTTATGTGCG
AGTAATGTTGGTGCGTATAAAGGAATGTGGGCGTCGGTAGTTATGAGTTCTATGTATTTATGTGCGAGTTTTATAAGTAT
TTTATGGGAAAATATATGTAGGAAAAATATTTGGGAATCATATGATTGAATGCTTTAATGTAAGTAAATAATTCGGGTTG
GAAAGTGTTAGTTATGTGACTAGTATAAGGTGATAGCATTCAATCTCTTACGAATAATTTGATAGTATTTTATTTATATG
CGAGGATATAAATGTGGGTTTAGGATGCGAGTTGGGTTGGGATATAATATGAGTATAGTTATAAGCTTTATATAGGATAG
TTTGCTTTCATTCATTGTCTACTTGAGAGCTTACTTGTAGTTGTTTGTTGTGAGATTGCGAGGTGAGATTTGAGTGATTG
TGAGACTGCTTGCTATATGTATCATCTTTATATATATGGCATGCTATCTTTTGAGTTGTATGAGTTCACTTGTTTCGGGT
TGTTGCGTGATATGAGTTGTAAAATATTATATATAGGCGAGTTGATTATTTTGGAGCACGAGCATCATAAGCATCATTAT
TATCATCGGGTGTGGGTATATGTGGGCATGAGCATTTGGCATTATACATACTAACAACTATCAAATATAGTTACATTTGT
GGTTTCAGGGGTTTCGAGTTCCGAGTTGCGTGGTGTGCGGGTTTCTATGCGGGTTTCTGTATGCGAGTTTCCATTCCGGG
ATATGGTATCGGGAAGTTAAGGATGGGGCCTGTTATCCCCCACCGTGAGAGCCGAAAAAATGGCATTGGGTAGTGACCCG
GGTGAGCCGGACCCCATAATCGGGACACTTCTATATGATACTAGTCCTATCTGCATGTTCGTTTGCGAGTTTGTTCGAGT
ATACCTTTCGTTGACCTCGGGACGACAGTACCGGCCGATCGTCGGGCCACCATGACGTAACCTTATTACGGGGATTGTGG
TTTGCTACATCCTCACCGTGAAAGTTGGGCGAGAGGTACTAGTCCCATCCGATCTATTCGCTTATCTTTATGCAGTGTTT
ACGTTTATTTCCTAATTGGGTGACCTTAGAAGACGGAGATTCCTTCTTTGGTGAACCCAATTCTGTGGGATGTGGAACTT
CTGGGATTTCGAGTCTGTGGGCTTATCAGAGTATTCTGGGTTGCGTGGGACATTATTGCATTAGATATATGCATCTTTGC
GCATTTATGCATATGACATATCTATTGGCGTGTTGGATTACGAGAAGGGTTATTTGGTGTTATATACTTAGCATGATATA
TATATATATATATATATTGTATGCTTTCTTCGAGATGTATGTACATGCTTGGGTGCTTGGTTGCGGTACATGCTTGGGTG
CTTGGTTGCGGGTTTATATACTTGACATGATATATTTACATTGCATGTCTTTTATTAAAGATTATTATTTGTGAGTTGGG
AGCTTGGTTGCTTGGATTTTATACCTTAGCATGATACTTATAGCTATGAGCATACCCCCAGTTATGGTAGTATTGATTAT
CTGACCGTAGGGTATTCTCTTGTTTTTCGCTCACTATATTTTGCAGTTGGAGCTTAGCGAGGCATACTATGTGGGATTCG
AGTAAGAGCTTGGAGGTTAGAGTTGAAGTTTATGAGATTGAAGACTATGAGGTGTATTTATTTTCATTTCAGCACATTTA
GTTCAAAGATGTATTAGATTCAGAGATGTATTCGGGATTGGAGTTGTATTACATTTCAGCTGTGTACTCTGATGTATTTA
TATTAGCGTACTCTGATGTATTTCATTTATGTGGGTTCGTAGGATATATTTTATGAGCGAGTGTTGTATATTTGGGTTAT
ATATGAGATTTGGAGTTGTGTCTTTTATTTATCATTCAGCTTTTCTTTATTATTTAAAAAAAAAAAAACAAAA
>Cluster-7672.0
TGTTGAGTCAGCTCACCGAAAGCTTTTGGTAAGTTTCTGTATCCAGACTTCTGTCTGGTCATTTTTGAAGTGCTATTGTT
TGGCAACAAAGTTTATCGTAGGCGATTACAACTGCATATTTCCTTTGTTTCTTTATATTTAGAGCTTATTTACTTAAAAA
ACGAGCTGCAGATCTATTGCCAAAATTGGATCCTCGTGGGTCCTTTTGGCTTGGATCATTGGAGTAAGATCCTTGAGACA
ATGTTGAAAAGATACCAACTTTGAAAATAATTGCTGCGCATGGGTATGGACTGGTGACGTGGATAGGACACGTTACAGTT
AAGGTCCCACGTCATTTTTGTGAAAAAGAGACATGATGTACATCCCAATATATAATCTAATTTTATATTTTTATACATTT
AAATGATTTAATATTTTATTGAAATAAAAGGTATTCTGTATGCTTATATGCTAAATTTAAGCAGTTAAAATTTTATAAGA
TTTTACAACCACCACCCCACCCCCCCAGACCCCCCTTCCCTCCTCTCTCTCTCTCTTAAATAACAAGTATTTGGTTGCCC
TGTAATTATTATGTTTTCATGTCTTTTAATAGTTCATCAGTACACCTATATTTTTTTGTAATAGATGTTCGATACTCTAG
TAATGTGGTACATGTTAGGGACGCATAAGTTGAAGAAAGGGCCACACAGGTTTAACAAATGGATGCATGTTTACACTTGG
AGTTCATGGTTAAATTTTAAAAAATTGTGAATAAATAAGACACGTTTAAACAAGCATCCACCATCTGTCAGGAGAGTGTC
GTGTCGGTGTCCGTTATGTTTCCTACAAGTGTACGTTATTAATTTTGAATTGTCCATGCTTCCTAGAATAAAAAAGCTGG
ATCATAGGATCCGGATCGGGATTTAAACGCCCTAACTTAAATGAACATGCCTATTGCATGTCAGCCTGCAGTCCTATCAC
CTATGTTCAAGGGTTGGGTTCTTATTGATGGGGTGAGTACTAATT
>Cluster-9641.7400
GAAATTCATCGAGTATGTACTATCTTGTGAAAACCCTAATTTACCCTATGTCAAGTAGATGATTAATTGAGGTTTATTTA
TGCTAATAGTGATTGACCTCTCGTTAATTACTCGTAAGTGATCGTGAATTGGGTGGTGAGCCTGGTAAAGGCGGAAGTTA
GGGTTTCCCATCAAGCTTTCCGAGGAGTCGCGCACCAAACTTCAGGTGCGGTTAGAATTACTGTCTTTGTGGTTAGAACC
ACAAGTTATTGTGTTTTTGTATGCGTGATTTGATGTTCATGTTTATGTGCCCTAAATGTGTGATAGAGTTGCATGTTATT
GAGTGATTACAAGA
>Cluster-11518.0
AATCCAAACTAAACCAAAACCAAGTCCAAACCAAACCAATTCTAAATCCAAATAACCAATCCAAACCGACCATATCCGAA
TTAACCAAACCAAAGCTAAACCCGAACCAAACCAGTCTAAACCAAACCAAATCCAAATCCAAGAACCGTATATATATATA
TGGATATATGTAATCCTCGTCTAAAATAACTGGCAACCAATAAGTGTTCCAACTCGTATGAACACATCTATTTTTGTATG
TAATTTACACATCCAGGATTAAGCTACGCTAAATGTTAGGGTAACTCGTTCTTCCATTTACCAATAATTCCTTTAACACA
GCTTTCGAAAATAG
>Cluster-5603.0
AATAAATTGATTTTTTTTGATAAAATAATTAAAACCCATGTGTCAATCTCACTGCCCACTTAGCATAACTACATGAATAA
ACAAATAGGTATATAGTAGTCCATGAGAGGGTAACAACGAAGTAAGTGAAAGAAAAAGGCTTATTACAGAGTACAGACAA
AATAATGTAACGAGGGAAAATAAAGAATAAATTGAGGGCCGCCGAGTTCAATCTTATCGGACTTTTTGTTTAAAAATTGA
ATAACATTTGACTGTTCAGCCTTTAATCTCTAAAGGAGCCAACCGAAGATGATCCATCCCGCCATCAAACTTCCGACCAC
AATCATCTGCCTGCACTTCAATTTCTCTGCTCCACTCTTATCTGCTGCAGCTGGACTAGGCGAGACCGAGTCGAGACTAG
GCCCAGGAGCTCCGGCCGGCGGAGCAGGCGGTCCAAGCAACTCCGGTGCTGGTACCGGCGCAGGCGAAGCAGCGTGTTTC
GTAGTCTTCTTCTTGCTCTTGCTCTTGCCCTTGCTCTTGCTCGGAGCAGGTGCCGGAACCGACGCTGGCGGGGCAGAAGC
CGGCGCCGGGGGAGAAGCAGCAGGAGCCGGAGAAGGCGGAGACTGCACTACCGGAGCAGGCGACGGTGGAGAGCTAATGG
GTACCGGAGCGGGCGGAGATGTTACCGGGGCTGAAACCGGTGCTGCTGCCGGAGGAGTTACCAGAGATTCATGTTTTGAA
GGAGCTGTCGTGGGAGTTGAGACCGGAGCTGCGGCCTTAGATGGCGGAGCTGTGGATGGTGAGGTGGCCGGAGATTGAGC
TCCGGCGCCGGTAATGATGATGCAAAGCAATGTGAGAGCCATGGAGTGGATCGGAG
>Cluster-10579.0
GCATGATGTAGCCTTTAACGTCGCGGACAAGATGACAACCATGTCTCTAATGGAAGTGTTGTTAGAGATGTATGAAAAGT
CCTCGGTGAATAAGGTATATCATATTCGACGCTTGTTTAATACTCGGACGGATGATGGTGCTTCGGTATTGAAGCATGTC
AACAAGCTCAAGGAAATCATTGCCCAATTGAGCTCTATTGGGATTGTTTTTGACGACGAATTTAAAGCTTTGACTTTGTT
AGCCTGGCTACCGAAGAGTTGGAACGGTTTGGTTACTACTCTTAATGGCGAGGCGGGAAAAACTAAGTTGAAGTTTGATG
AAGTGCGTGGTGCTATCATCAATGAGGAAACTCGGAAGATGGATGGTGCTCCACAATCATTGGGTTCCGTTCTTAAGGTG
GAGGGAAAGAGGCGGAATGGTCAGGCAAGG
>Cluster-10569.0
TTCGGCTACTATGTCTTTCGTTATTGGTGTCCCCTGGGGAAACTCAGTATAACCTTTGTCACAAATCTTTGCTTGATTTA
TGGATGTATTAATCAAGGATGTCGAAGTATTTTGTTAATCGGTAATAGATGAACAATTTTCTTATTTCTATTAATCTAAG
TATGGCGGTATGTTTTTAATGAAGGATGAAATAGTTGTACGGGTATGTATGGATCTTTTTAATCTTGTTTAATCTAAGTA
TTATATTTGTGGTTTATTTATATATTGTTGTTCCATCTTAATATTTCCTATATACTACTGAATATTTTAGTTGCTTAGCA
TAGCAATCACATTCTATCAAACATTGCAAAATCACACATTCATAATAGACGGGACGTAAAGAATGAAATGTCAGCTACAA
ATTCTAGTAGAACATTAATACTTAACTATCTCAGAGGCATCTACCCAATCAAGCAATCAAG
>Cluster-1752.0
CGACAACGTCAATGAACACTATTAAAAAGGAGAGATCGTCAACAATTCCGAAAAGTTCCCTCACTAACTTGTGATCGTCA
CCTAGATATTTCTGTATCAATTCACTTCCATCAACTCTAAAAAAAAGTTGTTGATGTGGAGTTTGCCACAGTCTAAAGGA
ACAAAGAAGAAAAACAAAAGTTAATATCACTTTCTACATATAAATAAAATACAATTAGAATTTGATGTTAAAAGTACCTC
ACAATTCCCAAAGACAAAATTCAACTCATGAACTGTATCTAATCATGTTCATCACATCGCAAATTTCAATAGCCATATTT
TCACAACATGCTTTTAAAAAGG
>Cluster-9641.32332
GAAGATATGGGACAAGCTGAGTTTTCCACATAAAGTAATTTTCAGAGATGAGTTTGAGGGTGATAATATGGTAAATTTTA
ATAACAGTAGGAGCAAGGGAGGAGACCGGGTCAGCCATGGCAAGAATCATGGTAGCTGGAGCAGCCACGGTCGGAGGCGC
GGCCAGAAAGACAGTGGCAGGAGGCAGAGCTGCGGCTGGATCGGTGCTGGTGACGTGGGCTAGGGATGATGTGTGGACCG
CGACGATGGGGTCAGTCAGGGAAGCCATGAAAGGAGGCTGGTAGGAAAAAAATTAGGATTTTATGACATTGGTCAATTGG
CTCTTTATATCATGT
>Cluster-9641.32333
GGGGGCAACTCAAGATATTCAAGGTTCTACTGGCTTGGTAGGTGCTACGGCTAGAGAAATCACAGCGCGACAGCAGCCAT
GAAGATCTCTACGGAGCCTTCAGAAGGGGCATTCACTCTTACTTCGTATCATATTATCGAAATCGATGAAAAAACTCTAG
TTGAAGAAGACGCGAAAAAGGCACCGCCTGAGCTCGAAGAGGGAGTCAAATCTACCGTGGATGATTTAAAGGAAATCAAT
TTGGGAACGGAAGATGATCCTATGCCAACTTTCGTGAGTGCACCCTTCACCCCCGAAGAAGCAGCTTATATGAAGCTCTT
GATGGAGTATATGGATGTATTCAAATGGACTTGTAAAGAAATGCATGGCCTCGATCCTAAGATTGCTGCTGATCACCTCG
CAGTAAAACATGGTGCACGTCTTGTAAAGCAGGCTCAAAGGCGATTCAGGCTTGAGTTGATCCCTAATATCGAAACAGAA
GTTAATAAACTCATCGAAGTAGGCTTCATTAGGGAGGTCAAGTAT
>Cluster-11238.0
GCGATTAAGAAGCACTCGGCTCTGGTACAAATTTCACAAATTATTGGGCTTAATGAGTGATACACAAACAAATGAAATTA
TTTTTTCTCCGAATATATGCCGCCAATGAGCCAAAAATTAAAGTCCCAATTTTCTGTTGGGTAAAAGCTTGAGTAACCCT
GAACAAGCCACTCCCCTGCCTTTGAAAGCTCAAGGCAAATGCAGGAACACCACAGATAATAGGAAATACATGCCTGCTGT
ACTTGACAACTAGAATTTTCAGAATGCGATAAGATAAACTACTTTTACAAACTGTTGCTAGTCTTCGACATGTTACACAA
GTGGTGTATAATATCATAAATCACTCAAGGGAGATCAGATCTTTCCAACATGTGCAAAGAGAGCAAGAACATGGTACACT
AGTAGTTGTCAAGAATGCACTACAATAGAGTGGCCAATCATAAACGAGCAAACAT
>Cluster-13764.0
GAGACATTAAATGAACATGATAATCACTCCTTTGATACACTTTTCAAGAGCGACACGATCTTAAGTGGTCTAGCAACTTA
TATAGAATCTGATTTGGCTACCACTGCAAGGGGAGGGCAGACTTCTAGCTCGATGAATACTTACGGACAACCTTGCTCAG
GTGAAAGTGTTATTGCAGTTGGTACAGGAGTCAACAAGATAAAGAGCATTTCCCCAGCTGATATAGAACTTAAACTTACT
CAGAAGGATGAGAGTCTTGTTATTGACGATCAGCATGACCAAGATAATGCCAGCTATCCTGCAGACGATGCCAAAACGGC
ACTCTCAATCCAGAGATCAGGAGATGGCGGGATGATAGGTAATTTAGCAATCAAACCTCTAGTGAATGCAGTTCCCTTCT
CTGATGAATGGTTGGCTGCCATGGAAGCTGCTGGAGAGGAGATTCTAACAATGAAAAGAGGTGCTGTGCAAAATTCTCCC
ACTGACAAAGCATTACCTGAACCAAGTCCATGGTCACCGGTGAAACGGAAGCAGAATCAGATTGGACCTTATGACTGTAC
AAAGTTTATCAATGTTCCACCCAATTCTGATTAACTATATTGGGTTTTATTCTTATGGCATTGCTGACTTTTGAATCTGA
GATTTTTCTTTTTGCTGATTTGGTAGGGACTAAAGTTCAAGATGTTTATACCTCA
>Cluster-10944.0
TCGACACGGAAATCGAGAAAACATCACCGAGAAAACGAAACAACGAGACTTACATCAACGGGTAGTCCTTGCAATTTTGA
GTAGAAAGTATATAGGCCTTGAAGCCAACAACCTGAACCGCCGAAGAAAACTTCACCGCTTTAACCTCCGGTTTGATCAT
CTACGTCTTTCAAATTGCAATGAGTCTATACACAAAAATAATCTATACGATGTAAGGAATACATAAATCAAATTTGTTTC
GACGTACCTGAGTGGCACGCAAAACAAGAATAAACAAACGAGAAATAGGCAAGGAAACTTATGTCAAAACGTACCTCTCG
CGGCAAGGAATCCGAAAACGTGATTTTTGTTCTCGGAAATCGAGCAGAACTAGATGACACAAGCCAAAATGGTGTGAAGG
CTCTCAAACACACACTCTTTCTCTCTCCTCCTCGAAATATATATATATATAAAGTGTTTTACGACACTTTAATAATTCAG
ATTTCGCCCAGTTAGATCGATCCAACAACGATTAGATCTATTAGTTTGTCATTTAGGATCGATCCAACTACACATCTTAG
GCCAAAAACTTCCGAAAACACTCG
>Cluster-9641.32337
GGAAGAAGCTTTTCTCTGTATTCAGATCCTCGAAAGCACATTTCTGTATCATATAACTTATAAATTGATAAAACATAATT
TCTGAAAACTTTTCAGAGTAAAGTTTGTGGCAATCACAAATACAGGCTCTACACGATTAGTAGGGCAGATTGGTTAGGTA
AAACAAAAATAAAGGCAACCCAGTGAACGAGGTTCCATGAGCATTTTTTTAACTAGGATGGGAGATCTTTTAAAAGAGTT
TGATCATGTACAACAAAAATCTGTAGATGTGCGAGTCTGGGATAATAATTACATGTGCTTGGATGTGCTTGAGGTCCAAG
CAAGGATGATAAGAACAACAAAATTACAAAAATAAACCTTGAATCGAAATCTAGGAAAAGACATCACGTGGTTAACTGTA
GATATTAACCGTACAGTCTGCCTAGAATACATCCACATTTTAG
>Cluster-9641.32339
TCAAATGGTTAAATTTTGGCCAGAATGGTCTTTAGATAACAATTTGATTATGTGAGTTGCAAAAAATTACTCTTAGGCAA
TTTACGTGCTCTATTTGATATACTTGTACGATCCATTATGCTACATGGTGGATATTATGGGAAGAGTTTTTTGCTTGAGG
AAACCATGGCATTTTCTTGTGTTCTTTTTTTTAATGTTTTGATTCTGTTTGGAGATGCCTGAAAACAAGTATTTGTACTC
CTACTAATGTTGGTATGCTTGCAGTCTTACCTTGCTACTTGTTATGCTCGTTTTTATTGTTCTTGAATTTCTATAGCTAT
AATCCTCTGATTTCACTTTTTGTTACAACACAAATCATGCAGCTACAAGCCTCTTTAATATGCTTCTCAAG
>Cluster-9641.8607
TGTGTGTTCATTTTAGAGATGTTTGGTTGATTGTCACTTTCCGTAGTGGAAGTTTATTATTTGGAGATGTAGAATGATGT
TTGTGGGGCTTGATATGGCAGAGATAGGGGATTGTGTCGGGGTTGTCGGTTGCCACCTGTTCGGTGTTTGGTGATGCCTC
TCAAACCCTATATCTAATTGAGGCGTATGATATACCATTATAAAGATATTTCATTTATCTACGACTTTTGTGTTTTGAGG
TTAATTAAATTCCAAGCGTAGAAAGGTCAAAAGTGGCTCTAAGTGTTCAGAAAAACGTTCCAGTAGACGTGACACTTGTT
TAGTATTTTGAGCATATCTCACATAACGTAACTCCAATTAAGGTCAAATTTGTGCCATTAGAAAATTATTTCAATTATCT
ACAACTTTGATGTTTTGATAAATGGCAAATTCTGACTTTGAAGGGACCGTTTGACCGGTGGAAGACTGTTCGAACCGTGG
GTGGCGTTCGAACCGTGTATGAGGGGTTCGAACCGTTACAGAAAAAATCAGATTTTAG
>Cluster-4354.0
AAAAAACTCGTTTTCGTAATATTTTTACATATTTTTATTTATTTTTTAATGAAATATTATTCAACAACCATCCTGTAAGT
TTTCAAAAGTTAATCTTAAGTTTTCTAAAAATATTTTGAACTTTTCGTAGTTGTTTCCCTTGAATTTTGTAGACGTATCT
CTAATTATTTCCGAAACGCTTCGGGATCGTTTCCAACGTGTTTCTCCCTAAAATTACCTGGCATTTCGTACCCATACCAA
AAATGCATTTTCCACCCGATCCGGTAACTATGCTTTCAACTAGATATGGTCTTCATTTCCAACATAGCCCTTCTAGTTTT
TGTTTAACAATAGTGTTTTGAGAATAACTGTCAATTTACATAGAAGAGTTGAATCAAGCAACAATAATTCAACAAAATTA
GTTCAGAATTGCCAGCTGAAA
>Cluster-1319.0
GGGGGTTCTTAGACTGAGACTTTCGGACTATTGCGGGCTATGGAGGAAGTTATGCGCAATCTGGCACGTAACACACGTGG
AAAGAGCAGTGGCGAGACGCGGGCATCGGCAGCGCAAATGCATTTTCGGAGGATGGACCTTCCATATTTCCGAGGAGACG
AGGAGACAGTGGTGGCGAAACAGTGGCTCACAGAGGTTGAGCTCATTTATGAGTCACTCCAGATGCATAATGATGATTTA
CGAATGGCTACAACACCGTTAAATTTACGTGGGGAGGCAGCCGAGTGGTGGAAGAGTTGCAGGAAGATCAGTGGGTCAGC
GGGGATGACTTGGGAGGCCTTCCGACAGGCTTTCTTGAGCGAGCTCTTTCTCGTCACTTTGTGGGAAATGAAGCAGACTG
AGTTTGCAAACTTAGTCCAGAGGACATCAACTGTGCAGCAGTACCAAAG
>Cluster-811.0
TTAAAACATACACCCAAAATGACTAAAAATTTATAAAACGATGGAGATTACTGAAAATGAGGTGTTGTTTAAAATAAATG
ATTTTTGTCATATAAAATTATGCGATGAGAATGAAATTAAGGAGTTCGAAATGTAGTTTCTAAAATACAGTTTTCTTAAA
TTAATGGCTGAACTCTAACAATAAAAACTGGGGTTTTCGAATATGAGACAAACTGAAAATTTTACAGAGATGATGGTAAT
TGAGATGATGTTTTTCTTAATAAAAATTAAAAATAGTTTTGATGTGATATGAGGTAGGCTTTGGGGCCCGATGACCAATG
TCTACCGGAAGCGTGTGTGTGGGTGTGTGGCGGTTTGAGGGCCCAATTGACTCGACCGGACGTATGAAGTGTTGAAAGTC
TTGGGGACCCAAGTACCCAAGGACGTTGAACCGAGTATCCCGAGGATCGTGCGAGATAACAGATAGACACTCTGCG
>Cluster-9641.35063
AAACACTAATCACACCCCCTACCTAAACATTGCTAGTCCCGAGTAATACAAAAGATTAACATTAAACACACAACAAAGTC
CAAAATATTCCGAAAGCTTGATGATCGAATTATGCTTAACAAGTTGCTATGAAATCAATATAAAAGACCGATCGACCATC
CCAAAACTAAGTGGACATAACTTTGACCGGGTTCGAAGTGCGTCACAAATACTTCGAAAACTCAAGGAAAATGAAACTAA
GCTAGGATTAAACTTCTATGGCTTAAACATGATTGCGTATGAAACCAAGTCTTTTTCAATGGATGACTCTTATTTTATTT
CCGAAAGATGTCCATTTTAAACTTTTCACAATCCCAAAAATGTAAGTCGATTGTCAATGCGACATCATTCGACTTACTTT
TCA
>Cluster-9641.15826
GATTTATCAAACTTTAATTTTTTTCAACACCCAATCTCTATATGTGGAAATTTACAGTTACATATTTATTGGGGGATAGG
AGAGAGAAATTGGAAGTGTTGATTTTGGACCTTGATGGGAGATGAAGAAGCTACTCAATTTTATATCCGCACAATCAGAT
GCAAACAGTAGGAGATCATGGTTTTGGAGCCTTTTTCCGTTGGCGGCTTTGTTGTGTCTATTTTTCTTCCTAGGAAGTGC
TTTTTTAGCTCAAGATCAAAAGGAGAGATTACTTAGATGGGGTTTGTTGAAGAAATGGAGAGAAGAACCACAATATAGCA
TGTGCAATGTCAGCAAGGAGGCGGCAGAAGAACCACAGTATAGCAAGTGCAAGGTTCGTCGTCTTGATGCTTTTTTTCCT
TTTTCTTTTTGCATTAATCGTTGTCATATTGGATTGTTTATTTTGGTAGCTTGCCAAATTTCGGGGAAATATATCGAACA
ACTTGTTTTTTTTCCTAGTTACTGTTGGTATTGTGCATTTCTACCAAGCTAAGAAGTACGGGCATATTACTATTTATGCC
TTGCATATTCCCTTTGGTATTTGCGAGAGTTGAACAGTTAGTCTATTTTGACACATAATTTCTAAAATTTGAAAGACAGA
GAGCTGCTACCACTAATGAAAATGAGAGTTTATTTTGGTTTTGACCAAATTTTCTTCATTTTTAGAGCCGATGCAGGCCT
CCTGGAAGTGAGTCATTACCGGAAGGCATTGTTTGCAATGCCTCTAACCTTGAAATGCTACCTTTGTGGGGATTGCCAAA
GAATAAGGGAAAACATTTATTCACTGTTCCGGTTGGAATAAAGCAAAAGCAAATGGTAGACAGAATGGTTCGAAAGTTTC
TCTCGAGTAATTTCTCAGTGATGCTTTTCCATTATGACGGTTTTGTGGATCGGTGGAAGGATTTAGCATGGAGTGATCTT
GTTATACATGTATCTGCAATCAATCAAACTAAATGGTGGTTTGCAAAACGATTCTTGCATCCTGACATAGTTGCAGAGTA
CGACTATGTTTTTTTGTGGGATGAGGATCTTGGGGTTGACAATTTTCACCCGGAAAGATACCTACAAATTGTGAAAGAAG
AAGGGTTAGAGATATCACAACCAGCACTAGACCCCGTGAAATCGGAATTGCATCATCAGATCACTGCACGTGGAAAGAGA
ATGAAATTGCACAGGAGAATTTACAAGCCCGGTAATGGTACCGAAGGATGTAATGCAAACAGTAAAGCACCTCCATGCAC
TGGGTAAATTTTGGCTTAGAGAGGGATGCATTTGGTTTTGGTTTGATAGCTGTTTTTTGGTTCTAAAAATGAAAACGATT
GTAGGCAGGGACGAAGCCGAAGGTTTGTCGGGGCTACGACACCCCCATAATTGAAAAAACCCACTCGAAATCCTGAATTT
GGCTTTAAAAACTTTTAAATGTAGTTTAGAACAATTATTTTGTAAGACATTCAACCCTTGTAATAATTTTATATTACGTT
CAACGCCTCCATATTTGATTCCTGGTTCCGCCCCTTACCATAGGAAGCAAAGTTGGCGAGTAGGTTCACAAATGATTCTC
ATGTCATAAGAACCTTCAAAACTAACTAGTTTTTAGAAACTTATTTCAGTTTGTTTTCATGTTTTTAAAGTTTTCTGAAT
TAAGTTGTTTTCATAGGTCTGAAAAATTTTTAGTTGCGAAACAAGCAAACACAACTATGGCAGCATAAGCTGAAAATCAT
GAGAACACAACGAAACATGCATCTTAACTAATTTTATTTTGATAATTGAATTTAAACACACCCGTTACTGCATTGATGCA
TTTCTCCTTTGTTTTTTTATTGTACTGCAAATGTTTCGGATTGTGCTACATAGGGGACTGACCTCCGCAACAACAATTAC
AGGTGGATAGAACTTATGGCTCCCGTGTTCTCTAGAGCAGCGTGGCGTTGTTCATGGTACATGATCCAGAACGACTTGAT
TCATGCTTGGGGACTAGACATGCAACTCGGTTATTGTGCACAGGCAACTCAATCCTTCCTTGTTTTACAGGTGACCGAAC
CAAAAACATCGGAGTCGTAGACTCAGAGTACATTATTCACTATGGCCTACCCACGCTTGGAGAAAACGCAAAAAAGATAA
ATTTGACAGCGGACGGCAACACTAGTGAAAGTAGTTCCGTACCAAAACCTGTGTCCAATACTCATACAATAGATTACAGA
ATTGAGGTGAGAAGGCAATCTTATAGAGAATTGAAGTTGTTCAAAACCCGATGGGAAAAAGCTTCGAAAGAAGATGTGTG
TTGGGTTGATCCGTACCCGAATGTATAGCAAGACGAGCATAAAACTTCTAGATTTTTTAGAACAGTATGTGTACTTTGTA
TATGATTTTTTCGGAAAAGAATAAATTTGGAAAAATTTGGATGATAAAGCCTTTATGTCGCGGGATTGGTTAAAAGCACG
GAAATTTGATCGCTCTATCGAAAGCTAAAAAGGCTGGATGAATGTTTTATTTTGGAACATATAATTGCATTATGTGCAAG
GATTGTGTAATTTTATTTTATTTTTAGTCAAATATTGTTCATGTAATTATTGAAATTTATCAAAGACAAATTCATATTCT
T
>Cluster-9641.34682
GCAATAGTTAGAACCAACATAACTACATGATAAACTAGTTTATCGCATTTGGAAGTGAAAAACTTTCTGTACCTAGTTTT
GAAATATTTCATGATTAAAATTTCTGAAAGTATGCCTGTGATGATTGAGAAGTATGCATCATCTAATTGTATCACAATTT
GATAAGTATGCATCATCTAATTGTATCACATTTGAGAGCATGGTCTTTTCATTAAAAACAAAAGACATTTAAACACAATG
CACTACCAAAGTAATCATCATTTGCCCGAAAGTACCAAACATGACGGTATCAATTTTGAGATCTTT
>Cluster-9641.34683
GAAAAGGGTACATTGGGTGATATAAATTGCGGTAGCAGCCAATAAGAGAAGGCGTGTATCTAAGCTTTTCGTACTCAACT
AGACACAATTCGATCAAGAAGGACAAGAGCACAAGCTGTTGCAAATTTCTTGTCAGAACTACATCGTCCTATTTAGACCA
TTTTAACAGCAATTTATTTGCAAATACACATATACATGGCGATTGCAACATACCTTTTCTTATCGGATTGGGCAGCTTTG
AGGTATCTATTCATGAAGACATACGCAGTTGGGACAGACATGTTAAACTGCAATGTGTTGAGCATTGTTGAAGTATATCC
AATATCGG
>Cluster-9641.34680
ATATAGACATATAGTCTTGTTGAGGTATGCAATTTGACAACACTAATGAAGAACAGTTTATGAACATCTTCTTGCTTCTA
CATGTCTTGTCTAGACTTGCCCCGAGTCATAACAGAATATGAAGCTTGATTAACCGAGGTTGACCAACTAAGGTCTCTAC
TTGGTTCAGTTCATACAAAAACCTAATTTCAAGTCCACTGCATTTCTCAAATACGTCAACCGCTCAAATTAAGCTCTATT
CCTGCAATACTAGCGGTCAACATAGATGCACATAGACCAGTAAAATAAGACTTCATAAGCACACTAGCTGAGCTTGAACA
ACAAAGGTCTCAGCTTATTCAGAGACCTAATATCAACCCCAATGCATTTTTTTTCCAAATTTGTTAAATTATCACACTAA
GTTATAATCCAACGTTACTCTTGGCCAATATATATGCCAATACACCAGAAAAATGTGGGCTTAGTAAATTACAAATCTTG
AACAACTCTAAGTCTCAACAGCTCATGTGCAAACCTAATTTCGAGTCCACCGCGTTTTTCTAACCCATCAAATGTTCATA
CTAAGCTATAATCCTACATTACTCACTGTAAACAGATGCATATAAACCAGAAAACTACCACTTCATAATCACATTATCTG
AGATTCAAAAGGACGGGCGTTGGTCAAATCAAGACCTAATCTCAAGTCGACGATATTTTCTTTGGGAAAGTGCTAGCTGC
AATCGCATCTAGCGGGAGGCAGCCTTTGGATCCGGCGCGTACTTTACATGTGTGTTGTTCACGTGTACAACATGCCACAT
GCGCCAGATCCAACAGCTGTTGCACCCCATTCGCAGTTGAAATAAGTACTTCTCTTTTTTTCTCAACTCATTAAATGCTC
ATATGAAGCTCTAGAAACATGTAGTATGTATAAACCAGAATAATAAGGCTCAAACCATATGCCCCGAGTTTAAAAGGTCA
GGTCTCAGGTCAAATCAAAATCTAATTTCAAGTCCACTGCAAACTCTCAAACCCACAACATGCTCAAAGGAAGCTCTACA
AACCTATATCGCGTACACACCGGAAAAATAAAGCTTCATAATCACATAACCCAAGCTTGAAAAGGTTAGGTCTCAGCTCA
AATTACGACCAAATTTCAAATTGACTGTATTATTACAAACTTGTCAAATGCTCAAACGAAACTCCACGAACATATAATGC
ATATACAACAGAGAAATAAGGCCTCAACCCGAGCTTGACCAACAGAAGCCACAGCTTAAGTCAGCTCCTCAGAAGACCTA
ATTCGAATACAACTGCATTTTTGCAACTCGCTAGATGTTCAAAAGCTATGCTCTAATCCTACTGAACTCATGGTCACCAT
ATAAACTTATTCAGTGTTACAAAGTAGTATTATATCTCACTTCTTGTGAGACCTAATGTCGACTTGAGATCTAATTACAA
ACACATGCACAGATATATATGTATGTATACAAAAATGGAATGACTCTTAAACAAGTTGAGGTTGCACTCATTCCAAGACT
AATTCCCAAGTCCACGTCATTTTCCAAATTGATGCTCAAAAAGAAACCTTAATCCTGAAGTACTGTGCAAATATGGTGTT
ACAAAAATATATATCATGTGCCAACATACAAATATATATGAACAACACAAGTCTCTCCTCATCTGATACCGAATTTCAAT
TCTACGCAACTCGAGACATAATTTTACACACACATATATATGTGTATATATGTACTCATGAAATGAATGATTCTTAAACA
AGTTGAAGTTGCACAACTAAGATCCTAGCTTTTCTCAGCTCATTTCTAGGCCTAATTCCAAGCCCACATCATTTTCCAAC
CAGATGTCCAAACGAATCTCTAAGCCTCTAATCCTAGAGTACTATGCATATACAATGTCAAAAAAATATCACACTCACAC
AGATATGTGTGTGTGTGTGTGTGTGAACAACACAGGTTTGACATCATTTGGGACCTCATTTCAACTCTGAAGCAACTTGA
GACCTAATTTTTCATACATATATGCTATGTATATGCACAAGTCAGATCCAGCTCGGCTCAGCTCATTTCTAAACCCAATT
CCAAGTCCGCGTCATTTTCTGAACTAACAGATGCTCACATGAAGCTCTAATCCTACAGTACTATGCATAAACTGTTACAA
AATTATATATTATGCATACATATACATATATATATGAAAAACACATGTATCACCTAATCTGAGACCTAATTTCAATTCTA
CATCAATTTGAGACCTAATTTTACAAATACACATACATGTACACATATCAGCTCATCTCTAGACCTAATTCCAAGTCCAC
ATCATTTCCCAAGCTAACAGATGGTCAAACAAAGCTTTAATCCCACCGTACTATTATACAGTCTTACAAACATATATCAG
ATATCATTTCTAACGTAATTCCAAGTCCACATCATTTAGCATATGCTCAAACGAAGCTCTAATCCTACAATACAATGCAA
ATACAGACACACATATATATGTAATAACTAGCGAGGGGTGTTAATATAAACATACCTGGCGAGAACGGAGGGGCGAGAGG
CCC
>Cluster-8620.0
AATTCTTCGAATTTGACATTTGACATTCGAAATTGGAAATTCCTATTGGTGTATGTTAGGATGCTTTTAAAATGGTTGGA
TTGGGGTACATGTTTTTTTAAAATAAGCTTTAGATGGTAATGCACTAACTGTTTTTAGTTTGTTGGGTTTTTGGTGTTTC
GATAATGCCGCGAATTCCAGAGTGTAATTGGAAATTTCTATTGGAGTATGTTAGGGGATTCTCACTCTAATACCCATTTC
CTACCCCTAAATTTTATTGAATATACCTCAGGCTTTGAGAAAATCGGAGATGAACAGTAGCCCCTATTTCAAGGGATTAC
TGTAGCATATCCTTTAAGGATTGAACAATTTTACATACAACGGTGGGAGTGTCCCAACAATTTAATATCTATAATTAGGG
ATGGGCATGGGGGGTTATAGCCCCTAACAAACTCATAGGGCTGTTCCTATCTATAATTTAGGATAGGTGATTGTTTA
>Cluster-9641.34686
AAATTATATGCTTCGCATGCAAGAATAAAATTCGAAAGTTATGCATACTTATAGTTATGCAAGATTGATTCATTTTGCTT
CTTCATATATACATAATATTAATTCATAATTGAACTTAGCCAGATTATGAAATCGGAATCTCCTTGTAAGCATATTCATG
CATGTATTTTGGGAATGATTGAGTATCTTTTGTTGTGGTTTGGGCTTCGAGTTGGGTTGAATTAGAAGTTTTGGGTTATG
CTACTTTTGGGACTCAATGCATAGCATTGATAATCCTTGGTGCATATGCATGCTTTTGATCTAAATCATTCATACATATT
CATGTATTCCAGCTTATGATTATGTAACTTATACATTTCGCTTTATAGATAGAATTTGATGTATAATATGAGGTTATATA
AAATTATCTTGATTTTCGGTTAAATGATGGTTTTGATACTTCACTTCACCTTGGAAGTAGGAGTTAAGGATGCCATTTTA
ACTATAGAAAACAATCGGTTTTGGTTTTGCTAATTATCCTTATCTGCTATTTTCTCATGTCCCCGAGTCACTGATTGCGG
GGCATGACAGAACCAATTTTCTTCCGCAATACTATTTTTAAGTTTAAATTTAGAT
>Cluster-9641.34687
TGCCATTTTAACTATAGAAAACAATCGGTTTTGGTTTTGCTAATTATCCTTATCTGCTATTTTCTCATGTCCCCGGGTCA
CTGATTGTGGGACGTGACAGTATTTGTATTGAGCATGCTTGGCTAATTTTGAGGCGCTTTATAATTAAGTTATAATTGTA
TTTGGTGGTTATTTGTAGGCTTATGCTACAATTAAATTATAGTTGTAATTGTAGAGATTTGGAGGCGTAATTGTAGTTGT
ATTGGGAGCAAATTAAGAGTGTATCCTATAATTATATTATAGTTATACTCCTAGCATCTTGGAGGTATATCGTAGTTGAT
TTGTGATTGTAGCATAGTAGTAAATTGGAGGCATATTCTATAATTAATTTATAGATACATTCATCGGCTTATTTGGGGAT
GTATATGTAGCTAAAGTGTATTTGTACTCTGAGCTAATTTGGAGATGTATTCGAAATTGATGCATAGTAGTATTCATAAT
TATAAATGGAGGCGTACCTATAATTAAATTATAGTAACATTTGTTGGTAAACTTGGAGGCCTTAGATAGTAGGTGAGGCA
TAGCCTTAACTTATTTGTAGAGTTACTAGTCCTACCTTTCTCTTCTTTTAAGAAATTTTACTTAAGTCGTTGAGCTAGGG
GCTCTATTAGAGGTTCATCGTGGTCAACATGTGTCGTATTCATGCATTTGTAGCTTGTACATTTTGGTACATTCATTTAT
TGGGGGTCATCATAGCATATATATTGTTGGGTGGCATTTGTAGCTTGTACATTTTGGTACAT
>Cluster-6532.1
GAGAAGCTCATTTTTCCCCAACTAAAAACCCTTGATTTCATCTATCAATCGGAGCTCCAATCTCAAAATAAATCGTAGAA
TCAGATTCTCCACGCGTTAGAGATCGTTTTAAGGTATGTCTCACTTTCTCTTTTGCTCGTTCCATTTTATTCGATTTCCG
TGCCTCGTTTGCACGTGAAATAAAAGTTGATATTTTTTATCCTTGACTCGTCGAGGTCACTTTTATATGTAGGTTCCATT
CGATTCATCGTCATATGCTAACTCGTTCGGGAGGGGGGATTTTCAGCCGAATTGGGGGTTGATGCTCGGGTTCATGTTTG
GAGATTTGAAGTAGATATTCGGGGTTCTCGTCGCACGGGCTTTCATTTAACACAAGTCTCGATTCCTAAATGTTTCGTTT
ATATTCTTATTCCTCACCTCGAGGACACTCTTCTTCTCTATAGGTTCGATATCATACGACGTCGTCTACTAGATCAAATC
GCGAGAAAAAGTCTAGGCATTTTGGGGGTTTTCGCTCGGAATCATTCGGGAGGGCTTCTCGGACTTCGTG
>Cluster-6532.0
TGCCTTCGTAGTTGTCGTGGTATATTTTTGGAGGTGTTTGGAGGTATTTATGTGTTGTGATTCCTTATATACAATAAGGA
TCACTTATATTATTTATTCGTAGTGATGTGATATAATTGGAGACGTTTGAGTAGCGTAGATTTGTTGTTCGTTTGGAGGT
ATGTTGATGGAGGTGTGTGTATGGTTGTTTGTTTATAATCGGAGTACCTATGAGTTTTATTCGGTGTTTTATGATTATAT
AAATGCTCTACAAACATTATATAATTTTATTGGAGGCATGAGAATATGTACATGTATGTGTTGTTGGATTGCTGTTTTTG
GAGGTGTTTGATTGATTTTGGAGCGAGCTCGAGTCGTAGAATGGGTGGGAAAACAGAACTGGTCAGGTTGCATATTCTTG
TATGTCCGGAGGGTGCTCGGAGGCTCCAAGGCTCCGGACAGACCCCCGGGCATTTTTGGTGAGATTTTGGTGGATTTCAG
AGAGCCCATGTTCGGAGGTGGCCCGCAGAACCAAGGCCCCAAACATGCCTCCGGACAACTTCGAAGTGTTTGGTTTGGGC
CACTGTAGATGGGTTGTCCCTAGGGGCGTCCGGCCCCCGGACACCTCAATTTCAGAAAAGAAATATGGGCATAAAAAGTC
GTGCCACATCACACTCAACCCACTTTTTCACCTCAGAACACAGAGCAGAGAAAGGGAGAGGGAACTTCATCATCCCCAAC
CAAAAACCCGTGATTTCATCTATTATTTGAGCCCCGATCTCAAAATAAATCGTAGAATCGGATTCCCCACACTCTAAAGA
TCGTTTTGAGGTAAGTCCCACATTCTCTTTCACTCGTTTCATTTTTCTCAATTTCTGTGCCTCGCTTGCACGTGAAATGT
AAGTTCATATCCTTGCTCCTTAACTCGTCGGGATCACTTTTATATGTAGGTTCCCTACGATTCATCGTTGTTTGCTAGCT
CGTTCGGGAGGGGGTATTTTCGACCGAATTGGGGGTTGTTGCTCGGGTTCATGTCCGGAGGTTTGAAGTAGATATTCGGG
ATCCTCGTTGCGTGGGTTTCATTTAACGTAAGTCTCGCTTCCTAATTTACTCGTTTGATTTTCTCAGTTTCCGTGCCATA
GAGGTACGTCGAAATAAAATTCATTTTCTTGTTCCTCACTTCGAGGACACTCTTTTTCTCTATAGGTTCGACATCGTGCG
AAGTCGTCTATTAAATCAAATCGTGGGAGAAAGTCGAGGCAATTTGAAGGTTTTCGCTCGGGATCATTCGGGAGTGCTTA
TCGGACTTCGTGAGGTACAGCAGATAGAGAATACTATATGATATAGGTTGAGTATGTTTGTAGAATTTGTATTGACCATG
CTTGGCTTCGTAGTAGACTTTGGAGGCGCATTTATAAATTAAATTGTAATTGCATTCGTAGCTAATTTGGAGGCGTGTTC
GTAGTTGATTCGTAATTGTAA
>Cluster-9641.34688
GGATGCCTTTTTGAGTTAAGAGAACAATCGATTTTGATTTTTGCTAATCATCCTTATCTGCTATTTTTTCATATCCCCGG
GTCACTGATTGCGGGGCGTGACACGCTGTGTGCTGACTGTTTTAAAACCGGATGGATTGATCCAACAGCACTTGGATCGA
TCGGTTTGTCATTTTTGATCGATCCAACAACACTTGGATCGATCGGTTTGTCATTTTGGATCGATCCAACAGCTAGTTAG
ATCGATTGGCCCTACGGGTAATGAATGGTCCCACCTCTTGGGCCATAAACTTTCAAAAATACTTGTAATCACTCATAGAC
CCTTGTAGGAGTGTTTTACAACTTTCGAAATGGCATTTGAG
>Cluster-9641.34689
ATCGGTTTATCATTTTGGATCGATCCAACAACACTTGGATCGATCGGTTTGTCATTTTGGATCGATCCAACAGCTAGTTG
GATTGATTGGACCTACGGGTATTGGCCTTAAACTCGGTCCCACATTTTGAGCTGTAAACTCCCAAAAACACTTGTAATCA
CTCATAGACACCACTGTGAGTGTTTTGTAACCTTCAGAAAAGCGTTTGAGTGTCTGAAACTCAATCTACGCCTTATATTA
TCAATACCGGCAAACCCCGACAACAACACTCATTTTAGCCACTTCACCTCATTAATCCACTATATTCCTCAATCCTACGC
AATTCGATACGCACCTACGTAACTATGTGACACACTTCGAAATCACACGTCTCCAAAATGAACCATGCCACTACACATGT
AAGTGCAACACGCTAATCACACATGTCATAATGCACTAATGACATAGTCATACTTGCACTAATAATATTATATTGGGATA
TATAATATTATTAAATGTGAAAATCTAGCTCGGAATTTCCAAAACGTTACAGGCGCAATCATGTTGTGTTCGTCATCAAT
GGAAGAAAAGGACTTCAAGAGAATTTAGAATGTAATTTTGAGAAATTTTGGAGGAGTTTATGTTTGAGCTATGTTGGAA
>Cluster-9641.11856
ATTTACTATACATTAGTTACAACATAAACCATGTTATTACAAACATAGGTCTTTACAAAATATATGAGCTTTTGAAGTGC
ATTACAAAATACTTGATCATACTATTTAAACAAAATATTACTACTAATGTCAACTTACAACTACTATTATTAATAGACTT
TTTACTTCGAGCCTCGTTGGGGAGCTTGCTTCGATCATTATTTCACCAAATACTTCTAATGCGCCTAGTGTGCCATTTTC
GTGAACTACGTCACGTTGGGTAGAAGATGACAGAGAGGCCGTTTACGAGCCTATCATGCGAACTCGAATCGTCAAGGGTT
TGGGGTGTTTCCTTCTTTTCTATCTCTCTCTCTCTCTCTCTCAGCAGTTCTAAGGGAGAAATGCCCCAAGCGGTGCAAAT
ATGATCATATATATATATATATATATATATATATAT
>Cluster-9641.11857
CTTCTCCCCAGCTCTCTTATCTCTCTCTCACCTAACCCCCTCACAGATCTCTATCTTCCCCAATCCATCTCTCTCCCTCA
ATCTTTCTCTCCCTCACCATGGCCTCAACCAACCCACGGCTCGCGCTGCCACCGGAGCCCACCACCAGGCCGCCGGAGCA
GCCCACCGTCGCGCGCCAGCTGGGCCCGGCGCCACCACCTCCTCACGCGACACAGCGCCTCCCGCGGCTCCAGCCAGACA
CCACCGCCGCGGCTCACGCCTCCGGCCCTCCTCACCTCGCAGCCTTCACCGCTCCACCGCGGGTCGTGGAACCCACGGTC
GCCCAACCGCCCGCGGGCTACCACCGCGGCCCACCCGCGCCGAGCCAACCGCGCTGCCACGGCCACCCGGAGCCAGGCCA
TCGCCGCGCGCCTCGGCCCAGCCCTCGCCGCCAGCGTCCCCCGCAGCTCCGCCCGTGGCCCACCACCACCTGGATCCAAC
CACCGCACACCACGGCGCCTTCCCGGCGCCACTCGCCGGCGCCTCACCTCCCCCGTCAAGTCGCCCTCTGCTTCACCATC
GTGCGCCGCCAGCGTGCCGCCGTACCAGCCTCCTCAGCGCCGCCTCCCAGCCGTTGGCCTACCACCGGCCTCCTCGCCAT
GCCACCAGCCAAGTCACCAAAAAAAAGGGAAAATCTATTAAAAAAAAAATAATTTACCTTGCTGATTGGGAAATTTTCTG
TAAACTTGTACTGTAAATTACATGGATGCCTATGCTTTATATAAGCATAAAAGATTTGATGC
>Cluster-9641.11854
ATTTATTAAGATTTTATGAAAAATTCTCCCGCAAGAGCAGGGGAGACTATGTTTACAGTGTAGTCCAATTGTCTGAAAAA
TAAAGGAAACATTCCTAACTCTCTGCGCATTGCTACATTCGACAAAAAGAAAAGAGAAAAAAATATTAGCAATCTATAAC
AAAATATTTTTGCAGCTAAAATCATCTCTGTATATGATGGTCAGGATGTAAAGACATATCCTCGACAGTCGTCCACTTCT
ATCTAATTCTAAGTGAAATGCACACCAGCAAGAAAATTGGCAGAGCAACTGTTGTTTCTTCGTAAATCGTCACCTCGGTA
AAGTCAGCGGTGATATCCTCTAAAACATTCCATGAAATTGGTTTGTATTCGTCTGTTACTGTTTCGAGTCAAGTTTACAT
TATACACCTGCACAGAGAGTTCCTGAAGTCCAAGATGAGCAGCAAAACGTTCTTTCATCAACATGTTTAACGTCGAGCCC
AATAAACCAGGATCCAGCAGTAACATCATCATGCGCGTAAGCACGAAGAATAGCACTGTTCATTGCAATATGTTGCGCCA
ACGCTCGGGATATGACATACATTTCTCCTGAAGCATGTCGGAAGTATGCTTTTCCATCACCAAATTTCCACCAATCTGGT
TCATACCATCTATGGCCCTGTGTAGAGAAAACTTCGCCTGATTTCATGCAACCAATATACACACGGGGCTTATCAAGATG
AGCTGCCAGCGTACTTACCAGGGTATCTATATTTACATAGATATCATCGTTGACTTTGGCATAGAACTCAGCATCCCAGC
GCTTTGCAGCGTAGGCAAAGAACAACTTGGTCTTATTTGAAAGTTCACCAGCCGGTTCTACATGTTTTTCAAGAATAATG
AAGTCGTTAGTTTGCTTGTTTTCGACGTCAATGGCCCTGTCCGTACTGTCCCCGCGAATAGCACTTCTTCCAATGACAAA
TCGAACGATGACACCCTTCTGATCCTCCATCTTCCCCAGAGAAGCACCAGTTCCCATCCACGCTTTACGAATTGCGTCTC
TATTGTTTTCGCGGCCAAATCTTGTGAGTACTCCTATCACAACATGTGACCTCTTCTTAGGTGTAGGATTTGTTTCTGAA
AAGTAATTTGTAGTAAAACCCTCTTGTTTGGCGGCACCGAGTTCCATCTCAAGAGCTGACAACTTTTTCTGTTTTTCCCT
GCAAGCTATAATCTTCAATGTATCATCTACTGATATTGCGGATTTCCCCTGACCGGTAATCCTATCAAGCTCTTTTATCA
AGTACACTCTGTTTTGTGCATCCTGCCACAAACTATCTCCACAAAGTAAACAAAAACAAAACAATAATGATAATATTCTC
TAAATTAGATAACAAAAGAAAATAATAACAACAATTAAAAAATGCCACACGCATCTAAAATGGTTCACCCTGCGAAAGAG
CTTAAAAGTTAGGTTGTTAATTGCGTATCCTCATTTTGGTACCTACTCCAACTTTGCACTCAAGACCTGCTCTTCGTGAA
ACCATTTCATGATCAAGATTCAAAATCTCTTGCCTTTTTTGCTTTCTCCTACTTTCAGGTGCTTCACTCGAGTTCAAAGT
CCGAGTTACAATTGCAAAAAACGTGACTTGGGTAGGTAGTGGTGATGTTTATACCCGTATGTATAATTGAAAAACTTCCA
CATTCCGCACAGGTCTGAAAATTAAATGCTCATATGTTTTACCTATTCTGCAAATGCAAGTTTAATTCAAGTTCTTAGCT
GTTTTTCCGTTTTTAAATTCCAAAAAATATCTTTAAGTAAAAAATTAGTAGTTGCTACAGAATAATGTGCTTCATGCCGA
ATTTTTGGAATGCACTTTTAGTATCCGTCTATATCGTCGCTTTTGCTGTCTTGTATTTTGTTAACTATGTTATGCAACAG
CACACGTACTCCAATTGAGAAGTCATCAATGGTATGAGATTTGTTCATCTTTTGATTTCACCTTTGTTTGTTGGGCTCCT
AATTCACATCTTTGGCTGAAACCCTAATAACCGAGTTACATGATACAAATATAATCATACCACAAAAGACATGATAAGGC
ACTAGATTAATCTTCTCGAAGTCCGATTCTCTATGAATACGTACAGTTATACACTACAAGCAAATAATTCAACTCATTTC
CAACATTAAATATTCGGATATTTCAGAAACTTAAACTTCAAGAAGCATACGATCATGTAACCCTTGCACCTACAAATTTG
CTGATTGATTTATAAAAATCATATGAATTGAACTACGCAAAATCAATAATTTCAAAAAATAATAAATCGTCAAATTGGTG
ATATGTTATTAGAAATTCATAAAATTGGTGCATCTAACGCATTCCCTGTATATTTCCAAACCATCATCTAGTTCGAATAA
TTTTGAAAATCGAAATTAATTGAAACCAAAAACAAGTGATTGTGAGGTTGTTCTACAAAGACAGTGATATTGAGTATAAG
GGCACTCCCACAAGTGCTTGTGAATGGCTCCCTATCTTAAATTGTAGGGATTAAAACTCAGGGACATACTCTCATCAGTG
CATCCAAATACTATTCAATTCTCTCAATGGAGATTTACTACAGTGATTCCCTTGAACTTATCGACTATTGTTCATACCAT
TTCTACTTTTAACATAGAGTCAGGGCATAGTGTGTACCTTCTCCAAATCTCGACCTCTAATTAAGAGTTTGACGTTTAGG
TTTAGGGATTTAATTTAGAACAAAGTTTTTATCCACCGCCGGTGTACAAATTGATATACATACAGTGTGTAGATGTATGA
CACAGGCATCTTTGGTAGTTAGATAGTGGGTCTCACATGCATAATGCACATATGTCATGCATCCACAACACCACTTGTGA
ACCAATTCTTACACCTGCTGTGGATAGAAACTTAATTCTTAATTTTATGGGTTGAAAAAAGTTACACTAGTGGAGCCCAT
GGTTACCAGAGAGCAAGAGTAGATCCAAAAATTCAATAAGGGGGGCAAAATCTATATATGAAAAGATATAAATTATTATT
AACCAATGAAAATGTTTATAATATATTATTTTAATGCTTATT
>Cluster-9641.11855
ACTAGTCCCACCTTTATCTTGAGTTGAGTTATTGAGTCGGGTTTGAGTTTGAGTTGAGTTTGAGTTTGAGTTTTATTTGG
GGGAGTTCATTGTATAGACATTATAAAACGGCATACATTGCATACTTATGCATTTTTACATTCTTGAGCTTATTGGAGGA
TTATTTGTCATTTTAGTCATTCATGTATATATACACTGTTTACAGCATACACACCTACATAAGATAGTATTCACTATCTG
ACCGTAAGGATTCTCTTTTTTGCTGCTTATCTTGTTTTGCAGATCCCGAGGCGTATGCGGATCCACCCATAGGATGGCAT
CCTGGCACTATTTTGAGTAGCTTTTGTTATATTTTGTTGATGCCATTCATTGATGTATCATGTTGTATCTATTGGGCCCA
AGGAGGGTTTGTATATTTATTCTTTGTTTTAGTAGCTACTTGGAGACCGCTGATATGTATACTACTGCCACTCTGTATGT
ATTTATTTTTGGGGACCGAGGTAACATGGGTTGATGTATATTTTGGAGATTATCTTATGGCTTCCGCACTTGTATTTTGA
TGTATCTATGGAGATGGATTATGTTGTTGAGCATTATCATTTATTGTTGGAGTTTTATTTACTGTTCTTTCATTATAAAT
CGCGCTACGGGTTGGCGGCGAAAGAAATCCAGGGCGTGACAAAATCTCTTCATCAAAAATCATAAATTCAAATATATATA
TTTTTTTTCGTCATATTTTCCTTCAACAAATACTTCTACCAAAAGCACCATAACAGTTTCTCGTGTCCAATAGAGTTTCC
TGGTAACTTTGTGATAAATTGTAGAAGCATATGAGTAGGTGACCCTAAATCCTAGTACTTTGGTGAATGATTAATAAAAT
CAAATAAATTGAGGGGTAGAATAGTACCGGCCGGCGACATAGAAGGAAGCCACGGTGGCAAACATGGAAAGCATCAGAAT
AGATAATCGGGATCTGCATAGTATTCCGCCGGCGGAGAGGCGGTGATCTGATCCTCTGCTACGCATTTTGGTGAAATTGG
TGGTGACCAGTATTCGGAATCGCCGTGCGGAGTTGGAGCCCAGCTTCCTCTTTA
>Cluster-9641.11852
CAAAAGTATATCATAGCTGCTGAGTGAACAGGAATAAGGTAGCTAAGTAATTTTACAAGAAAAAATCAGAGCTGTCAAAT
CCTTTTTCTTTTCCACACATAAACTCAATGTAAGAATGAGTAATACACAAAATCGAATGCATAAATACTGGTCCCTTCAT
GCCTGCACTGATCAACAGACAGTTTGCTAGTGTTCATTAACTCTATAACCTAAAATTCTGCCCTATCAGTGCACTACATT
CCCGCGAATAATCAACTGTACATCACAAACCAGCAAAAGGATGCAAGTTATCATATGTACCTAATGTTAAATTAGAGATG
CTAAAATACAATAAAATGGTCCTCTACTCTCTTCTTTTCTTGACCTTTTGAGTTCCTTCAGAGCTTTTTCCGCTTCTTTA
GATTAGTTTTACTTGAACTCTTCACGCTAAGAATGCCACTAGAAGATATTTTAGAGCATCTCTTTAGTGCTTGCTCGATT
TCAGCTTCTCTATCCTCGACAGCATATTGCTGTAATGACTCTGGGTCTAAAATCCCTACTTTTCCACTTTTTTCAGCCGC
CTCAGTTTGCGGCCTCATCTTCTCCATCACCACTCTTGCACCATCATCGAGATCTTTATCAACAGAGACAGCATGAGGCT
CCAAAGTAACCTGTCTCTTTTCAGGCAAAGTCACATCAAAATCCTTGGTTCGAACATCATAAAAGTACTTGTAGAATTTC
ACCATCACTTTCCGGAGCAGAGTAAAGATTTGCTGCCTTTCTATCTTCATTTGTTCCTCAATGTAAGTTATATCATGAAG
CTGTAAACCCATGCATAATAATAAAGACGCTTGAAGATGCGACAAGGAAATTGGGAACTTCTCCTCGAAATACCAATAGG
CCATCTGTGGCTGAAGATGCTTGACCTCCTCATAGCCTTTGCGGTTGTTGGCATATCCGTCTAGTAACTCGAATTCAGTT
GGAGAGCAAATCAATTTAACCAAAGTGGAAGTTTCTGCTTCCCCAGCTAATGGGGTCTCGTTTTCTGAGAAGTAGATCTT
CGGATCCAAAATGCTCATAGCAAGCTTATAGTCGATATCCTTAAAACATAGAGGGAGCTTTTTCAAAAACTCTCTTTTAA
AACGCTGATAGAATGGAGTTAAAAAACTAGAAAGAGACCCTAAACCATCTTCGGCGTCATCTGTCTCTAAAGGCTTCAAC
ATCATGCAACTATGTTCACCAGTTGTATTGTTTGGGATATCGCAAAGGTAAAAAGGTGCATAACCATGCTTCTTCCAGAA
CCGAAACAGATCCGGGTTAAGGCCAAAGGAAACACCAACATAATGAACTTTCTCAGGTAATCTTTCACGAGGATGAACGA
GCAGAGGAGATAGGTTTTCTCTTGGAGTAATAGTTTCTTCCAGCAATGAAACCTCTCTAGCAGCTTCAATGACGTTTCCA
TGGAACTTCGCCTGATTATCCTCAACATTTGCCTCATCTATAGCTGTCAATTTACCTTCGTAGTACCTGAAGTTTCTCAA
GAACATTAGCTTATGTTAACGAGTAAGTAAAGATGCAGGCAGATAGCAAAAACGAGACTGACATTCATATTTATCTGTAA
TTCCTAACTGAAGTTGATGTGCAAAAGCCAGCCCAACAAGAATCTAACTATAATTGGGGAGAAATGGCACCACTAAACAA
AATATTCTACCTTGAATTTGGTTTGACTTATAGTATTTTAGTGGAAAGAAAACTTGCTAAAAAATATAACGGAAAAGGGA
AATCGAAAAATTCATTGTAATATAAAAGATTATTCTCTTTTCAAGTACCTTTTCTTGGACAAAAAAAATTTGTCAAACAG
TAGAGTCGTCTACCTATTTAGCGAAGTATCAAGGACTTTGACTAGCGGGTGTTTTTTTTTTTTTTTAGCATTTAGGAAGA
GAAAGATCCCGTAGAACATAACGCTCCATCACAAAGTTAAGTATTTCTCTCAAATCAATAGCTTAAGACAAACGAATGAA
TAATAATCTATCATCTAAAATGTAAGTTTTAGAAACCTAATAACACACTCTATTATCGTTGTTAAGAAACTTCAGTACTG
ATCTTTTTCTCATTCTCAATAGCCCTTTGCTTGCTTTCAATCTGAACCATCAGAGGTTGTTAATTATGGTCTGTCAAATG
GCCATGGGTCATCCACAAGAACAGAGTCCTGTCTCTTAACAGTTCAAGAACATGGTGTTTCGAGCTCATAAAACAGATCA
TGTTCAAGTGTGGTCATCATTTTCAATAGCGGTAAGTTCCGCCAATAACAAAACTCTAGCGAACTAGTATTGGCGAGCAC
AGATCAATATCCACTAACTCGTAAGTTGAAAACGTAGTTCATGAACTACATTACTGCTACTCACAAATCGGAATCTAGGA
AAGTTAAACTGTTAATTTGTGATATTTAACAAATGTGGGTATATCATTTATTTGAGAGTTATTATTATACACGATGAGGC
TTAAAATTAACTTCGTTTTCCATGCACTGTAGCAATCAAATAATCCATTTAATACAACGATATGGGACATCTATACGACA
ACTTAAAGTGAGATATTACAAATAAAGGCACTATAAAACTAATAATGTACACCGCTATAAATTTTGGTGCAAGTGCTGTT
ATAGCCCTAAAGACGTGGGTCTAGGGGTGTGAACAAGCCGAGCTGAGCTTGGTATTGCTCAGGCTCAGCTCGCGTGTTCT
GAACCCTTTCTTGGACTAGGGCTCAAGGTCGCTGCCAGCCGGCCTGTCAAGCTTGAGCCCAGGCTCGACCTAAAATGCAG
GGCACGAGCTGATGTAGAGCTCGGCTCACTTAGCCTTTAAAAACTTTAAATACCATCGCTACTAAATTGGAATCACTAGT
GGTCCATTATTAGACCCAAGTGATGAACAAACACGATACCTCAGCGTGCTTATATAGGAAAAACAAGGAGAAAGCATCTC
TACTTCGCCTGGTGTGGGACAACTCTAGCGCACTAAAATTCAAAAGACTGCTATTCTCCAGGTTGTTTAAAGACAAATTA
CGCAAAACTTTTAATTTTTTATCAATGTGGATTCTATAAACTCAAAGTAAATAAATTAGAAGGGTTGTATACATATATAA
ACACATCTAATAATAATTAATATATAAAAAGCTCAACAGCTAACGACCGAGACGTGCAAAGCTCTAGCTCAGCTCGTTTA
TCTAAAATCAAGCTCTTGCTCAACTCTTTTATCAAACAAGCAGCTCACGAGCGGCTCTCAAAAGGCATTGTTTATTTACA
CCCCTCCGTGGGTCTGATAGTGGCAAACAATATTCTACAATCTTAGAACTTGTTTGCTCTTTCCTACTTTGTCATTTCTT
TTGTTTTTTAGGATATCTTTGATGGTATCCAACTTCGTCATATACTCATACCTTGTCGAAGACAAAGCATCTTGTTTTCC
CAAGAGATGATCAAGTAATAAACTTAATTTCCATTATGGTCTTAGAGAACAAGAGAACCCATTAACAACATATTTGAAAT
GCCAAGGTCAATAGAGGCCAACTTCCAAAACCCCCCATGAAACCGAGTAAAAAGGGAGACTACAGTCACTACACTCACTA
CCTAAATCAATCTTATATAGGTTTGACAAAAAACAAAAGGTGCCGAAGCATTTAAAGCATACATGCCTAGTTAGGAGTTC
AAGAGCAGCTGATCCATATCCTTGCCCCGTAGCATTTGGGTGGACCGCAATTCTGACAATACGGACGCCAGATAGGGTTG
GGAAATCCGTATTTCCAAACTTCTCACAAAATTTCCACGGAATTTGATCGCCGGATGGTAAGCGACCCATTTGTAAGTTT
TGGAGTACTGACTTACGTGAAATCTCTCCTTCAAGGCACACTTGGATGACACAGAAAATATTGGGAAGAACATTTTTCTT
CTCATCCACAGGCCCGAGCAGTACAAACAGATGGTGCGCTGGGGCATCAGCCATTAATTGCAGATCATTTGGAGAATTTT
TATAGTGGGAGGAAACAAACAGGGCAACCATTCGCTGAAGAAATATTTCACTCTCTTTGTGGAAGGAGAACAAAGTGTCT
CGATTTACATAATATAAATTGCATTCTGTAGGATGAGACAACCTGCTGATGGGAGGTATAGAATTTGTGGCATCCAAGCA
AAGTAAACTACTAAGCCAAGACTCTATGGGATCCCCGAGTGCATATCTGATTGGTTCCTCTAATTCAATCTTTCGGAATA
GCCTTCCAGAGTTACTAGAATTGGAACCACCAGCAGAAATCTGGCCTTGCTTTTCTAAATGTTGGAAAAGCTTCAAGGAC
AATGACCTACCGGTGCCTTCATAGCTGAAAAGCAAAATACTCATGTTTCATGATACCGATAGAACATATGAAGCAGAAAA
GTAAAAAGCAAAATACTCATGTTTCATGATACCGATAGAACATATGAAGCAGAAAAGTAAAGAGGAGCATTGCCCGAGAA
CTTTTTTAGAAGGCCATATATAATTATACTTACTCTGATACAAGAGATAGATCCCATCAAATCACTCAGTTTGGATATGA
TAAGATCTAGCTGGAAAACTAGGCCTGCAATATGCACACTAAAAGAGAGAAGAAAAAGCTGTCACGCTGTACCCATTTAT
TGTCGATGATATGAAAACCAGATATGGCCCCAGCAACTTTTTAACAACAGGCAATGGAATGGCCGCTGCTTCATCAATAA
CCAGAAGCTCCGCTTGGGAGAGCTTCACATGATCTTGAGGCTGAATATACTGAACTATTTGTTTATGCTCTTTGTAAATG
TTTATTTGTGTAATTGCTCGCCGATTTCCAGGATTAGCACTCCTCCCTAAATCATAATGTAAATGCTCCTCATAACTCAA
TGCACGCAGTCCCTTACAAACAAAGCCGAATAACGATTTCAAGTTTTCAGGTGAAGGAGCAGTTACAAATATACGTGAGT
ACCCCACAGCTACAGCTCCTGCAATCACCAAACCTAAAGCTGCAGATTTTCCTCTCCCACGAGAAGCAGTCAGTGCGATA
GTGCTTTGAAGTGACTTCTCCAAAATGGCATCAAGAAAAGTTGAAACACATTTCCCCTGATCCAGAGTAGAGCATATCCG
AAGCAACGGACCAACTGGCAAAACATCATTGAGTTCTTCTTTCAATTTCTTTAGCTCCTCTTCTGCTCCCAAAATAGAGC
CACAACCCTTAGGAGTGGATGAAATAATGGAGGACTTCACTTGCGACGAAATAGGCAAAATGTTAAACTCATCATCTATT
ACCAAGCATGCCTTGCATGATGCCAGAGACAACAGGAACCGTTCATTGAACCGCGATACTATTTCAGAATGTGATTCTGT
TCTGAACCGTTCATGAACATCCATGACCATGGTATACAAGCTGGTAAGTGATGAGAGAGTCTGAAGAAGTATGACCACCA
ATCCTCCACCCTCCACAGTCTCAATAGTTCTAGCAAGGATATTCGGGGTCAATGCCTCGAAATCCTGTAAAACACACATG
CCATATGTGCTGCCTAATATTCTTTCTGAATCACGATATAGGCAGTGAGAAACTGCTCCACTTTCCATAAACAAAGAATA
TGGGTCAGCCTTTTCAGGATCAAGTAGTCCCCTCTGCATCAGCTTCTTAACCTGCTTTGCGCGTTTCTTCTTGTGGCTGC
TAAGCTCGAGTTTTTCCTTGTAACACCATAGAACACTCGGTCTGGTTTTAATGACAGCCTTGCTTAACATGTAGTGGAGA
TTGACAATCATGTCGCGAGACTTGTCCCCAATAACGACGAAAATAGACCGATGTCTGTTTGTTACGCCGTTTTCAATCAA
TGTCCTAATCCTTTCATCCACTTTTTTCCTCATTATGCACAACGGCGGCTACGAATAAAAGCTTCTATTATCACAGCACC
CTCTTCTTTCGTGCTGTTGCCGAGGGCGAGAGAGAGGGG
>Cluster-9641.11853
GAGAGAGAGAGAGAGAGAGAGAGAGGGAAACCCACCCTCGTCAATCTGCAAAATTAAAATGAAAAATTAAATTACAGTGC
GGTTGATTGATTATATGTGTACATATATTTGTGCCCTACATTGTCGGGTTCACACGTTGCCTTTAACCACCTACAATAAT
CGTAGTATCTACCAGAAATTACCCAGAAGCTCTCTCTGTCTCTGTCTGTCTCTCTCGCTCTCCCTGTCCACCTCCGATTC
GTTCCAAGTGTTAGTTTTCTCGTTAGCCCATTCATGTTCTGCCTATTTTCTTAATTGGGTATTTTTGTACCCATTTTGGC
CAATTGAATTTTTGCAATTGGGGTTTTCAATTTACACGAAAATTTGAACCTTCTCTCTCCCTAAAACCTCCTATTTGTAG
TAAGTCTCAGCTCTCTCGTTAGCCCATTAATATTCTGTATTTTTTCTTAATTGGGTATCTTTTTAAATTTATTTATTGAA
CTCCTTTCGGCCTGTTGAATTCTGAAATTTGGGTTCAATAAATAAATTTGGGTTTTAAATTTATTTCTTTATACTAGCTG
AATTGCTCCGCTGAGAAAGTGGATCAAATTGGAGTACCTTTTAACTATCTATACCCTCATTGGCCATTAAAATTTCGCAA
TTAGGGTTTTCAATTTTCTCTAATTCTTTTTATGACCGTATAAGGAGGTTTTCTTTCTTCGGCCTTGTTGAATTTATCTG
CTGAAGTAGAATTATGGTGAATTCAAATGGGCTTTATCGTCAAAGGTTCTCTCGATTTCTGGGGGGTTTTAATGGAATAT
GTGCTTTAATTTTTTTCCTGTTCTTCTTCCATGAAAAAATTAGTTTCAGAATTGGGGGCTTGCACAATCAAATTGATGAT
ATTGGAATTCCTCGTAGACGAATTACTCAAATCGGTGTAAATTCTTCGAATGGGCCTTTGGAAATCCACATGAATACTGT
TAAGAACCCGGCTTTATGTGCTGATTTATACGAACACAAAAATTATAATAGCAAATGCGATTATCTGCTGGCAAACCCCC
AATGCTCCTCCGACGGCTACTTCAATTACTTGATCTTTTTCTATTGCAATTGTGAGAAAAACAGTTTAATTGCGTATATA
ATACTTGCGCTATGGTTATTCGTGCTGTTTTATCTCCTGGGAAACACTGCAGCTGATTACTTTTGTTGTTCACTCCAAAA
GCTCTCAGATTTGATGAATTTAGCCCCCACTGTTGCAGGAGTTACACTATTACCTTTAGGTAACGGTGCACCCGATTGTT
TCGCAAGCATAGCTGCTTTTGTGGGTAATGATAAAGGCGACGTGGGGCTTAATAGTGTGTTGGGTGCGGCTCTGTTTGTC
ACTTGTGTCGTTGTGGGGGCTGTTTCTCTCTCCGTTTCGAACCAAAAGGTTCGAATCAACAAGAGATGCTTTTTAAGGGA
TGTGTGTTTCATGCTATTTACTTTGGTTTGCGTTTTGGTAATTTTGGTTGTTGGCGAGGTCAGTGTCGGGGGAGCAGTTG
CATATGTATCTCTTTATGTTGTTTATGTTGCTTCTGTGGTTGCTACGGAGATTTTTGGGTCTGTTAATCCATTGTTACCC
GTCAAAGTATGTAGGGATGATGATGATACATCTATATATACGTCATTAATACAGTTTGGGGCGGAAAATGATGTACCTCT
ACTCGAAAAAAGGTTGCCACATTGGTTATGGGCCGCAAATGCAGCTATTTACTCGAATGAGACTGTGAAGGTGAGCAATG
AAGAGAGCCCCAAGTCCCTTTGGGGGTGGAATGATGATGATCGGGCCAGCGACCGGTCTGGATTTTCATGCTCAAAATTG
TGTGCAATTTTGGAGTTGCCTTTGATTTTAACTCGGCGATTGACTATCCCTATAGTCGATAAAGAGAGATGGTCGAAGGG
GTATGCTGTGGCCAGCGCCACCTTGGCGCCCTTGCTTTTAGCACTCCTTTGGAATACACAAGACGAATTAGCTCCTAATA
GTGGATTAGTTGCATATCTAATCGGTGGTTTACTTGGTGGTACATTTGGTATTTTAACTATGATTTACACGAAACCGTGT
AAACCGCCTCAAAGATTATTGTTTCTGTGGGCGTCGGGTGGATTTTTCATGAGCATAATTTGGTTCTACGTTGTCGCAAA
CGAACTCGTCGCTTTATTGGTTTCGATGGGGGTGATTTTTGAAATCAACCCTTCGATCTTAGCTTTGACGGTGTTGGCGT
GGGGGAACTCGATGGGCGATTTAATGTCGAATGTAGCGCTGGCGGTGAAAGGTAGAGATGGCGTGCAGATAGCTATGTCG
GGGTGCTATGCCGGGCCCATGTTTAACACGCTGGCAGGTCTTGGGATCTCAATGTTGCTCGGAGCGTGGTCAAAGAGGCC
GACATCCTACGTGGTACCGAAAGATACAAGCTTGTATAGCACTATAGCATTTCTCATGTTAGGGCTTGTTTGGTCGCTAG
TTGTTTTACCAAGGAATGATATGTGCCCTAACAAGACCTTGGGAATCGGTCTTGTGGCTATATATTTGGCTTTTTTGTCT
TTCAGATTGAGCGCGGCTATGGGCGCTTGGTCATTCGACGGGTCAGATAGCACACGGGCTCTCACTGTTGTGGAAGAGAG
GTGATTTCCAGTAGCTTTTGTCTGGATGGTAAACCATCTTGACTATTATAGAATCTCTTGTACGGGTAATATAATGACTT
TTTATAAGTCTCTTAGGCTTGTACAAAATCAGGGCCTCTTCTTTATGTCTCTTTTAATTGAAAAAGTTGCTAATATCCAC
GTTACATTTGATGGTATGCTTCTTTTGTGAAATA
>Cluster-9641.11850
GAGTTGGAGTTGTATTTTTATGTATAGAAAGATATATAGATAAATGCATAAGAAAATTGAGATGCTGCATTTGATTTTCG
TTGTTATTTGTATAGGTGTGGGTTAGCCTTATATATATGTGTGGCGTTTTAGTTGGATTATTTGGATACTAAATGTTGGT
TATATTGACAGTTAATCTTCTCTTGAGTTGGTATTCCTTGTATTAGGTATTTTTATGCTTCGTTGTATTCTTATTTTGAG
CATACATCGCATATATCGCATTATGCTTGGACATAGCATACATACCCACATTGCACATGGTTGTTGTTGGAACCCGATGG
TTA
>Cluster-9641.11851
GGAATCGGTTTTAGACTCAGCAAAACTTAAAAGACGTCAAATGACGTGACAAGACAACCAACATACCAAGCATATAATAC
TATTCAACTACCAAGGAAACGAAATTTCTACTGAAAGTTATATTTCAAACCAGATGTAATCCCCAACCGATCAAATTGGG
CTGGTTTCATTTTTCCTAAAGGGGAAATTGGCATAACTTGCAACCAATCTACCTACCAAAATTAGGCCCACAACTCAAAA
AGATAACAGGCAACCATCCCCGTAACAAGAGTTGGTGAACAATACTAGCTACAAAATGTCTCAAAACGTAATTGAATTAC
TCTAAACTGATCAAGAATAGCCGTTCAATATCAGTTATCCACTAAATTTATTGGCCTCACAGAAAACTCACAGGTTCCTC
AGTGGCAAAATGAACAGAGTTCTAGGCCTTCGCAAGCTCAGTCGAAGTAGCAGGGGCAGCAGCTGGAGCAACTCCGCCAG
TGGTTGGCAGCCCAACAAAAACTTTGAAAGCATCATAAATTCCCCATTGAGCCCCAGTCAAAGTGCCAATCATGACAATG
CGGAGAGGAAGACCCCTCGTAAAGAGACCCCATAGCCCAAGTTTCTTCACAGCATCACCAACAGTTGGTCCCTTGGCATT
GTTAAGAAAAGAGACAAGGTTGTCCGCAGGATGAGAAACAATTGCACAGAAAACACCAGCAATATATCCGCCAGCGAAGC
TTACACCAAGTTGCAGGGACTTGCTGCACTCACTTTTCGGCGTAGGAATGGCATACTTATAGATATTCTCAACAATGGTC
TCAAAAGAGGCAAACTTCATCATTGTATATGGAATTTGACGTCCCCAAAGAGGAACAAGACCCTTGTACAACCCCATAGC
ACCCTCAGATCTGACAAACTTTGGAAGCCCATCTGACAGTCCTCTTGCGAATCCGGGTTGAGTCTGCACGCGTACCTTAA
CTGCTTCAAAGGGGCACAGAGCAACATCAGCAATGACCTCAGCAGATGCTGAACCAGCAAGGTAGATCAAAGTCTTGTAC
TTAGTAGCATACTCTGGCCCAGCAATGTCAGAGTAGTACTTTTTAAAGAACTCGTAGAAGCCAAACTTGCAGGCACCTTG
AGCACTATAACCGAGCAGTGTAGGCACCCATCCCCTAAAGAAGCCCCTAACTCCCTGTTCCTTCAGCAGAGATCCAAAAC
CAGACGAGATGCTCTTGTACTTTTCAGGGTCAATCTGCATATTGCATTTGACGAGGTCAAGAGGAGTGAGGGCCATATGA
GTGAGGCCACAGCTGAGGATTCCTCCGATAGTACAGGCGGCGTAGAACTGGGGCGAGTACATCCGGATCTTCTTCTTCCC
TTCGATGGGAGCTAGAATGACGAAACTAACCCCCTGCTTAGATGAAGGTGGTGTAGCAGTGGTACAAGGGAAGAGGCTAG
GGGGGTTTATTATTTTGTGGAGGAGTAGGGTGGTTTTGGATGACGAATAGTATATGAAGCTTGGGATCACAGATCGCCTA
CTACACCACCTATCGTCGCCGGACAACGCCATACCACATGCAGATTCGATCTACTCACACAGACAGAGAGAGAGAAAGAA
GTTGGAGTGGAATCAATTTTCCCTTTCTCTCTCTCCCTCCCAGAATTTCTTTCTTTCTTTCTGTGTCAGAGAGAGAGAGA
GAGAAT
>Cluster-9641.16808
GGGGGAGAGAATGGCGAGTTTCCTGGCAACGAAAGCAGGCTCCGTCGAGAGAGCAGGTCGCTTATGGAGGGTGCTGCCGT
TGAGCTTCATCAGAAACCTCAGTACTGATTCTGCAAACCCGAGCTCCGCCGCAGCTCCGTCGGCGGCTGCTCAAAAGCCC
AAGCGGAGGAAGAAGAAGAACTTGTTCGAGGTAGCACAGTTTCTGCCCAACTGGGGATTAGGTTACCACGTGGCCAAGAC
CCATTGGGACAGCGTCTCTTACGAAATCACCAAAATCAACCTCTACAAGGATGGTAGGCATGGAAAGGCTTGGGGGATCG
CTCATAAGGACGGTTCGCCCACTGTAGATGCTCCCAAGAAAATTAGCGGTGTTCACAAACGTTGCTGGAGATACCTCCCA
AACTCGAAGAAAATCCTAGAAAGCACCCCAAAACCAGAAGCTGTAGCAGTTTGATACCGTTTCTCTAGTGTTTTAGTGGT
TCCTCGCTCTCCAATATCCTTGCTCTTTGTTGATCATGTCTTGTATCTACTAGCTGTTGAAGGTGAGAGGGTTGTGGTTT
ATGATGTAGCATTTTTGGGGGCTGTTTGATAGCATTATGGATTTTCAGTTCTTTACTTGCAACTTGAGGAAACAAATGCT
GCATGAGAACTGGAAACATATTTTTTGATTGGGCTTTATAGCGATTAATAGTTGCTTGTTTATGTCTTCTAGGGACAGTT
TCTTCGAGTGCACATGATCATTCCCTCTCTGCAAGCTAATTGAGATGCATTGTTTTAGATGCACGAGATTTCCTTAGCTG
GAAAGTCATTTTGATTCTATCATCAAGTTGCAGTATTGGTTTTGGAAGTGTTCCCTTTTGAGGCAGCTTTGTAATTTTTC
CACTGTAGCTTTATACTAAGGGCAAAGAAGCCGAACCTAGAGTGGCTATTTTAGGTTTTTGCTTCATGTGGTCCTAGGTA
GGTTCCAATGATCTGGTTACACTACACTACCTCATTATTACTCCAATACATTCCTTTAT
>Cluster-9641.16809
GCAAAATCACCTATTCCTACATTTTTTCATTCGCTAGCATCAAGTACATGCTCAGACCATAAGGGAAGATGAAAGGTGAC
CAAGGACGGTATAGTTACAAACACAAGGAATTATTACTCCAACTCATTGACTACAAAAGCCAGAAAAAAGAACACAGCTA
AAAAAAAAAAAAAAGGAAAAACAAATGTAACCATAAGTCAGCCAAAATACATATTCGGCCGGAATACTTTTTAAGCATAA
ACTCTTTCAGTAGTTAGTCTTAAACTACAGCAGGAGGAACACCATCTATCAAGAGGGAGAACTTGTAAACATGCTCACTC
GAAACCATGATCACGAAACTGACAAAATAGAATAAACTACCAACTCAAAAGCATTTCCCAGAACCGTTGTCAACCTCTGT
ATGATGGGTATACTTCTTTAGGCTGGCCATCTCTATAAATCATAGCGGTCTCATCTGAAGCCTGATGTAGCCCTAGGTTT
TCCATTCATGGAATTGAGGTGTTGTGATACAAATATAACACCCATCACAATTAAAAGACAACCCACCAAAGTGCTAAAGA
AGAGCGCACCCGGGTGCCTGGTCTGAACAAAGCCATAGACCCCGCTAGAGGTTACGACTATAAGGTCAGTTAGACCATCA
CCAGAGAAGTCCTCTGTTATTAGGGCATGAGTTGGCGGAGCAGGGAGGATGACCGACGTTATCAGACTCCCACCTGGAGA
GAGAACCACAGCTTCTTGATCTCCAGCAGCAAGGACCATCTCCTGGTTGTCGTGCACACGTAATGAAAATGCCTTGAGTG
TGGGGACCACAGTACCGGCTTCCATCATCCCTGATGGTGATGGAAGGTTTGACCAAGTAGCCCCAGTCAATTGCTGCCAT
TGCCAAACAGCATCGTGGCCGTGCAATCCGGGAGAGTATGATGTTACCTCTCCTCGGTTAGTCAAGAAGACAACATCACC
ATGACTACCCTTACGATGTCGATGACCGTCACTTCTAGGGATGAGGATAGGTGTTGCAACCTCCAAGGAGCTTAAATCAG
AATGTCGGCCATAGGTTCTAGTGAAATCTCCATGTTGAAAGATGTTAAAATGGGAATAGTGACATATTGAAGCATTGAAA
AGTTGTTCACGAACTGGGACACCAGAGGTTGCAATAGCCCAACAGGGTTGCAGCACTTCCATGGAACCACTTACCACTGT
TTTCTCCACACCATTTCCCCCTACCACCTGGACATGATCAAGGACTCCATCTCCATTAATATCAGCATGAAGGCCACCTT
CTTGAAGATGAAGCTAAGTCAAGAACATATTACTTTAGGATGTTAGTAAATATAACCAATATTATATAACATTGCGGTTA
CCCAGAGCCCACAACAAATAGCATCAGTTTACATATTTTTGTTTCTTGCAAACACATTATAGTAAACAAATAGTTTGTAA
ATTATGATCCACCTTACAGAGAGTGCGACCAGATGCCAAGTGAACAGCTTCTATTCCTTCTTTTTGATGAGCCACAACAA
CGTTAGGAACCCACCATAATTTAGTATAATTTGTTATGGTAGGGATGTAATTTAATGGCTGCATAAGAAAAAAAAAGTTT
TACAGCAACACAAGGAAACTAAATATGCTCCGAATAAAATACTAGCAGATAATGCAACAAATAAGAGACTTTTTATTAAT
ATCTATATCTTTCTCTTTTTCTTTCACTGTTCTTCCTTTCGACGGAGTGCTTGTCGTTGCGGGTGTTTGCAGGAGAAAGA
ACTTGGAACCAGTCACAAGAACTCATTCTTTTCCCTTCCTTGATGTCAATGCAGTTGTGTAAGGAAAAATGATTCAAGGA
GAGAAGAAAAATCTACATATTTGAGTCAAACCTTTTACAATTTATAGGACTACGTCCTCAACAAAGCATTAATAGGATGC
ACTCAAATGAAACATCGGAAAAAAGCAGCACTCAAATAGAACTTAAAGAAAATGGTCTCAATTAACCATTGACATACTTC
CAAATTTTACATAACAGAACAAAATTGCTAATCATAAGAGAAGCAGATTCAAAACCCTCTGAAATTCTTCCAGGCTAGGA
AGCACGGACTCACCAAATTGGGCGCCGCGCCAGCATTGAGCTCACCGTGGATTCGGATTCTCCTTGACACACTTGGACAC
GTATCCGACACACCACGTGGCGAGTACGAAATGGCAATTACTTATTTCAATGATGGACACTGACGAAATCATCGTGGCAT
GGAAAGGCCAGTTTGCAACTTTCTATCTATTTCACAGGTCAATTGTTTCCATAACTAGTATTTTAGGGGATCTAACAAAT
CACGTATTAATAGTTGTTTAGTTCTTTGGCGTATGACATGTTTTGGGTCTTCTCATAGCTAGTATTAATTAAATTTACTA
GATACTAACATGATGAAGTTACTAGCTATATTGTTAACTCCTCAAAAATCAATGCTATATATACTTTTGTCACTTTAGCA
CTTATCTATTTTATATCTTATGTGATTCCCATTAACATATAACTCAAAAAAGACTATTTTAAAAAAATAAAATAAGATGC
CGAATCACGTCGCATCTGCATTTGGCATTGTCTTAAAGTGGCCGAATATGTATTAGTGTTCGTGTCCAAATACGCTTCCG
TACCTAAGTTTGTGCTTCGCTTCTAGGCATATGCTTCCAACTTTAACAAGAATATATTTCCCCTTTAAAGAGGAACTCTG
TTAAATACTTTGCTCGATATTAACATAGTTCACTTTCGTCATGTCCTAAAGTCTAAATTCTTAACAGTTCAGCCATATGG
AAAAATTGTATTCTAATATTACCTTCTTCGTTTTGGCAGAGCCAGCATAGTTCGCAGCTTTTCCAATCAAGTTTGAGATT
TTTTTAGTAGAATCCTTTCCCGGAGGATGGTTTTCCTCAGGCTTATCGAAAGGATAATTTGAAGTTTTCCCGTTCAGTTT
CTTTGATGGTTTCCGCTTGTGACGCCTGAAATGCACAAGCTTCAACAAAGTATCCTCGCGCCTATCCCAGTGATGAGGCA
TAATTCCAAGTATTGATTCTCGGAACTCCCTACACTCAAACTCTCCCGGATGACGACTGTTCAAAGAATGAGCATCGAGC
TTGTAATTGTGTTGTGGAATTAACGGAGATGCATCTGTGTTGGGCGCTTCAAGATTCTACAAAAACTATAAGTTAGCAAA
TAGAAGATAGGTGCCTTAAGACGTATCAGAGTAGAAACATTGGCTGGATGCAATATGTGAAGCTCCAACTAAACATTGAC
ACCACCACCACTGCGAAGAAAATAGATAAAAATATTATAATAGGAATTCTACTAATTCAGACTTAGTGTAACAACTAAAA
CCTCAAACCTCATAGAATGACACTTCTGGAGGAACATTAAGTCTATCAGAAGTTTTGAAACACTACTAACCATATGTTTT
CAACATAATTCACTATGTTGTTGGATACCAAGAAATCATAATCTACATGCACATAATATGCTGCGAGTAAATTACTTCAC
TCTGAAATGATATCAACTGACTAAGAAATCTGAGAGCCATTTTGGATGATTTCACCAGGGATACAAAAAAGAAAAAGTGA
AACAAAAGGGAAACTAATCTAGTCTTCTCTAATCTTACTAGGAGAAAAGACATTCTTCTGAGAATAGCGTATCAGACACT
AAGTTCTAGCGATCAGCACGGGGAAACTGAGTACTTTTAAACACTACCAAAATCGCAGAGAGAGAAGTGCAGAAAAACAC
AAAAAGGTATGAACCTCATTCTTTCTGCTCCATCGAAGTGTGCCAGATCTACCGGCAAATGCATAAAACACAAAATGACG
TAAATCCACGGTTGTAGAATTTTCAGAAGCCTCCTTTTCACTAGCACTTCTTCTGTGTCGCTCAGCACTTTTATCTGCCA
TTCCAAGTTCTTCAAAAGGATCTAAATACATATGCGGCTGCACTTCCATCCTTCCACCAACTATTATCAATCCTGAATCT
CCATGCTTGAGAGTGTAATTACTAATAGAGATAGATACCTCTCTATGATGAGCATTATGGGGAAAATCCTCCTGCAAGTT
TGTCTCCCATAGTTTTTTGAGGTTGTGGTCGAAGCACATCACAGACCAACCTGACGTAACTACAACAAGGACCTGCTTTT
GTGGTTGCCCATTCTTATATATTCGGTCGATAACACCAGTGGCCATAGCCACAGCACGTCTCCCAGAAGCAACACGGACT
TTATCAGGCAACAAAGATACCTCCGCAAGAATACGAGCATCACTAAACCCTTCATCTACGCGTCTGTCATGGGGCTCTAA
GACCTGAATTTTGGCATCGTGAGTTGCGACGAGGACCTCCTTCTTCCCGTCTCCGTTAAGATCGGCTACGATGGGTGGCG
GGAGACGCTCGCCCTCGTACCTCACGGGGTACTCCTCCGAGAGGTGGAACCACGCCTCCCTAAACGAAAAATCACCCTCA
TGCTGGAGGGAGAAGAGGATTGCGAAAGCGCAGAGCATGAGGATGGCTAAATCTCGCTTCCTCATTGTTGCTCTCTCTCT
CTCTCTCTGTGTGTGTCTTGGAATTTGGTACTCGTTTTGCTCAAGGTAGATAGATCTCCGGGTGGGTAGTGTTTTGCAGG
CGGAGCCCAAGTCACAGTGTGTAAGGGGCAGCTGACCAGGCACTGACCCCCAACTTGATTTAATTTTCG
>Cluster-9641.11858
TTTTAATTGATTTTCCCTTTTTTTTGGTGACTTGGCTGGTGGCGTGGCGAGGAGGCCGGTGGTAGGCCAGCAGCTGGGAG
GCGGCGCTGAGGAGGCTGGTACGGAGGCACGCTGGAGGTGGCACAAGGCGGTGTGGGCGGTGGCGCTGCGTGGTGTGGCC
GGGGAAGGAGGTCTAACGGCGTGTCCCTCGGCGCGGTGGCGCTGCGTGGTGTGGCCGGGGAAGGAGGCCTAGCCGCGTGG
GCTCGGCGCGGGTGGCGCTGCGTGGTGTGGCCGGGGAAGGAGGTCTAGCGGCGTGGGCTCAGCGCGGGTGGACCGCGGTG
GTAGCCCACGGGCGGTGCTAGGCGAGGGAGGAGGCCCGGCGAGCGGCCAGCCTTGCGCGGCAGAGGCGTTGGGCGGCCGT
GGCGGGAGAGCGCCGCGGTGAGGCGCCGGCGTTGGGTGGCCAGGTTGGTGGCGTGGTGCTGGTGTGCAGTCTCTTGGGCC
ACCGTGGCAGTGCTATAGCGCGCGGTGAGGCGGGATGTGGTGTGGTGCTCCGGCTGCTGGCTGGCGCAGTGGGCCGGCGG
GCTGACGGGCGCGGTGTGGTGGCCGTGGAGAGGGCGGTACCGAGGCGGCTTGGTGGCGCGCGGCGATTTGTGATGGTGTG
GTGGAGGGTGTTGGCCAGGAGAGAGAGAGATGGAGATGGAGAAGAGAGATGGTCAGTGAGAGGGTTGAAGGAGGTGAGAT
GTAGGTGAG
>Cluster-9641.11859
ACCAATTTCAATTTCGAAAGATAATCACCGTCCAAATAGTTTAAAGATTTATCTTTTGCCATCTGATGACAATCACCACA
TAATCTCAGTGCTGTTCCCGTTACATTCTCCCACGAAAAACATCTCCCAAGGAAATCCATCTTCCCACAAAAAACAAAAA
AAAAAAGAAAGAAAAGAAAAAAAAAACCCTTACAACGTATTGCAAGGAAATCTATCTTGAAAGCCTTAATATTGAAAAAA
CAAAACCATAAACGTAACAAATTACAACAGCAACCCTATCATTAAATTTCTGCAGCAGAAGTGTATATGAATTTTTCTTT
ACACACTGACCAGGAGTGCCAATAACCATGTAGCTATCTTGCTTTATTAGTCACTGCGTACGGCTAGGTGCCATGCCAGC
AATTGCACACGCCCGAAGATGACATCAACGATAATCATATATTACATCAATCTGTCCACAGCCATTCAGAAAGACATCAA
TCACAACATAGCAAAGAGATCAATCAAAATACCAGACAGGAAATCCACATGCCGAACAAATAGCAGGTTCAAACATGAGA
AGCAAATTAACCAAACCTTCAAATTTCCAAAATTTATCCTGATTCTTGAAGAAAAACAAATAATATCTTCTGCTGTTAAT
AAAGTCAAAAAGTACAGATAGCCCAAGGGATGGCGATGTATTCCTTATGCACCGATTGTCTGAGCTTTGTTGAGGATCAC
TCCTTCATACTTAACCTGGAACCACTTCATGGCATCTTCCTTAGTAACTCTGTGTTGGATCCCCACGCGTGATTTGCACC
TACGACGACGACCCACGCGATATCCTGGGCGCTCCAGCACGACAAAAAAGTCCATTCCATAAATACCGGTGGAGGGGTCA
TACTTGATACCAAGGTCGATGTGCTCCTGAATTCCAAACCCAAAGCAGCCAGTATCGCTGAAGTTGCGTCGCAGCAGCTC
ATACTCTTTCACCTTCAGCCCACTCTCGAGAAGTTGCATTGCTTTGTCACCTCTCACAGTCACGTAACAAGCAATCTTCT
CATTACGCCTAATGCCAAATGATCTAACAGTGTACCTAGCCTTGGAGAAGACTGGAGCTTGACCACTGAGTTGCTCCAAA
ACCTTGGCGGCGCGGGTGAGGCGATCGCCGCTCTCGCCGACGGAGATGTTGAGGACCAGTTTTTGGACCTTAATCTCCCT
CATTGGGTTCGTCAGCTTCTTCTCCGACGCCATTGCTGGGGAGCAGAGAGAGG
>Cluster-9641.33141
GGAAATATTGTGGGTTAGGTTTGGTCTGGGTTGAGAAACATTTAGGTTTGAGTTAGGTTATGATTACTTGACTGTGGGTT
GGATTGGTTTTGATTGACCCAATTGTCATCCCTAGGTGTAGGACTCCAAAATGGGAGACATGTTTGTATTCCAGATCAAT
GAACACTCTTTGGTAGCTTCGAGGAAATGTCAAAAATAGTCTACATGGCATGTCTTCTGAAGTCTCTTTCTCAAATGCAT
TTCTGATTGGCTGTCAACATTTCCCCTGGGTTGTACAATCTCAACGTTTCATATAAAATACCACTGTATGCTTTAGATAG
TGGTACTGTTTTTTTTTTTTTTAATAAATTGGAGTCCCACAAATTTATTGACAAAAATTGGTAAAAGAAAGTTAA
>Cluster-9641.14135
ATTTTTACTCGTGCTATCCTTACTGAATTTCCAACTAATACACACAAATCTAACAATTAATGAAGAGTATTTGGGTAAAA
TGTACTTTTCCTCTGTTAAAATAGAGACTATTTATTGATCTCAATTCTTATGCATAACCTTAACTGACACTTATTAATAA
TAATTAGCCTATATACTTGATCCACCCCCAGAAAATATAAAATTTTCATATTCTTGGATGTTCTGGTGCTACGATACATC
CCTGCAAGCCTCTCATCGGGTAACTCATCCATTGGTAAATTACAAGTTTCTGAGAATTACATTGTTTCAAGAATTATCTT
ATTCTCAGGAGATCAACAAACCACTTGAAATCACAGCATGTCTAAGCATATAAATCTATTCCCCAGAATATGGCTGGTTG
ATTAGAACGAGAGTTCCTATCAATGCTTTTAATCAGGTCCATGTCCTCCTTGGTCAATTCAAAGTCAAAAACCTTGAAAT
TCTCCTCCAGTCTTTCAGGTTTTGACGATTTTGGGATAACAACCGTGTTCCGTTGAATGCCCCAACGCAGAACAACCTGT
GCTGCTGTCTTTTTGTATTTCTCAGCTAGTCCCTGATGCCACATATGCAAAATCAAATAACTTCCACGTAGAATATAGTT
CACACAACTGCCCGAAAAAATGCAAAAAGAATGTCATCACAAGTTCTACCTTTCCAGCCCCGAATTTTTTAAACTGATTA
TCAAAACAGGAAAGAGAGAGAGAGAATTTCATTTGAGGATAAGAGGTGGTTTTTATGTTTTAACTTACTTTTAAAACAGG
ATCATCCAGGCATGAAATAGAACCAAACCATTCAGTGTTGGCCACAGAGCCACCAAGCGGAGTATGGGCCGTGACACATA
TACCATGCTTCTGGCAAAATTTGACAAGCGATTCGCGTTGGAAATAAGGGTGTGTCTCAATCTGGTTCACAGCAGGCTTC
ACTTTGGAATAAGCCAAGCAATCTCTGGTAAGAAATATGTCATAGTTGCTGATCCCTATGCTGCGAGCCAAACCCATTGA
GACCAAATCCTCCATAGCATGCCAAGTAGTTTCCAAAGTAATTGTAGTGTCTATGTCCAGCACACCATCATCGCCCAATG
CGCTTCCAGTTGTTCCAACTCCAGTGTGCCTAGTGGCTACAGGGAAGTGAACAAGGTAAAGGTCCAAGTAATCTAGCTGA
AGCTTCTTTAAGCTGTCTTTACAGGCTTCCACAACATGTCCATGATCTGAATTCCAAAGCTTGGTAGTAATAAAAAGATC
CTCTCTTTTAACAAGCCCTGTCTGAAATGCTTCGGCAAGTGCCTCACCAACTTCTGCTTCGTTCTTGTAATCAGCGGCAC
AGTCGAAGTGGCGGTAGCCGATGTTGATGGCGTTATGGACGAGGGTTTTTATGTCTTTACCGTCCATTCTCCACACTCCT
AACCCCACCATAGGCATCTTCAACCCGTTGTTTAGCCCTATCGTCGCCATTTCCAACCTTCTCCCCCAGAGAGAGAGAGA
GAGACTACTCAACTGATGAAGCACGATGAATCATAAAAAGAGTGTTCAGTTCGCAAACGACGTGGCCTGGTGGTATATGC
GAACAGGCCTGAAAGTTTGGGTGACAATCTTGTCGTATTCGGGTCGGATTATGATGGGTTCGGATTGAAATCAATCCGTA
CACGATCTATTTAATATTCGTGTTGATAGGTCGTGTAAAAAAATTGGTCAATCCAAACCCATTTATTCGTGTCGTGTTCG
TGTCGGGTTATCGTGTTTTGTTAGCAATCGTGTCGTGTTCGGATCGGGTCATGGTGGGTTCGGATTGAAAATGCATCAAC
CTGTACCCAACCCATTTAATATTTCGTGTTGACGGATCGTGTCATATACGGATCGTGTCAAAAAATTGGTCAACCCAAAC
CCATTTATTCGTGTCGTGTTCGTATCGGGTTATCGGGTCGTGTCAAAAATTGCAG
>Cluster-11719.0
TCAAACGGTTGAACGACTCCTCACACTTAGAACACCATTTGAATTTAACATCCTTCTGTGTCAAACGTGTAAGAGGAGTC
GCTATCGACTAAAATTTTTGGACAAAACGGCGATAATAACCCGCAAGTCCTAAGAAACTCTGGATCTTAAATACGGATTT
CGGCCTTTCCCAATTGGAAACGGCCTCAACTATGGAAGGATCAACAGAAATCCCCGCCCCCGAAATGACGTGCCCTAAGA
AGTAAACTTCAGGCATCCAAAAGTGGCACTTAAAGAACTTAGCATAAAGCTGATTCTCTCGAAGTGTG
>Cluster-13564.0
GGAGGGCGCGCGGGTTACCGATAAACCTGCTCGCCTTTCAGCAGCATCCTCAACCACGGTTCAATTACTTGGGGGGCGCA
GTAGGAGCACCAAGCGGAAGCGGATGAGTGGGAGGGAGCAGTGGAACCCAAAGGGCCTTAGGAGACGCAACGAGGCCACT
TCCGGATCTGAACAAGCCTCTTCCGAGTGACATTCCGGATCTGAACGAGTCTCCTCTGAGTGAGGACTGATCCGAAGACG
AGGAAGGAGGAGAAAACTGAAGAGATTTTCATGCTGATGTTTCATCGTAATTTTCTAATAGTTTTATTTTTGTTATATAA
TAAGTATGAATAATGGTAGTTTTCATTAATAACTTTCGTGTGGATTGTAATTTTTACGCTGTTCTTTCATTGAAGAAATT
TGGAGTAATTTCTATTTGTATTTTGTGGTTATGAATCATTGTATTTCTTCTGATGATCAGAATATTTATTACGTGTGGGT
TTTTTCTTTCTTTTAATACTGTCATTTATTTGTAGAAATTCAAAAGAATTTTTATTTTGTTGTAAACTTGTACAGTATGA
ATTTTGGTATTTCTCATGAACAACTTTTGTGTGGGTTTTTTAATGCTACTTTGGAGATTTTTGGAGCAATTTAATTTAAT
GTAATTAAGTATTGAAATTTTTGGTATTTCTCATGTAGTACAAGGTTTATTTTTTATGCTGTTATTTCTTTAGAGAAATT
TGGAACAATATTATTATTATTATTCATTAACAAGTATGAATATTATCATGACATTTCTCATGAATAAGTTATGCCTTATG
CTGTGTTCTTGGGCAGTTTAGTTTTAATTTCATTGGAGGAA
>Cluster-13002.0
AGGAGACTCAGAAAATGAACCTTAACATAAGAACACTAGTATAGTAGGGGAAAGTATTAAATTTTGATCTTGCAGTCTCT
GGTATGTACTATGTAGGTTCTTAGGAGTAGGAACATTGCTGAGGATATCTCTGCATATTTATTATTTCACTTATGGAAAG
AGAAAATAATGAAATGTTGGGAAGATTTTGGATGTGTGCTAGTCTGCCGAAATTATTAAAGAGTAGGATGTGAAAGGAGT
CTTGTACTGCTATTACAATAAGATGGCATTGAGAATTGTTAGGTACAATAAATTCTGATACATCGACAAAGGCTCTTGAG
TAAGTAGAAAAATGTTATAAAAAAGCTGTATTTGGACAGCTAGGAGTTGGGGCTAATTTCTCTCTCTCTCCTATCGGTAA
ATTTACTTTAGTCTTAATTGGATAAGTATCTGTTGAGGGAGTTGTATGTATATATATCATCCCCATGGACTCTGATCGGC
CATGGTTTGCTCTGAGCTTGGTGCAGAGTTGTCATAGCTTGTTATTTGAAGCGACAGTGCTGCTGGCTGATGGGCAATTT
ATGATATTGAAAATGGCTGAGGATGTAATCTGTTTAATTGCAAAATAAGATATTGCAACCACCAGATCTGGATTGAAATT
TTTTAGAAATGTCCAACTAAATATTGTTTAAATTTGCAACAATGAGTTTTCCCCTGCAAAGATCAGTGCATGTTTCATGA
GTTAGCATCCACAAGTGCTATATTAGGGACTTCTATTACACTGTAATTACCTTGGCGTAACATACTGCATTGAACTCTGG
AGAGGGTTTCGATGTAAGGAGCTAGACTTGGTAATAATGTGTCACGCTTTCTGGTGTTCTCGTACATGTTTCTGCTGTAA
CATCTCTGTGCGATGTTAAGCTTGTACGCTTTTGCTATTCAATAAGACCACTATTGTCCTATCCGTATATGTTTTACATC
TATGTTTTTGGGTTT
>Cluster-2879.1
TGGGAGGTTACCTAACAGTTTCCAGCCGGGAGCACCATGGATCTACGTTTACATTTGCAGTACCATACAAAGTTTCAACG
TCTTTTGATGATTCGTATGATCCAGATGAATTCTCAGATATGGTTGACCATGATGCTATCCTGGACCCCAACGACGATGA
CTCGAGTTGCGGCCTTTTCCAATTTCAACCTTGCGCTTTGGGTTCTCTTTTCTTATCAAGTTGTTCCAGCAGGCCTCAGA
AATTATCATCAAATGGTTCTGCATTTAATGTATCAAACAAACTCACTAGGCGCATTGATACCGAAGAGGTGACTTTTATA
GAGGATGCATCTTCTGTGGTTAATGGGAATGAATCATCATTTGCCAATGGAAATCTAGTGAAGGGTGAGACAAAGTATCA
TAGCAGTGACGAAAACAATCAAGTTACGAACCCTGTTATGTTTTCCTCTCAAGCGTCGCAAGAAGAAAAAGCAATACAGC
AAAGGGATCATGATGAAGCATGTGATGTACAGGAGAGATATGACCGAAGCTCTCAGTGCACTTCTAGCAATTGTTCGGAC
TTTCCGAAGTCTATTTCAAAACCTAGGATCCTTTTGGTGGATGATAACAAGATTAACGTCATGGTGGCGAGATCGATGAT
GAAGCAATTAGGCCACAGCATTGATGTTGTCAATAATGGTATCGAAGCCGTACAAGCAGTTCAGCGCCATATATATGATC
TTGTCTTGATGGATGTATGTATGCCTGTAATGGATGGCCTTCAAGCTACAAGACTAATTCGGTCTTTTGAAGAAACTGGT
AACTGGAATGCTGCGATAGAAGCTGGGATTGAGCATGTACCTCCAAATTCAGTCCCAAGTGATCAAGAAGTTAACTCGTC
CAGAAAGAGGATTCCCATCATTGCTATGACAGCAAATGCATTGGCAGAGAGTGCAGAAGAGTGTTACGCAAATGGTATGG
ACTCCTTCGTATCAAAACCTGTTACATTTCAAAAGTTAAAAGAATGTCTCGAACGATATGTAACATGATCATCTTCTGTA
CATGTGTGAAGCTGTATCTATAGAACAGAAATAGAGAACAACTAATCTTTCAGAGAAAAAATGTAATTAAA
>Cluster-2879.0
TCGGTGATGTTCTAAGGATTCGACAAATTCTCACCAACTTGATCAGTAATGCGATCAAGTTTACACATGAGGGGAAGGTT
GGAATAAAGCTATACGTAATACCAGAACCGTCATCTGAAATAGAAAAAGGTCCAAGAAAAAAGATTACTTCAGATCAGTC
AATGATGTCAGCAAAAGCGCTGCCAGCACAGAAAAGCTTACCGAAGACTCAGGATGCTATTGATGTAAACGTTCTTCATG
GGAAGAAACATAATGAAAATTTATCTCAAAATGTTACACTTGAAGATGAACCCAATACCCCAGTAAGAAATGGACACTCG
TCGGATGGAAATGACCACAATGACCCTGAATCTCATGAAGACACGGTGTGGTTGCGGTGCGACGTTTATGATACTGGGAT
AGGGATTCCTGAGAGCGCCTTGCCTACTCTATTTAAGAAATATATGCAAGCAGGCG
>Cluster-3420.0
ATAATAAAGGGTTACCCTGGTCATGTGCTACTAGAATCAGAGGCAGTGAAGAAATTGGGCCTAAAAGCTAGGCCATTGGC
CCCGCAAGAAGAATTGAAGAAGAATAGGATATACTTCCTAGTCGAAATGCCCATGTTTTCTAAGAGGAAAGCAATGAGAA
GGGCGTTTTCGGATATTAACACGAGCACGGAGGACCATCTAGAGTGCTTGACGTTGATGAGGAGATCATCATCTGACCTG
TCGGCGAGACCCAAGGATGTTCCATTTCATGAGCCTAAAGGGCCCGGGCCAAGTTCCGGGCGGATGAAGGTGAGATTACC
GAAAGCCGAATTAGCTCGGTTGATGGAAGAGAGCCAAGATGAAGGTGAGGTGGGTAGAAAGATAATTGAGCTTTATGGGA
TGAAACCAATTAAAG
>Cluster-9641.15949
CCCTAATTTTGATACGACTTATTCTACAGCATTTCTCCCTCCTCCCCGCTTGCTGATATTACACGCACTCACTCTCTCTC
TCTCTCTCTCTCTCCACAAAAGCTTTGCCTCCAATTCTTTTGGTAGCTCAGGTGATCCAGATACTGTGTACGATCATGGG
AGACCACTCAGGCGGCGGCGAGGCGAAGGTGGTGAAGCTGCCGGAGGAGGGGAAGAGGAACATACTAATCACCAGCGCCT
TGCCCTATGTCAACAACGTCCCTCATCTCGGCAACATCATCGGCTGCGTGCTCAGTGCTGATGTGTTTGCTCGGTACTGC
CGGCTTCGTGGATATAACACGATATATATTTGCGGGACTGATGAGTATGGTACAGCCACCGAAACAAAAGCAATGGAGGA
GAATTGCACTCCTAAACAGATATGTGACAAATATCACACAGTTCATAGGGAGGTGTATGAGTGGTTTAACATAAGTTTCG
ATGAATTTGGACGCACATCGAGTCCACAGCAAACTGAAGTCTGCCAAGCAATTTTCAAGAAATTGTTGGAGAACAATTGG
CTTTCTGAGAACACAATGCAACAGCTATATTGTGATACGTGCAAGAAGTTCTTAGCTGACAGACTTGTAGAGGGCGGTTG
CCCAACACCAGGTTGTAATTATGATTCTGCGCGGGGAGATCAATGTGAAAAGTGTGGGAAGCTTTTAAATCCGACAGAAC
TACTGGATCCAAGATGCAAGGTCTGTCGGAACACTCCACGCATCTGCGATACTGACCATTTGTTCCTTGAGCTACCTTTG
TTAAAGGATAAACTGGAAGAGTACATAAATGATATGTCCATTGCTGGGTCATGGAGTCAGAATGCTATTCAAGCAACTAA
TGCATGGCTGAAGGAAGGATTAAGAGCTCGATGCATTACTCGTGATTTGAAATGGGGAGTTCCTGTTCCACATGAGAAAT
TTAAGGACAAGGTTTTCTATGTCTGGTTCGATGCACCAATAGGTTATGTCTCCATCACATCATGTTACACACCAGAATGG
GAGAAATGGTGGAAAAATCCCGACAATGTGGAGCTATATCAGTTCATGGGCAAGGATAATGTGCCATTCCACACAGTGAT
GTTTCCATCCATGCTTATTGGAACTGGTGAAAGCTGGACCATGATGAAAACGATTAGTGTTACTGAATATTTGAACTATG
AAACAGGGAAGTTCTCAAAGAGTAAGGGGGTGGGTGTTTTCGGAAACGATGCAAAAGATACAGGCATCCCTGTGGAAGTA
TGGCGATACTACTTGTTAACTAATAGGCCAGAGGTATCGGACACATTGTTTACGTGGGCGGACTTGCAGGCAAAGCTGAA
CAGCGAGTTGCTTAATAATTTAGGAAATTTCATCAATAGAGTCCTCAGCTTTATTGCTAAGGATCCAGCAACAGAAGAAA
GCAAAGGTGTGGGATACTGTTCCATAATTCCTGATGCTCCAGGGGCCGAATTACACTCCTTAACTAAGATGTTTGGAGAA
AAAGTTGGTGATTTTGTTGAGCAATATGTTGAAGCCATGGAAAAGGTTAAACTGAAGCAAGGATTGAAAATTGCGATGAG
TATATCGGGTGAAGGAAATGCTTATCTGCAAGAGAGCACATTCTGGAAGCTTTACAAGGAGGACCAAACTTCGTGTAAAG
TAGTCATGAAGACTTCAGCGGGGGTTGTATATCTACTAGCGAGTCTCTTGGAACCTTTTATGCCATCTTTTTCGCTAGAG
GTACTAAAGCAGCTAAATTTGCCTCATGGATTGGAAGGTTCTTTATCCGTCGAAAAAGGAGATATTGAAAGGGCAAAGAG
ACCCTGGGAGTTCTTACCAGCTGGTCACAAAATTGGAACACCAGAGCCATTGTTTAAGGAACTGAAAGATGATGAAGTAG
AGCAGTTTAGACTAAGGTTTGCTGGAAGTCAAGCTGACAGAATTTTAAAGGCTCAAGCTGAAGCTAAGGAGCTCGCTGGT
AAATTAAAGCTGACAGATATATCAGATGGAAAGAGTAAGAAACGGCCTTTAAAACCTGCTGCTGGGGTCAAACCCAAAGC
CAGTGCTGAAGCAGAAATCTCCATAAGTAGACTTGATATCCGTGTTGGTCTTATTACAAAGGTTCAGAAACATCCTGATG
CCGACTCGTTATATGTGGAGGAGATTGATGTGGGGGAAGGACAACTGCGAACTGTTGTCAGTGGACTTGTCAAGTATATC
CCACTGGAAGGCATGCAGCATCGTAAAGTTTGTGTTCTTTGCAACTTGAAGCCGGCGGCCATGAGGGGAATTAAATCACG
CGCAATGGTTCTGGCTGCAACCAACAGTGATCACTCAAAAGTGGAATTAGTGGAACCTCCCGAGTCTGCTGCAGTTGGGG
AGAGAGTTACATTTCCAGGTTTTGAAGGTGACGCTGATGATGTTCTAAACCCTAAAAAGAGGGTATGGGAAACGGTTCAA
GTTGACTTACATACGGATGGTGAGCTCATTGCTTGCTACAAAGACATACCATTTACCACATCAGCTGGCGTTTGCAAGGT
TTTATCTATATCCAATGGAACTATTAGGTAAGACATACACGTTTACATATTTTTTCCATCTGGATGAATAGAATTCCAAT
GGAAGGAGTAAGAAAATTTATTTTCTCCCTGTTTATTGTCACTTTTTTTTTTCATGTAATGGAAAAAGAACAATTTTGTG
TTTATCAGCCAGATGACAGGCAGTTACTGCTTCTGTTTAGCTGGCATTGGCATTTACACGCTAACTTGGCAGTACAATCA
ATAATCTTTCTATGGTATTATGTAATTTGTTAATGCCGCAGTAGTCTTGTGAAAACCTCATATATGACATCTCCTTAGTA
TCTTTCATTGTTTGTTTCAAAATGACGGTGACAAATTTCCTGTTGATAAATCTAGCTTCTTTACCCCGTTTGGTTTTTCC
TTGCTTTGTGTTTCGGACAAAAATGATTTGAGTTTTTAATATGTTTTGCACAAGGATTTGTAAACGAGTTTTTGCATGTG
CAAATCCCTGTCCCTGAGTTCAATTATATTTCCTGGATTTTCATGATGGCGTGTTTGGAACTTGTGAAAGAGAAGCCAAA
AACATAAGATAGAGAAGGAGCCAGAAATCATGGCACATCTTAAAATTATTAAGAGGCTGAACATTATAGAAAACTACTTA
GAAGGGCCAAAATTATATTGATAAAATTTATTTTCACGTGAGTCCTTTCATCACCCTCGGCAAATATTTGGTTGGGTTCC
CGGAAATAAAAGGATTTAATTAATCTCTTCCCAGCATTAGTTGACTGTTTGCCAGAGCAAGAAAGGCGGGTGGCCGTCTC
AAAGCTACTGCCTTCTCCCCTGATGTAGATTCCCTCTATTGCTTCTGGTCCAAGGCGTTCAGGAACAAGTTTGGATTCAG
CTCGTCAAATGTTTGGTTTGGGCTTATTCATTTAATAAACGGGTCCAGACCGAATAACAAAATATAACTTATTAGATAAA
CAAGTTGAGTTTGAACAATCCCGATTCGGTTCTTTAAGGGTTCGGACTCATTTTATTCTTGTATTTG
>Cluster-9641.33142
ACGCAGTTGGATGTGGAATCCCCTATTTGTCCCTCCTCATCTTCCTCTCTTTCCTCCATCCCTCTCTCTTCTTTTTTTCC
GCTGGGCCAGTTTCTTATTCCTTCTATCCTAACGGGCCTCTCTCTTGTTCCTTCTATCCTAACGGACTTGAGTGGTATTT
TAGACAGAGTAGTTGAATTTAGTTAACTTGGGAATTGTTTCTTCAGAGTAGTGAGCTTTAAAAATAGGATTTGACAGTTG
GCTAAGGTTAAGACTGGACAGCTGTCAGATTCGTTGATTAGTGGTAACCAGATTGGACTCGGGGTTTATAAAAGCTTCAG
TGGCAAAGGGAGGACTTGCGTGTAGATTCGGTCTTGCGTGTAGATTCTGTGTGGTGAATCTTCTATTTTATCTGAAGGGG
CATGCTTGAGTCATGACCTTGTAAAGGAAACAATCTGCTACAATTAGATACAAACTTGGCAATTTAGATTTTGTTTGTTG
TCCCGTAGGCACTTGCAAAGTTTTTCTTTTTCTTGGCCCGTTTGTACCTTTTCCCTGCAAAGGTTGAAATCAAATACACA
ATCTGAACCTTTCTTGTGTGAATATAAAATCTCCATATGTTTTATGCTTGTATTACTCCTCTTCTTGTTATTTAATATCA
ACAAATCATTTGTCTCCGTTTTCTGCCCCTTATCTAAAGAGCCTTATTTTCCCAACAGGTATCATATCTAATATGGCTTT
CTCTTGTTTTATTAGATGGACGAGGTGTTGGCTTCGGTAGCAGAGACGATTAAGAACTTTGCG
>Cluster-9641.15571
TTGATAAACATTGATAAACGAGATATTAAGCATATATAAACTGTCCTTTCTTCGATACATCCGAAGCCATACAAGCTTAT
CTTTCTATTTTTTTTTTTTTGAATATTTCTAAAAAGAGAAATTAACTTAATAAATCTTGCTATTCTTATATTACATTGAC
AGAAACAACTATATGACTAATGCCTCGTAAAAATCTCGGACTATTTTCCCAATTAAAAGCCATTTTTATCAACCCAGTTA
AAAAAGAAAAGAAAAAAAGAAATCAAAGTTCATCATGATGCTCTACGACCTCGGGGTCATTACTAGGTTGTATTTCGAGT
AGATACCGAAGGGATAACGAGGCATGAAGGGCAGCTCCATAAGGTAGCGCTTTTTCGTTTATTTGATAGTAGGGAGAGTG
TGACGATGCGGGTTTTCCATTAGCTTCGTCTTTCATACCAAGGAAAAAGAAGTAGCCCGGTACCAGCTCTTGGTAAAACG
AAAAATCCTCAGACCCCATCAAAGGTTGCATGTCCTTAACATTACCCGACCCGAGTATGTCGCAGGCTACGTTTCTAAAG
TGTTCGTGTAGATTCTTGTCATTTACGGTAGGGGGAGAGAATGGTTCGTTTTCAGTGTTGAAATTTACAGTCGCATTGCA
CCTCTGAACAGCAGCTTGAGCGGTTATTACCTATTGCAAAAAGAAAAAGAAAAAGAAAAAACTGCAAGTCGGCATAAATG
TCAAATTATCATAAGATAATTTCATTTTCCACCACAAAATCTTATATCCAACTTCAGTTTGGTCCCAAAGTTTTAGGGTT
GCCAATTGCCTTTTCCGATTAGTCCCATTGTGGCCCTACGGCTTTTTTACACGATAAGCACACATTACCTCATCACTATG
TTAGATTGCGGATAATATAATAGTATTACCTCTTCTATCCGGTGCCTGAGTTGCATAAAGCTTCCCTTCAAGAAGGCTCG
GAAGGTGCCCCCAATCGTGACAGAATCGGGAATGACATTGAACGCTCCACCTCCTTGGAATTTGGCAACAGTAACCACCT
GAGAATCGAGTGGATCAGTTTCTCGAGAAACAAGGTGCTGTAAGCTGACAATTACATTTGAAGCTGCCAAAATTGGGTCA
ATTGCATGCTGTGGAATGGCCGCATGACCTCCCTTTCCACTAATTACAGCTTCGAAAAAGCCACTTCCAGCCAATAGAGG
CCCGGGTTTCGAGGCCACCTCGCCAATGGGTAAGTAGGGATCAACATGCAGCCCAAATATAGCTTGGACGTTTTCTAGTA
TACCAGCATCTACCATTTTCTTTGCGCCCCCACCGCCTTCTTCTGCTGGTTGGAAGATGAGAACAACTGTGCCCTAATGA
AACAAATGTACGTAATAAAAGCAAAACTGAAGCTTTTGACTATATATTTCCCTTTTAGAAGTTAAAATATATAGATACCA
AAAAAAAGTACAGATTCTGTGGACATACCCTACATAGAGTCATCATCTAAAATACAAATAAGTTCGCAACTCCATAACAC
GTTCATAAACAGATTAAATCACCTAGCCTAACAGCTAGAAAGAAAATCTCTCAACAACCCGTTAGCCTAGGCTAGATAAG
AGTAAGAGTCCTATAAGACAGATGAAGGGTTGCATCCAATGAAGGCCAATGTTCCAACTCTAGGTCATAAAAATAACCAT
AACAAGCAAGTGTTAGAGAGTGAACCTGTAAGAGCTCGCGATGCTCTTGAAGAATCTTTGCAGCACCTAGAAGCATTGCC
ACGTGGCCATCGTGTCCGCAAGCATGCATCTTTCCGGGGACTTTACTCTTGTGCTCCCACTCTATCATTTCCTGCATAGG
GAGAGCATCCATGTCAGCCCTAATGGCCACAAAAGGGGCATTTCCAGAGCCCACAAAGCCAACAACACCTGTAATTGCAA
CTGGGTACTTGTAATTAATCCCCATCTTATCCAATTCTGATCTTATAAGCTTACTAGTCTCAAATTCCTCATAACCCAGC
TCAGGGTTCTCATGAATTTGTCTCCTAATCCCCACAATCCAATCAAAGACCTCTTTTTTCTTAGCAAAATTGAGAAAACT
AGAGGTCATATCAGAGAAGTATGAATCTGCTGAACTGGGTATGATTACATTTAGAATTAAAAGCAGTATCAAATTTGAGC
AGACCATGTTTTTGATTTGTGAAAAAAAAAAAAAAGAG
>Cluster-9641.15570
AAGGGGAGGGTTTCCGAACTCCCAGTCGATTTCAAATTCATCAGAATCATATCATATAAGAATGTGGTCTTCCAAGCTTA
ATTTCTTGAAGGGATAATATGTAGGGTGTTTCAGAAGATATGGGAAGTTCTTTGCCATGCTCTATGAGCAACAGGCCAAC
AGCTTTTCTGATTTATATATAGAAGTACAACAAAGCAGCATCAGATTAGAGCTGGATTGTATTCCTATTCCCCAAAAGTA
TTAACCTTCCAAATGGTGCATGTCCGCCAAATCGCATATAATTTATGTGATAGGGGAAGTATCAAAAATAAAATTGCACC
TATTCTCTATGAACTTCTGCCTAAATTGCTCAAATTTCCCTGCTTTGATTGCTTCTCGAATAGTACGGAAGAATCCCAAA
AAATGGTGGGTGTTATGTATTTCAAGTAGAATCTGAGCTAACATTTCGTGAACATTGAGCAGATGATTAATATATGCTTT
TGTATGATTCTGGCATGTATAGCAACTACAACCATCAATAATCGGAGAAGTATCTTTCCTGTAAACTGTGGCTTTCAGAT
TTATTTTCATCTGGTCACTTCCTGTAGCACTTAGCTGAAAATTGCATGTATTTCTCGGCACTCCGTCCAATGCAAAGGTG
AGAGCGAATCCACCAATTGTGAGATAGTAAATGTACGTAGAGTCAAAAAGATCAACTCCCGCAGCAATGCCTTGCAAGAC
CTCCTCTGGAAGTCCAAGACCATTTATCTGCCTTGGCTTTTCCTCTGGTAAGTTATCCTGAAATTTTCCATAAACTATTA
GGAAGAAAAAATCTTTGATCATTTAATTATCAGTCATACTATACAAAGTTAAATGTTGCTATCAAGAATATTCAAACAAA
ATATGAAGGCCGACATGCATTTCCGAGGAAATATTTAATTGTCGTCATATCTTTTTAAATGTATCTACTTCTCCTAACGT
AGCTTTCTTATACTCAGATATAATTTCATTCGTTAAAAGGCCTCACAAGAACTATATGATAGCACCTTCCTCTTGGAATT
GCTGTAAAATTTCTAAATGAGCGCCCTCAAAATGTAGAGAAATGTTGAAGATCACTTGGGCCGAAAAACATAACACCATG
GCTTTGACCACTGAGGCATTATAAAATATTATTCTGTCAGCCGAGACACATAATTGAATGAAAAATTGTTTACTCAAACA
TGCTACTTTTTTTGTAAAAGTTATGGTCCACAATGACAAGGATAAAATGATAAAAAATAACCATACTGTGACTGCTTTAA
GGAGTTCAGAGCGCTCATCCATACGCTCTCCAAGCCCAAATCCTCCAATCCAGTAGCCTGATACGTTTCTCTTTATCACT
TCCTCGGTGCAACGTCGACGTTCTTCCACACTAGACCCTCCAACAATGGCTCCAAAAATGCCTTCACCTGTCGAGCTTAA
TGCAATGCATTCATCAAGCCATCTAAGAGTCCGGTCTACCGAGGCTTTGTTCCTCTTCTCGGACACCCAAGCAGGTACCT
CATCAGCTAAAGTGGCCCATAAATTCGGCTTCATGGAAGAAATCAGACCCATATATTCTACAGGTTTTATCATGATGCGA
CCACAATGAGTTTCAAAAGATGCACCATTCTTGTTGGCGCCCTTACATTCTGGAATACATACGATAGAGTCCCTTGGCAC
AGCTGCAAATCCATATTCATGCAAACCAAGCATCTGATGCATTCCACCAAAGCTTGCCACTGTCTTTGCAGTGAGACCTT
CTAGGCTTCAAATCAGATGAAAAGGGTAGACAATGTCAATGGCAAGATTTTCAAAGTTCAGGAATTTTCTATACGCTTGA
ACTCTTGACAGTTCAAGCTGACTATGGTTAAAACTTTCAATGATGTATCCAAAACTTTCTCATTAACACATTTGGATTCT
GTCCAACAATGAAAGATTGTAGTACATGTTTGAAAGGATAAACTGACTGAGTTGCATATCAACCACTGATGAATTTCATT
TGCTCATGATAATCCAAGGGCCAAATTCAGATTTCTCCTTAACACTGGCACTATGCTTAAAACTTTCATTTGTTTTATTC
TCTGTACCCTAACTAATTGTACAAGTCACTTCATCGTCCTATTGCAATTTACATATTTTCATTAACAAGATATGTGCAAG
CAATACGGGGTAAAGTGCAATGAAAAGCATAGTGAGGACCGAGTGAAAGTTGAAGGTGTCAAATGAGTCAACAACAATGT
CTTAATCCTAAGAATTTGGGGTAGGCTATATGGAAACAAAATAAAAAATCATGCCGGGTTGTTGACATCATTTTTCTTAT
GCCACTCAGTTCCAAAATAAGCAAAAAACGAAAATAGAAGTACAATTCAAAAAACAAATCATAAGGACCTTATGTGCAGG
CTTTAACTCAAATAGCTAGTTTTGCAATAACTTCATCTACAAGAAGAACCCATTTTCAAGTTGTATCCCCACAAATTGCA
TGCAAATTACTTGAAGGGTAATACTTGAATCATAAAATCAATAGCCAACTTACAATCTAACAAGCCTTAACGTTTCAATT
TCTATGTCTGTCATTGTATTGCGTCTTACCCAACAGAAGTATGCAGTGCCTCAAGGAAATGCAGAGACAATTGACAGTGT
TACAGAGTAATTGAGACAATTGACAGTGTTACACAGTAATTTAGCTAAAATAAAAAATTTGTGAGAGTAACGCTGTTTGG
TAATGCTTGTAATCTTCAACATCGGCTTCTCAAATCTATCTACTTTAAAAAAGTGATTACAAAAACTGGTATCATCTGAG
TGTTACATAAATAAATTTTAAAAGTTAGTTTGATGACTGGTTCTTAGTCTGGTGTATTCAAAGTAGACATGTATTCAAAG
TTAATTAGTTTGAATGTATTCTTATAATCAATTATAGAAAAATAAGAATTAGCTTGCAAGATCACCAAACATGCTTTCAA
AAACACCCCATAAAAAGAAGTAGACATAAGAAACTAGACACATTAGAGCATTCTCGCACCAGCCTTTCTAAACTCCCTTT
CTCTTTCTCAAATGAGAAAGAGAGCAAAAATGTGTCCGGCCTAGTCTTTCTATTCCAGAAATCCTTCTAGAAATTGCAAC
ATTGACTTTCTCCAAATGTGCTTTTAAAAACACCCCATAAGATTGGATTTCTTCTAATAATCAATTATAGAAAAATAAGA
ATTAGCTTGTAAGATCACCAAACGTGCTTTTAAAGACACCCCATAAGCAGAAACAGATGTAGGAAACTAAACATATTAGA
ACATTCACACCAGCCTTTCTAAACTCCCTTTCTCTT
>Cluster-9641.15573
TGTAAACTAGTAAAAGGAAACATCGGAGAATCTCATTCCTGAAAATAATTTCACTTTATCTACTGATACAAATATTAAAA
CCTCAAGCACAAGCTAATAAATGAAAGCCCGGTGACAAATAGATTTACAACTCAAAAAAGAATATGTAGAACCCTGCGCT
ATATATATCCTACACACTATTGAATCAAAATCGAATATATCAAAATGTTCCACTTTTCAGATTACATATAATACAACCGC
AAAGAGAGCCACAAAATTTGAGTAGAGTGAGTTTCAAGACGCCTCGCCAGCCTGCCCTCGTAGTATCATCATACTTAATG
ACATCTCATTCTTACTAAAATACAAGCACTATCGATAAATTAGAAAAAATGGAAAATTTTCACTTAATGAGGGGGCTGAG
GCCATCTCCTTCCCAACCCAGCTTCAGCATGTGATCGACCACTTTCAAGCTCAACGCAGGGTCTGTGAAGATAGTTAGCT
GTCTATCAGCAGTTGATACCAAAAGATTTGTGTCATCATTGTTTAGAGCCAAAGCCATAATATCCTTCCCTTCACCCAAT
TTTATTGCATGAAATACCCTTAACGTATGCAGATCAAGGAAGCAAATTGATGGCGAAGGAACTTCTAATCTGGCGCATTC
ATTTGTTTCTTGTGATTCCAATTTATTATACACACCATCACTTTGCGAACACGAGTTTAGTCCGATCAAAGCACTCTGAC
CATCACCAGAAACCTTCATGCAAGCAATGCTACAAGAGGAAGGAAGTTGTGCCTTAGCTATTGGAGTCCCGTTAAGAGTA
AAGGTACTGAGGGAATGAAAGTTTTCATTCCACGCCATCAAAATTCCTTCAGATGAGAGGCAGACTGAGTGGGCCTCCAC
ACCAACCAGCCTTCTGATTAAGCGACCTCTTCTGATCGAGTGAATCAACACAGCTGAGGAGTTAGAGCACGAGACCACAA
TACTAAGATCGGAACTGACACAACAGCAGATCAATTCCCCAAGGTGGCCTCGTAGGACTTGCATAGGACCCTCAATACGT
CTTCTTCTGCTTTTGTCTATTATATGCGGTGTACCACTGCCACTAGTAGATGTGCCCCCCCCCGAGTCAGTGGAAGTCTC
CGATGATCTGTTAATCTGAGAATTAGAAGCCCTATGTATCCTCCAAATTATAACTGTCGCATCCCTCGATCCTGTCACAA
GGTAACTGCTATCTGGCGATAAAGCAAGGCAAGTCACTGGTGCACAGTGTCCTCTGGCTGTTTCTAGAGTCCTGGCCGTA
TCCGGAGATATCAATCTAACACTGTTGTCCACATGACCACCAGTGATGATTTCTTTGTCAGTTGTGATAGCAACCACAGA
AGAGCTTCTAATGCCAGAAGCAGCAAATGCAAATGCTTGGGGGAAATTGCACTCATCTGAACCAGGATTAGTTGGTCCTT
TGAACATGCGCATGAATGCTCCCCCAGTGGAGCTGGCACTGGCTTTTCCATGTTGAAAAAGGAATGGCATCCCATGGCCA
TCAGGTGTGTTTGGCTGCCACTTGTGATGTGCTACGCGTGCTGCTGGAGCATTTATATCCGCAATAACTACAGAATCAGA
CGAGGCGTGAATGGCAGCAGCAGGTAGGTTGCAGCGCTCTGGAGAAAGAATTACATATGGCTTAATTTCGTAGGGGTTCC
GATAGATGGTCTGCAGATGAAGAACATCTGCCCTCGGCATTTTCTTCATGTGAGGGGTAGTCAGAAGTTGGGAAGGCGTT
TGTCCAAAGTAAGCAATTTGATCTTGCATAGCACGCTGTTGCAATGGGTCTGATATTTTGTCAATATCCAAAGTCCCCTC
GTAGGTAATGTAGAAGAACACATTATTTGCTGCAATAGCTTCTTTTCCCCGCTGCTTATACCCAAATATGAGATCGATCC
ACTCGTGCAAATGTGCCGAAACATATTCACTCTCGAGAGCCATCCGATGCTTGTGAATAAAATCAATGGGGTTCTCAGCC
CACGGGGGCAGCATCACCGAATCAAGCTTTTCTCCCAGTTGTGTTGTACCGAAGTCAACTGAGTTTTCATTGGTCAACAT
CTCAGGGAGGTAAAACAGCTCAGGAACCAACTCCTTCACATCACTCATATCCTCCAATACACCATTCCAGGTAGCACCAA
TATCTAAGAACATTCTGTCAGCATGGTCAAATTTTCCACCTTGTAATTGAATCGACAGAGTAGTAAATGGTTCAACTCTA
ACGAGATAATACAATACCGTGCCAGCACTTGAATAATGCGAACCGTAATGAAATTTGGGAATGATTGGATCGTCAAAGCT
GGAGTATCTCTCTTGGAACTTTTGTAACCGGTCAGCATATAATGCACCAACGGGCTTAGAAAGATCTCGATAAGAAGAAG
GATTTGTAAGATCCAAAGTCTTGGAACTGTAATCAGAAAGAATCCAAGGGAAAACAGGATACTGAGTTAGGTCATTATAA
CTACGGCCAGCTAAAGTATTGAGCTGCATTAGATATTCGAAGTTGCTGATCTCCCACCTAGCCCAACGCTCCATCAGTTG
AATTCTCTTCAAAAGCTGTTCGGGTCTCTGAGTGGCAAGGTAAATATTGTTCAAGTGAGGAGGACGTGTTTGAACAATAG
CTCTATAAGCATTTTTCCTCCCCTCGATAGTCCCAAAATCAAAAAAGAAGTTTGACCGGTCGACCATGAACAATTCGAGG
GCACTCCTTCTAAGGAGATACCTTCTGCTGTAAATTTGGTGAAGGGAAGACATCAACCAACTCCGGTCTTTTTCTTGAAC
ATTACTTTCAGAACTGTGACCGTGACCATCTCTCTCAGCGTTATCAACGATAAAATTAATTCTTCTACTTGTTATTTGAA
GCGTTCCACGTAAAACCCGCAGTGGCCGGACCATAGATGATTGAATCTCAAGAACAATTCTTTCACCGTGTTCTTTAGGA
ACATAACCAGAAGCAATAGCTGTTGGACTTTCTACCATTCCCTGGCTAATAGCAGCTTGAGAATCTGTAGACTCCTGTGA
TTCTTGGAGGGGTTGCTCAGCCATCTCAGACAACCTCGACTGCGGGTCTTCATGATAATCGACTTCATCTCCTCTACCCT
CTAAATTATCAGTGCCTTCCAGATCTTCATCCTCAACCTCCATGGCGATAGCTTCAGCTGCCAAAATTGAAGGATTGGAA
GGACTAATGACATTATCTTTATCCTGCTTCACCTCCACATGATCTTCATAATTTGCAGCAGCACCCAAATGGTTAGACCC
TCTGTAATTCCTCCTCAAGTATCGCCTCATCCTCGAAGAACTTTCCATGAAGTCCAATTTCCAGAAAACATGCTCAGGTC
CGCACAATAGATCTCTAAATGGCCCATAAAGACAGTTAGTCTCTATCAGGCAATGAATGAGTTTGCGCCATGCACGTATA
CCAGTATACAGACGATGCCGAGATAGTACATCAACTTGTGCCCACCTGTCGACCTCTGACCGTTGCATGTTTCTAGCTAA
TGCTAAACTTCCAACAAGGACAGCAATATATTTGTAGGATAGAGCATTGAAATCTTTCCCGTAAACTGATTTTGAATCAA
CAGATTGCAAGCACTCCATCCAGGCTGTTCCCATGGCTTCAGACACACTCCATCTCTTTACACGCTCAGCGTCACTTTTG
CTCCTCCTTTGCGTAGATGTAGCCATGGCCACAGCGCTGAGACCTCTCCCTGAACCAATCTTTGCATTGCGTTCAAGATC
GCGAGCAGCCGCCAAGGCAGCGGCTTTTGCTGCAGCCTTGTCCTTTGGAATGGCTGGTGATTTGTTAGTTACCTCCAAAG
GTTGCTGAAAGCTTGAAAACGTATGAAGCCGGGCTGTCTTTCGCTCCAGCAGGGACGAGTCACGTTTAAGGTGAGTAGTT
GTTGCAGGTGTCGGGGTATCCCCACCAGCAGCTCCAGCAGCAATCATTGCCAATGCCATTGCAGCTGGTGGTGATGCAAA
AGCAGCTGCCCAACTAGGGAAGATCATGGCAAGAGCAGCTTGAATTTATTCTAGAGGGCAGATAATTGTTAATTAACCTC
CACTGGCAATGCATCTGCAGCCAGCGCACGATCATCAAGAACAAGAGGATTCAAACCATCTGCTGTAGCTAGTTCATGAA
TCCCTGCCAATAAGGGCCGCCACCTTCTTAAAACAGCAACAAATGGTGGTAAAATGGCCTCTAGATACTGTTTACGAAGA
GGGGTTCTATCCCTGCCAACAGCATGGTACACCTCAGAATAAAGAACGCAAGAAGCAACCAGTACTCTCTGTCTCTTGGA
CTCGGAAATTGGCATGTTCAAAACCGGCGAAAGCACGCTCCATAACAATGCTGATCTAGGTTTCCTTGTTGACATTTGAG
CATTGTTATTATGGAATGATAAGTTGCTAGCAAGTTGATGAGATCCGTCTGACAGAGCATCATCAGTGTTTACATTCCTC
ATCAGCATGCTATCATTACCATCATCCTCCTCCCTCATAGAAACAAGAACCATGCGCAGCATGCATAGGAATGGTTGGTC
ACTGTCGAGCAACTGATAAAGTGATGACATGCCACCCATTCCTGTACCAGAACCTCCACCAATACCGAGACCACCACCGA
GTCCAGACTCGTCTAACAATAAAGCTTGGAGCATGGCAACTGACTTTTTAATTAGCGGAAGTTCAATCCAATTTCCGTTT
GCATCTTTCTCCAAAGCAGTTTTCCATGAATCCCAGCCACGGCCACCACCACCAAAACTTGCTGGTTCTGAAGGAAGTCC
AACTCCAAACCATAACCTGCTCCTGTATTTCCATCCCTCAGCTAAATCTAGGCTAGAACTCCCATAAGACACAAACGCAC
AGGAAACAGATTCATATGGTTCGGCTGCTGCTGCAGCAGTAAGCCGTTCCATTACAGCGGCAGAAATTTGCCCATTTGAA
TCGGCCATTGACGCAAGAACATCAAGAGGAAGCCCTGCACTGTCGCTGGATGATGATTTTCTGTCACTTGCCACTTCCGA
AGATTGTCTACCAATTGCAGCAAATGAAAGAGGTGAAACGGTACCAGCCGGCATATGTGAGGTACTATAAATTTTACATT
GTAACCGTAAATGGTCTTCTACAAGCATTAACATGACAATTGCATTCTCTACCAAGGCCACAGAGAGTTGAGCAGCATTA
TCAGCTTCTCTTTTTGCATCTTTTGGCGCCAACCCTTCTGCTGCAACACCCGCAGCTGCGGCAGCAATAATTTGTGTCTG
AACTTGAAGCTCTCTGGCAGCAAAATCCAGCAAGTCACCCAACAACTTTCTTTTGAAAATAGGCAGTGATTTCTCACGTC
TGACCCGTTGATCTCCTGTGCTAGATCCACCCACCATAGAAAGCCATTCTGCACAATGAATTGTGGCTTCAACATCCTTC
CAACCATCCTTGAGGCGCATTGAATGCTCCAACATGATTATCAGGAAATTATGTATCAGGTCTTCTATGTCTCCCAAAGT
TGAGGAATTCGAATAGTTAGAAATAACCTTCTCATAGTTTGAGATAAGAATCTCCAGAATCCACTCAGGCCATTCCTCCA
TCATAGTAAGACTATTTCTATTCTCCGGATGACTGCACGCCAAAATTAGAAGATCCTGCAGTGCCCGACTTTGAAATCCC
CTTGGTGCATCTGGAAGTGAACGTAAAAGAACCAACAAGAATTGTAAATTCTCAAAGCGATGACCAGAATCAAAAAAATT
TAGCTCCTCATCAGGTGACGAAGCGTTAAGCGAGGCACCTAATAAAGCTGTGTAGACATTGCTAGTCATAAGTCTGTTAG
GTGATGCTTGAAAAGCCTTCTGCAGAGCAAAAAGGAGAAGAGAAACTTTGTCATCGAACATGGTCCCTCCACCCTCATTC
AAACTCATAAGGTTGCTAGACACATCTAGGGAAGTTGGTGATCCAATTTTCAGATGTCCTGATGAAACTAAAGCACCTAA
TAGGCCAATAATCCCAACAACGATACCATCACTCTTGTCAGCATTGTAGACATTATTCCTTGCATTATCAGCACTAATAG
AAAAACTTATACCCCCCAAATTTTTCAATAAAGGATTCTCCGAGGCAGATGCCATTCTCTCAATGCTTGCCCGGGCTGAT
AAAACGGGGTTGCCATAATGAGTAAAAGCCCTGAGATCAGGGGATTTGCCATGTGAAAAAAAATCCTTATCCTCCTCAGA
TCCTGTATCCATGCCATCGTGACTGCTTTGCAAAATACCGCTACCATGATCTATTCCAGATCCTTGGGAAGAGAGAATAG
CATCCTTCTCAACTGAGAACTCCGGCTGATCAGAATCTTCAATTTTTGCCTCCCGCTGCAGTAGGACAAGAAGTGTTTCT
ATACCACCGCATGATATGAATGCCTCAGCAAAAGTCTTAGCCCTAGATGCATTAGGTTGAACAACCAACCGGTAAATCAG
ATGCAACATCCTGGAAACCTGATTGCGCTGTGGACAATCGACCATAAACCCCAGTACACAGCGGATATCATCAATTGCCA
ATGGAGACGGAGCTGCTAGGACCAAGAGCTCAATAATCACCAGTAATTCATCAATCAAAGCATTCACTTCACCTACAGGA
CGAGTAGAATCGTCCAGTGAAAAAGTATTCACTGAATCATTTTCACGAACTGTCCAATAGCATCTCCTACAACCATCAAG
AAGCATTTGAATAGCATTAGCGTCACGCATTACAGATGCCTCAGTGAAAACCATATCTGCTAGGGATGACAAAAGCTTCT
TTTGCAATCCATAGTTGCATAAACTCCAAAGTTTTAGATCTAACAGCAAAGTGCTAAAAAGCTGGACTTTTAGGGCATGG
TTATATTTCTGAGATTGGCATAATGTAACAATAGAAACCACAAGTTCCTCATCTCCTACTCCATCGCGCTTTCCAACATC
TTGGGAAGACAAAGCTTGCAGAAGGTAATTTAAAATTCTTGACAAAACAGTGGGTCCATGCATTCGGCACAACTCTTCGT
TATTGCCAGGGTGTTGAATGGCCATTGCAATTATCCTCAATATCGGAGCAGCCAGGGTCGTCGTAGCCAAGGACAGGGAA
AGATCTCCCAGTCGTGGTTCCAGACTTTCCCTATCTACATCACTGACTGCAAGTGGAAGCAAAGACATGGGACCTCCGTA
TGCTAAGGCCCACAAAGCCTCCACAGGACGCATCCTAGCAGCAACATGTACTTGACCAAGAACTTCAGCAGGTCTTCGAA
GCTTGCCTGCAGCACCACTAGGCGAAGCATCCGGACAGTAACGTCCACTTAGCAGTTTTGGATGATACAAAAGGTGAATG
CAACCCCCAATTTCTGCATCCAAAAGTGCGCTTTCTTCTTCTACGCTTCTTACATGTTCCTTTGTTGCCAGCCATGGTAG
TCCAGCCCCGTCACCAAAAGTAGGCAGCAGATCCCCACCTCTGGATGCCAAACGCGCCATCCTCTCTGGACCAATGGTTT
CCTTAAAAATGTACACAGGGCCCATCTCAGCAAACAGAGGGCATTGACGGCGACGACGTTGTAAACCAGCTATTGTTGGC
GGGGGATTGGTACCAATGCAGCAAAAGGCGAGCGGCTTAGAAATTCGTGGGAAATCAAACAGACGGGTTTCATACAAGGA
TCCATCTATGTACAACCGCAGCTCACTCTCTGTGTTTCCCAGTAAACCTTGCCTACAAGTATGCTCAAGACCAACAAAAT
ACCAACATTGAGGCTTAAATGCATGAGTAAAATGCAAGGAAGCTTTCTTTCCCCTCCCACTACCAATTTCAACAACCAAA
AATTGAGCATGGAAGTATGCCTCCATCCCTTGATTGTCAGCAGACAGGAAACTGAACAGCCGTGGCATATGTGCCGTGCC
TTCACCAGCAAGAGCAGTGGCAGCAGCAGCTGCTGACATGGCTGATGATTTCCCTGATTTTGCCGCAGCGGCAGCAGCAA
TTGCTGCTGCTGCCGTAGCTGTATTTAATGTATCCGCAAATGATTCAATATAAATCCATGTCGCGAATGCATATCCGTTC
GTGAAGGGCCAACGGCTTTCTCCTGGACCTAGCAAACCGGAGCTTTCTCCATCAAACTCGAATGTATAAGCAGGACCTCT
TGATTCCTTTCCACCAATGGCCTTTTCCAAACCAAGGACTAAACGAGCTCCCCACTTCGATTTAGTGGTCTTCGTGATGA
CTTGAAACCATTTGTGTAGGTCAATCACGCTAAGAGAATGTGCACCCAAGTACTGGATACAATAGCATAAAGGAGTTCCA
TCCCAATTGCATTGCTCTGTCGGGCTAACATCTTCAACGAATATCTTCTCAGCTGATCGGAGAAGAACTCCCAACAAACC
AGCTGTAGAGCACATTGCTCTATTTCTTGTGCAGGCCCGTAGTATAGCTAACAATCCTCTAACCATCCGAGTCCTAGGGG
ACATGAGATCCTCCAGCTGCCCCTGCCAAGGAAGCCAAGGAATAAGCTCCCCAGACACAATGGCAGCTCTAGAGTTTAAC
ATTACACTAGGAGGATTATTGTCCTCGTCCTCTTCAAAAGATTCAACTCCACCCATTGTCGCAAGAAGAGAGTCAACTAC
TAAGAAAGCAATACCATCGTTCTCCTCTCCATTTCCAAAACTCAGAATGCCACTGACGACATTTTTCAATTTGTCCAAGC
TTTCAGGTTTTCCCATGATAGCAGAGTCCACTAGGTGCAGAAGCTCGGGGGACACATTCGGCATTGTGGGCTTAGGCCTA
GACTTCTGTGGTGAACCAGCAGGAGATTTTCCGCTACCAGAATATAAGTATAATCCAGAGTCGAGACTTGCTGACAAGGA
TGATTCTTTAGACTGGGAAAATGACAGCCTGTCAGGCCCGGGGCTCGAGTTATGACGATCATGGTGAGCCCTAGCTGAGG
GAGAACCAAAACCAATAGAAAACTTCTCAGCTGATAATTCAAAAGCATCCTCGCTGTCACCAGATGAGTGCCTTAGAAAA
TCAGAACCCGGTGATCCAGGCAAGCCCCTATGAGCACCAGGATCATATAAAGATACCTGCTCAAACTGGTCATCGTCTGT
TTTTGTATTTACATGATCAACCCCTTGCAAATCTATATTACCTCCTATACCCTCTTTGACATCACCAGATATGTCGATAG
CTTCTGTATGAGTTGTTTCTAACATTTCAACTACTGGACTAGCTTCTTCCTCTCTACTTGGATCCTCCTTGGGGATTTCT
ACCTGTTCTGTTGAATCTTCCTCTTCCATTATATACTATTAAAAATCAAACTAAACGACAAAAAATCATCCAAGCTCTAA
ACAAGCTATTTAAAACCGTTAGATCCGATGCGAAACTGCCAAAATGTCTATGATCTAAGCTAATTGAATGAATGATAATT
CAGAGAGAAAAGAAACGAGAGAGAAAGAGAGAGAGAGAGAGAGAAATGGGATGCGAGTTGAGCGCCA
>Cluster-9641.15572
AGGTCCCTTATATGCCATATACATATCAGCAGTTGTTCCGGCAGCGTCTGCTTTTTGTAAGATTTCTTTTAGTTTCTTCT
TCCCTTTGGCCCCAGAACTCTTAGACCTACTGAGCTCCGCAACAGGCTTCTCCTTGCCACTAGCAGCCGGAAGAGAAACC
AGACCAGCATTTACATCCTCAGCACCTTCTTCAGATTTTAAAGTTGGTTCTGCTATTGAAGTGATGGAAACAGGAGCTGC
CCCTCCATCTGAAACAACACACTTTGCAACAACAGATGGCCTGCTATCCAAGCTTTGACTTTCACCAACAGAAGTTTCTG
GGGTTGAAATATTACGATCACCATCTGAGAGTTCCAATGAAGTCATTGTTAAAGTAGACTCATCGGCATCTGGCACTAAG
GGAGTTGATGACACTTCACTGTTATCTTTTTTGCCGTTAGTCACAGGATCTTTTGTACCTTTCTCTGCAACTTCCATGGT
TCCAACTTCATGGGAGCTAGTTCTCACCGTTGCACAAGATTCCATTTCAGTTTGATTAACTACTTCCAAAACCTTTGATG
AAGCAGATTCTGAAGGTGCCTTTGATTTATTATTATCTTGTTTGGTAACTTCATTATTCAATAGTTCACCATGAGAAGCA
TCAATACACTCACCACATGGCATAGCGGCCAAGCTATCAACTGCGTTGGCAACAGAAGTTTTGGAGGACTCAGACTTGGG
GTGTAGCGCATCACCAGTTGCGCTATCGGTAGGTAATGGTTCTATGGCAGATTCCACGCTGCTTTCAACAGAACTTGATA
AAGCAGTCAGTTTAGAAATTGAAGTCTCCGACGTTCCACTGCTTAAGGAATTGGCATGTTCTGGAGACTGAGACGGCAAA
CTTGGAACTGGTGTGGATTGTCCAGAAACCTGGCGAGATGGTTGAGAGGATCCTTTCCTGTTTTGCTTCTTCCCTTGATC
TTTTATGGAATCGACCCCAGTAATTATCTCCTTTTTCCTGTTTTCAGTACTAAGGGAGACTACTGGTGCAGGCTTCTCAA
CGGAAGCAGAAGAGACAGAATCCAATGGTTTTGCCTGATTCAATATGCTATTTGGACGAATATCAGAGCCCCTTTGGGGA
TGAACAGAGCTAGCTTCCCCATGATTCTGCAAGTCCTTTTCAACAGATGAAGTACTCCTCGCCAGGTCATTTATCTTCTC
TCCATGCTCCACAGCAGCCGGTTTGATAGTCACCTGTACAGAAGCTGGTACTACTGAAGACACTACCTTTTGTACATCAT
GAGCGCTATCCAGAGTTGGTGGTTTATGAGAAGGATTCATAAAAGATGCTGTCTGTAGGCCTTGGCTGACAGGAAAACTA
AACCTTGGTGGTGGCTGAGAAGAGGGATTTATGGTACTGTTTAAAGGAACAGGACCTTGAGCAGAAAAAAATACAGGATT
GGGATAATAGTTCATAGGACGAGCAGATGGAACTGATGTAACAGGCTGGGCTTGCGGCATATTTTGATTTGACCTCGGGC
CTGCTGCATTTTCAAGCCTCAACTCTTCATGTGTCTCAGGGTGAGTAATTTTAACAGGCTTACGAGTACTAAGGAATTTC
GACGGCTGAAGTTGAGGGAACTGGGGTCCAGGACCCATTCCCAAGTTGCCAAGCTGAGATGGCAACTGTGGACCCATCTG
GGCCGAAAAATTCAAGGCCTGCCCCTGATGTATTATCCCCTGGGCCTGCATTGGATGGGGATGGTGATGTAAACCTGAAA
CATAAACTGATTGTGGCAGTTGAGGACCATTTCCAATCGGTAACGGCATTGGCATTGGCAATGAAGTGCCAGCCATTCCC
TGGGCCTGCATTTGTGCAGTAGGCCCACTGAATTGAAGCGGGACTTGTTGCTGGTGAAATGGCACTGGCATGGAAACCCC
AGAGATGTTATGAACAGAAACCTTTTGGTTTTGACTTACAGGGACAGGAGATGGAGCTGGAATATCCCTTCTGGGCTTGG
GAGCCTGATGGGCCTCCCCAGCTTTCTGTTGGTCACCAGCACCGCCATCTTTCCTCGGGATTTGCTGCTTAGGAACAGAA
GGAATAGGAAATGGTGTTGCCTGTCTCTGCGAATCACGACGAGCCTGGCAGACAAAGAATGACAATACAACAAATGTTAC
CGAAGCACGTTACGGATAATCACAATATCTTAAAGGTAATACTACCTATATAACCAATCAGCAAGTCCTATGTTATAAAG
CTACTCGGAGAATTCATTAACAGATTTGAAAAATGAAACTAACCAATCATTACATTTGGTGGACTGTCTCGCACCAAGGA
AAGACAACATACATGTTTCCATGCCAATGCAACTTAAGAACTTCAAACATAAAGCTGCGAGGCAGGCACTACATTTCTCC
GCTCGGTAGGGCAGTAGAGAGAAGACAGTTTTTGCTATGCAAAAAAAATAGAAGAGGCAAAAAAGAAGACTAACCTGGTC
TCTTTGCTGCTCAACCAAATTTGGTGGTGCTGAGCTAGTTCTAGCAGGTATCTATAAACAAAAAGGACATTTATCCTACT
AGTAATAATAATATGACGCAATCCTACTAGAAAATATCAAAGCTTCATATAGCGATATGAAAAGGTCTAGACGAGCAAAA
TTTAGCCCAGTAATAGAAGAAAACATAAAATGAGATGCAAAAATGTACTGAAATACCTGCATCCCATTCAAGGTACCAGG
GCTCATGCTCCCAAATTGAATAGGAAATGACTTAGATCCATCACCTGGAGCTTTAGTAGGGGTTGCGTGAGGTGCAGGAT
CAGGCTTAACATTGGCAGCCTGAGATGGAACCTTCGGAACAACTTGGGCACTCGTCTGAGCTGGCTGCTTAGTTGTTGGC
GTAACGGAACCTGTGACTTGGACATTAGGTGCAGGTACTGGTGGTTGCAAATGGGAACCATTTGGTGCAGGTCGGTTCGC
AGTAGCAAAATTCGAATCCGTATTCAAATTCACGCCATATCCGCTAGCCCTAGATTGTCCTCCTTGCGCATTGTTGGACT
TTTTACTAATACTCCGATTGGGCTGAAGATTCGACGCAGGTGGAGGGGCGGCCGCACCACCGCCCTTCCCGGAGCTACCG
GAGTAATTACTGTTCCTCTGCGAGAAGCTACCGGACCAGCCCACTTTTCGGTACTGTGACGAATCGCTCCTGTTGGGCCT
TGATTGATTATAGGACATAAATCCAGTCTTTCGATTTGCTAAGACTTAGGGTTTCGATAATCTGGAGTGAGTCGAGTGGG
AAAACTAGGGTTTTCAGAGCCAAAAAGAAAGAGAGAAAGAGAAGAAAGGGGGAGGGGGGAGAGAGAGAGAGGGAGGGAGA
AGAGACTGTGTATTCCTGTGTGCTATGGCCAGATGTAGAGAGAGAGAGAGGGGGGAGGGG
>Cluster-9641.15575
TATAATTATAATACTATCAATAATATTTTATTATATTAAATATTTGTCCATCTTAATTACATACTACTGTAGCTCACTAA
TTTTCAATAGAATAATATGCTGTTATTTATTTCATCATTATATCTTCATTTTCCAAAAATGGATAAAAATTAAGTAATTT
ATTTAATACACAATCATAAATAAGGATCATGATCAACGTCTTCCCCATTGAGCTGGTAGTAGAGTCGGAGATTCTCAGAT
ACAATGTTGCTCGAAAACTTGGTTGGATCTGTATTTATAGTTGCTTATGAAAAGTTTGCTTAATTTTAGTAAACTCGTAA
AAATGAAAATATGTTATGTTTTATTCATTTTTCTATTAGTTTTGAGTAATTATATACATGCAAACTAGTTGTATAGAAAA
CTTGCATAAACTAGCTTTGTGTTGTTAACAGATTTTTTTTCATTTAATTTTTTTCAAGTATCTATACATTTAATTAATGC
GCCGGGTAGGTTGCCCAGCACCCCTACCAGGACGGCTTCTGAGCACCCATGTCAGGCAGTGTGTCTCTATCCACAATTAA
CCAAATGTGAACCACATAAAGTTGGTTTTTACAAAATTTTGATATGACTAGTCTATATATTTATTATTACTCTTTTTAAA
CTCGGTTGAACCTTGGAAACTTGTTTCCTAGAAACCAATTCTGTTCAGGGAAATCTTATTTTCTCAAACTCGTATTTATA
ACTCGCGTCCGATAAGTTTGCTCACTGTCGGTAAACTTGCAAAAATAAAAAAATAAGTTTTACCCATTTTATATAATTAT
AATACTATTATTAATATTACTCCCTCCGTCCCCTTTAAATAGGCTTGTATTTTTTTTAATCCGTCCCAATATATAGTCCA
ATTTCTATTTTAGAAAAGTAGTTTAAAAATCACTTTACTAAAATGTTCTTATTTATTGCAGTTCATTATAAGTTGTGCAA
AATGGTAGCATTTATTAGGGGTATTGTAGGAAAGAGAGTAAAAAACATTAATTGATCATTCTTAATACTTGTGAAAAAAG
TAGGACTATTAAAATGGGACGAGGGGAATAAGAATTTTATTCTAAATATATGGTCATTGTAATTACATACTTTTTTTTGC
TATGGCTTACTAATTTTCTAATTGAATAACATGCTATTCTTTATTTGATTATGTATGATGTCATAATTCTTGTTTCTCCT
ATATTTTTGACTCCCTACTTCCCGTTCCCATACCGTATCTGTTTATATTTGTAAATTTTATGATTATGCTTAGGTACAAG
GCTTACGAGCCTATACTGCTGCTGGGCCGGCACCGGTTTGCCGGAGTGGACATGAGGATCAGGGTCAAAGGCGGAGGGCA
TACGTCACAGATTTACGCGATTCGGCAGAGCATTGCCAAGGCTCTGGTGGCTTATTATCAGAAGTTTGTGGATGAACAGA
GTAAGAAGGAAATCAAAGACATCCTCGTCAGGTATAATCTCTCCCTGTATTCGTGTATTTACGTATGTATAACTGGTTGT
GTTTAATTCATGTGTGATTGACTACTATGTTCATTAGGGATATTAAGAGGATTTTACTGGTTATTTTCTTATGTTTGATG
GGTTATATGCAAAAAATATTCTTGTCTTGCTCAAGACTTACTGAAACTCCTAATCAGTAATGGTACCACAAGGAAGAACA
TTAATCAAGAATATTGATTTGAACTTGATGAGGAAAATGGTTCTTCCATAGAAAAATATGTTGTGTTGAACAGCTTGAGA
ACTTTGCAAATTGAACCTTAAAAAGTTGTAAAGGAAAAAAAAGGACCATATGATATCAAACCTTAAAAAGTTGTAAAGGA
AAAAAGAAGAGGCGAAGGCACTAAAATTATTATTTTCATCAAAATGGTCGTAATAAGCCAACCTGCGAAAGTTATTGAAA
CTATTAATTTTACTATCCTTTTCTTACTTGATAGAACCAACCTTCTTTTTGTCCATGAATAAGCTAGTTATTGTAACCTC
ACCTCACTTTCTAATCCTAACCTTATTTGTAGTTATAACTAGTAATGTGTTGGTCAGGTATTACTAACTAGATCATAATA
TCACAAACTTGTGAACATGGTATTCACTCAATTATGAGAACTTTTGCTTTTTGACTCGGGCATTATTAACCAGAAGTTTC
GAAATGTCTACCAATTACTTGTTTATGTGTCTATGTAAAGTTGTTAATTTCAAGATTTATTAATTTGAAGATGTCCTTGG
ATAAGAACAAATTTTGTGAGAAATCCTTTATTTGTAATTACCAAAGATTCTGCAGCGTTAAGGATTATGCCTACGTTAGG
AGTAAATGTTACAACTGTTTGTTGATCTATGGTTGATTTCGTTATCTGAATCTGCAATTATCTTTGATTTGCTATCACTG
GATTTGTCATAATTTTGCGAGGTGATCATTAGGTACTGCACCAGCGTACTCTGATTATTTCAATGGTGGTTACTTTTTGG
ATGTATTCGTTATGTCTGTGTATGGCTTTCTGAATTTTGGCATTCTGACTTGCTGTCTTAGGATTAATTTGGGGTTATCG
ATAGAATTTTCATCACTTTGTGGGCTACTTATTCATACTACTTAGAAATGTTTCTATGCTTTTCATGTTTGAAGGTATTC
ATTAGTATTGGTTTACGATTTGCTGAATTTCTTGTTAATTTGGAGGTTTTTTTAGATAATTCATAACATCGTGTACGTCT
TGCTCTGCATGTTTCCCTTTTTTTAGATATTAACTATGTATATGTGTATTTCAATTTTGAAGATATTGCTAGATATGACC
TAGAATTATGAGCTATTCATTATGTGACAACCATGCTGCGTTTGTTTATGCTTTTCTATTTTTTTGCTTTCATTATTTAT
AGCTTAGAGAAATTACTGGATATTTCCCAATCTTGTGACTTCTCTTTCAGTCAGTATCCCTCTTCGCTTCCAGTTATTTT
AGTGTGTGTGCTTGACTTGCTAAATTTGGTCAGTTATAGCGCTATTACTGGCTGTCTGTAATTTCATGTTTAATTCATTA
GTAATGGTTGTACATTGCTTGTTTTCTGCTCTCCATATTTTGAGCTTTTGATTCCTCTTTGCTCTGGAGATTGTGTTCAT
CATGAGTTTTTGTATTAGTTGTAAATTTTTGGTCAATTTGGATTGTATTAGAAGTTTCATAAATATTGTGTGGTGCTCAT
CGGGTACTTTCTTGTTCTCTTTGTGTTGACATTGTACTGTGATATTGTTTATCCAGTCACATATTCTATGAAGAGTTCCA
TTGGCTTATTAATTGTACTAGATTTGTGAATTTTGTGCGAAATTGTTAAGTTTGTAGTAAATGCTCAAGACTTAAGTTTG
GTTTACCATTTTCATAAGTTTTGAAGCTATTATGTTCCTTTATGAACCGGCAGAATACATGTTTTCAGATGTTTCATATT
TTTGGATGTGACCTGTCTTGGCTTATTCTTTTAGGTACGATCGTACTCTGCTTGTTGCTGATCCCAGGCGCTGCGAGCCC
AAGAAGTTTGGTGGGCGTGGTGCACGTGCTAGGTTCCAGAAGTCCTACCGTTGAGATCAGTTTCTTGAGAATTTTCCGAT
GCGCCAGTTTTGTTTATCTTTACAGACATGCTTTTAAGGGTTGTAGACTTGATGGTTCTGTTTCATTTAGTTGTTTCGGA
TATTACCTAAGTGCTGGTCAGGCAGTTTCGAATTACCATTTGTTGACTGTGATTTGTGTTGATCAAATGTTTTGGTATTG
TGTTAATCAAATGTTTTGGTATTTTGTTAATGCTGCATTCTCCCTACCTTTTGGCAA
>Cluster-7747.0
ATAATAAAAAAAAAAATTATTTTGCATTCAAAGTGAATCCAAAATAATCCCTCATTGACATCAAAGTAGAACACAATAAT
AAACCAAAAACAATCAGCTTTGCAATAAAAAAAGACTCAAATTAATCACAAAAACCCTATTTTCGCAATCAAATTGATTC
AGAAATAATACCTAATTGCAACTAAAGTGGATCAAAGTAATAAACTAGAAAACAGCCTAAAATTTGCAATCACAGTGGCT
CAGGGAGGAAAAATAAAATTCTTCTTTTTCTTTTGTTCTTATAAGCAGGAAAAAGGCCTAATCAAGCAGATGATAATTAG
ATCCACACAATCAATAAGCCGAATTAATACCATATACAGA
>Cluster-9641.15577
TCTCTCTCTCTCTCTCTAGCTCTCGTTTTTTGAGATCGAATAGCGGCGGAGAAGATGTCGATTGGAGAGCTAGCTGCCAC
CTACGCTTGTCTCATCCTTTACGATGACGGCATTCCCATCACCGTATATCTCTCCCTCCTTTTTCTCTCTCTATATCTAT
ATATATTATGTATTTATGTGTCTGCGTAGGATTAGGTTTGGTTTAGTTTTCAGATTTTGTTTGTATTCGAATTAGTCTTG
TGCTCTGTTGATTTTAGTTCAAAAGTGTTGTGTTTTTATGATTTATTATTGAATTAAATTGGGGTTCTGTTTTCGTATTA
ACCTGTCTTGTAAACTCTAGTTGGTAAATTTGTGAACTATTGATGTTTGATACACGTGCTTACATATAATTGAATAAATA
ATTTGTTTTCCAAATTTTTATAGAACCTTGGGAAATGATGCATTTTTTTTCGCATCTCGTGTAATACATGTATAATTCAT
GTTTTTTTTGTCATTTTCCTGTTTTTAACTCAGAAAAAATATTTGTAAATAAGAATAAGTTATTATTGGAAATTTTATAA
CATTGCTATTCCGTATTTTACTAACTACGCTATTAACTACATAATACAGTGTCGTGTTTAAATTGGATTATTCTTGTAGA
TTTTAGTTTTAAGTTTTTGTTGTTTGCAGATTGATTTATTGTATCGGTTTATGTAGCACATTACCACGCAGGGTTGTCAT
GTTATAGGATTTATTGATTTTATTGTGTTACATTAGACTATTTGAGTCTCACACGCCTTTGATGTCACTATTAGAAGAGT
TCGGTTCGCACAATGCTAATGTCTTGTTATAACCAGAGGGTGTGTGTTCATGTTCTATACATCAACTCATTTCTCTCGAG
TTGCTATTATAGTTTGTAGTGTGAAAATATGCATTACAACATAAGTTTCTAGTTGAAAAGGGAGTCTGATATGCTGCAAG
AAGACATCAGTCTGTCCCTTGTGTGTCACATATGGTTTAGTTTGCTGGCAGTATGTGATCATATTTTTGCTTAATTATCA
GCTTATTAGTAAACTAGCATATACGATTGGTATTATTGAGCTTAATTGGTTAATATAGCAGCATTATATATCAATTGGTA
TAGGATGTTAGAATGTACTACCTTGGAGCCTCAGTCTCCTTTGTGGCGATTAATAGTACAAGCTACCGATCTATTTTTTA
CATTATTATTATGTTTGTAGGCACAATATTACTATATGAATTTGGGCTATATGTATTGTTTGTTGATGCCCTAAATTTCC
ATTCATTTGGTTGTAGTAGTTTGTATAATTATTCTGGATTTAGAAACTGAGTTATACCCAAGTCTTGTAGCTACTGTCAC
ATCAGGACTTGTATCTGTTGTCACATTCATATAAATAATCTATGGTTGTTATTAAGTTCTTTGGCACTACTATTTATCAT
TTGCTTTTGTTTTTTGTGGAAAAGTTGTAGTTCCACATCTTTCGATTTGTTGTATGTGTCAGTTGCCGCCCTTTGTATTT
CATGTGGTTTTGTAAGATCTTTTCCTGTGCTTGTATTGTAGCCTGAGAAGATTGGAACCTTGGTGAAGGCAGCTAAGGTT
AACATTGAACCGTACTGGGCAGGCCTCTTTGCCAAGCTTGTGGAGAAGAGGAACATTGATGATCTGATCTTGAATGTTGG
ATCTGGCGGAGGTGGTGGTGCAGTTGCAGTTGCCGCTCCTGCTGCTGGTGGTGCCGCTGCTGCCCCAGCTGCAGCTGCTG
CTGAGGAGAAGAAGGTACATTGTATTTCATCATAAATTCAATTGTGAATTACATGATATTTATTGCTAAGTTGGGCATTC
AACTAGAATCTTTGTTAGCCCAAAGTCAATAGCCAAATTTGATAAAAATTATCTAAACTTCTAATTCATTCCGCTTCTCT
TAATTGTACTTGACATGATTGATTTTGTGCTTGGAGTTTTAAACAGACTGTTGGGGTTTGTATCATGCCTGATATTTGTT
TCCTGAGAATGGGAACATGTGTCAATTGAAAAGTGGTTTGGGATTAACATGGGAAAGTTGGATATCAATTTCATCTTTTA
ATTGCCCTGCTCTCGTCCGGTATACTCCCACCCATTCCAACTTTTGGACTGTTGAGCAAAATCTAGACTGATTTCTTTAA
TGTCTCCTATTTTGTAATCCACCATGAAAGAGTTTATTTTGCTGGGAGTTCCTTTCGATATCTAAATTGTAGTTATTACT
CAATAGTGAAGGCTTTTGGAGATAATCCTAGATTTACCTCTACACGTTATCGAATGCTGAATTTGAATTTTTTTTCAATA
CTTCTGTAGGAGGAACCCAAGGAAGAGAGTGACGAAGACATGGGATTCTCCTTGTTCGATTAGTGGAGCTTCTTCGTATC
AAGATCAAGAATGACTTCAGTCTGCTCGTCTAAATTTTTGTCCTTTGCTTTTAGATATTTCAAATAGAAGTGCTTCTTTG
AGACTATGTTGAACCTTTTCACTTTGAAGATATTTCAATTTAGGATTTTGCAAACTATGTTTGAATGTGCTACTATACTA
TGTTTGAATGGTGGTGGTGTTTTGTTTTGCAATGGAACATCAATTTTATGAAAAGTATTTGTTATATTGCTTCACTACAT
CCTAAGAGCTATGGTGGGATAGCATATGAAGATTTAGGTTTATTGGTACTGCATGTGCATACAAACCCAAGTTTTGTACA
AAGCCATCGGTATTAAACCCGACATTAATTAGTTCTCAAGTTTCGTTTGTCATGCGCAAAAACTTGAAAAAATGTTGTGC
AGTTGCTCGGTTTTCAAACATCCGTAGCCATAATATATGAAGTGGGTTTCGAGTTGGCATTAATAAGTTACATATTGCCT
TTAGACAGAATTGACACGAGAACTCGAGCTGGTAGCAATCGAGAGATACATGCAAGTTTGCACCCGTACTGGTGGCTTAT
TTGAAACACCTCTATGACTACCTTATACATCCTCTTCGTAATACGATGGTCAATACTTTGGCCACCCTAACAAGATTTTT
ATTTTTTTCAAGGGGTAGCAACATTCTCTTTGGCAAGAGGCGCCACCTCTTCTCCATCGAGTCCTTGTTCGCTGCCTTCA
ACCCCGAGGCTCAACAACATCTTCTCCCATTTCTTTGCGGGCTCCTTCCACGAGAGATCTTGAGCCATGCAGTTTTGAAT
CATCTCCGCCATAGCAGGTGTTTCGTAAATTCGGATTGCTCTCTTCACTGTGGTCACAATGGCGTCGACATCAGCTGGAT
CAACAGCTTCACACACGACATTGAAGGCACCCATATGAAACCCTGTATATCCTTCTTTCACGGTGTCGACTAGTCCACCG
GTCGAAGCCACAATAGGGACCGTCCCATATCGCATAGCATGAAGCTGGATAAGACCACAAGGCTCGAATCTACTCGGAAT
CAACATGAAATCAGCCCCAGCGATTATTTTATGAGCCAATGGGATGTTGAATTTAGCCACTCCTAGTGCTTGACCGGGAA
ACTTGATCTCTAATTCTTCTATCTGTTGCTCCATCTCCTTCTTGCCCGTTCCCAGGATGATTATCTGAACTTTCTCCCCG
ATTAATCGTGAAATGGCCTTGACAAGAATATCCGACCCCTTTTGTTCTTCGAGCCTACCAATGAAGCCTATTAGTGGAAC
CTTGCTATCAATAGGTAACCCGACTTCTGCTTGCAAGGTTTCCTTCAAGACAAGCTTCGCCTCCATCACAGTTGTGCCAT
TGTACTTCACATCGATATATTTGTCTGTGGAGGGGTTCCACTCTTGCACGTCCATACCGTTTACTATACCCGTGATACCA
GTAGTATGAAGAATATTATCCAATTCCACACCTTTATCTTCGCCTGAAACGAGTTCCTGAGCATAATATGGGCTCACCGT
GACAACCCTGTCGGATTCTAAAATTCCAGCTTTCATCCAGTTAATTTTCCGTCCTCTCACTGGCTTTTCGTATCCGTCGA
AAAAGTCGAAAGATCCCTTGAATTTGTCTGGCAAGTTGAGGTGTGAGTAATCAGAAAACACAAACCTGCCTTGATAGGCA
ATATTGTGAATGCAAAACACAACCTTGGCGTTTTTGTATATTCCGTGGGGTTTGTACATGGATTTTAGGTAGCACGGTAG
GAGAGCCGTATGCCAATCGTTGGCGATGAACACGATATCCTCCCCATATGGCCCGGAGAAATATTTGCTGCAGCTAAGGT
TCAAAACACGCGGCGCTTCAAGAGCTGCCTGGCATAACAGTGTAAATCGAAGCTGGTTGTCCAAGTAATCAATCCCAGCC
TTCGGACCATAGATTTTCGACGAAGTTGTTCCCCATACCTTCTCAAGGAAGAGTGGATGGTCCACAAAAACACGATCAAC
ACCTCGTTTGTAGCAATGGAAGAAGCGAACCCTTTCGATTTTATCCCCAACTTTGATCTCCAATATGACACTAGTATCCC
AGGCGTCTTTATATTGATCGTAACGCGGAGAGACAGTCATAACTCTATGCCCATTGGCCGCCATGGCTGGTGGGAGTCCT
CCAAGAACATCGCCAAGTCCCCCGGTTTTGCTCCACGGCCCCACCTCCGCCCCGACAAACAGCAAATTCATTCCACTCCC
ACATTTAACTACTCCTCGCGATGATTTGGCACTCTCGGGTTTGGGTTTGGCCACTTTCTTCCTCAGTTGCACAGCAATGC
CGTCCAAATCGGTTCTAATCTTTAGGACATTCAATTTGTTGAGAGATTTGAATCCATTTTGAGTCATGAGTTTGTTTCTC
ATCCCATTTTCCACAAAAGCATCTTTAGGATTGAATCCGGAGATCCCCGACACGAGCTGTGAAGTGGTCATTGTCGCCAT
TTTCGCAAATTTTCTCTAAAATCTGTGGAGTTAATTCTTGTGTTGCGG
>Cluster-9641.15576
TTGAGGTCATTTCAGCAAATTTCCCCTTATTTTCCTATCAATTCCAGCAATCCCATCGATTTAAATTAACAGACATGCCT
ACATGAGATAGCACTAACAATATGTGTTTCTTCTAATTCAAAGAAAAAGAACGAACAATTGAAGAATGACAAACACAATT
ACACAACCTTTACCTATGGAAAAGCTAATCACAAAAATGTTTGATCAAATGGAAATGAATGATGATTCAAGTTTCAACCC
ATAAATCAAAATCAATTTTTGAAAAAAAATGAATGATGAAATGGAAATGCACCTTAGTGCAATAACACTCTTGGCTTTTG
CTTCCAGTGAAGGCAATGGTTAGATTTAAGTAAACAAATTTAAACTCTAAAATTAAACTAAACAATTGATAATAAATAGC
TCCATACCTATTGCTGGCTGGGATCATACTGAAGGAGAGCTTCGTATACGAGAACAAGTTACATAAAAAATTCGATATCA
ACTTTGGTTTATATGATAACTTTCTTAAAAGTCATCTCTAATTTCTTAATTCACAATGAGATACCCTTCAAATACCTTTC
AATAATTTGTTCCTGAGAAAAATCCGTATAATACCCCTTACCCACACGCAAACCCTCTTTCCGAGCTAGCTGCTCAATTT
TGAGTTGAACCAAATCACCTCCTATGTTACTCGGATCTAACAAGTTACAAGCAACTTCAGTTACATTTTCCCCATGAGCA
AGTGCCATGGCTTGTACTGAACAAACTCCACCTCCTCTCTCACTTACCCTCTTTGAAATTCTACGAACAGTGGCAATATC
AGTAGTAAAAAGAGGAACATTGTAGTTATCGACCCATCGAGTTGTTCCAATCACGGCAATGCCTTTTGCTTGAGGTGCTT
GAGACGGGCCTGCGTCTGGCTTTAGTGGCAATGACTGTAGTTCTGGTCCGCCTGCCCATTGGTTTCCAGCAAAATTGGGC
TTGAAATAGCATAAATCTCGCCTGATCGAATCGAGCTTTCTTCGACTTTCGTGGGCTGCTCCATATAAGAAAGTCGGTAC
TTGTAGAGTAGAGCCAACATCAACGGCCAAAGACTTTGCAACCCCAGCAACTTGCTCAAGGGAAGTAGAACCCAAGGGAT
GAAAACATATGTGGTCCACAACTCCAAGCCGAGGATGACTACCACAGTGGGATTCAAGGTCAATGGCTTCAAAAGCCGCT
TTAACCATGCCAAACACAGCCCTTTTCAAAGCACACCGGTCCACTGAAGATGGCTCAGGTTCCAATTTAGATACGAGGGT
GTATCCAACTCTATTGTAAGTCTCATCTTCAAACTTGTTTATAAGGGCAGTTTCGGGAAACAGCTTTGCAGCCCATTCAA
TCGAATCAAGAGCGACCTTGTTTCGGCTTTCAGAAATGTAGACCTTACAACAAGCAAGCATCAACTTTAACATTCCTTAT
TTGCAATAAACTTCATAAGCTGTAAGAAAAGAGGATAAATGGTTGGGATAATATAAAACCACAAAGAACTGTGTGGGCAC
AATTTGTCTTGGACCACAAGCTGTCCTACTCAAATAAAGGCTGATTGTAGAAGTTAAAAAAGAAATAAAATTAAAAATTA
GGAGTACCATAATCAAAACTAAAGCTATATCAACTTTTCTTACACCTTTCGACAAAGTAGCACAAGGTTTACATCGGTGG
TGCTGAACTTCAAAAAATACTTCACCAAGCAATCAATGATCCATTTGACTCATGCAATTAGAGAACCAACTTCAAAGCAG
GTATAAGAACCCAGAGTAAGTGATAAACTACATAGCTATGGGAAAAAGAGTAACCTGACAAGCAGCATAAATCGCAAGCA
TAACAAATTTTGACAAACCTCAAGCTTGTAGCAAGGCTCACTTAAAGCAGCAAGCAACTGATGCAAACATTTGAAATGTT
TTCTTCATATTTACTCGTACCAGGACTGTAAATTTGATGATTTGCTTCATGCTAACTTCGACAAAGCGTAAATATTAAGT
TAAACTCATCTGAGGTATCACGTGACTGTCTCTCCTCTGTTGCACGACACAAAAGCATTATATCCCGATATTCCACAACA
TAAAGAACTGTTCCTAATATCTTATTTCCGAGCCATTCAGTTAACAAATATAAAAATGAAACCGTTACAGCCCAAAAAAA
GAAAGCATAGTAATTTTCTTTCCAATGACAACCTCATAGCAGACACAAAATTATGCGTAACGCACATTGTATAAACTCCA
CTATCGTTCCTCAAAAGTCAATATTGCCAATCTGAAGCCTTGGGGTACCCATTATACTCCAATTTGACATTCAAAGTAGC
AGTAATAGACCTAAATTTCAGCCTCAAAGAGTCCATAATTTCATTGACAGACTCATTTTCTGGGTCCAGTACCGGGTATT
TCCTGAGTAACTCGTCCAGGGTCTTGATGCTTTTCTGGATCCGTGACGAGAAGCAATTCGGGTCGACCCGAATTGCCGAG
GTCCATACATCGATGCAGCCTCTATAGAACCCTAATTCTTCACCCGTTTCAAACCCGTGCTTGAGGCCCACTTGGCGCCC
CTCTTCTTTTCCAGATGCTAATCCATCATTGTATCCCTCTTTAAATCCTTCATCAAAATGTGTTTTTTCTAGGTCTAGGG
ATGAGTCAAAAATGTCAACCAGAGAATCGAGCTGGTGACTGTCCATTTTTAGCTTATATACAACTCGTCCGAGTGCAGAG
GCGCAAATAATATCTACAGCGACAAATACGATGGAGATCACAATTATCTTCAAGAAGTGAACACCGACTTATGCACCGAA
TTTAAACAAATATGACATCAGAACAGAAAAAAGTTCCAAACTTGGTCATGAGTAATCTTAGAAATTACTTATCTCATAAT
GTTAAAGGAAACTACATGAATAATTTCTATATTGCACCTGCAAAGTATTTAATTATATACAATTTAAAACTTGATAAATA
ACATCTCCCTTTTCTGGATGAATCAAAAAATCAAAAATATCAACCAACGAAGGGATTTGGTGACTGTATATGGTTAGCTG
GAAATTACCCGTCTGTGGGCGGAAGCGTCAATAATATACAAAGCAATAAAGAGGATGGAATCTACAATTACCTACGGATT
TATAAGCACCGGCTTATGAAGCAAAAATCAAACAAAAATTGATACCAAAAAGTACATAACGTGGAATGAATAATCCACGG
AATTAATATTCTCATATTGTCAATTTAATATATGATTATAATCAATGTCTAAGAAGAACCGGCATATACAAACATAAAAT
GCATTACAGTATATACATATAAAATGCATCTACATGCTATTTGCTCATTGTTAGGGTATAATAAAAAATGAAGAGTCCCC
TACAAGATTGGTGGAGTAACCTATAACATTAGAGTTGTCTTCAATTATAAGAGGAGCAGCCTACCAGTTTCTTTAGTTTC
AATTATGGAAATGTAAATATAATACAAGGTCTCACAACCTTCCATCCATGGGATTAACGACGTTAATTCTCCCTAGTTAT
ATATCTGCAATTCATATCTTTAATTTCTACACTCATTAACAAATTTTAAGCTTAGAATAATAGCATGTGAATTTCTAGAG
GAATAATGGAACCAAAAAATATCGTCCAATCCAAAGAAATATATACTTTTCATATTTACAAAATGTATCTAAACAGTTAC
AAGTAATACTAAAAAGTAAACTTTTTCATCCTAATAAAAAATCATCCGTACGCCAATTTTATTCGACATCATCTTGTCCC
TAAGAAAATTATTACATCATATCTTGTGTTGAGAATGTATAGCGTCAAAATACTGTACACCATATCCCATTGTGCCCCTA
GCATAAATATCTCATTTT
>Cluster-9641.15579
ACTCACTCCCCATCTCTCCCCATATCCACACACACACACACACACACACACACACACACACACAGAGATAGAGAGAGCGA
GAATGGGGACTAATATCTCCATTCTTCTTCTGAGTTTAACTCTGTTAGTGGGTACACAGCTGATACAGTGTAGTGTCACC
TATGATAACATGGCCCTCATTATCAATGGCAAAAGGAGAATACTATTTTCTGGCTCTATACATTATCCCAGAAGCACCCC
TGAGATGTGGGAAGATCTTATTCAGAAGGCTAAAGATGGGGGCTTGGATGCTATAGATACATATGTGTTTTGGAATGTTC
ACGAACCTACACCTGGCAATTATGATTTTGAAGGAAGATATGATCTTGTGAGATTCATAAAGACAGTGCAAAAAGTTGGG
CTCTTTGTTAATCTTCGCATAGGACCATATGTTTGTGCAGAGTGGAATTTTGGAGGGTTTCCTGTATGGTTAAAATATGT
TCCTGGGATTTGCTTCAGAACCAATAATGAGCCTTTCAAGGCGGCAATGGAAGGTTTCACTCAGAAAATTGTTCAGATGA
TGAAAAGTGAAAATTTGTTCGAGTCCCAGGGTGGTCCGATCATCTTATCTCAGATTGAGAATGAGTACGGCCCAGAAAGA
AAGGCTCTTGGAGCTGCTGGGGAAGCATACTTAAATTGGGCTGCATCGATGGCCGTTGGATTGGATACGGGTGTACCATG
GGTGATGTGTAAGGAAGCCGATGCCCCTGATCCTATTATAAATTCTTGCAACGGTTATTACTGTGATACTCACACTCCAA
ACAGACCTTACAAGCCTACCATGTGGACCGAGGCTTGGAGCGGCTGGTTCACAGAATTTGAAAGCCCAATATACAATAGA
CCAGTTGAAGATTTGGCATTTGCTGTTGCTCGATTCATTCAGATTGGTGGTTCATTTGTTAACTATTACATGTACCACGG
AGGAACCAACTTTGGACGCACAGCTGGGGGGCCTTTTATTACAACTAGCTATGACTACGATGCTCCCATTGACGAATATG
GGTTGATTAGGGAACCTAAATACAGCCATTTAAAGGAACTTCACAAGGCTATAAAACTATGTGAACCGGCACTAGTTTCT
GCAAATCCTACAGTTACCACGTTAGGAAACACCCAGCAGGCTCATGTATTCTCCGCGGGCCCAGGTTCTTGCGCAGCTTT
CCTATCAAATTTCAACACCAAATCCGCCGCAACGGTCATGTTCAATAATATGCACTATAATTTGCCTCCTTGGTCCATTA
GCATACTATCAGATTGCAGGAATGTAGTTTTCAACACTGCAAATGTTAGTGTTCAAACATCGCGCGTGCAAATGTTGAGT
ACGAACAGTGAGTTGCAATCATGGGACACTTATCATGAAGACATTTCCTCTTTGGAGAACACTCCAACTGTGGTAGCTAT
CGGGCTGTTGGAGCAAATAAATATTACTAGAGATAACACTGATTATTTGTGGTACATGACTAGCATAGAGATTGATTCGT
CAGAAGCCTTTCTAAGCGGAGGACAAAAGCCCAATCTCAGTGTACAGTCAAGAGGCGACGCACTGCACGTTTTTATAAAT
GGACAACTTTCTGGTTCAGCTTATGGTACCAGAGAAGATACTAGATTTACGTTTACCGGACCGATTGATCTGCGTGCTGG
CATAAATAAAATATCACTACTTAGCATTGCAGTTGGACTGCCGAACAATGGATTGCATTTCGAAACATGGGAAACAGGAA
TCCTGGGGCCAGTAACCCTAAACGGCCTAGACCAAGGAAAGACGGACTTGTCATGGGAGAAATGGGCTTACAAGGTTGGC
CTAAACGGTGAAGCAATGAATTTGGCATCTCCAGAAGCGGTCTTGTCAGTGGACTGGGTTCAAGGGTCTTTAGACTCACA
AGGTCAGAAGCCTTTGACATGGTACAAGGCCTATTTCGATGCACCAGAAGGAGATGAGCCGTTGGGTTTGGACATGCGTA
GTATGGGAAAAGGTCAAGTGTGGATAAACGGGCAGAGCATAGGTAGATACTGGATGGCTTATGCCAAGGGAAATTGTGGC
ACTTGTAGTTATAATGGTACATATAGGTACCCGAAGTGTCAACTCGGTTGTGGGGATCCAACTCAGAGATGGTATCATGT
TCCGAGATCCTGGTTGAGGCCAACCCAAAACTTGTTGGTAATTTTTGAAGAATTGGGTGGAGATGTGTCGAAGATATCAC
TTGCTAAAAGAACTCAATCATCATAATTGTGTACAATGAGTTCAAGAGGTGAAACATCATGATTTGTTGTAACAAAAATG
ACAACAATAATCATCTCCATTTTGCTGAGCTAATGAAAATTTTGATTACTTCACATTGAGCGTTTTCATCTTAGTTTTTC
ATTGCGGCCCCAAATATAAAAAACAGGGAAAACTTTAAAAGCACAAGTATACACAACCACAATATCTGAATTAAATTCAA
ACTAGATTCATTGATACAATCCATTTAAGAAGATAAACCATAATTTTCACCTTATTATATAGCTATTACATAGCTATCAC
ACAGTCACAGACACAATTTTAGCAGGTTCTTAGGAACACTAAGATACGAAATCGTCTCAAGCAGTGGCAGTAACAACCAG
AGCGGAGTGCTGGGCAACCTTGAGCTGGAGGTCATCTTTCACTGCACCCACAACCCGATCCACGATCTTCCCCTCTTTAA
CAAACACAAAGGTTGGCATTGCCTCGATGGCCCAGTCCTCAGCAACCGACTACATATACAACATTAGGTTACTATTAGAA
ACAGATTCCGTGTGTAAACTACAATACATATGAACAAAAGTATAAGGCCATTGAAATCAGATTATACCTTCAATTCATCA
ACATCCACCTTGATGAAGGTGACCTCGGGCGTCTTTCTAGCCAACTCAGCAAGGATTGGAGCCATGAAACGGCAAGGGCC
ACACCATGAAGCGGTGAAATCCACCACCAACTGTCAAATTATGTCATCAGTATATATATTTCATAATGAGAGTATATCCT
TTTCTAATTGAACTCTTATTTTCTTTGCTGAGAAAGCACACGACAAAAAGATAAGGACTCGGTAGACATTCATGCCCAAT
ATAATATAGAACATTTTTCTAAAAGGTTTAGACTATCAAATTCTCGTAGATTGCAAATGAGCTCAGTCCTAACCTGTTCA
GGCTCGGCTCGTGTGTTTACAAAGTGTGCTCAGACTCAATTAATTTTCTTAATGAGCCCTAATTTTTTATTCAGGCTCCG
CTCGTACGAGCCCGAGCCAGTTCATGAACATTTTGATTATTTTAGATTGGTAGATATTACTTGTTATTTATCAATCAAAT
ATTAAAATAAACATTACTAAATTGAATCTCTTATAAAATCATCAACTAAAAACCACATACTATCAAATATATCAAATAAT
TACGACACTGTATGGTTTTTTTCAATTTAATTTTATAAATATGAAGAGGTAGAGTTGCTAAAAAAATGAATATTTTAGGT
AATAAGATAAGTTTTTCTCAATTTATTAGATTCACTGTGAACTATATGTATTTATATACGTAAACTAAACTCTCCAATTT
GAAATATATGCATACAAATACATGAATCAAACGAGCCTGAGCCCGTAACAAGCCAAGTTGGGAGTTGTTTAAACTCGACT
CGTTTATCTAACGAGCTCTATTTTGTTGTTCAGACTCGGCTCATTTATTAAATAAACGAGCCCGAACCGATTCTTTGATG
AGCAGAGTCCGAGCTTGTTCACGAACGGCTTGAATCATTTGCATCCCTAAATTCTTGTATGATATAGTTATACATACATT
TCAACTTCAAAGGATTTCATCCCATTGCTTAAAACAGATTTAACAACATGAACTCTAATTTGTCTCCCAATAAATCACCT
GAAATCTTCATAAAAACAACCAACCCACCCTATGTCCCAATAAATTGTGTCGTTTAAATAGAACCAAAATAAAATATATC
GTCGTACTTATAACATAATTTATCCTACTCCGCTGGTTCCTTTTTAAGAAAACTTCCTCACCAACTTTTCTAACATCAAT
CTTTTCTTATCACTTCCATCCAAAGAAATTTCTGAAATCTCCACAGTACAAAATTTGTAAAGCTCTGCTAATGGGAAAGT
AAATTTTGCAATCAACAAATTATACATATTCAAATAATAGTCCAAAATACAATAAACTTTTATTGATTTTTCTTCACCAT
GTGCATTGAGGGTTAGCCAACCGGACCTAGATCTCGGAAAGTTAAAAAGTACAAACCTCAGCCCAAGAAAGAAACACATA
TACATGAAAGAGAAAACTACCAATCAGGTTATTGGATTAGACCGAAAACAGGTCGAAATTGTCATTCGTCAGTAGTCCCA
GCAGGGGGCACCCATTAACTCCGAGATTTATGCAGGATAAGTAAGTAATATTTGAAAATTTTACAATTCGTACAAGGCAC
ACACACCCCACCTAAATTTTAATCCTTTATAGATAATTACAAAATAATCGGACTCAGACCCTCAACGCGTAAATCCTATC
AATGAAATATATAAAAATAAAAAAGGAAATAATCAAGCACAAAATCAGCAAATTTAATATCACCGCAATCACATGACAAC
CAATAGCAAGCTACGCACAAATAGAAAGGCAACAACTTATATATATATATATATATATATATATATATAGAGAGAGAGAG
AGAGAGAGAGAGAAAGGGGGGTTACGAGTTTGTTGGGCTGGTTGGCCTTCTCGAGCTGCTCGTTCCACTGCTCCAAGGTG
TGGCACGAGATCACAACCCCCACTTCTGATGATGCCATTATCTCTATCTCTCTTTCTATATATATAAATAAAATCTGATT
TAGGAATTCTAAA
>Cluster-9641.15578
GTTTTTCTTTGTGAAACAAAATTTTTTTGATCTCTTAAATTGAAAATAAAATATTTATTACAGTGACAAGCCCAAATTGG
TCATATTTCTGAAAGATATGGGACATGTTGCCAAACATTAATCTGTCAAAGGAGGGAGGATAATTATTCAACAGTTTATA
TAGATATGCACTACCATTGTAGATTAATTGCAAGATCGAGTAGCGATTCGACAAGGCAAATAGTCCGTTGCTTTTCCTGT
TGCTTCAACCTACTAGCAACTGATTCGGGATCAAGGCCTTGTGCATTTTCCTCTTCGTGATCTTCTTCATACCGAACCTC
TTGCAACAAGGCATCAACTTCTCTCATAAAATCTGCCCTCAAAAGAACATCGTCGGCCTCGGGAGGTAGTCTTAGTGGGC
CCTCATGCTTATTGATGTCAAAGCCGGTTGGGACAAGAATGCTGAAGGGATCCTCTCGGGGGAATGCGTCAATCATCTTC
TGTTTGCATTCCTTCAACCACCCTTCATTGTCAAAACCATCATGCGCATTCAAAAGATCGTTGAGAAGTCTCATAGCAGG
GGTAGCTTCTCTTTTCAAAATCTCCGTCTCAACTCGCCTATATAAGAGATCAAGACTTCTAATAACATCCTTCTCCTCCT
GTAACAAAAGAAAAAGAAAAAAAAAATAATGCCTAATTAGAAGAGAAGAGGTCTCAACAGATACAGAAACTGAATCGACT
CCAAAGCTGAATACCCGATTCTAGATTATACATGATTTCTAATTATTAATATTGAAATGCTCCTTGTACGGAACTAAGTA
GCTGCAAATATTAAAGACTATATAACCCTTAAATAACACTCATAAAAAAAAATTCATACGGAACAATAAAGGAGTAGATG
CGGTAACGTTATAGGAAATGCACACTGCTATGAAAAGAATAAGGACAGGCACAAAAAGCATTGGACTTAAAATCAGTAAA
TCATAAATGCCATTGTATCATATAAGAGTTTATTTATGCATCACAATTTCCTTACTAAGTCTTTTTACCTAACAAGTTTC
TGTGTAGGCTTTGACCTCATTGGTTAAGTCTTAAAGAACGATTATCTATACAATAAAAGCTGTCAGCATACTTGGAAAAT
CTCGAGCACTTAACTTAAAGAGTCATGATATGTGAAGTCTAAAATTGACCAATTGGAGTGGGAAAAAGGTTTACTTCTAC
ATTTGCAAGGAGGTTTTACAGATAAATCTGGTTTCAAGAATTAAAGGGTTTCTACTTTTGCAAATAAATCGAAGGATCAA
GTCCTGAAAAATCTAGTGTATTAATATGAATACACAAAATAAGAATAGAGGAACAAGAGAAACCCAAACATACATCACGT
CGAGCAAGATCAAGGCGATTCCATATAATCATCAGAACAAGTTCAGTGAGTTCACCTTTCTCTGCAGCTTCCTCAATTTT
CTGAAGGTAAGAAAAAGAATATTAAATTTGATTCTTAGTGATACCCATTGGCAACTTGGTATTCCAATTGTATACTAGAA
ATGAAAATGAGCCTGTGAAGCAGGTAAACTCAAAAGTGGCTCTTTGTAGAAATGGCTAGCACATACAAAAAGTTACGTAG
CATATGGAAAACCAGAAAAAAAAACTACACTCCTAGAAACATTGTACATACACAATTTGTTGTTCATCCGAACAATTAAA
CATCGAAAATTTAGCACTATAACAGTATTTTCCACAAAGATTTACCATGGTCTCAATACTGAGGCTAACAGCCAATCACT
CTGAGAGGGACACTAAATAGTGGTCAGTGCTTAGATATTACCAGCAGGGTGTGATTGTTCAAATGGGTAAAGCTAATAGT
GAACAAAGACACCCTTTAACCTAAAACTGAGTAAAACATATTTGGTCAATTTTTTTTTTTTTTTGAAAGGTATTGGTCAA
AATCTCACTTTTCACCTATAATTCAGGACTCATTATCTCCAACATAAGAGGAAGGAAAATGAATCTAGGTTCAAATTGAA
GGGATATAACCAATTGATTTATTCATCGGAATGATGTCTAAAAATTACTTATATCCATGGGAAGTATTTCATGCCCATTT
ATCTTTATAATTTGAAGACTCAGAAACTGTTAGGCAATTAGGCAAAGGTCACGACCCCAAAACTTCTTATAATTCAATAA
GAAACTTACAAAAATTAAGACTTCGCTAACTATTACAGGTTCAAATTTATCAACCAGTAAAATTCAGAAAAGGAGACAAA
AAAAAAAAAAAAATCGCTTCAAATCTTTCCAAAGAATACACACTCCTACATATCATTCAAATTTTCACGTTTGCCACAGT
TTTTAGGACCTTAGTAACCCTATAGCTACCTCTTCTACTTCCTCTGCCGCTCGGATGAAGCTCGAGACCAGCTGCTTTGC
TTTTCGAAGCTCATCTTCAGGATAATCCTTCAATCTCATACCAATTTCCCGATACTCGTCCACCTTCCTTTCCTCCTCCT
CATCTTCCTCTTCACGCATACGCTGCAATTCCTTGGTCTTTTCTCGTTGTCGGGCTTGCCATTCCTACCTAACCAGAGAT
TAGTGCCGGCTTCAAGAAATAGATTAATTCTATTGTAGATCTATTTCAGATTTTGGAAATCAAGGTTTACCCTGTATCAC
GTCTTAAATAAAAAGGAAAATATCAAATCCACCACTAGGAGAAAATGCGTAAACCAAATATCAGAAGTGCAAAGTGATGT
GTCAGAAACTCACCTAAAAGCTTGAGCTTGTTAGGGGGGAGTAGAGACACATTATATCATTTATTATTTCAGTACACATC
CTCCCTTGTGGCATATTTTTGAGCCAAACTAGTACGAATCAAATCTTCAATTGAGTTATGAGTAACAGTGAAACTTGAAC
ACATGAACTCCGTCTGCTTGCTACCATGTGAAATTGCAGGATTAACGCGGGCGCATAAAGAAATTGTAAGCGTGAACCAA
AAAGATAACTGCACATTTGAACTCTCAAATCAAGACGAACTAATTGTTTAAATAATTTTTGACTTTGGAGTTTGGACATT
TCGTAGTGACTCGTATTATAGCAAACATCAGACTATTTATCACAAGCTCATAACAAACAATTAAAACAGCAGAAAAGGGA
ACTCTAAACCAATACGTTACCACAATCATCATCCAGGCCTAGAAAATCCCAACAAATTGGGATAAGTTAAATGGAACAAA
ATAAGGCATAACATCAGGTCAACGCCACTCATATATATATATATATATATAATACTAACATCGTCGTAATACTCTTTGGG
GAGGCCGTGGAGGTCTTGCTCTTCAATCTTCTTTGCCTTTGGCACAACTGCGGCGGTTGAAGTAGGCTTGAGCCTGAAAG
TATGGGAAGAGCTTGTAAAAGCCATCCAAGTAGTTGTTGATAAGGTTCTGTGCTGCGGCGGAGGAGGACAACTTAACTGT
AGCGCCATCAACTCCATCTATGAGCGGAGAGAGAGATAGAGAGAGTGAGA
>Cluster-4624.0
AAGATATGTTGCGAGCCTGCACTATAGACTTTAGGAGAAATTGAGAAGAACACATTCCTTTGGTCAAAATTGCGTATAAT
AACAGTTACCATTCTAGTATTAGAATGGCTCCGTACAAAGCTCTTTATGGACGACCATGCAGATCGCCCTTATATTCGAC
GGAAGTAGGAGAAAAGGCCTTCATCGGACTAGACCTTGTGCGGAAAACTACAGAAAAGATAAAGACTATAAAGCAACGGG
TAGAAATAGCCCGTAGCAAATAGAAAAGCTATACGGATTGCCGGAGATGACCTCTGGAATTTCTTGAAGGTGATTACGTA
TTTCTAAAGGTATCTCCTCGAAAGGGGATCAAATGATTTGGCGCTACTGGGAAATTATCCCCTCGATACGTGGAACCTTT
TCAAATCCTAAAACGTGTTAGAATGGTGGCCCACCGACTAGCATTGCCACCGCAACTTGCGAATGTACACTCGGTATTTC
ATGTGTCCATGCTACTGAAATACATTCTTGATCTAGCGCACGTAATCGACTTCTCTGTTCTAATTATCGAACCGGATACG
ACATTTGAAGTACAACCTGTACAAATTTTGGACCAAGAAGACTGAGTACTACAGGGATAAATTATCCCATTGGTAAAAGT
GTTATGGAAATGCGACGAGGTTCAAGAAATGACATGGGAACGCGAAGGCGAAATAAGACAGAAGTACCCAGAACTCTTCG
ACAGTTAACGTACTTTTTTTGTAATTTATACCAATATTTGATAATACAATTTTTATAACGGATGGAGAGCTG
>Cluster-2751.0
GCGGGAGCCACATATTTGCTGGATTTATTCAGATCTGTGGGTAAGCTCAGATTTAAAACGTTTTCTATCATTGATGTTTG
GACTTCGTTATCACGTAGTATTAAGGAATTTCATTTGATAGATTATACTGCACTTATCATCTGCAATTTCAAAGATGATT
TTTTTTTTTCACTCTTGATCCAACTCTTATCCTTTCAATGGGCTCAATAGAGTTGTTTGAAAGACTACCTGATATTTATT
TTGAGTTTATAACAAAGAACTATTTACCTCATGGATAGCTTTTTCCAGGGAGACAAGTTATCTTGTTGGAGATGCCATAA
AAACAGATCGATACAACAGTTGTATATATCATCGGAGATGATGAAG
>Cluster-10042.0
GATTGTTATCCGTGGTCAAGGGCGTCGCAATATGTTAATAGAAACGGAATTTGCGACGGATTTGACCGTCGCAAATACGC
TGTTTTTTTGTAGTGACACCTTCACAACGTGGGTGTTTGACTATCAACATCACCAAAATTGAACCTTGAGATATTCGAGT
TTTCTAGATCATATACATTGCCTTAGGTTAGCTGGCTTTGGGTTGGATAAATTATGACGTTAATTAGCCGAATATTAATC
TTAAGATGAGGAAAAAAGAACAAATATCATCGGACAATGGCCAAGTTATCCGGTATGAATGAGCAAATGCTTATGGATAG
ACAAAGCGGGAGCCTGAAAGTAATATGATGAATGTACTTACTATAATACGTTTTTAAAGCCAAACGGGCGTTAACATGGG
CAGAATCGGGATTTTTAGTAGGGGGCACGATTCAATGGAAACAAATTTTATGTTGTCTTGGAAATTTAATTAACATAAGA
CCACTCCCGTAACTTGAAATTCTTATACATATACTATTTTGTTTATTTCAAAAAATATTACTTAATTTGAAAATAAAAAC
TAAATAACATATCTCTTGAGCTACTAAAATTTGTGAACTCCAAAAAAACAAAAGGACTAAAATGATTTGATTTCGATTAA
AAGAACTAAAACTGAAGTGATAGTTATATCGAGGACTACTTGCGAATTTAGCTAATTAAAAATAAAATTAGAAAAAGAAA
TTG
>Cluster-13105.0
TTTATTTCTTTGGGTTCTTCACATTTTTAACCTGGTAATTTAGAGGACGAAGGCATGAAGAGCAGATGACGGGGATTAAG
AGTTTCACATACATATGAAAACCCTAAACTAAATTTTGACTCCAAATTTGTTATCCATTGCTTATTGCATTGGAACTAAA
ACTCATCTTCTAAATCTTAGTTTCTGGAAAATCACCTCAAAGGTAGGAAAGCATGTTTCAAGTACGGGTACGAAACACTT
GGAAACTTTGAAAGGCAACGCATAGGAAACGATTCCGAAACGTGTGGGATATGCATGGAAAACTCAAGGGAGACGACTAA
AAAATGTTCAAAATACTATTAGGAAACTCGAGATCAACTTTTTAAAAACTTGTAGGAGG
>Cluster-13105.1
GAGGTTTGTTAGATATCATTTCTTTAAAAAAAAGTAAATAAAATTAATAAAGGTATTACAAGAATGAGTTTTGTTAGCAC
TTTTATGATTAAATAGTTATTTTACTTATATTTTTTTGAATAATGACTAATTTTTTAATTAGTTTATTCATCAAAGTGTC
CAAATTTTGGCAGACAAGTATAAAAATTATGGTACTTGCAAACTTTAGTAAAGTTTTAGAATATTGAATTAAAGAATCAC
ACACGGTTCACATACGTTTCCCATACGTTTTACAATCATATCCAAAAATAATTAGGGTTGTGTTCACGTTTTCCGTTTTC
CTATATTTTCCGCTCGCGATTCCTGCTTCTGTTTTTCTGTACCGTTCCCGGCTTCTGGTTTTATAGTTTCGTACCTATGT
TCTAAATGTATTGTTGCTACATATTAAATTCTGCCTTCTATTTTTG
>Cluster-9325.0
TAAGCGGCTGGATTCAAAAACAAGACATGTTCACAACCCGTCAGAAAATAAGCAAGGGAAAATAACATACTTACATGGAA
ATGTAAAAGAAACTAAACCCAGATGATAAGAGTACAAAGAGAAGGATTGTTTTGTTGACTCCAATTTATTTTGTTGCACG
CATACTTTCTTTCTGCATACAACTTACTCAATAGCAAATTATAAAACATTTAGAATGTTCCCCAAATCACTTAATACTGA
CCTGTCCATCCATAGCCGACAATGCTGAACCGGCGGACTCCTCCGAATCAAAGCTCACAAACCCAAACCCTCTAGACCTC
CCTGTCTCTCTCTCAGTGATCACTTTTGCTGCATACGCAAGACAAGTACCGATATACAAACGTTCGACTAAATCAAAAAC
TAAACCCAAAACAACGAAAACCTAAAATGAACGATGGATTGTCTTGCCTCCCACTACTGGTAATGCCAGAGCTGGGAAAA
AATATGACCAACAGCAATATATATAGACATAATTTCAGAAATTATTAGCATCCACAGAAAATCCACTCTAGGGATTAGCG
GAACTTATCATAACAACATAATACAGATTCAAAAGTTAGTGGCTATGATGCTGGTTGAGCAAATAATCAGCAGCAAAATG
AAATAACAAAAGTTTGTCTTAAGCCAGTCCCTGTTTCTTAATGTAAGACAAAATGATCTTTTAAAAGAATAGACCATAGC
AAAAGGGTCAATCGACTATTTCTTCTATAGCTTCCGTTACACCAAATCAATAAGGTCGTAGTCAATCGATCTTGTCTGTT
TTTTTAAGACATCATCACACAGCAAGATAGCCTTTTAAATTCTTCAAAAGAAAATGCTCGGCAAATTATAGTAGTAAGGC
GATACCACATTGCGGACCTACAAATTTCTAGACCACAAAATTCTGCAATGAATATCCAAATAAATAAAAGGCTGGCTTTT
CAGCACTTGTAAGCGCGCACAAAGCCTACGATATTAAATATTATGCATTCTATCAATGTAAACAAACAAGTGTGCCTTGC
GTTTTGATAAATTAGTAAATGCATTAAAAAAAGGGTTTAAACCTACCATCAACCACCTCTCCAAAGCCAGAAAAT
>Cluster-9641.33029
AAATTTTTATATACTGTCCCATGGGTGAAAAGTAATACTTGTTTGAAAATAAAGTAAACTTATGACCCTTGCAAGTTTCG
AATACCTTGATGCTAGTCAAATAAGCAGAAAGCAAAAATTGGACAAAATCATGACATTTTATACATGCAAGTATATACAT
CAACTTTGTAGTATGGAACATCTTGATGCTAGTCAATATGCAATAAGAAAAAAGTAAACAAAATCAGGACATGTTATACG
TGTGAGTACATATACCAAACTTTGTTGCTTTGGAATTAGTTCTAAAATCCAGCATGTCTTTTGAAGGCAGT
>Cluster-9641.15065
AGACATTAAGAGAACATCGTTTATTTGCCAAATTTTCTAAGTGTGACTTTTGGCGCCAGGAAGTGAAATTCTTAGGGCAT
GTCGTGACGTCGGAAGGGATAGCAGTAGATCCATCTAAAGTGGAAGCGGTATTGAAGTGGCAAAGACCAAAAAGTGTATT
TGATATTCGGAGTTTTCTAGGACTTGCTGGGTATTATCGACGATTTATTAAAGATTTCTCGTCCATAGCTTTACCTTTGA
CACGACTGACCCGGAAGGGGATTAAATTTGAGTGGGATGAGAAATGTTCTGAAGCGTTCGAGAAGTTAAAGACTTTATTG
ACTACGGCGCCAGTGTTAATAATTCCAGAACAGGGTAAGGGTTATGTGGTTTATTGTGATGCATCCAAAGAGGGACTAGG
TTGTGTCTTAATGCAATTGGAAAGAGTAGTCGCATACGCATCTCGCCAGCTGAAAATTCATGAACGCAATTACCCGACAC
ATGACTTGGAATTAGGTGCTGTAGTGTTTGCACTTAAAGTGTGGAGGCACTACTTGTATGGTGAACATTTCGAAGTATTC
TCGGATCACAAAAGTTTGAAGTATGTATTCACCCAGAAAGACTTAAATATGCGCCAAAGACGTTGGATGGAATTTCTGGA
ACAATATGATTTTAACTTGCAATACCATCCCGGAAAGGCTAACACAGTAGCTGACGCATTAAGTCGTCAAGCTAAAGCTA
AAGAAGTCATGATGTGCATCTTGTTTGATGAATGTGACGCTATGTGCATGTTAAGCGCATTTGTGTTAAAATTAGTGGAA
CGAACTGATAAAGCTACACTGTTTACGAGCCGAGCAGAACCAGAGTTGATTTCTAGGGTAATACAATCCCAATAGGGAAA
TCCTCGAACGCAGAAATTTCTGGACAGGGCTATTCGAGGCAAGTCGAATGTTTGGTCAATCGGGAAACAGAATGAGTTGA
GATACCGGGGCAGATTGTATGTTCCGACGGATATAAGAGAAGCAGTACTGAAAGAGTTACATAATTCTCCTCTGGCTGTT
CATCCAGTAGGAAATAAAATGTATAGGGATTTAAGACGAACATTCTGGTGGCCAAGTCTGAAACGTA
>Cluster-4927.1
AGATGCTTCGGGTTTTTAATGAGTTTGGGTTGAATCGGAGGGTCAGGTTACATTATTTGCGGTTATAGCTCAGCCTACTT
TAATTACTTGAGTGATTGAAGCTCAACGTGGAGATGAAGAGTTGGATGAGTATCGAGTACGTTTCTTTAGCGAACACGGT
CTTGATAGGTGGACTATCACCGAGGATGGAGGTTTACGATTCCAAAACCGTTCGTTCCGAGATCTATTCGTGATGAGGTT
CTACGTGAATCCCATCATTCTCGCTTAATGGTGCATCCTGGTGGCACCAAAATGTTCATGACGTTGCTCGTCATTTCTGG
TGGTCGGGTATGAATTAGGACGTGGCGGATTTCGTATCGAGGTGCCTTGTCAACAAGTAAACCGAACATATGCATCAGGG
GGGATTGCTTCGTCCATTGCCCGTTCCCGAATGGAAGTAGGAACGGATCATAATGGATTCCGTGGTAGGTTGCCTAAGTC
GAGGAAGGGAAATGATGCGATCTAGGTTATTGTGGATCGGATGACAAAATCGGCCTATTTTCTTTCAATTCATACGACTG
ACACAGTTGAGCAACTGTTTCGGAAGTACATTGATGAGATCGTTCGATTACACGGAGTTCCCATGTCTATTGTTTCGGAT
CGGGACTCTCGCTTCATTTCGCGAT
>Cluster-1421.0
GGCAGAAGGACCAGCATACAAGGTACCAACAGGGAGAAAAGATGGAGTAGTATCAAATATAACGTTAGCAGATGATATGC
CAGATGTTGCTGACTCTATTCAGTTATTAAAATCCAAATTTCTCAAAAAAGGTCTCTCCGTGAAGGACCTTGTGCTTCTC
AGTGCTGCTCATACCATAGGCACAACAGCATGTTTCTTCATGATGAATAGGCTATACAATTTTTCCCCTCAAGGGGGCTC
AGACCCTTCTATTAATCCAGGATTTTTGCCAGAGCTTACCTCTACTTGCCCTCAAAACGGAGACATTAACGTCCGATTAC
CCATCGATCGAAGCA
>Cluster-9641.10899
GCAAACTTTCAGGTTTTGACAGGAAAAATAGTTGACCGTTGGACCGAACCGTTGTACCGGTTCCAACAGTTCAACCGTTT
CATAAATGGTTGCACCGGTTCGTTTAAATAAATTTAATTAAAATAAATATATAATTATTATATTATATTTTAATTAAATA
ATATTTAATCCAACCGGGTCAAAAATAAATGTTACCGTTAGGCCCGACCCGACCCGGCTTGTGCCGAGCCAACGGGGCGC
TCGTGTGGTTATTTTTTCCGAAATGGACCACACTTATTTGGGCCATAACTCCCCTTCCAACAAATATTCTAAACCCCAAG
GGCCCAACCCTTAATCAATTTTTGGGCTATTTATACCCTTCAATTCTCACAAACTTGGTCGATGTGGGACTAAACTTCCG
GGTCAAATGAGTAGGTCACTTCGAGACCAATTTTTATTTATCTCGCTCATCGATTTGGACAAGTAAACACATGGCTTGAT
AGTCCATGTGTTCCTTTTCCAATTTCATCAAACATCCATCAAAATGGTGATTATATATCAAAGATATAATTGCATAAAGT
TTGATGCTCGTAAGCTTTTCCGGAACTCAAAAAACCCTCTCTCCAACTACCAACTTTGAGCTTTATTTTAAT
>Cluster-9641.10898
AGAGAGATGGCGAAATCCTGCAAGGGCCTAGCAGAGGAATTTGTCAAGTGTCTCAATGAATCCGATTGTGTTCAGGTTGA
GAACCGACCATTTAGGGAATGTGCAAAGGAAAAAAGTCCATGCATATCAAGTGAATGTATGGGACTACGGGAAACATATT
TCAATTGTAAAAGAGGCCAGGTTGACATGAGGGCTCGGATTCGCGGAAATAAGGGATACTAGCCCACGATTGGAATGAAT
CAAGGTTTCAAGTTTGGCTGTTCTCTTTCAATGCAAATTGAACTCATGTAGGAAATCATTATGTAACGTTCAATCTTCTC
TACACTTGTGAATATGATAATCTGAACTGTCATTGGTCAGTAGCAAAAATAGATAGGTCATTATCAAAGTTTTTTCCGAT
TATGTAGCATTGCTATCGTCGCTCGCATTACTCAGTGATGGTTGACACACTTGAGACGTCCATCTCGAGTGCATGAATAC
CCATTGGACAGAGTAGATGTTCCATATAACTGTATTTAGTGGTTCCCAGAACATTGATTATATGGTTATAGGGAAGCATA
AAAACAGGGTTAAAAAAGTTGATATTCTTGTTTATGGCTGTTATTATATTTTTATGGCTGTTATTATATTTTCTACAAAT
TAACACAAAAACATCTCGGCTTAGGGGATTACTAGCCATTATAGACATTGGGCTCAACACTTCCTTTTTAAAGAGTAATG
GTTCATGTATGGAAACAATCGTACATGGTTACATCTTGTGTTAATATTTTACGTAAAATGGATAAAATGCATATCATCCC
ATCATACATAGTTGTTTGTATAGTTTCAGTATTTGAATATTTTTTTTTATAACTTGTTTTGTTCAATTGTTTTCTGGGAT
CGATTCTTAATAGTGAATCTTACTGAGATTAAGAAAATAATGGATTCCAAAATTTTTCGTTTCATAATACTTACAAAAGG
CTTGATTGGTTGCATTTTTGGAGTTCAAGAATATTTTTTTTGGCTTAAAAGCGGAACTATTGAATGTTCAGCTTTTAGAT
CGAGCTCTTTAATTGTTTGGTCTAAATAACTAATATAATTTAATAGTTGAAAACATCTAGATTTTTCCATGGAGGATTTA
TTTATTTATTTTTTATTGTTAAGGAAAACTAGAATTTTGCTTTGGGTCAATACTCAATAACTCTTTTCCTTATTGATCGA
GATTTTATAAATATAATTATGTAGAAAATTTCTATCTGCTTTCACTTATTAGTTGACACATAGTTTGTTAAAGGGATTAT
AGTCACTCCATAATTTTTTAAGATCAAATTTTTTAATGTAAATTTTTTTATTTATAATTTTAGTATTAAATTTTCAGTAT
ATATTTTTTTAACGTAGTTTCAATCACCCTATATAAATTTTACATTTATACATGCTCGGCCACTTGAAAGAGAGGCTATT
AATGTTGTTCGAATATATATTCTCTCTTATGTGTATATAATCTATTTCGTACGTGCATATATTATATGTAGAAATTTCCT
GCTATGTATAAAATCTTTATGCTTTCCTTATACTTGTTGAGTGTTAAAAATAATTCCCTATACAATTTTTTTTTGTGTGT
GTAATGTACAAAAATTATTGTGTTGTCTAGATGGATTACTATAAATATATGACAATTTTCAATCGGTATTTTTATTTTAC
TTTTAATTAAAATTAATTATTATAAATAATCTAGTCATCAGAATACAACACAATAATTTGATATAAAAAATTCTTATATA
TTTTCTTGTATTGAGGGCAAATCCCAAAAATATATCGAAAATTAAAGGCGAGGTGGCTACTGAATTTACTGTCATATCCC
TCTCTCTCTCTCTCTCTCTCTGAAGTCGGCCGGAATCCACACCACCCTCTCCCACATCCATGGACAACCCCTCTCTCTCT
CTTCCCCCCATCACACCCCAACCCCTGGTCCCCTACGAACAAGACGTCACCGACACGGTCCTCGAGCTCCGCCACCTCAC
CACCGCCCTCTCCGCCTTCCACCGTCACTACGACGACCTAAAGTCCCACCTCGACTTCATCTCGTCCTCCATCGACTCCC
TATTGGACCCCAATTACCAAACCCTACCCCAAATTTTTTATCAAACCCTAATTTCAGAACAAACCCTGGTTTCTGATCAA
TTCCCAATTTCGGAAGAAACCCAAATTTCAAAAAAAAAAATCCACTATTTCCCCTCCTGAACAAACCCTAATTTCTGATC
AAACCTTAATTTCGGAACAAACTCCAATTTCTGATCAAAACCTAATTTCTGATCAAACCCTAATTGCTGATCAACCCCCA
ATTTCGGAAAAACCCCAAATTTCCCCTCATGAAAAAACCCTAATTTCAGAAAAATCCTCTATTTCCCCTCCTGAAAAAAC
CCTGATTTCAAAAAAATCTGCAATTTCCCCTCCCAAAAAACCCTAATTTCAGAACAATCAGAGATTGTATCCCTATGCAA
ATCGATGAAGGGAAACAGGCTTAGGAAATATTTACTCTCTCACCTATCCGAATCGGAAAAGCTTCTCAAAGAGGTCCCTG
AAGCTTTGAAGCTATGCCCGAATCCGACCAAGCTCGTGCTCGATTGTATAGGCCAGTTTTACCTTCTGGGCCCCAATGCC
TACGGAAAAAAACCCGTCTTTGAACTGGTCGAGACATGTAGCACCCCGGTTGTGTGTGGGCGGGCGTGTGTGGGCGGACG
TCGGCGAGCGGGCATGAGATGTTGTCGAGCTGGCACGTTGGCAGGCTACCACGCTGGGCGAGCTGGCACGTTGGCAGGCT
ACCACACAGTGTCGATGGGGCAACCACTCGTCCCACATCGCCCGGGTGATGGATGGGTGATGGATGAGGTTGTGCTTTAT
AAATAAAAAATATAAATCTATTAAAAACAACGCGTTTTAAAGCCGTGCGGGAGTTGAGTTGGTTGGAACTCCGAAGTTAA
GCGTGCTCGTGCTGGAGCAATCCCAGGATGGGTGATCTCCCT
>Cluster-4364.0
GTTTCTTTTTCCAGGGACCTTTACTAGTTTAAACCTTCAAAGGAAAATTACTAATTATTTATTACTATGTTATACAGTGA
TCATTTTCCTGAAGTCTTACACCGTACATCGGCTACTTCTAGCTTTACACGTCAAACTTCACCTTTTGGAGTGGTTTCGT
CTTTATCATTACATTGTACCTGAAATCTTATTGCTTTTCTTGTGTGGAAATTGGCGTGAAATTTTTCAAGACTGTAAGGT
GAAGACAAGTATTTCATGACTTCGCAGGAGATATTCTAGCTCATCTTGGTGAAATTTAAAATGGGAACCGCTTCTCCGTT
TTGACTTTTTATAAATATATGGGTAATTATCAAAAACACCCCCGAGGTTTGACCTTTT
>Cluster-4927.0
GGTGCCTTGTCAACAAGTAAAGGCCTAACATATGCATCCCGGAGAATTGCTTCGTCCATTGCCCGTTCCTGAATGAAAGT
GGGAACGGATCACAATGGATTTCGTGGTCGGATTGCCTAAGTCAAGGATGGGAAGTGATGCGATTTGGGTTATTATGGAT
CGAATGACAAAATCGGCCCATTTTCTTCCTGCCCATACGACTGTCTCGGTTGAAAAACTTTGTCAGAAGTACATCGATGA
AATCATTTGATTACACGGGGTTCCCGTGTCTATTGTTTCAGATCGGGATTCTCGCTTCGTTTCGCGATATTGGTCGGGTT
TCTAAGAAGCCTTAGAGACCAAACCATCATTGAACATTGCGTTTCAT
>Cluster-13650.0
TTTAAAGATCTATATTGCAATCATTTTCTCAACTTAAAGTAGTGAATGACTTATCCAAAGTAAATAGTAGGCAGATTTGC
AAGCATGAGAAAAAGTAAACGTTAGAACAAGATCAAGACATAAAAGAGAGGGTCAATATTACATTTAATATCTTCAAAAT
GCTCCCTTACCACATTAGATGGTAAACCAACAATTTATCTAAAAGCTTAAGCTGTTATAGAGTAAGGCAATATTATATTT
AAAAATTTCTTCAACAGCAGGCACTTCCTATTAATAAATGCAGCTACCTTTAAGGACTTACAGCATATAATTCTGAATTC
CATCATAGTTGCATCTGATGTAATACTCACGAATTGGGAAAGAAGATAAAAACTTCAAGATCAGGACATAACAAAGATCA
CGGAGCAAACTAAGTCAAAAACACTCGTCACCTCAAAAAAAAAAAGAAGACATCATACATACAATGAACCTCAAACATCA
TTAGCTTCCTCATAGCTGCTTGAAAGCAACTTTCCACTTCAATTTCAAAAAGCTGTTATTTCAGTCATACACTAACTTGA
ATTTTTTGAGACTTACGTACACATTAGTGCAACTCTATTTCATATGCCAATAGCTTCATGAATGGTCAAG
>Cluster-9641.10891
AAGAAGAAAGACTGGTTTGAATGTATCATAATTTTTCCCTATAAAATGCGAACCTCGCTGCAAAATGGCAATAACACGGA
TCTCTCTCTGTGTCTGTCTCTTTCTCTCTCGATTTAGGTTGAGTCACCTGGCGTACATATTTGAGGTTTAGATGGACCCA
TCAATCGTCAAATTCCTCGAAGAAGATGAGGATGAAACAATGCATTCAGGTGCTGATGTGGATGCTTTCACAGCTGCTTT
GAACAGGGACATAGAGGGAAATCGGTCCACATCACAATCCTCCGATGCGGAAAGTGCACGTCTATCTCAAGGAAGCAATT
ACAGTTCCAATCATTCTGTATCTCAGTGGCATAGCTCCAGCCAAGACGAACATACCAATCGGCAAATTCAACAAGATATG
AATAGGTACCAAAGGCAAGAGCCTCATGTATCTGCTATGGTGGGGAACAGATCACAAAATCCTCCTATGCAGTCTCAAAG
AGTACAAAATCAAGTGAACGAGTCTCAGTATCCAATGTCGGTTCAGAACCCAGCAAATTTACAGCGAACAACTAATCAAC
AGACAATGCCGACTCAGAACCCAGCGAATATACAGCGAACAGCTAATCAACAGACAATGCCGACTCAGAATCCGACAAAT
TTACAGCGAACGACTAACCAACAGACTATGCCGACTCAGAACCCTGCAAATGCATCAAAAAATCCAAAACAAGTATCATT
TGGGCAACTTATTCCTGTCATAGTACCCCAACTTGACAAGGACAAAAGTTTGCAACTACAAACTCTGTATATTAAATTGA
GGAGAAATGAAGTTCCGAAAGAGGGATTTCTCAGGCTCATGAAAGAAATTGTAGGCGACCAGATGATCAAGATGGCGCTA
TATAAACTGCAAACACAGGCAGCTAGAAACGCACAGGCTGGATCTAGCCAGCCTACCCAGTCAAGCTCACAACTTCATCA
GAAAGGCAACATGTCTCATGCTGATGTGTCTCGCCACAATCCATCTTCGGCTCCACAGTTGAAACCTGACTCAAGCAATG
CAATGGCTGAAAGTAATGGCCATGGTTCTCAAGATATGGAAAGAGAATCAGATTTGCTTGGGAAACACGCAAGTCAAATC
AACATGAAACAAGAAAGGGAACATTCTCCATTCCCCCCAATTCAAGGGCTTAGCAAGCAGCAGCAGCAACACTTTCATTT
CTCACAAGGTGGTTTTCCAATGTATGGGAGTCCTAGTGGGAATAATCATCGATCATTATCGGGTTCAAATGTCAACTCTC
CTGCAGCTACATCATTACTTAGACAGCAGGCTCTTGATACACATACGAGGCAGGGACCAGGTCATCAAATCATCGGTGGG
GCCCATTTAGGAACATCAAATCAGTCCGTAAATGCCCTTATGGAAGCAAAGAGAAACAATTTAAACTCCTCGTCAGTCAC
GTATGTTAAGCAAGAAACCCTTGATTCCGGGGCAGACCAACAACACAAGTCACATTCATCTTCTCGTCAGGGGGTATCGT
CTTTCACTGCTTTACATGATGAGCATGGGAATGCCAATACAGGATTAGTAAAGGACAAAGCTCCAGAGATGCAGTCTTCA
AGGATGGGATTTTCATCTTCCATGAGTACAATGCTTCCAAGTCCAGTGCCTCGTTCTATCACCGCTCAGGTGGCGTGTAT
CTTCTCTTGTAAACTTTCTTATTTTTTTTTATGAATTATATGCCTCATCTTTCTTCTTTTTACTATAGAAGTCTTATTGT
TGTGGATGTGCTAAATGCAGGACTTAAAAAGTATACATTATGTGTAGTTTCTAAGATTGGCGGTATAGCCAATTCCTTTG
AAATGTGCTGTTCGGCAGTTAATCCTACGTATCCAAAGTAAATGTAAAATACACTAATTGGAACAAAAGGTTGGTTCTTT
ATTGCACATAAAACGAGTAGTCTTTGTTTAGCAGGTGAAGCGATATGCTTGTAAGGCGTGCATGTAGGTGTACTTTGGCA
AAAAACTGTGGTGCATTGGTTTCTTTCTGGAGGTTAAAGTGAGTGAAAACATAGAATCCTTCAAATTTATTTATTGCTAC
GATGACCATAGAGAAATCCTATGAAAGCATGACCTAGTTAAAAGTTGAAATAGTAGATACATATACTTTTCAGTAGAATA
TCACTAGAGTTCGTGACTTTCATGGAAACTCGGAAAGGTAAAATGATTAATGGTTAGTTGCTTAATGGTAAACCAGATCC
AATGAAGCCCTACCATTTGTCCAAAACATCACATTGGCCAATATCTAGTCATTAAGGTTGCTCCTGCAAATGGCAAGTGT
AAATGCGTTCCAAATTACTTAATGATTATGTTCTTGGTAAGTCTGCTAACTATGCTCTATAGTTCAAATGAGATGTATTA
GTTGGTTGGGATTGGATAACAGAGTCCTTTTCTTGTAAACATCCCTCTTTACTCTATTGCTAATTGATTATCTTATTTAC
ATCTGTGTTTTGCCAGTTAAATATGCAGGCACATGGGATACCTTCAGGACCTGGAAATGATGCAAAGACGCCTCCAAAAA
AGCCTTCTATTGGCCAAAAGAAGCCGCTTGAGTCCCTTGCTTCATCGCCACCTCAACCAAGTAAGAAGCAGAAAGTATCT
GGCGCCTTGGCCGACCAAAGCATTGAACAACTCAATGATGTGACTGCTGTTAGTGGAGTTAATCTCAGAGAAGAGGAAGA
GCAACTGTTTTCTGGGTCCAAAGAGGACAGTCGTGCTTCTGAAGCATCTCAAAGAGTTGTGAAAGAAGAGGAAGAAAGGC
TGATATTGCAGAAAACTCTACTTCAAAATAAATTGGCAGAAATCATGTCAAAATCTGGTGTGAAGAACATGAAGGGTGAT
GTGGAGCGATGCTTGTCCTTGGTGAGATACTTATCACTTCTTCCCTTCCATCTTCTACTCCCGCACAAATTAATCTCCCC
GGCATCGTTTCTCTTCTCTTTTTTCTTATGCTTAAGCCTCTCTTGTGCAAATGTATAAGCAGAGTGTGGAGGAAAGAATG
CGCGGATTGATAAGTAGTTTGATCAGACTGTCGAAACAGGTCGGTTACCCTCTCTCGTTTTCTTTTTGCCTTTTCTGGAA
AAGGGGGAAAACGGTTTCCTTATGTGGACGAATTTTTTAAAATCCTTCTTAGTAGCGTTAATTCAATTCATATTTTCTAC
AGATTATTGCATAAATCTTCAACAAGGAGAAACTTGTTCTCTCTTTGTTTTGACGGTTTTAAATGAATCCTGTAGAGGGT
TGATATTGAGAAGTCAAGGCACCGAACTGTCATCACTTCAGATGTTCGGAAACAGATTATTGCAATCAACCGGAAAGCCA
GGGAAGAATGGGATAAGAAACAGTCTGAAGCAGAAAAACTCCAAAAGCCCAATGAGTCTGAAGGTAGTGATGGAGTTGAT
GGCGATAATGAGAAGGAAGATGGCCGTGCAAAATCACTAAAGGTAGCATGTGTAAACAAAATATTCGGGGAAGTTTCGAG
GCATTGTTTGTTTAAGTCAGACACCGGTGAACAAAGAAGAGGACGACAAAATGCGCACCACTGCTGCAAATGTTGCTGCC
CGAGCTGCCGTTGGAGGTGATGATATGTTCTCAAAATGGCAACAAATGGCCGAACAAGCACGCCAGAAGCGTGAAGGTGG
TAGTGATGTGGCATTGAGTTCTCAGCAGCAGGGCAAAGATATTAGCCGTAAGCCTTCATCTTCTGTTGCAAAAGCTTCAA
AGGACAATCAAGAAACAGAGAGAAGTGGCCAGCAAAATGCTGCTGCAGTTTCTGGGTCGAGTCAAAAATTTGTGAGAAGC
CAAATAGTGCCGCAGACAAAAGTTGCTCGGTTCATATCCGTCAAGGATGTGATTGCTGTTCTTGAAAGGGAACCTCAGAT
GTCGAAAGGCGAGCTATTATATCGCTTGTATGAAAGATCTAGTGTTGATGTTGTCGTCGAATGATCTTTGTCGTAACATT
GCAAGCGGGATTTTCAAGTCTTGTTTGATTACATACTAAACTGTTCATTTGCTTTGTTTATGTACAGTTTAAAATTCTAG
CCTGGAAAAAAAATTGGTATTCATTATCTTATTGAATTTTGTTTGTGGCTGACGGGGTTATGCCATTGTCATAAACTGAT
TATATCATGTTTGATGTTACGATTTAGTCATATAAACAGGGGGCAAGTAAT
>Cluster-9641.10890
TAGAACTCAAAACTACAAATCAACTAATCAAGTACTGAAATCCCCTTTAGTTTCAAGCACACTACCTAAAAAAGTTAGAT
ACAAGCGTTAAATTTGTTTTCACAAAAGTTGCAAAAGCATTTCGTAGCCTAAGCTAAAGCATCACTACCACCTCCTACAT
AATTACTACTGAGAAAAAACTCTTAACAATCAAACCACAAAATTTACAAACCACCGATGTAAAAAACCACTACACAATAT
ACATATGATCATTTCTCGTTTTGGGTAACACCACTGGGGACCGAAGTTGGATCAGGTACAGCAGCTGAGATGTCCAATAC
TGCAGTTTCCACGGTCGATGGAGAAGGAACCCCTTGAGAAGAAGCATGGACAGTTCTACTATTTGCTGCGAGCACATTCA
TCGTGTTCAAGGGCAAAGGTACGGGCAGTGTTGGTGGCCTAGTAGCTTGAACCGGCTGAGCTGGCTGAAAAATGAACTGC
TGAAGAGCTGCAGAATAAGCCTGCCCTTGCAGGGCCCCACGCATTCGGCCCGTGGGTCTCCAACTACTCTCCTCAGAAGG
CGAACCGTTGGCCGGTCCCGCAGAAGGTGATGAGCTGTTGCCGACATTAGCTCTTTGCTCTCCCATCAATGCCCTAATCC
CATCCCCGGCCAACTGAACTGATGGTGATACTCTATTTGGTTGGTTGAGAACAGAACTAGTAGTGTGGTGCCTCCCCACT
GCTAGATGGGGAGGTCGTTGAGCCGATAGCGTTTGTTGTTGGGTAAATGGGGTATGATTTCGGAATGATTGGGTCGAAGA
TCGGTTTAGGTTTGGAGACTGGCTCATAACATGTGGGATCCTCAGGTGAGGGGGAGGAAGTGGGTGTGAGGAGAGCCTTG
GAGAGGGGTTGGCAAGCAGAGTTGGTGGTGAAATATTCTGTTGATTTAGTGGACTTGAAATGGAAGAATTACTTTGGAGA
TGCCGATTCTGTGTTTGGAATTGCGGCAAAGAAGATGAGCTCATGGGAGACATATGGACTGGATTGAAATGCGATAAGTT
CATTTGAGGGGATTGAAGAGAATTCAAGTGTGATCTTGAATTTTGTATCTGCCTCTCAAACGTGCTGTAGTTTGTATTAA
GACCATCTCCCATGGACGGGGTAGCATTGGGACTATTTTGACTCAATAGTGAATGTTGTGGAACTGATGTCGGGGACTGA
ACTGGTAGGGTTTGGACTGCCACCGGTACTCTAGGTTGGGTTACCTGTGGATTTGATCCATATTCATTGCTGACCAGCGA
ACTCCCAAATTGTGATGGTTGCAAGTTGCTTGAAGCAGAACCAGAAATAGAACCAAACATTTGGGGCTGTGATATAGGGG
CGGTCCCTTCCGGTGAATATGTGGACAAATACATTTGTGACCAAAAGTCTGGCTCAGGACCATCATCATTTTGGCTGACA
ACATTCGGATTGTTCATCCCTGGGGAAACAGTTGCATTTCCAACTTCAAGATGGTTAGAGATATTAGGTAGGATAGGTTT
AACATCCGGTGCGTCAATCAGACTCAGTTCATCCATGATATCGTCCCCAGCGGTGAGGTCCATCAGATCTAGAGGAGCAT
TTGAAATATTGCTAGATTTTTGCTGATCTGGAATGTCTTGCTGGGGACTGGGCGTTACATCACATGGTGGGTCTGAGTTT
TCATGGCCTTCCGTTACAGGCTTCCATGATCCATCTGCGGATATAATCACCTCAGAAACATCCTTCCCAACCTCTATCAA
GACATTAGCCATATACCGATCTACACGAATGTCAATGTAGCTGACACATTGGTTACAGTGAGGGCAGCGCCATGATGGCC
TTCTTGAATTTATGTCCACAAAGTTGTCAAAGTCAAAACACTGAATATGTTTGCATGAATGTCCTTTAACAGGAGTCCTA
ATACGCTGGAAGCTTATTGGACAATTAAGTGAAATTCTCGATGGCCCTTCAACAAGCTCCGAATCTTGATCCTGCACAGC
AACTTCAGGCTGGACATAATCTAGGAGGGTGGATCTATCAAGATTTGATATCACGCTCATATATGCAACGACTATGACAT
AATTTCCTGTAAACTGACCCACGACTTGAAGAATATTTGTTCCAAATTTGAGCATATGCGTTATAATAGTCGGAAGTAGC
GGTCCACCTTCCAGAAAAACATTAGTCCTTCTCTCCACACCTTTTCCGTTTATGAGAAAATTTGCCTGAGGGGGGCTTAT
TAGGCATGAAGATGTTTCCATGTTATCAGTTTGAGCCACGAATAACCTTACTTTTTCTTCTCCTGAAGGCTTCGCATTCT
TCGGGATATGGAAATCAGTGAGATATGTACCATAGCCAGGCTTTACATCAAGGAAAGATAGTGTTTGGCCCATTGTCAAT
CGAGGAAAGAATCTCGATATAATTGTTGATATATTATGGAGAGAGCCGCTTACTTCTGTGTTCATGTCTCTGATACTAGA
GAAGCTGCTTGCTACCTCATCCGCAAGAGTTAGAAGTTCTCTTGAATCCTCAGTAGAAAACCATCCCGTCTTACAAGCAC
TCTTCACAGAAACCATCAGCACCATAATAGCTGCTTGTAGTAAAAGAGTTTTGCGTTGGCATACCTTCTTTAACAAATTA
GGGAGATCTTGAGCTTTGCCTGGGACCTCATTGTTTGCCACGGCATAGTCTATGCCTCGGGAGAGGGAGAGGCAGAGGTT
GAAGAACTCCAAGGCGTCGTCGTTGGGAGCGGCGCCGGTAACGTGGTGGCTGAGGCGGTCGGCGACGGCGGAGACGCGGA
ACGAGTTCACCTGCGACGGCGTCCACACTGAGCCCGTGGCGGCGTCGATTCCACCCGCCATTTCTCTCTCGATCTCTCTC
TCTGTACTGAAGGGTTTTG
>Cluster-9641.10893
CAAATGGCCTAAACTCCATGTACAATGAAATAATAAAGCTATTATTTGTGACAAAAGAGTATATAATAATATTCTGTCTG
CAAGTAATTCATCTAAATCAAGCGCGGAATCAGGATTTCTGGATAGAAAACATATATTCTATCTTTTTTGAAGTGACTGT
ATAATAAAAATTATTAAAATATATTTAACTTTATACAAAATTTCTATAAAAATTTTCGGAGGTCGGAGAGCGCGGCCCCA
TGAATGCATACATAAATAACTCTATTGCTAAAATTTAAGAATTACAAGCAGCTTCATCATCCTTTTAAAACTACCAAACA
ACAGGCAATGTAAACTCTAGCACTCATAAAATAAATACATAATTTTCACATCCAACATAAAGAGAACAAAAAAAAAAAAA
AAAAGAAAAAAAAAAGAAATACATAATTTTCACATCCAAACATAAACTCAAGCTATCAAAAAACATTACCAAGCTCAATA
CTAATTAGCAGCTAAATGATTAACCAAAGCTAGAGCATTGCTAGTGACTTGAGCAACACCGGTGACTTGGGCCTGGACCG
AGTTTTTAATCCGCCCTGTCATACCCGTGTCCGAGAATCCGTCCATGCACGTGTTCTCATCCGTTAACGCAGCGCTGACC
CAGGTCTCGACGTTACTCAGACGCCACATAAAGTCCCCACCTTTTCCTTTTCCCAAGTACTTGAGCTCGCGTATGGATTT
ACTAATCCGGTCGACACTGTCCCCCGTCTCTTCCAAACAATCCTTAAGGGCCTTATATTCTCTACTTTTCAATCCATTAA
TCTTAGATAGCCCAACCACAAAGCCCTTCAGGGACTCGGACCGAGCTAGGCTCACGTTCAGTGCTGTCTGGACGAGCTGG
GTCGGGTTATGCTGAATAGTACTAGCATGAGCAGAAAGAGACTGGACACAGACTGCAGGGTACATAGTGACCTTACATGA
AGACCGGATAAAGCTCGTCGATGCGGCAGAAACAACTGGCGCAAGGAGGATGCAAGCAAGAGAGAAGATTAGTGAGAGAA
AAAAGGGAGAGTGTCTTGCCATTTTTCTTGGAAAAATTGGAGATGTGTAGTAGGGTTGATGAGGAATTTGG
>Cluster-9641.10892
GGAGGTAGAAAAGATGATAGCAGTAGGGCTAGTGTGGGGCACCACCAACGCCCTCATGCGCCGCGGTGCTCTCCTCTGGG
ACCAAGCCTCTAACCGGACCCCCAACCGGACCGGGTTCCTCCGCAAGTGGCTCAATCTCCTGCTGATCTGGCAGTACACC
ATTCCCTTCCTCATCAACCTCTCCGCCTCCGCCGCCTTCTTCGCCATCCTCCCAAACTCCCCCATCTCCGTTGCCGTCCC
CGTTACCAATGCCACCACCTTTGCCGCCACCGCGTTGCTCGGGTTGCTGCTCGGGGAGGACACTCGGGTCGGCTTCGCCC
TCTTCGGAACTCTTCTTATTCTTGCTGGTGTCTATGTTTGTATCATGTGATTTCAAGGTTTTATTTATTTTTATCCATTG
GGCAAAAATAGAATTGGGGATTAATAACACTGGTAGCTTAGTTCCTGGGGATCACTGTATCGAATTCCTTATATTTTAGG
AGATTAAATAGTGTTTGGATTACACTGGTGTTTGGGTTCGCTTGGATTTACATTTTAGGAGCCATTTAGGAACGCTGGTG
GAAATGCGCTAAAATCACTCAGACCAGTGCTCCTAAATGAGCCCGTATCCTAAATTTTAGAGATTGATTATGAGGAACTC
ATCAGTGTTTCTAATGGTATTCAATCCCTAATGAATAGGGGATTTATGCCTTGAAATACGAGGCTACTAGTCATTCCCAT
TTGTGATTTTTAAGTTTAGGGGGTCTGATGAGATGTTCTTCATATCTAAGACTCTAATTTTGATAATTAGAGTTTGAGTT
ATGGGTATTAAATTTTAGGGATTGAAAAGGGATAATACGGTGGAACCACGGAAGTGCCCTTAGGGGCTGCCGTGTTTTCT
TTTTTCATCCTTTCTTTGTAATAAAAGAGTTGAATAAGAGGTTTTTTCTTGTTTCTTGTGTGTAATTTGATGGGATTGGG
GTACGCTACTATTTTTTGTGCTGGGATTAGTAGCTTTTTAGTACACGGTTATGTTTGTATTTTGAAATTTAGAGAATGGG
ATGGTTTTTAGGACAAATTTGTAGTGAATGAGTATGGATTATTAGATGAAATGGCATATTCGTTATTGTTCTTGCTGTCA
TCTTGTAATGAACAAATTGAATAAAGACCCTTGTATTATTTCTGCCGATATGTGTATTTGATAGGCAGGACTACTAATTT
TTGAGCTGGAATTAGTTAGTTCTTGTTGCATTTGTATTAGTATTCAGTAGTCTTGAATTTTTAAAGATTTGGAGTGGTTT
ATTGAGGTTAATGTTTCCAAATTTGCAGTGGATTGTTAGTGATTAGTAGATGAATTGGTACATTCTTATAGTTTTTGGTG
TCATGTGATGAACAATTTCAATAAGACTTTTCAATTTTTGCCCATATTTGAATTGGTACACTCATATATTTGAAGTCTGA
TTGGCTAGACTACTTATTTTACTGCTTTACCGGTCTTTTTCTGTATCATGTAGTGTACAAATTAGAATGAAGACAATTAT
TCGTTTGCGCAAAGATGTGTTGCTACTTGATAGGCTTGACCACTAATCTTCCTGTTGGAAACACTAATTTTTGGTTGCAC
TATTATCTACAGGTTTGAAATATTAGGCTTTGGAGTGGCTTAATGAGACCTTTGTTTCTATGTTCTTGTATAGCTCTGCT
TTTGTTTTGTTTTGTTTTTTTTTTTTTTTTTTT
>Cluster-9641.10895
TAGCATAATGCCATTGTAAGTATCTATCTATAGAGTCATGGCAGCAGCAGCAGCAGCTGGTCATGGTCATGGCATACTAC
TTTATATCTCCTCGTCTGCCAGGGGAAGAATTAAATCTATTGGATTCTCCTCCCACGGCCTCGGCCGAAACTTTCTTCTC
AAGACTTTAGTGGAGAACAACAAGAAGAAGAAGCGTCATCGAAGCAACAAAGCGATAACAATGAGTAGTAGTAGTAGTAG
TAGTAGTCTGATAACTGATCCAAATTCATTCCAAGTTGGCAGGCTCATTGGTACCTATGGTTTCTTCAACATCACCAGTT
ACCCGAGATTGCAATCTGGGATGGACATTGAATATTTGCCACAAGATGTCGAGCGCTTGAGAGTTCAGGATGTGGACGAA
GGCAATGTGAAAATCAGGCTTTATGAAGGAAGAATAGCTCAGGGTCCTTTCAGAGGGATTCCCGTTATCTTTAAGGTCTA
TCCTGGAAAACAACTAGGGGGCATCGAGGCTGATATGATGGCTGCAAACGAATTAAATGCTCACATTTTCATCCAAAGCA
GTTCAAAGGCCATCCCTCAGAATGTCCAAATACTTCTTGGTGGGTTCGAAACAAAAACTGGGGAGCAGTGGCTCGCCTTC
CGTAATGATGGGAAATTCACTGCTGCGGACTATGCAAAATATACAAGCGAAAAAAATTTAAAAGACATTTCATTTGGAGA
AGGAAGGTTTTGGAACCGTTTCGAACGAGAGCAAACTATAAAACGTCGAAGATTTTTTATTACAAAGCTTCTTCATGGTG
CCTTATCTGGCCTGGCATACATGCATGATCATGACAGGCTACACCAAAGTCTTGGTCCTGCTTCTGTTGTTCTCAAGTAT
GATTGTGGTAATTGCGGTTTTATTTTGTCTGGGTAGCAGCTTTTTCTTTCTTAACGTGCAAAACTGGTTTTGTTATCAAC
AGTACAATTACTGAGAGAGAAGCTGCTTACCTTGTCCCGCGGCTTCGAGATCTGTCCTTTTCAGTTGATATAAGGTAAAT
CTATATGTTAAGTGGATTCTATAGGTAAAATTTGAATTGTGTTTGGGCTTCTTCGGTTTTTCATTTTCCAACAGTTGATT
TTATCCAGTTTTGGGCCTAGTTGCTAAATCATCGTACATTTGTGCTACAGTAGTTGGAAAACATAAACCACCGTCACCTT
GTCTTGTTATGATTAAATGTGATTAGCTGTCTCCATGGGGTATATTCTCACCTGTTACTAGGTACTCGAAACTAGAGGAA
GATTCAGGATCATTGGCAGAAGGGCTCTGGAGACGAGCCAAGACTGCTCGTGCATTTACTCCTATGGAGAAAAGAGCATT
TGGAATTGCAGATGACATGTATATTCCCATATGATTTTATTTGATATTGTAATCAATACATAAGCTCTTATTTTGTATTC
CTTTGATTCCTGTTTACAGATATGAAGCAGGTCTTCTTTTTGCGTACCTTGCCTTTATTCCATTTTGTGAAGCTGGGATC
ATGGATAGAATTTCGTTACAAGTAAGATGTACAAGTTGGAATTATGTGGAATTGTATTCTGTTGGTTTGTGACTCAATCT
GTGTTTCTTTCTTTTTTTCATATTGCGATTATAAGGTGTGTAGATATTATCTAAAAGCAAATAACAATCAGTTGGCAGCA
CTGTCATTTTCTTTACTTGTTGATGGCTTGATATTGCAGAGGCTCTTGGAAAGCACTTTCCGGCTAGATCTCGAAGCGAC
AAGACAGTGAGAATCCCTTCTGTTTGGATCAATTTTGTTTTCGTTCAAATGGAACAAACGGTTCACAAACTTTGCATAGG
ATCACAGTTTCTGATAATGTTGAATGTGTGAATGGTTCAAACTGGGACATAGCTTCGGCTTTTCTGTGCTTATCTGTATT
ATTGAGTACAATGTTAGGTGAATTTTGCAATCAAGGTAGCATAGCTTATATCAGCAGTGCTATCATTTTTGAGGGGCTGC
GTTATATTTGTGAAAGAACAGAGAATAAGTGATCAGTATTTTTCTCTCTCGGCAGGTATTGTTTGGCAGATGATAATTTG
TCAGAGGCAGTCAAATATCTCGACTTGGGTGATGGTGCTGGTTGGGAGTTACTACAGGTTCAGTCATATTTCTTTACTTA
CCAGATTATAGCCATCCTCTACTCATTTCTTTATATATTAAACTTTACTTAGTCGAGGAATTCTACCCTTTTGACCCTTG
TAATGGATTTATACAAATTAAGCGGAAATGAGATTTTGTGTTACCGATGAAGGGTTGTGGCTTCTCTTGTTGTAGGCTAT
GCTGAACCCTGACTTCCGGAAACGGCCAACTGCGGAAGCAGTATTAAACCATCGGTTCATGACTGGAGCTGTTCTTTGAG
TTAGCAAGGGTTTACATACCTGAATATACATTTATGTAAAGTAGAGCATATTTATTGTCATTGTATTCCCTCAAATTGGA
GAGTACTTGAACAATGTACATTGATTTTGGTACAATAAAATTGTGAAAATTTGTTATACCTGGCATGAAATTTCAGTTGA
GCACTTTGGTATGCAAGGCTATGGGTGTAAAATTTCAAGCAATCAATTCAATGAATTTGGCAAAA
>Cluster-9641.10894
CAACAACAACTACTGCATCTGAGTTAGCATCAACGATTGAAGAGCCATAACAGGCTCCGCTTGTTTTACTAGCTCAGTCT
CTACTAGGTCCGTTAACCGGGAATCCTAGGTCGGCTACTACTCAATACGTGCCGTAACTCAATCAGTTTTGCAGGTATAT
AGGGCTGTTGACCGGCCTGAATCACAGACAGCCCATCAGATTCGGGTCTTACGACTAATCAGATTGACGGTGGCACTACC
TAAGAAAGTAAAATGGATATGCAGTTGCGGTTACCGCAACCGGCGCCCTCCGAATACTATGATCCTATCGTTACGGTAAC
ACGACACAAAAAGAGAGAGACGACAAAACATAGAATGACAGAGAGGGGGAGGGAGGGAGAGAGAGAGAGACGACAATACG
AATCATCGACAGAGACTTTGATATCTACGATGAGCTTGGAACTTCTAGAACCTCAGCCTAAAGTCATCTCTCTCTCTCTC
TCTCTCTCTCTCTTTCTAATTACAGTCACTACCCTTTGACATCTCCTAAGCCCAATCTTCGTATCCATCGATTGTTCCAA
TTCAATTTTGTCCCCGTTATGTCGGTACTTTACCTCGGTGTCTCACCAGCCTTAGCTTTCAACAGCTATGGTGTCCCCTT
CTCGAATGCCTATGAGGTGTTCGATATAATTTCCCAACCAGAATTTATACTAATGTTTTACTGTAAAAGGGTTTGTCAGA
GAGAAAATGGAGAGCTACCGAAGACCATCGCCCCCCCAGTTTCCAACTCCGTGGCGGAGGCGAAGCGGGTATGAGCCCTC
CGACTCAGAGACGGAGTTGCAGGAGAGTCCTAGGGTGGAGAGAACCCGAAACAATGGCGATTTTGGTTTACAAACTCCTG
ATTCGGGTTTGGATCGGATACGGAACAAGAGCCCTTTGAAACCGAATAGAAGGTCCTTTTTAAGATATGAAGATGAGCCC
TTGTCCCGGAATGGGGATTTGGATCAAACCCGAAAGAAGAGCCCCTTGAAACTGAGTAGGAGACCCTCTTCTGGGTATGA
AGACGAACCCATGTCTCAAAATGGAGAATTGAGACTTGAAAAGGCTGATTTGGGTTCGGATCAAACCAGAAACAGAAGCC
CTTTGAAACTGAGTAGGAGGCGGTCTGCCAAATTTGAAGATGAGCTGTCGTCTCAGCCAAGGGCTTCAAAAGCGAGTCCT
CCTAGGAGGCGGCATAGTAAGTCGCCTTATAAACCACCCAGAGAAGACACCCCTTTTCGAAATGTCAGTCCTTTTGCAAA
GACTGAGGTGTACAGGCATGCGTCTCCTTATAAACCTGTTAGAGAGGGGTTTGATTTGATTGACAACGGAACAATAAATT
CAAAAAGGTTAGAAAATCTTAGGCAGACAAATAATGCTGGCGATAAAAGAGGAGGGTATGACCAAATGGTGAGTGAAAAA
TCAAATTTCAGCCATCGTTCACAATCGGCTCCTAGGCCGAGATATGGTCGTGCTGAAGAAAATAGACAAAGGACTCCCTC
CCCGTTGCCTAGGGTAATAGAGAGAGACACCAATCATGGAAGTACTCTTTCAGTTGGGGAACTTAATGAAATGGTGGCTA
ATGGGAAGATTCCTAGAGCTCCAACTACTGGTGCCATTAACTTTGAAAGCACAGAGTCCTTTTCACAAGGTGATATTTTC
TTTTCTAAAGAATACACTGCCATGAAGATGGCAATGCAAAATAATGTATTTCCGAACAAAGATATTGGCGGAAATTATGT
GCCTCCTCAACGGAACAAAGAGAATGGCAGTGGTGCTTATAACAATCAAAGTAACTCATCCACTACGGTTACTAAACGAA
CAACTACGGCCTCTAACTCTTCTTTCAGCAGGCAGAGTAGTGATAAACTTAGTACTACTACTAGCAGTAAGTTGAGTGCA
AAGAGTGTGAACACCGAGAGGTTCGTGGCCAACCGAAAGAAGGGCCAGGCAGAACCATGGTTTTCCTGCTTAAAGAGCGG
AACCTGTAGGACCTCAAAGTCACAGGATAAAGTTAAAGAATTCGATGAAGCTACTTTTATTGAGAAAGCTTTTGTTGTTG
AAATCCTGAGGCAGTTCTGGGCCGATAAGCATCAGCCTGCTTCCCTTGATGGGTTCACTTGCCACAAACGAGAAGCTCAA
TTGCTCAAACAACTAGTATCTAATGACATATGTCCACACATTCTGCTCAAGGGACCTCCAGGTTCTGGTAAAGAAGCACT
CACAATGGCTCTTCTGAGTGAAATTTTTGGTGATTCTGCTAGGAATATATCTCACGAGTTGAGATACTTCCGCATTCAGG
TAGGAGTTTCTTAGTATGTATATTTCTGGTAAGAAGTGTAAGAAGATGGTATTTTTAAATAATGTGATTAGGTTGCACAA
TTGGCCTGGTCATTATGAATTCAGTCAACTATATTCAATTTATGAGAAACAATCTTAAATTTGTGCTATCAAGGGCCATG
TTATCATCACGTTGAACTGAGGTTTTCTCAACTTGGTGAATCTTTCTGAAAAGACAAAGGGATTTCCAAATCCAAATTTG
GATTTTCTCCTTGATTGCATTTCATGTTTCCATTCTTTATTGGTTCTGTAAGTATTTTACTGTGTATCAAATAGGCCTTA
CAACCATCCCCGAAGAGTTTTAAATATTTCTTCTCTCACATTTGAAAAAGTAGATTTTAGCCCTTGACGTTCCTTTAATC
TTCAAGATAGTCATGCAACTGCTAGGTGCTACTCTGTTCAAATTATGATCATTTCTGCAATTTCTAGCTATCTAGTGTGG
TCAGTCAACAGAGTTGAAGAATACACCAACAGAAATATTGACTTGCAAAACTTGGGCCATCTTCATGTTGTGCATTTAAC
AAAGAAAAATTGATATCACGAGAGAGGGCCCTCCATTCTTGATTATGTGTCATACTTGTTAGCGTTTATTCATTTAGCCG
GAACCAGTTGCAGCTCATGTTAAGCCTTCATAAAGGTACCCTGTTGCTAATTAGCAGAGGCTTTGCATATGTTCTTAGCT
TAGGCTAGCTATGCCTGGATCAAATTGTGAACCATGACTGCTTAGTGAGAAATATAGAGTGTTGTATGGTTGCGAGTTAT
ACAACATGTCTTTTATAGAATTCGAAGACGGTTTGTTTGATTACCGCCGTACTTTATTTTGAACCCATTGTTAGATCTCC
TTTATGCTACTGCAGGAAAGCAGACCAATACAAGTAGCGGTCCGTGTGCCCTGTAGTGCTCATCATGTGGAGCTGAATGC
TTACAAAGAACCTAATATTAGATATGCTTTAATTTCTTTGGTCAAAGAAATAAGCAGCAACTTTGCTTTGACTCCTGAAG
TCAGCCTTGCAATCGAAAGAACAGATTACAAAGTGATGGTTCTTTACGATGTCGACAAAGCAACCGAAAGCATACAACAC
TTGATAAAATGGATAATGGACTGTTACACAGAGTCCTGTAAACTCGTACTCTGTTGTGAAGATGACGAGGGCATCCTCGA
ACCTGTTAGGAATCGATGCAAGCTTGTTAAAGTTGATGCTCCCGTGACTCATGAAATCATGGAGGTTCTTCTTCAGATAG
CAAGAAAAGAAGACTTTGACTTACCAATGAATTTTGCCGCTAACATAGCTAACAAATCAAGACAGAACATGAGGCATGCA
GTTATGGCTCTTGAAGCATGCAAAGCGCATAAGTTCGTTCCAGATAAATATGCTCTCTTTCTATGTTCTATGATCCATTT
GTTTCGACTTACATTGTATAATATACCTATGCAGTTATCCTTTTGTCGATGACCAACCAATTCCACTAGGATGGGAGGAG
GTTGTGGAAGATATTGCTGCGGAAATTCTTGCGGACCCATCGCATACGAGGTTATTTGCTATTCGAAGTAGGTTCCAAAA
ACTTCTTGTGGAGTTCGTTCATCCCAAACTGATTCTACAGGGGCTTGTTGAACGGTTCCTAAAGACAGTTGAGGGTAGAT
CAAAGAGAGAACTTTATTATTGGCATGCTTATTATGAGAAGAGACTCCCAATTGGAACAAGCGCATTACTGAAATTAGAA
GAATTTGTGGCCAAGTTCATGAGCATGCACAGACGTGGAACTTCAATCAACAGAAATATTTCTACTTTAACATGATGATC
AGAAATGTATCACATTTCAGCTTTTCTTGTGTTATTTTTATTGTCAAGGAGGTTGTTACCGATCTTTTCATTGGATATCG
AGAAAGAGGGACACGCCTTGGCTTCATCTCACACCGACTGTGTATTTTTGTGTGTGTTCTATGCTGTTCTGTACAAATTA
ACGATGCTTATTGGCATCCTGAAAATGTATTATGTTTAAGCTACTGCATTCAGTTGTCCCGAGCTCCATATTCTTGTTAG
GAGAATCATAATGTGTATTAAACTTCACAATTG
>Cluster-9641.10897
CGGAGAATGGGCCCAAGTACTTTGGGCGGTCGGGCCCGTACCTACATACAGTAAGAGGTAGCATGGTTAGGTTGAAGTGA
AAAGAATTGAAGCTAGGTTTTTTTCTTCATTTTTTTTATTTTTTAGTTAGTAATCTGTCGGTAAAGGATTTGATCCTCCA
TTCAAAAAATTATTTTACATAATATGCAGATGCTGGTATAATACTACAGCGTGAAACTTTATCCCCAACAAATTTTACAT
ATGCTTGTACAATGTTTACACCTTTTTGTCCCTAAACTATAGGTTGCCTCAACCTCACCATTGTACTCGGGTGTTGTGCG
ATTTACGTTCCTGCGTGATATTGTATTTTGGTTCCATATAGTAAACACCAATTTCATGTAATTCAGGCTTAGTTGTATTT
GAGATGTCTATATCTATATATAAAAGTAATACAAATTGTAATTACCAGATGCTCTGAGAGGTACTTTTGACAGTCCGGCG
CATGGTGGCGCGGCCGCCATTGAAG
>Cluster-9641.10896
TTTGAAAACTCAACCAAACAAGCTCAAAACCTTCAGGTAAAAACATAAGCCCCCCAGCAGAGTGAAATACATTTCAGGGT
GGTTAGACAAAACTGCCACACTGAAAAAGCTCGCACTAAACTGAGTATCACATGCGAAATGCTGTCAAATTAACTACATT
GTATCATCATCTCAAATTATGATTCTTAAAAAATAATCATAATATTAAAATACAAGGTTAAATAATATTTAACTGTTGAG
CCAATGGCATTGGTGGTTCGCTATTTCCAATTAAATCTTCCAGTGCACATATGATGCGACTTCCGCGAAGCACAAAAGAG
AACGAAACAAAGAAATGGGATGAAACTGATTCTGCAGCAGTATAATTAGAGGTCGTTCATGCTTAGAAAAATATTTCAGC
CTTCTCAGCTGAACATATTGGGTAGGGGCCTCACTGCCATGAAAGCATCCACCATCTCATCAGTCACCGCAGCTCGAGCC
CTACGGTGTCTCTCTACAATATCAGTCAAAACTTCAATAAGGCGCTTCTTTACTTCGCCTGTAAGTAATCGCCCAGCACC
ATAATCCTCTCTAATCTTTTCGAGTTCAGCGTCGTCCTCTAAAAAAAAGCCAAGATACTTAATAGGTATGTCTACCTCAA
GATTGGCTCCATACATTCTCTGTTTCTCAATGGTATCTTGCCCACCAGAGAATGCATATCTGTTCACCTTGTTCTTAATG
TCCTTTGCAGAATCAGTCACATATATGGCAGAATTTGGATCGCTGGCAGACATTTTTCCGGTCTCGCCCTGAAGAGCAGG
AAAGAATGATGATTCAATCAAGGCAGGCTTGTGATACCCAAGCCGAGGAGCCACATCCCTGGTCATTCGGAAATAAGGAT
CCTGGTCTATTGCGCATGGAATCAAACAACGGGGATTATCTTTCGGGGAAAAGAGGTGCGGAAATGACGTGGGGAATGAT
GGAGCAGCCTGAACAGGTGGAAAACTTATCTTTCCAATATGATCTTCACCAGTGAAGCCAAAAATGCCAACAACCTTATT
GTATGTGACGCATTTGGCGATCTTCACCATATTCTCATAGAAAGAACCACCAACATAGCTGAAATCTTGGAATATGAAGG
TTTTGGAAATATCAAAGCCACAAGCTATAATGTCTTTAGCATTCTCACGAGCAAGTCTCTTGCTCTCCTCCACCGATAAA
TTTTTCCACATGCACTTCTCATCATCAGTTAGTTGAATAACCAGAGGAACTTTAAAAGCATCCTGCAAATATCAAGAAAA
GAGCTTCGTCAAATGAAGAAGGAACACTCTATGAATCAGGGGAACCGCTTTAACACAATCAAGTCTGGTCAAAAGAAAGC
TCTTTCAAGTTCGCCTTTTTTCTGGAAACTTCTATCAATATTGTATAGAAGATAGTTGAATCTGCTTTTCTTTTCCTTCA
AGTGCGGGCACAAATCCCTTAATTCTTTGATCTCGACCGAATAAATTAATCAATAACAGAAGTTTTATTCTTTCCAATTG
AGCTTCTCTTGGCCTTTGGCCTTTGATGAAGGTGAACTGATATACTGGCATTCTAAGATCAGTCTTTATCGCTTTCGTTT
TATCAGGCATATGACTTCACTTGGTGAACATGAAGGGAATAAGATGCCCCAAGTGTAAAGCTTCCGAGGACGGCCCTCTC
CCCGTGTATAGATAGAACTTCTGCCCTCTCTCATATGCATCCAAGACCTCATTAAAATCCCGGTGGGCGAAGAAGACGCC
GCGGCGGAGGAAGACGTGGGGGTCTCTGCCGGTGAGGCGGCGGACCCTGTCGATCAAGGATTGGTCGAGGAGAGTGCAGC
CGAACTTCTCGATGAGCTTGTTGTAGTCGATCTTTCCCCCGTCCTTGGCCGTCACCTCCCACGGGTTCACCACCTGCTCC
ACTTCCCCCTCGCCCCCTCCTCCATTTACTTCTTCTGCTTTTGTTTCCTTGTTCGCTGACATGGTTTTTATCTCTCTCAG
CGCTAATCGAGAGAGAAGAGAGAGAGAGGGGGGGCTGCGCAGTCGAGGAGGAAGAGAGGAGGAAAAGGATTTTATATTTC
CG
>Cluster-9641.6725
TATATAATCTCATATCCATAATAGAACTGAATAAATATACAAATGGCCCAGTACAACCCATAATGAATACATGATATCTA
TGCCAGCTCACCAATAATACAACACAGCTTATATCCAAAACATCCCAAATATATGTAGCTACAACGTAATATCCCAATGC
GAGTGAAATATCATATACGCGTACGTGCGTGATAAAGTTGTGCCCCCAATAATAAATAATGCATAATACAGAGCCAAACA
ACAACAAACCTATGGTTCAAAAACATTATAATAAATACTCCAAGATGTCTCCAGGGCAGCACTCAAATTCGACTTCCAAA
ACACCTCAGAGTACCCTAGCCGATGAGCCTAGGGCTGCGCACCGAAATCCACACGGGCCTCTGCTCCTATAAATACCATA
AACTTAGGAGTGTAGGAAGCTATCCGAGTTACCCGAATCCAAAAGCTCCAAATTTGCTTCTTATGAAATCACCCGATTTT
ATCTTATACGACGATTCGTCTAATTTCCTCGGAAAAGGCAACCTTACTCCACCCCAATTCCATACTATAACCTTCTACAT
TTTTCCACCAAAGGTGTCATTTCCCAGTGGTCTTCTAACAATGTAAAATATATATATATATACATACCAATTGTAATTTA
ATGTATGTTGGTATAGATAGTAGTTGGTACAATGAGTAATGGTAGGTCTTCACCCATAAATAGCAAGGACAATACGGCCA
ATTTTTCAAAGTTAAAAGATAGACTTAGTAATAAGGTTATACAATCAACATATTATTATAACACAAAACAACATTAAAAC
CCTTATCAATTCGTTGTCTTCAATACGTGACTTTGATCAATGAGTACCCCACTTGAAGTAGTGTTTTGGCTGGCAATTTG
TCTCATTCTTGAGAAAAGAAATTACAATAATTGATCAAGGTACAGCCACCATTGAAAGCTCATTCCTCTAGAATCTTCAA
CTAATGAACTTATATATATGTGTGTGTGTGTGTGTGACAATAGAAAATTAAGAACTGATGTTATAAGAGTTGGGGGAGGG
GACCAACATGATAATATATACCAACCAATAATAATTAAGAGTCATCCTCTACTCAGCAAACAATAGATTAGTAAAATAGG
TTTGGATCATATATCACGATGCATAATGATGCTAATCCAAAA
>Cluster-9641.6724
GAAATTAATAATTTGGAAATTTATTTTCCCCAAATAACATATACGAAAACGCAAATCACAAGTTTATCGAAAATATGGTA
TCGTTCGGCTTTTTTTCAGAAGAAAAATAAAAGTTTACAGCCAAATTGCGGACATAAAAAATCACCCAAATTATTGTTTG
GCGGATTGATCTTGATACGCATAAAGATCTTAAAGCCAAGGAGAATTATAAATCGGCGTGACAACGGATTTAACTTGAAG
ATACTTATCAAGAGCGTCGAGCCCAAAATCTCTCCCGAACCCGCTCATCTTGTAGCCTCCATAGGGACAATCCCTATCGA
ACGCAAAATAACAATTGATCCAAACTATTCCAGCTCGGATTGATCTTGATACGGTATTAGCCACGTTTATATCTTTCGTC
ACGATCCCCGCTGCTAATCCATAATGTGTTGCGTTCGCTCTCTTAATCGCCTCCTCGATAGTCTTGAACTTCATGAGGGA
CATTACAGGCCCAAATATTTCCTCCTTCGCAATTTTCATATCATCCACGACTTCTGTGAAGATTGTGGGCTCAATATAGT
AGCCCTTTTGGCCACAGGGCTTACCACCAGTCAACAAGTTGGCACCTTCTCTCTTTCCATGCTCTATGTATGAAAGAATC
TTCTCAAATTGCTTCTTATCAACCTGTGGTCCTTGTCGAACATTGGGATCAAAAGGATCGCCAACCGGCCATGCCTTTGC
TTTCTTTGCCAACTTCTTGACAAACTCATCGTAAATCCCTTCTTGAACAAACACTCGCGACGACGCCACACAAATTTCAC
CCTTGTTATAGACAATTCCGAAGAGAGCAAGATCGGTAGCCTTTTCAAGATCTGCATCGTCGAAAATTATGAGTGGCGAT
TTCCCTCCGAGCTCGAGGGATACATGTTTCAAGTTACTCAAAGCCGCCGCTTGCATTACAAGACGTCCCACTTCTGTAGA
TCCCGTAAAAGAAACTTTGTCGACGTCCATATGAGAAGTAATGGCAGCGCCAGCCGTTGCGCCAAATCCTGTTACGACGT
TTATAACTCCATCCGGTATGCCTGCTTCTTTAGCCAAATGAGCATAGTAAAGAGCCGATAGAGGCGTTTGCTCAGCGGGC
TTAACAATCATGGTACACCCCGCGGCTAACGCTGGTGCCACCTTCGTGAAAAACATAGAGCTCGGAAAATTCCACGGAAT
AATGTGCCCCACAACTCCGATTGGCTCTTTCAACGTGTACGCCTGGAATTGCCCCGACATCTTCAGGGTCTCACCGTGGA
TTTTATCAGCCGCACCGGCATAGTAACGGAGAAAGGCCGCCGAAGTAGGGATATCGTTGGCTTTGCCCCAACTAAATATC
TTCCCCGCATCGATAGTGTCCAATGCAGCTAGTTCCTCGACATTTTCTTCGACTAAATCTGCGTATTTCGTCATAATTTT
TCCCCTTGCAAAACCGGATAAGCGAGGCCATGGTCCGTTATCAAATGCATCCCGAGCAGCTTTCACGGCCAAATCAACAT
CTTCCTTATCCCCTTCCGCAATCTTTGCAATTACTTCACCCGTTCTTGGGTCAATTGTCTCGAAAGTTTTACCTTCGACA
AAAAAGATAATAGTACACGAGAAATTTTGGAACGACTTATAGAATATTAACTCTGCTGGAGCAAACCTTGCGTACCGATT
AGAATTTACTCCCTTCTAAGCGATTGGAAAATAACAAAAAATGGTTACATTTTTTTATCGAAATTCTATACATAAGCGCG
AAGTAATGCATTAACAACTAATTCCAATTATAATACACATTAATTTTCAAAACAATATGGTTCATGAAATGGAGGTTCAT
TAATTGTAACGTTCCGGAAATTCATAATCTAATTCTTTACATTTATGACGTTATTATTCGTGCTTATATCGATATTCGTA
GGATCATGCAAACATGATTATGATCTTGGAAACTATGATACTTTGGAGGCGTATTGTGTGATTGTCGACGTCGTATGTAT
TCGATTGTACATATTTATTAGTGGATTATTATTTGAGCATGTATATATTTATTCGACGATCTTCGAGGATGCATTTCATT
ACGTATCCCGTATTAGACTATGTTAATGTTGGACGACGTTCGAAGTATCATTGATGGGCATTGATTAGCGATTGATTTTT
GGAGACTTTCTATTTGTAGTTTGAAGATGTGGTGGTATATAAGGATTTGAGTATTGATTAGAGATTAGTCTTACGGAGGT
TTATATATTATGTTTTGTTTTGATTTACATTAGTGATGGTTTGAGTTGGGGATGCTAGGAATAAGTCTTGGATAATTTGG
TGAAGTTGTGGATGAGCAGATTAGTAGCACAGCAAGCAGAACTGCAACTGAAACATTCATGGACTGCATTGTAAAGACCG
ATCGATCCCTGCCTAACCGATAGATCGCCTAATTGAGAGTTTCTAGCTAGATCAAACCACAGCAAGCAGAACTGCAACTG
AAACAT
>Cluster-9641.6727
CAATATTAATGGACGAGCTGACACGACACATCCAAACCGAAATGCCGTGGTGCATATTATTTGCTGATGATATAGTTTTG
GTTGCCGAGAATAGAACGGACATAAATAATAAATTGGAATTATGGAGATATTTTAGAATCTCGTGGTTTTAAGCTCAGTA
GGTCAAAAACTAAATATATGGAGTGTTGTTTCAGTGGACGACGTATAATGGACCCGACTGTGTTTAATTTAGCTGGAGAG
GTGGTACCAAAAACCGATCATTTTCGATATCTAGGATCAATTCTCCAAAGGAACAGTGGGATAGAAAGAGATGTCAATCA
CTGAGGCCAAACAAAATGGATGAAGTGAAGAAGTGCATCCAGAGTTTAATGCGACCGTAATATTCATTTACGGTTGCCTT
TACTGTTGAAAGAATAATTTTATAAAACCGCAGTACGACCGGCTCTATTGTATGGAAGTGAGTGTTCGATTACTAAGAAA
TAAGATGAACACGAGATGAGTGTAGTAGAGATGTGCATGTTGAGGAGGATGTGAGAGAAGATTAGGAAAGATAGGATTAG
AAATGAAGAGATTTAGGTTAGGTTAGGAGTGACACCAATTGAAGATAATATGAGAGAGAACCGTTTAAGATGATTTGGAC
ATATAAGAAGAAGTCCAGTGAATGCACCGGTTAGAAAATGCGAGAGTATTGGAGTGAGAGCGGTCAGAAAAGGCAGAGGT
CGACCTTTAACTACATGGATACAAGTGTTACAAAAGCATATGCGTATTATGATGTTGGACTGGCG
>Cluster-9641.6726
CTACACTTGCAAAAGGAAGTTTATCTTCCTTATTGACTTACAACCATTATGGAGCAAAGTGAGATCAAGCACATAATCCC
ATCAAGCACATAATCCCTGAGAAATTTACAAAAGAGGGATCACAAGTAAAACCGTACTTTTGTGGTGCAACAAGTTTAAG
TAGTTTCCCGTAAATAAATGCAGGCGCGTTTGTGCATTTGTGATTGGGTCTAAACTCTAAAGGATGAAAAACAACAAAAT
GCTAATCCAAAACTTATACACTGATGTACATAAGCAGGAAAAGTGCTCTTTGGACGCAACCTATGTAACAAGTATCCAGA
CACGGGACACGGGACACGGATAGGACATGATACGGACAATCCAACATGGCATTTCAAAAAGTGCAGGACGCGACACAGCG
GGAGAGGACCAAACTATGTAGACCTTTTATATTTTGTATGTCACATATGTAGTGCTCATTGTTCAACACAATGATAAATG
TATATAGCTAACACGGTATAATTGATCGCTTAATTGTTGCACTTTCTCGCACAAAAATCACACTTTAATCACACTATTTC
TTTGAATTAATGAACAGTCTTGGCAGCCTTATGAATTGCTAAACCAATAAATCTAAATGATAAAGCACTAATTAATCAAC
CTTCTTATTCATTGCCCCAGTTTTACATCAAAACCACATGTTTTGCACTTCAACAAAGTGGAGACACCGGTTCAAGGGAC
CAACACCTGTACCTCATGTGGTTGGTTCAAGGGACCAACCACATGTTATTAGTATTTTCATTTTTTTGGGAAAAAAAAAG
AATTTTATGTATTAGGCCAAACGATGTCAAAAACAAAAACAGAACAAGAAATCAGCTAAGCATTGAAAAAATTGATCAGA
GTCATCGGAGTAGAACTTGATGCAAGGAAGTCAACAAAGCAGCACATTACAAATTGACAGGCTCTGAGTGAAGCTAAACT
ACAACCTGGAGATGAACAACACTATGATAAAACGATTCGATGGCATCACGTCCAGCAATGTCTTTCACATTTAGGAAGAA
ACCTGCATCACCAAGACACTTGACAGTAGCGTCTTTGGGCAAATATTCCCTGAAGCCATCGCAGTGTATCAGAGTTGCTA
AACCACCAGCAGAACATCCTG
>Cluster-9641.6721
CCTGAAACTAGAGAGGGAAACAGAACTAAGAAGAAGAACCGAGAGAGAGATTTATTATATCACTTATAAATTCTTTAAAT
CCCGAATTTTTGAGCTGAAATGGAGAAATTTACAGCCAGTTTCAAGCTCTTCGCTAGCGGAATAGAGTAATTCCCCCACT
CAAAATCTCTCTCCCATCTCTAAGGGCACAGCCTCTCTCTCTCTCGCTCTCTCTCTACCTCTCTCTAGATGGCCTGCAGG
AGGATGATCTTAGTGAACTTGGATCCAGAGAGAAAGAGGTGCGGCGGATTGAGGACGAAACAGGCGGGGCGAGGCTCGTG
CCGTGGGAGTTAGGCGGCGGGGCTCAGACGTCAGGGAATGCGCCGTTAAAGTCCTTCTCCCTCTATATCTATTCTGTTTT
TATACATATATATATATTAGTGTAAGTGAAGTGTTGGGTTTGAGCGATGGGGTATTTGTTGAAAGAGGCTTTGAAGACGC
TGTGTGGAGTGAACCAGTGGGATTATGCGGTTTTCTGGAAGATCGGTTGCCAAAACCCTACGCTTTTAATCTGGGAAGAA
TGCTATCATGCACCTGTGTCATGTTCATCTGTTGCGGGCATATCTAGCATCGAGAGTTCAGGATTGGCCTTCGAAGACTG
GGAATCATGTTGCATCTCTAGTACACCTCAACTTCCTCGAGTTGGGGTCTTAGCAGAGGACAAAGTTCATTCACTTATAA
ACAAAATGATCTTGACTAACCGGGTTAAAATTATTGGACAAGGACTCGTTGGGCGGGCTGCTTTTACCGGTAACCATTTG
TGGATTCTTTCAGAAAACTACACCAAAGAAACACACCCACCAGAGGTACAAAATGAGGTGTATGAACAATTTTCTGCCAA
CTTAAAGACACTTGCAGTAATTCCTATCTTTACACATGGTGTTGTTCAGTTCGGTTCTTCCTCAGCTATTATGGAGAACA
TAGCATTTGTGAATGATGTGAAGAATTTAATACTTCAAGTAGGATGTGTTCCTGGTGCTTTTTTGTCCGACAACTACATT
TCAAGGGAACCTGTTTCAAAGTTTGAGATGCCTTTATTTCACAATGAATCTATTTTTTCACATCTCTCTGGTAATGGTGA
ACTGAATGATTCTGTTCGCCAACAAAGTGTTCTGTCTGAGCCTTCAGAGCTTAATCGGCTTTCTTATTCTACAGTTACAC
AGTTACAAACAAACCCACAGGTAAATGATGTTAAACCACAGGATGACTTCTCCTTGATAAATGCAGTTCCGATAAAGAAA
CGGAGTCTTCCTTTAAGTAGCCAAGTTAATAACAATGGAGGAAGAGGAGTTGAAGTCATCCCATCAAATCCAGAACTGTG
GCTGAATCAGCAGCCTTCTTTGCAAAATCAACGATCTGGATTTGATGGACAACCTTGTGTGGGCCCATCATCTGCAAACT
ATTGCAGTTTGGGAATAGGTGGAGAAGATATCTTGTCAGATTCTTACATGCAGGAGTATGTTAGAAATGGAATGAGCTTA
TCCGAATCTATAAACTCTCAGTTGGCAACTGGTGGGAGCTTAAGTTCTAGTACAGTTCCACTACATGGTGGAGTGAGTGA
TGACATTCTGACATCACTTTTAAATCCTACGGTAGATACACATTGTTCAACAAGTGGACTCAATGAAGAGGGCAAGTGTT
CTCAAGTTGAGGTGGCTCGGAGAAAAGAAAAAGTAGAAAATGATTCGTCAGAAAATGTTTCTGGTTTTGATCAATTTATT
CAAAGGAATCTGTTTGGAAACCAGAGTCCGAGACCCGGATCATCAGGGGATGACTTGTTTGATATTCTTGGTTCAGACTT
CAAGAGCAAATTATTTGGTAGTAGCTGGAATGACTCAAGTACAAAAAACGTTCAGAAGAATAAGTTTACACCTGATCATC
ATCAATATGCAGATTTGGACGTATATTCTGTGAGAGAAGGCAATTCTGATGGTATTTTTTCTTGTACAAGCAGCACTGAC
CATCTATTAGATGCGGTGGTTAGTAGAACCCAGTCTGGGTCCATGCAGAAGTTAGATAATGGTGTCTCTTGTGGGACGAT
ACTGGCAAATGTTGGTAGCTCATCTGTTGCTGATGCTTCTCCCTCTTGTAGCCAACTTAAAGCCCCTGATCAAATGAAAG
GAAAGTTATCTGGGCTTCCTATGTCTTTGGCAAAATTAGCAGGAATAGGATCAGTTTCCTTCAAATCTGAGAAGGAAGTT
ACTGGAAGCTTCTCTCAATCGAGTTCGCTTTATGGGTCCCAGGTCAGTTCGTGGGTTGAGCAGGTCCCACCTAGTGTGAA
GCAAAATGGCAGTGGTTCTGAGAGGGCTGATGAAGTTGGAAAATCAAATCGTAAAAGGCTAAAACCTGGAGAGAGCCCTA
GACCCCGGCCGAAAGATAGGCAGATGATTCAAGATCGTATGAAGGAGTTGAGGGAAATTGTACCCAATGGGGCAAAGTTG
AGCATTGACGCACTGTTGGAGCGCACTATTAAGCATATGCTTTTCTTGCAAAGTGTCACTAAACATGCTGACAAGTTAAA
ACAGAATGGAGAATCCAAGATTATAAATAAGGACGGTGGGCTAGTACTAAGAGATGGCTTTGGAGGAGGAAGAACATGGG
CATGTGAAGTCGGGTCTCAAAATATGGTCTGCCCTATCATAGTTGAGGATTTAAATCCACCTCGTCAAATGCTTGTAGAG
ATGCTCTGTGAGCAATGCGGCTTGTTTTTGGAAATAGCTGACATCATTAGAGGACTGGGATTAACCATCCTGAAAGGAGT
CATGGAAACACGGAATAACAAGATATGGGCGCGATTTGCAGTTGAGGCTGACAGGGACGTAACGAGAATGGAAATATTTC
TTTCTTTAGTCCACCTCTTGGAGCAAACGATCAAGAGCATTCCATCATCGTGCAATGGAATTGATAGTAATGGGATGTCT
CTCCATCAAGTGGCCTCTATACCAGCAACGGGTAGGCCTTGTAGCTTGCAGTGAGTAGTACGTAAGTAATGTCAGGGGTT
CTGGATATGTTGAGAGCAAGCCCTCTTTCGGCTTTGCCATGACTAACATGATTCAAACCCGAATTCACAACTAGATTATG
ACTAGTGTGTTTGAGAAGAGAAGGAGATTGTTATAGCAGTGTTGTATACCCTAGAATTTGTGTTGGTCTTGTTAACGGTT
TTCAAATCTAGTGAAAAAATGCTTAGAGCTGTTTGTTGTCTCCTTGTTTCTGATTCGGTTTCTCTTCTTGTTTTCCACCT
ATGTATAGAATAGTACTTCTCATTAAATGAAAAGGAAG
>Cluster-9641.6720
GGACTCCCTCCCTGGCTCCGTGCCCTCCTGTTGACGTGGCCGCCGCCGTATCTCACTTGGTCTCCGTTATATACACACTG
GGGTGTCGAAATTTATTTGAAGTGGGTAAGTAATAATGAGTGAGGAGAAGCAGGAAAGGAAGTCGACCCCGCCGTACATG
AAAGCAGTGTCGGGGTCAATCGGAGGGATCATGGAGGCCTGCTGCTTACAGCCAATAGACGTCATCAAGACACGACTACA
GCTCGACCGCACCGGCGCCTATCGGGGAATCATCCACTGCGGCTCCACCATCTATGGTACGGAGGGCGTGCGTGCACTCT
GGAAAGGCCTCACGCCCTTCGCCACCCACTTAACCCTCAAGTACGCCCTCCGTATGGGCTCCAATGCCGTCTTTCAGATC
GCCTTCAAGGATTCCCAGACAGGTAACCTTACCTACGGAGGCCGCCTCATGGCTGGCTTCGGGGCCGGGGTCCTCGAGGC
GCTTGTCATTGTCACTCCTTTTGAGGTGGTGAAAATAAGACTTCAACAACAGAAAGGATTGAGTCCAGAGCTGTTGAAGT
ACAAAGGGCCCGTGCACTGTGCTCATACAATCATCCATGAAGAAGGGATCCGTGGACTGTGGGCAGGGACTTCCCCAACC
GTGATGCGCAACGGCACAAACCAAGCTGCTATGTTCACGGCTAAGAATGCTTTCGACATATTATTGTGGAACAAACATGA
AGGGGACGGGAGAGTCCTCCAGCCATGGCAGTCGATGATATCGGGCTTTCTAGCTGGGACGGCAGGCCCTGTGTGCACCG
GCCCATTTGATGTTGTGAAAACGAGGCTTATGGCCCAGAATCGGTCTGCCGGTGGGGAATTGAAGTACAAAGGCTTGTTC
CATGCTGTTGGAACGATTTACAGAGAGGAAGGGTTGCGTGCGCTGTGGAAAGGACTGCTACCCAGGTTAATGAGGATCCC
TCCCGGCCAGGCCATCATGTGGGCCGTGGCTGATCAAATTACTGGCTTATATGAGAGGAGATATATCCACAATTCGCCCT
CACAGGTATGTGCAGGCGGATTGAAGAGTTGAAACTTTAGCTGTTTCCGAGGGACTTGGTTTTAGTTAGTGTAATTTATT
CCTTCCCCCCTCCCCCAACCCACCAAAAAGGGAAGTGATCAAAAAAAAAAAAGAAAGGGCCAAAAAAATCCATTTCTCAA
ATTCTTATTCACAGTATGTGTGAATAATTGAAGATTCAGCCATGACTTAAAAATTTTTGCTTTACCGATTTTGTATTTGG
ATGCAAGTTTTAGTTTCAATTATTTAATCCATTTCTATGCTGCTATGGGTCTGCATTGTCGTGGGCCCAATGAAACTTTG
TATCCTTTTGATTCTTCTCACAATTTTATTTTTCATTCATTAAATACAAAAATGCCCCAGATTGTTGTTAGGGTTGGACG
AATGCCAAACGTCTCCTAAGTCCGCCCAGGTTTGCCCATAACTTTTAGTGTTTGAGCAAATATTTGAGGCCACATGGGAC
GTAGTTGAGGCGAAATTAGGTCGGATGAGATTATATGGTCAGGCTTAGGGTTTACAATCACACAAGTGTCAGCCAGAAAT
TTGTTATGATTATTCTCTGAAGAATAATAACAGGATTTTCATGGACGGTGTAGCGGGCGTTATGGCTGTGGCACAATAAA
CGGGTTCAGTATAAGGAATTTGTGCTTCCTATGAAGTCATTGGTCTTGTGTTGAATATGGTTAATGAGTTTATGCTTGGC
TATTGCATATTTTGAGGCGGTGGACTGAGTTTGGTTTCCAAGTGGATCCCGCGGGATAAATTTAATTTGGACGTTGATTT
AATCCTCCCACATCCATAGCATGAGTAGTTAAAG
>Cluster-9641.6723
ATAAAACTTGGCATTATAGTTTCTAACCTCTTTCATCTAACAAAAGTATATATCTCAAAATTTCAAAACAAGAAGCTACA
ATCAAAATCTCTTAGAAATAATAAAAAAGATATAAGGCGATGTCGAGTAAAAATTTAGGGGTGAAGGAGCCCCTAGTAGC
TCCTGAGACGACCGATGCAAAAGGTGGATTTAGGCAATGCTTGAGCTTTCGCACTTTCCACAACTAAAAGAGCTTATTGC
GTAGAAATTTTGCTCAATCTTTCGTTCTTGCACCGCCTTTGATCCCCTACCATGGACTCGAACACGTCCAAGAGATGATC
CAACCCATCAATCTCGTCTCCTAAACCCTTCATCGCATAAACAATGCTCTCAATTGTCGATAAATAGCCAGCCCTCGGTT
GATGCCTAACCTCGCTATACAAGCTCATTTTGTCCAAATCCAACTTCAAATGAGGCAAAACTTTTAACCAAGGGTTCTCG
CTATAAGTCCTCTTTGCCTTAGCCCAAGTCCCATCCAATACAATCAAGTTTTTCACATCGAAATCGATAGCTTCTATTCC
AACCGAATTCTCACTCGGGAAAAGCAGTGCTGATCCTGGTGGGACAACGAATTCAAACTCTTCAAATTCTTCATGTTTTG
TGCTCCCATTCACTAACTTGTTATTCCATTTTTTCACAACAAACCCTTTAGCTAAAGCATTGAGGACTTTGGGAGAATCA
AAAAGTAGATCAAAATCAGGGCTAATAACACCATATTTGCTAATCAAAAAATCAATAACAAATCTTTCAAGAACTGATTT
TTCATTCGACCCATTTTTCCTCTCTTTGAAACAACCAAAACCCATTTCAGAATTGGATCGAATCGCCCTAATAGCAAACC
GTGGTTCTTCAATGGACCCATTATTCCTCTCTTGGAAAAGATCAAAACCCAATTCGGAATCGGATTGAATCGACCGAATA
GCAAACTGTGATTTTTCATTGGACCCATTATTCATTTCTTCTAAGTATTTGAAACCCAATTCGGAATCGGATTGACTCCG
CAATTTATCATCGGACTCATCATTCCTCTCCTCAAAAAAATCAAAACCCATATCGGAATCGGATTGAATCGGCCTAATCG
CGAACCGGGCTTCGAAATTGACATCAGAAACAGGGACAATATTCACATTTTTGAGCCCTAAAGCCGCGATTCGGGTGGAA
TTGAGGGGGTGTTTTTCCTCTAGAGTGTGTTGGAGAATAGTAACAGCTATAGAGTTGTTGAGACTGGGGGTTTTGATTCT
AGTGCAGAGGCAGAGAGGGGTTGGTTTGGAGCAAGAGTGACACGTGGCTCTTCTTGAGGATGGCTCAGTCGCCATTGTTA
GGGTTTTGGAAAGTTTGGGTTTTGATGTTTGGTTGGTGTGAGAGAGAGGGTGGAGAAAGGAAAACAGAGGGTTGTTTTGG
GTTTTGAGTGGAAATGGAGTTCGAAAATGGGGTGGCATTTGATTCCAAAAACAGCTGATTTCAG
>Cluster-9641.6722
AAAATCCCTCTCTCTCTCTCTTTCTCTCTCTCTTGAATTCATGGCCACTCCAAAATTATCCATTTCAAACCCTAATTTCG
CAACACCCTCTTCCCAATCATCTTCAGGTAATTGCTCATTCACATCTGTTACTTCTCATTTGCATATATCTGCTACATAC
ACACACAATTCCCCCATCAAGCTGAGTAAAACTAGGGTTTCTCAGTTGAACCCTTCAACTGATTGCTCGAATAAAACCGA
ACCCTCCACCGATTGCTCGAGTAAAGACCTGATCTTCGAGGGCGACACTCAACAAGACTTGAACTTTGATTCGAAACCGG
AGAGGCGTACGAGAAAGGTGTGGAAAAGATTTAGGGGTGTGAAGAGAGTGGTTATTGCTAAAGATGGAATCTTTGACCCG
AAAAGTGATCCCGTGATTGTCGATGGGGAACATAGTTTATTTTCCGATTCTAGTGATGAAAATGCGTTAGACACGTTTGT
AGAGGGTAAACGTAGTTCAAATTCCGTTTCTGGTGATGAAAATGTAGGAGCTTTTGTAGATGAGAAACGTAGTTTAGATT
CCATTTCTAGCGATGAAAATGTGTTGGATTTTGATTTTGATCATATAAGGACTGATTTAGGTATACAGGCTTGTAACTTA
ATGTTGAAACAGTTCGAGAGAGAAAGTGATACGAGAACTATGGATTTTTTCGAGTGGATGAAAATAAATGGGAAGTTAAA
ACAGAATGTGAGTGCTTATAACGTGGCTCTACGAGTGGTGGGTAGGAGAGAGGATTGGGAATTGGCAGAGACGATGATTA
AGGAGATGAGAAATCAGTCGGGTTGTGAAATGAGTTATTGGGTTTTCAATACTCTTATATACGCTTGTGCCAAGCAAGGG
CATGTGGGTGTAGGCACAAAGTGGTTCCAAATGATGTTGGAAACCGGTGTTCGGCCAAACGAGGCTACCTTTGGTATGCT
CATGAGCCTCTACAAAAGGGCCGGGAAAGTTGAGGAAGCTGAGTTTGCTTTTTCTAAAATGAGGGATTTCGAAGTACGTT
GTCAGTTGGCCTACTCGGCCATGATAACGATATATACGCGTATGGGGATGTATATCGAAGCAGAAAAAGTTATAAGCTTC
TTGAGAGAGGATGGGGTCGTGTTTAATATGGAGAATTGGATGGTATTGCTTAATGCATATAGTCAGCAAGGCAAAATGGA
CCAGGCCGAGCAGGTACTTATTGAAATGCAAAAATTTGGGTTTTCACCAAATATAATTGCTTACAATATACTAATAACTG
GGTATGGAAAAGTTTCTAAAATGGCAGATGCACAGAGGCTGTTCCAAAGCCTTAGAACCATAGGATTAGAGCCCGATGAA
GCAACTTACAGGTCGATGGTGGAAGGGTGGGGCCGAGCCAACAACTATGAAGAAGCACAGGGGTATTATCGGGACCTCAA
ACTGGCTGGATACGAGCCCAATTCAACTAACCTCTACATGATGATTAATCTCCAAGCTAAGCACGGTGACGAAGAGGGTG
CAATTTTAACAATTAAAGACATGGTTAAGATTGGGTGCCATTACCCTTCTGTCCTGAGTATTCTTTTACAAGCGTATGAA
AGAGCTGAAAAGGTTAGTAAGGTGCCTTTAGTCCTCAAAGGTGACTTTTACGAACATGTGTTGAGTAACCAAACATCGTG
TTCTATATTGGTCATGGCTTATGTGAAGCACTCATTGGTTGATGATGCGATTCAGGTTTTAAAAGATATAAAGTGGAAGG
ATCACGATTTTGAGGATGATTTGTACCATTTGCTAATTTGCTCGTGCAAGGACTTGGGTCATTTAGAGAATGCTGTAAAA
ATCTATACCCATATGCCTAAATCTGCCGACATGCCTAACCTACACATTATGTGCTCAATAATTGACATTTACAGTGCCAT
GAATAGATTTTCCGAAGCGGAGAAAATTTATCTTATGTTAATTTCATCGGGCATCGCCTTTGATATGATTGCATTTAGCA
TTGTCGTAAGGATGTATGTTAAAGCAGGAAAATTAACAGAAGCCTGTGTTGTTTTAGACACAATGGAGAAGCAAAAGAAC
ATTGTCCCGGATATTTATCTTCTCCGTGATATGCTCCGTGTTTACCAACAATGTGACCAGCAAGAAAAATTGGCGAACAT
GTATTACAGGATATTAAAATCCGAATTCGCTTGGGACCAAGAGATGTATAACTGTATCATAAATTGTTGTGCCCGAGCCT
TGCCAGTCGATGAGCTGTCCAGGCTGTTTGAGGAGATGCTTGAGCGTGGTTTTACGCCTAATACCATCACCATCAACGTG
GTTCTCAACGTCTATGGAAAATCCAGGCTCATCAAAAAGGCTAAGAAGCTCTTTTGGATAGCTAGAAAGCGAGGTCTCAT
TGATGTCATCTCTTACAATACTATGATTTCCATGTACGGGCGACACAAATATCTAAGGAATATGAAATCAACTGTTACTG
CTATGCAATTTAATGGGTTCTCGGTATCGCTCGAAGCCTACAATTGTATGTTGGATGCTTATGGAAAGCAACGTGAAATG
GAAAAGTTCCGAGAAGTTCTGCAGAGAATGAAGGAGGCAGGTTGCCCTTCGAACCATTATACATACAATATAATGATAAA
TATATATGGTGAGAACCACTGGATTGAAGAAGTCAGTGACATACTAAGGGAGTTGAAAGAATCTGGTCTGCAACCCGATT
TGTGTGGCTACAACACTTTGATAAAGGCGTATGGAATAGCAGGAATGGTCGAAGATGCGGTGGCATTAGTGAAGGAAATG
AGAGGGCATGGGATAGAGCCCGATAGAGTAACGTATGTTAATCTGATAAATGCGTTGAAAAGGAACGATAAGTTTTTAGA
AGCTGTCAAGTGGTCCTTGTGGATGAAACAGGTGGGTTTGTAAGTTTGTAATATTCATGAAACTATATATATATATATAT
ATGTTTTTTTGTAGCATTTAACTTCTGAAGGTAGTCATAGAGTTGAACCATATTTGAGGATTGTATTTTTGTACCCAATT
TGCTAATAAATATTAAGAGACA
>Cluster-9641.15064
GGATGGAATTTCTGGAACAATATGATTTTAACTTGCAATACCATCCCGGAAAGGCTAACACAGTAGCTGACGCATTAAGT
CGTCAAGCTAAAGCTAAAGAGATCATGATGTGCATCTTGTTTGATGAATGTGACGCTATGTGTATTTTAAGTGAATTTGG
GTTGACGTTAGTGGAACGAACTGATAAAGCTACACTGTTTACGATCCGAGCAGAACCAGAGTTAATTGCAAAGGTAATAC
AGTCCCAACAGGGAAATCCTCGAACACAGAAATTTTTGGACAGGGCTATTCGAGGCAAGTCGAATGTTTGGTCTATTGGG
AAACAAAATGAGTTGAGATACCGTGACAGATTGTATGTTCCGTCAGTTATGAGAGAAGTAGTACTGAAAGAGTTACATAA
TTCTCCTCTGGCTGTTCATCCAGGAGGAAATAAAATGTATAGGGATTTAAGACGAACATTCTGGTGGCCAAGTCTGAAAC
GTAGTATAGCACAGTTTGTGGCTAGATGTTTTACATGTCAACAAATCAAGGGGGAACGAAAGAAACCCGGTGGAGAATTG
CAACCTTTGGAAATCCCAAATTGGAAGTGGGAAGATATATCGATGGATTTTGTGAGCGGGTTACCACGGACCAGGAGTTG
AAAAGATTCTATCTGGGTTATCGTTGACAGATTAATAAAGTCTGTGCATTTTCTGCCAGTAAGGAAAACCAGTGATCTGG
ATTCATTAGCACGGTTATATTTGAAAGAAATAGTTCGTCTTCATGGGGCTCCGTGTTCTATCGTATCTGATCGAGATTCT
CATTTTACATCTCGATTTTGGACCAGTTTACAAGAAGCCTTAGGGACGAAAATATCTATGAGTACCGCTTATCATCCGCA
AAGTGATGGCCAAACTGAAAGGACCATTCAAACTCTGGAGGATATGCTTCGTGCATGTGTACTTGACTTTGGAGGCAGTT
>Cluster-9641.23735
GACAGATAGCAACTTCAGTAGTCGAAAGCCTACCATCACAGGCACGTCTCTCTCTCTCTGTCTCTCTCTCTCTCTCTCTC
TCTCTATATATATATATATATATGTCGTCACTATTTTTCTAATGCATTTTGTTTTTGATTCGTCATTTTGATAATTGAAT
GCTATATCATCTTTAATACTCTGATCTCGTTGCTCCTATTTAGATAACCGTCTTGAAGATTTAGATACAATTGTTAACGA
AGGCGTTAATTTTTTATTTCGTGTATATGAAGGAAAATAGAATATCACCAGAACAAATTGAGGACAATAGAAATGTACTG
AATTTAAGTTTTATTTTTATTTTTTTTATATATGGTTGTGGGAGAAAATGAAATTTGATTCAACTCAAATTTAGAATCTC
ATTGAACCTATTTCGATCACCTGCTGAAAAATGAAATACACTGAAATTGAACTTTTTTCTTCTTAAATGTTATGGGAGAA
AAAGAAACTTGATTAAGCTTAACTTTGGAATCTCATTGAACTCATTTAGATCTGCTGTGGGTATAGAAAGAGATTACATT
AAACTCAATTTTGGAATTTTGTTGTCTTGGTTTCAAATGTTAGTATTTAGGAACATGATGTTTATTATTTTATAATTGCA
CCTTATTTCGATTTTGTTGTAGAGCATAAACACTTCAAACATGGTAGCTCGATTTCTGAGATGAATAGCCTAGTAACCTT
TGATATTTAAAGCGGCTAGAGTGCCGGAGTTTAATCTAAAACACTTTTTAATCTGATACCAGAGTTTAATCTAAAACACT
TTTTAATCTAAACATTACATTAAAATTGTTACTGGTTTGTGTTCTACGTTATTAAGTACCAGAGTTTAATCTAAAACATT
TTTTAATCTGATACCCAATTATCCGCAAGCTTCTCCTGAATGAGAATATCAAAACTTTTATTAGATTGTCAATATATACA
TTGTGCTGACCAGACCTTATTGTCGCTCCACTTGTCTTTCGTCATTGGAAAAGGCTCTTTTTTGCCAAGTTTTGTTATTC
AAAGTGGTTCTTCTATGTAAAGGGGACTGCAAATGTAATGGGAATTGATAGGTCATTAATCATAGACATAATTTTTTTAG
TATGAAATTTTTTGAATGTGAGAGTTCCTAGTTTATGCTGTCAAGTCGAGCTATTATTTAAGACATTTTTACTGAAGATA
GATAGTGACAGTTGCTGTTCGTTGTTATACCGTCCCTGATTATATATTTTGCCTTCTTTCTGTGGTGCCCAGCAGCTTGG
AGGTAAAGGAACTCAAAGAACAATAATGTCTGGTGAAGAGGGTGTTGTTGCTGCCGAGACT
>Cluster-9641.6729
GAACAACATGGAAACCATGCCTTCTATTATTCGCAGAAACTACAAGTAAGTTTTCTTTGGTGATATTTTTACATCTATGT
ATGTATATCAAATACATGAATATATACATATGAGGAGATTTCCCACGGGTCTATACTTGCCATGGCGCTGCAGGCTTATC
TTCTGGATCTACTCGCATATTATTCAATCAAAGAACAACGGCATTAAACTTTCTAAAGTATTGTTATTCGAGCATATATA
CCTTCATTCTCCTTTTGCTTCTATGTTATGCCTCTAAATTGTGAGGGTGCTTCTTCTTTGTTTCCTATGATGCTAAACCA
GTCCAAAAATGCGAGATACATAAGCTTGTCGGAGTTCCAATGGTGCGCAACCATACCCAATCTCCATTCTCTTTTTGTCG
CATTTCCACCAACTGTGGATAAGTAAAATTAAAATAAGTAAGATCTACATACTTTTCTTTCCCTTGCAGAAATGTTTGTC
CTTTGTATTTCAAATTTATTTTGACAATTTGCTGTCATGTTTAGAACTTGTTCATCATGCTAATATCAATTATATTTTCC
ACTAGCAGTATGATTTACTCACTCTTCCATCTCGGAGCTCAAAAATCACCGAAACATCTGAAAACGGAATCGGCCGAACT
GGTGCCACCCGCGAGTCGCAATTCTGCTTGTCGTCGTCCAGGCTCTCTTCACTTTCCTCCCAGTTCCTACTCACAGAGTC
ATCATCACCAATACAAGTATTTTCGTGTTGTCCATTTAAACCGTGACTAGGCGTATACGGGAAACCACAGTTTTTCCATC
TCCAAATCTTATGATCCAAGTACCTAAGATACACACACCCATCCAATCCAATCAAAAACAGTTGATTACCCTGAAAGCAG
GGTCCTGTAGAACCAACCAAGCTCACGGTTCGGTGAGGTGTCCCATGCTCGACCCAGTTCCAACCCACCTCAGATCCGTC
CCAGTGGTATTCAACGAGTCCACCATCTTCTGTGAGCATGAAGAGTGAGCCAGTGGATGATTCAGATGATGACCTCATCG
CAGTCCCAGGGAGCCTTGAAAGGACCAAGTGTTGAGACTGGCGATGTTCATGCCACATGTCGGTTACTTTGTTGTATTGA
TATAAGCGGCCGTTTCTCCCTATGACAAATACTATGTTGTCTCTAAATCCTTCCTGGTCCACTATAGATGCTATTTTTGT
GGTTGGAGGGTACTTGCAGTCTTTCCACTTGAATTTTCTTAAAGCAACTATCAACTGCATTAGTCTTCCGGTTTTGCTCA
CAAAGAAGAGCGAATCCTCAGTCGTCACCTTTGACCATCTCCCTAAATATTTTTTATTCCATGGGGGCCCTCCGATAATT
GGCCTTCCTTTCTTCATAGCAGTGCAATTCAACCACGCAAGTTCATTTCCATTTCTTTCTCTAATTAGCAAACTCCCGTG
CTCATCAACTAGGAACAAACTTCCATTGTAGTCCCCTACTGCACCTCTCATTGCTGACAATTCGTGTTCATGCCTTAGCC
ATAGCCACACATTTTGTTCTGAGTTAAGATACTCAAACGTTACACCATTTTCAGTAACGAGAAAAAATGATTTTCCCCCG
TGCATAACTCGTAAACCGAAGTTCCGGCGGATCAAATTAGCATCTAGATGCATTTTATGCTCTTCTGTATGCGTACTAGT
GGAAGGGCTTGGAATTAAATAACTTTGATGTGCTGTATTGCTCTTTTGGCCTCTTGATATTACGGCATTATTGTTGCTAC
TAAATTCATTCTTTATTCCCATTATGCAATTTGCGGGGCCACGTTCTTCGGTGCAGTACTCTGCGTTCCACCCTTCAGTT
TCTGGGGCGTCTAGTATGGACCATACGTATTTGAGTCGCGTTGAGCCTTTCCTCCGAATGATATTTTGATTGTTGGGTCC
CATTGTTTCGCCACCTATGCCTGTATGGTGTAGTTCAGCAAGCCTGCCGTCGTCAAGGGGAAAGAATATTCTTCCAATTT
GGAATTGTAGTCCTGAAGAGAGACACGTGGCGACTTTCATGTGTGGGGGATGCATGTGGTTCACCCAACTGTCTGCGATT
TGACTATCCCGAACTGAACCGGTGTATCTTGGAACTTTGTACTCCCAAACATTTCCAGAAACTGATGTGAAAAACAAGGA
GGATGAGAATTTTTCATTAGATTCATCGTGCGGAAGTGTGGTGATAGACGATAAGTGCTCATCTTCCGGAACTTCATGAA
CCTCCCATTTCCACTTCCTCTGGGTTAGTCGTCTCTCAACCAAATTACCTCCCTTAGTTAAAAGAAACAAGGATACATAA
TTAAGTCCATGGTCACTAATAACTGATCCTTTCAATGGCTTGAGGACTGTGATCGTCTCTTTGCCTTCGGATTTCCCTAT
TTCTCTCCATATATGTTTCTTCCATGATGGCTTTGAGCTCCTGTCATACTCGTACAAATCCCCGCTGGAACTTATGGTAA
ATATTACTTCTGGTCTAATTGTGCCTGCATCAGCGATTCCTGCTACATTTGCACCTGGAGGTCGGCCATGATTTGACCAC
CTTGGAGGCTCAACCCCAACTAGCTCCAAAAGCGACCCATTCTTTGTGCAGAAGTACACTTTCTCTGCATCATCTGAAAT
GACTCCAGATTTCAGTGGGATACCAGAACCTTGTTCTGCTTCTTCTTCTTCAACGGCTGGTGAAAAGTCAACCCAAACTG
GCTGTGAATTTTCAGTCAGCTGCATCTGGTAAAGATAGCCAGCTTCAGATAGAGCAAGAATGGTGTGATTAACAATGAAA
ACAGAATTAGCAGGTGCAGCTGAGGGGTGCAAATCATGAGGTGCAATCACCCACTGCACCCCATTCCAAAACCTCTCGTA
TATCGCACCACTTTGCCCCGTCACCCAAATTGACGTCTCCGACATCTTCCTTAAGGAAACCAATCTCTTTCTCAGTGGCA
AAACATTTTCAGAAACAGATTCCCTATTTCGTCTGCGACTCTCCTCCACTACATGGTCTTTCTTGGCCTTGTTTGATGAG
ATTGAGCCTACTTTAGTACAGTTATCACTAACACAAGTGAATAGATCATAAGGTAACTCCACTTCAACCCAATTGTTGGA
TTGTTCCTCGTATTCCCAGAATCTATCGGTTTTCTGTTCGAATTCCCGATCCTTTTGGAGTACAAATCCAGTTGGGCACC
ATGAAGAAGAAAAAGAAGAAAGAAGTAAACAGTTCAAAACAAACAAAACACAGATATTTGATCGTGGAAAG
>Cluster-9641.6728
AAATTATGGAGGTAACTGTAGCTAAGATCCCAGCTAAGGTACCTTTGGAGATAAAATGAGAAAATAGAAGGCCCCAAATT
AGTGGAGCTTCAATAAAAATAAATGAGCTGATTTACCAAATTGTTGATCAACAGTTGACATGTCTGGGAATTAACTACGA
GTCTGAACATAAAAAATACATCAACACGCATGCCTAATATTCCCGTCGCTCAATAAATCTGCAAGAGAGTGTTTGAGTCG
AACCCGACTAGCAGAATAACAGCAACCATATTTTGCACCATGATTCAGTGAACACAAACCCTTAAGAATTATTTTTTGAT
AAGTAACACAAACCTCTAAGAACTATCATTTCAACAAATTCATCCGAATTCCTATGTGAAACCCATAATTTAAAAAGGAA
AAGTGAAGTTCAATACCATTCTTCCCTTAACAGATTTCCATGCTAAAAACTAGTGCAAAATGGAAGATGTATATTCGCCT
CCCTTACCAATATCCTTTCTTTGGGTTACGACTATTCAAAATTGTACCAAGAGTGGCCAACCCATCTTGAAATTTACGGA
TTTTTAGATACGCCATAATCATAGACACCTCTTTGTTGGAAAAGTTTGCTTTCTCCATGATCCTATCGACAAGCTTAATC
AGGGTATCCTCCATGTTTAAAGCACAAAGCCCTTCGGCTAGCAAAAAGAAAGGGGAGAATTCGGGAAGGAACCCTTCATC
AGTCATCTCCAATACAAAATCAACGGCCTCTGCAATAGGCCCTCCGCCAGAACAAAGCCCTTGAAAAATAACTTTATATG
ATACTGCATCAGGTGGGTCCCCTTTCTCTTGCATCTCTCTGAAAAGTCTCATAGCCTCTTTTCCTCTCTTCTTTCTGAAC
AGTGCTTGTACAACAGGATTATACGCCATTGGACCCACAACCATTCCTTTCATTTGAATAGTTCTGAGTAGTCTACTTGC
TACATCAATTCTACCTGCTCTACAAAGCCCCTGTATTAGAGTCGCGTACGTGACAACATCTGGTTCACACCCATTTGAAG
ACATTGTTTGTACAATATCTGCTGCCTTTTTTATGTTCCCCACTCTACAGAAGTGCGACAGAAGAGAGTTATAAGTGAAC
TTATCAGGTTTAAACCCTTCCATTATCATCTGGTCCATGAGTTGTGAAGCCTCATCCACTCTCCTCCTCTTACAAAGACC
ATCGATTAGTGAGTTATAGGTCCTCTGATCTCTCGATACACCTAATAGCTCCATCTGGTCAAAAATCTCTTCCGCTTCTT
CAATTTTCTTATTCTTACATAACCCAGCGATGAGAGTGTTATATGTTATCACGCTTCGTGCACATCCACTCGATTCCATT
TCTTTGAGAAGATCCTTCGCCACGTCTAATCTCCCCCTCGAACAACAACTATCGATTAGCATATTGTAGGTAAACTCATC
AGGCTCGCACCCTTTGTTTTTCATCTCGTGAAACAATTCGAAAGCGATCTTGTGGTTCCTGGTCAAGCAGAGACCTTGGA
TCAGCGAGTTAAATGTACAAACATCAGGTAAAATACCCTTACTCGTAAGAGCCCGAGCAAACTTGGTTGCCTTTTCAACT
TGGTTCTCCTTGCACAAAGTGCTTATCAGAGTGTTGTAAGTTACAGAATTAGGGGAACAATCCCTAGAAAGCATCAGGTT
TAGAAGCTCCATAGCCTCCTCAACCTCACCCAATTTGCACAATCCAGAAATTACGGTGTTATATGAAAAGATATCGGGGT
CAAACCCCTCTTGTAGCAAGAAATCCAAAATCTCTAGCGCTTGCTTAACATGTCCACCCTTGCACAACCCATTCACCAAC
GTGTTGAAAGTAAATTTATCAGGACTAAATCCCTCGAGAGCCAATTTTTCGACAAATTTCAATGCTTCCTCAATTCTACC
CTCTTTACAAAATCCGTGTATCAAAACATTGACAGTATCGTTGGTTGATGGGCATCGAGCCTCAACCATCTGTTCTCTAT
ATCTCAATGCACCTTCCAAATTCCCTTCTTCAATATAGCCTTGCATTATGGTCGTGTATGTCTTCTCATCCGGTGCCAAA
CCATGGTTAGGCATATCTTCCATCATCAAAATGGCAGGCCTAATTTGATGGGCTTTACAAAGAGCTTTTATCAATATATT
AAATGTCGACACGTCAGGTCTAACCCCTCTAGCAATCATCATCGAATGAACATTTTCTACTAATTTTAACTTGCTTTTAT
CAACTAAAACATTCAACAAAAAGTTAAACGAAAAAGTTCCCGGTTTCACTTCGAATTCATGTTCCATCAAATCAAGAACA
CCAACAGCATCATCAAACAAATCGAATTTAGCATAACTTTCAAGGAATACCCGGAAAGTACTCTCACTGGGTTTGCACTG
GGACACCTTCATATCCTCCAAAACTTGCCTCATAGTATCAAAAGACCCAACTTTTCCTAGCTTTTTGAGAATTTCTTCAT
ACATCGACAAAGTGGGTATGAAATTTGGCTGCTTCGAGGCCCACTCAAAGAGGTTAAGCGCCGATGTTTCATCGCTCTGG
CGACGGAGAGTTTCTAGAAGCTGCTTAGAGGTGAAGTCTGGAGGGAGGTGGTGAACTGAGGAGGAATAAGAAAGTGTAGA
GAGAGAGGTTGCGCTGGGTATGAAAGAAATAAAATTTGGGGGTTTTTTGGATAGATAAAATGATGGGTTTTTCGGAGTTG
CAGGTTGAGTCCAAGAGTGGCAGTTAAGGCAACAAGTAAATGCCATTGGCGCAATTTAACAAACACTTGGTGTGCTACTT
CATTGACTTTGGAGCGAGAAAAACAGAGAGAGCCTAAGGGGAAGAGCA
>Cluster-2622.0
GGACACTCTCCGGACTACCCTCCGGACACCTTTCTGGAAAACTGCTTAAATGACCTTAAAATCTAACATTTGGTCCCTTT
TTCGCTCATTATAAAAATCTATAAAAATTTACCAACTTAACCACAACTCATTACACGCTAAACCACACTAAACCACACCA
ATTTACGCATTTATAATTCCACCTAAGGCCCATAACATGCATTTAAGTCAATCAACCCCAAATACCGTTTCACATTACAA
TCATCTCCAAATTTCATCGTATCATTTCTATCAATGCTACATCGCACTACATATAACATCACGTCCACGCATCTTCGCAT
GACATCCGAAAT
>Cluster-11946.0
AAAAATTGTTCATATGAATAGCAATAAGCCTCGTGTGTAAATTGAGTAAATGATGGAAAAACATCAAAAACAGGAATCAA
AATAATTGCAAAAAAATCGCAAACCATATATCTTAGTGTTCTGCTGAAAAAGACAAGAAAACTGAAGATAGAAGCTCATA
TGGCATCCCCACAAACACATATTCTGGTGCTTAAAAAATATGAATCATCCATAGCTACGTATTCTAGTACTTCAGGCAAC
TGCTATCATATACTTTGCCATGTCTAAAATCTAAAGAAACTAACAGAAGTCGGTTGGAAATAAAAAGGCCATCTACTGTG
AAAATGCAAAATTGACATATACGAGGAACTCTCCAATACCAAAATCATAGCTACAAGTAAATTTCAGATGCATTTTGCGC
ACATATAATTATTTTTTACATTCCAGTATTTTGGTTCAGTTGAGATCACAAGAAGATACTTCGCAACAATTCAAAAATGT
TTGGTGCTCAGTTGTCGATGCAACATTTTGTACAAACCCATATCAAACAACATCCCATTTTGCTGGACACTTCCTGATTT
CTCATAGTTATTAATTCATGGAACTTTACTCTTACAAGCAACTCAAGCACAATAAACAACTTAAATGGATCAAAGGTACA
AGTATAAAACACTAGGTTGAATTGATGGAGAAAATAATGACTCGCCACATCTGGA
>Cluster-9641.27241
GTACAATCAGCCCTATTTTGTGAGTTTTTCTATGCTCAATCCGGTACGGGTAGTCCGCCGAATAACTCTATAGTTTTGAG
ATTGTGCATGTCTAGTTTGTGTAATGTTGTCCTAGGATTTGAGTAACAAAATTGAAGTTGTGATATTTTTGGGAGATGAT
GTATTGTATACCTTGTGATATTTTGGAGACGTTATGAATTTTGCTGTGTGGCATTTGTTGTGGATACTCTTGGAGGCGTC
ATGCTTAATGGTGTGCAATATAGATATATTTTTGAAGGCATAATGAAATTTGTGTATGTTTGACTTGGAGGCGTGGTAGA
CTTTATTGTGTGTTGAGTTGTGGCATTGCACATCATTTTGAATGAAACTTTGAGAAAATGATTAATTAAAACAGCGTGTT
TCATGTTGATAAATATTATGCGGACAAATGAACTTTTTTATCAAATGAATTTGGGAAAGGAAAAACATAACACAAGTGAG
CTAAACATGTGGGACTAGTGTTGATGCTTTATTATTATTATATTTTTTTTTGGTGTTTGTGAAAGGATTTGTGGGAGATT
CCTCATAGGAAGGCTCTAGTGCCTCAGAGAATATACATGTTTGGTTAATGGACGGCAAACATGTCTATTATGTTTGGCCG
ATGGGCAACAAGCATGGCTACTATGTTTGGTCGATGGGTAGCGAACATGGCGTGTGTGTGTTGAGTTGTGCTGTCCTTAG
TCCCAAAATAATTCTTTATGAGTTGTATGAGCGCGTGACGGTAGG
>Cluster-5773.0
GATGGAAAACTAATAGATATTATGTATGATCATGGCAGAATGAGACAAATGAATACACAAACCACGAAGAAGAAACTGCA
CCCACTGAAGCTCGACAGAGGCATTGGCGATAGAGCTGACCTCCGTCCTGGACCAAGCAACTGTAATCCGTTCTACCGGA
CAGCACGAAATCAGATTCCTGCAAAAGAACATATAAGAACCAAAGGTCGAGTTATGTTCTTAATTATCGCCCTCCAAGCG
CCAAACTGAGTTGCGATCCACTGAGAAAATTGAATGACCGGTGAAAGCAAAATAGTTTAAATGCCGATTACACTAGGATA
AAGCATTGGGTATCCGGAGGTATCATCCGAGTCCGAAGTCAGCTAAGTTGAGCTTTGACATCGGAGAAGAAACCGACTTT
GCGGTATGCATATCAAGTAGCCTGTTAT
>Cluster-9641.24596
CCTTGATCTATACACATAACAACCAAACACCTAAAAACTTGCATCTTTTATTATGCAGGCCAGTACAAACTGCATTGGAA
TACAAGTGAGGGAGAAATGAAAATAAAAACACTTTTACTCAGGAAAGTTGATATTGGATATGTAATCAGTCCATGAACTC
GAATACTTATTTCCAGACCAAGTTACAACAAAGTAAAGATAAAAATTCATTTATTGGTTAAGATATTGTATCTTTCACCC
AGTATTAGCTTCGGCTCCCACACCGGAAAAAGTACAAGACGTAACATTCTTTTTCTTTTTTCTATCCCCAGAAGTAACTT
GATTGCATACTCAAATGCAGCTTGATTGTGAACCCCTTCCCAAGAAGCAACGACAACCCGGAAACCTCTACAATGCCAAA
CTTCCCACTACCTTCAAACTTTGCCGATACGGCTGGGTCTCCATAAAAGTTCCCATTCAACTCAAAACCATTCAACCTTT
TAAACCCTTCCACCCCCAAAAAGGTAATCTTTTCAATTATATATTCCTGAGAGGAAGCATATGCTCCATTCACAACCCGT
GTTTCAAAAATTGTTACATTACCCGCAACTTGGCCGTTGAAAAACACTAAAGTCCAGTTCCCACCCTCTTTCCCCATCTC
CGCTTCCTCTCCATCATCCAAAAATACCTCGCCGGTACTATTTTCAAACCTGCTTAAGACTACCAACAAATGAAAAGGGG
TTTTCCGAGCTTCTTCTGTGGTCATAGCTTCTCCTTGCATAGCCAAGACGTTTCCCTCGCGCACGTGTACGTTTATATGA
TCGCGGGGGGCATCAAGGGTAACAACCTTGCCTTGATCTACAGTCACGTGATTCGAATAATTAAAGAGGTCGAACCAATT
TCCTGTAGGAAAGTATGCATCAACTGAGGCGGCACCTTGTTTTAACACGGGAGACACCATTATACCTTTACCAATGAGAA
ACTGCGAGCTGATATCATAAGTAAAAGTATCATCAGGGAACGAGAAGAAAAGGGGCCGTATTATGGGCGTTCCTTTCATA
TGTGCCTCATAAATTAACGTGTAAAAGTAAGGGAGGAGACGATAACGGAGCCCCAGGACTTTCTTGGCTGTTGTGGCCAC
TGTATCCCAAAGATAGAGCTCTTGTCGGATGGTATCTTTGGATGAGTGGTCTCTTGCGAAGGGATAAAAGGCTCCTAGCT
CAATCCAACGTTGGCAGAGCTCTTCGGTAGTATTTCCTGAAAACCCACATATATCTGCTCCAACCATCGGAATTCCAAAG
AGTCCAAAATTCAAAATGCTAGGAATAGAGTACGCCAAGTCATCCCATGTGGCAGCATTGTCTCCAGTCCAATGTGCTGC
ATATTTTCCAGATCCCACAAAAGTCGATCTAGATAGAATAAACGGCCTTTTCTTAGTCATATTAACCAGAGCCTGATTAG
TAGCAATGGATTCCATAAAACCATAGAGGTTGTGAGCATTATATTCCGTAACGTTACCATGGAGTGTAGAAGATGCCGCA
ACTGTTCTCTCAATTAGTGGCCGTTGTGCTCCGGAGTTGTTAATCTTATAGGGCGGGTCATCGAGTGTCGACGATGGCAT
AGGGAATGAAGAAATGAAATTGGACAACTCATTCATATCAAGCCAAAGCCCGTCAAAGGGGAGAATATTGTGGAATTTGT
TGATCTCATCACTCCAAAAGGTTCGGGTGGCTGGATTTAGAAAATCGGGATAGTAGACGGGTCCTGGCCAAACCTCCCCC
AAATAAGGAACACCATCACGCTTAATGAAAACATCTGCTTGCATCCCTCTTATGAAAGTTTCATAAGTCTTATTTATACT
GATTCCCGGATCCAAGATGAGCACGTATTTCTGGTTTTTGGAATGAATCGTGTCAACGAATTTCTTCATCTGGTTAACTG
GGAAGTTAATGGGATCAAGTGTAAAGTCCTTGTAGGCATCCATGTAATCAATGTCTGTCCATATAACCTCCAAAGGAATC
CCCGCCTTGGCATAGCCCGAAACCACCCCCTCCAAATCAGAAACATTTTGGTATCCCCATCTGCACTGGTGAAATCCAAA
AGACCAGTAGGGCATAGGGGCGGGGCGGCCAATGAGCTGAGTGTACTGATCCATCACCATCTTCCCTGTGGGACCCGCAA
AGAAGTACAGATCAAGCACACCCCCAATCACCTTGTAAGTGATCCTATCCCCAGTGTAAACAACATCCATTCCATTGCTG
TTCATCAACAGGACCCCGTGCGTGGAACCCGCCTGGACCCTCCCCTTAGCATCCGGAGACCTGACGTCCAAGTAGAACGG
GTGGGACCCATACAGATTGACGTCCAGGTTGGCACTGCCTATATCAGCGTTCCACAGAGTTAGGGTCTGGTTAGGGATTA
GCTTGAAGGAGGTCTTGGTGTGTTCTCCAAGGCCGTAGAGAGAAGAGCGGACAGCGGGGAGGGAGGAAGAGAGCTGGAGA
TACTGGTCCTTGAAGATTAAAGGGGGTAAGGGTGATGACGTGTCGAAGAGGGTATCGTTGGAGGAGGGGCGGGTGATGGT
GAAGGAGAAAGGGGTGGTGTTGTGAAGGGTGAAGGTGAGGTCTGAGGATGGGGAGGAGAGGATAAATGGCGGCTGAGGAG
TAGTGGTGGCAGGTGGCGGCAGGCGGGGGAGGATTTGCTGAGGGACTTCCCATCGTTTGTGGTTGGCATCTGTTATTCGG
ATTCTCAGCCAATCGCTGGTCTCAAAACTGGCTGTGAGTTTAAGATTTGGGATATCGGGCCCGAAAAGGGAGGAACTCTT
GATTAGTTGAAGATCGGCAAACAGTGACGTTCCGGACGAATCAACGGCTACCGATTCAACAGTGTACCCATACCCGATTT
CTTCTTCTACATCTGGTATTAATCGAGAGAGCGAAAGCGGGAAATTTAGAAAAAGGATAGATATAAAAACAATGACATAA
ATTTGTGAATTGCACAGGACACATATTTTTGATCTCCTCATTATTTGTGCCACATTCTTCTCGATAATTTGGTAATGTTG
ACTTTATTGAGTACAAAGGGTTGCTATCTTTTTGTCTCGAGCGCGTTTTGCCCATTCATTTGTCTGGACTCCCGTTTGTA
TATTGATTTTG
>Cluster-9963.0
TTAAAATCGGGAGACATTAATGGCAAATCCATAAATCAAAATAAGGAAATACTTTCACAAAGTTTCGGTCGAAAATAACT
TTTACCTATTAGAACAATGGAAATTCAATAAGAATGCAACTTTTCATATCACGTGTGATGTGACTGATAAAATACTATTG
TTACAGGACTTCAAGCACTTCTTGTTATTTCTTCCATTTGTCTTGGTTGGTTTTTATGTTACAAAAGAATAACAAGCAAC
ACTTTAAGAGATTTTCATGAACATGCTTTTCCGTTTTAAATTGCAAATTTCTCCAACATAAATTACGAGTAGTTTTATTA
TACCAAAATGACACATAAGCTACTGTAAAATATGTAAAGTGAATTTTTAAAACCAAATCAATTCTAAATTAGACTATAAT
AGCAGAA
>Cluster-9641.7094
GCCATTGGAAAAATAATGGAACTTTTCATAATTCAAACAAGAATAATTCTTTACATATTTGAACAATTTATTTTTCACAG
CAAAAGGTAAAAACCATGTCCAATAAAACAAAAAGGCATCATCAATAAGCATCAAGAACACCTTTGCCTCTTCGCGGGTG
GATCATCATTTACAACTTTGTCACTCTTTTCCAGTACCTCACAGATCTCTTTTCCTTCAGAATTTTCATCATTTTTTTCA
TCCCACCCATGAAACGAACCCATATCTTCTACAGTAACCTTAACAACATCGGTCCTAACACCAATGTCTGCCACATACCT
ACTTATGCAATACATACCAGCTGCCGCTGTAACCATAGCAATTGCACTTGGCACAACAAAATTAATTGAAGAAGAAACAA
TTGCCGACAACGGCGCACTGATGATACTAGCAGTCTGTCCGCTCCTCCCAGGAGATGTTTCGCCTAGAATCAAAAGACCC
GTTTTGCAATACATAGCAAAATCCTCACAGTTATTCATAAACACGTTATATTTACCAAATCCCTTATGCAGAAGACACAT
GGCCCGGTGAATGACTAACTCTCGAGGGTCGGACTCTGCGGTTGTGCAGGTACCGCCTCGTAGCTTTGTGAAGAATGCTG
ATGGTGAGACTTTATATTCGAATCGATATGAAGATCCTGTACCGAGAAAACAGTCCAAGCAAGTGAGGACTACGCCACTC
TCAGGTTGCCTAAACCCACAATCAGGGATATTGCAGCCGGTCGAAGAGAGCCCTGAACTTGAGGAGAAGATGCTAGAGGA
GCTAAGAGAGGAACTTTCGCTTGGTTCAACGGTTTGTTCACGTGTAAAGTGGACAACTTTGTTTCCGCCAACATAAATGC
CTGCAAGAAGTTACATATCGCGAAGACGTGAGCAACACCTGACAACCACTACCTATCTAGTGCTAAAGAGTATATGCTTC
CAAAGAGTTGAGGTGACACATAAATTAATGGGAAAAGTTTTGGATTTCCCGTATAGACTAAGAACAAATTTGTATACAAT
ACTCCAAAGGAAATGAAACAGAATGCAACATGCTCGTGGTTCGATGCTATTACCAACAAATTGAAGTGTTATTCACTTGC
CTTCACTGTTACCAATCTTCCAATTCATAAGATAAGCACATCCATATTCGCAGTACACCAATTTAGAACACCATCAAGCT
TCAATTCCCTTAAAATACGGGAACTTCTATGGTGATCCCCTTGAGCTAGGGCATTTCCATTCATCCCCAATACTATTTTT
AAGTTGAATCTAGTACAGACATTCCCTATATTCCGGAGATGCCCTACAACAACTCGATCGAGAACACTATTAACCAAATA
TGGGAAAAGCATACTACTAAGGCATAGATTTTATAAATCCCTCAGTTGACATTTGACAACTAGCAGACAAAGAATCTATA
GTCTGAACAATTCACTCTCTCTCTTTTGTAATGGTTAATACTATAAAAAACTGTATACTAAGGGTCAGTTGGGATTGCTT
TTTATTTCCTGCTTCTATTTTTTTTTTTTTTTTCTTGCAAATTGTAGCCTACGATATTTGGTAAACTCTAAACCACCTGC
TTTTAATAATCTGTTTCCGTATTTTTAGGGGTTACTTTTGGAAGTAGTCTTACGGATGCTTTAAAAAACTACTACTTTTT
CTTTCATTAATTATCGTAATAACCTTAATTATATTTGTTATATTCCCCATACATATTACTTTTAACTTTTTACAATAAAA
AATATCACTTCACCAAACACTAAATTACTTATCAAAATAACTTTTAAAATTTATTTATTAAATACTAGCATTATATCCAT
CTTTATAATCAACTTTTAAAAGCAGATTTTTTATAGCACCGGCATTCCCAAACTAGGGCTAACTCCTTTCTCACTTCATT
TGTTAATTAAAATTTCACTTTCATCTACAAATGACTAAAAAACTGTATAATAAACAAACAGTTACATGCATCAACATTTT
TATGAAAATTACGAGGTTTAGAAAATTAAGGATAGTCATCTAGAAATTTGCGAAAAATTGCAAAATTAATTACAAATCAA
GCATTACAAAGACTAGGGCTAATTTTGCAATTATCCTAACGATCGACGTAAAAAAAATAAAATAAAATAGAGGATGATAA
TAAAGAGAGAATATCAGAACAGAGGAAGATGAGGATCGACCATGGTGGGAGTAAGCAAAAAGGGCTCTCCAAGTGTAGAT
ATGGTCGCCATCTACAATGTCATTTTTCTTTACTCTGTGCGATAGCAACCCCATCCCCCCTCTCTCTCTGTCTCTCTCTC
TAGCTGGAATTCTTCCAGGTTGATTTAAGCCAGTGTAG
>Cluster-9641.7095
CGTATTTCCACCTCATCCAGTACTCGGCTTTGTACACAATAAAAGATAAGTATAATTGCAGATTTTATACTCCATGTGAA
GAATAACAAAAAGAGAAAAAAAAAATCATATTATAAGGGATCAAGTAAAAGGTAAAAGAAGAAGTTCAAAAATTCACCGC
GTAAAAGTATAATGGAACATATGTTTATCTGATGCATCCATACTAAGTCTTATTTGTCAATATTTAACCAAAAACTTTTA
AAAAGCAAGTCCTAGCGCGACTGAGTTGAGCATCAATATACAGAAAACCAAATTAACAGAATAAATATGAAGAGAGGTGT
AAATTCTTACCTCCCAAATTCATTAGAAACTCCACCATATTCTCCTCCATATCCACCCTGAGGTCCCTGATGAATGTTAG
CTTGCTCTGCAGGATCAGGTTCAGGGGAGCTAACGAGAGGCGC
>Cluster-9641.7096
CTCTCTCCCTCTTTCTCTCTGTCTCTCTGTGTACATCATCCCTACCTACCAAACAAATCCCTCAAACAAACTCTGTCCGG
TTCCTTATTAACTCAACTCAGTTTTACTGAGTCAACTCAGTCCCGAAAATGGCGATCGTGGAGGAGAAGCCGCCGTCGCT
GCTGGGGCTGTTCAAGCTGCCGTTTCGGCATGCCAGCTCAGCGCCGTCGTTTCATCATCATCATCATCATCATCAGCAAC
AGCAGCAAATAGAGGGATCCATTAACGGCACGGGTTCGGGTTCGGGTTCCGGTTCGGTGTCGTCGGTGGCCAGATCTATT
CTTCCTACGAGGCGTCGCCTCCGGCTCGATCCCTCCAGCAAGCTCTACTTCCCCTATGAACCCGGTAAACAAGTGCAAAG
TGCTATTAGGATCAAGAATTCAAGCAAATCTTATGTAGCTTTTAAGGTTCGTAATCGATATCTTGCCTCCTCACTAATAT
ATCAGTATACTACAAATAAGTGGGTATATAAATTCTATATGTATGTGCATTTTAAAGTTAACTGGAAATAATTTGTCATT
TGTCTACTTGATTAACACAATGTTTACTTTTGCTGTTTTAGTTTCAAACAACTTCTCCAAAAAGCTGTTTCATGCGTCCC
CCAGGTGCTATTCTTGCTCCAGGCGAAAGCCTTATAGCTACTGGTAATGTCTCTTGAATCCCTTTTTTCAGTCATATCTA
TGTTTGATTGTGAGTATATTATTCAGATATAATATTTTGTCATGACACTTAGCAGTCTCATCTGACTAAATCACGACTTC
TTTCTGGTGGATCGATCTGATAGTGTTCAAGTTTGTGGAGCCTCCAGAGAACAATGAGAAACCATTGGATCAGAAGAGCA
AAGTGAAGTTTAAGATTATGAGCTTAAAAGTGAAAGGACCTATGGACTATGCACCTGAACTGGTGTGTCTCACACGATCT
GTTGCTGCTTTATGTTGTGGAAAAATATATTTGAAATAATGATTCAGATGTTATCATCTAATCCTCGTGAGTTTGATAAT
CAAAAAGTATCCTGCCAATCGGATTGCAACTGCTTGCATTTATTGTAATTACATTTACTGAGAGTAGAGCTTGAGGAGAG
TAGAACTTCAGGTAAAGAAGACGGTTATGATAAAGAGGAGTATAACTGATCATAGTCTTATTTGCATGATAATCCGATGG
CCATTTGCATTTCCATATGGAATGAAAATCTAGGAACAAAAGGTAAGCGGTGTACCTAGTAATGTTTCTAAATGAATGAG
AATGGAGTGAGAATTAACAATATCCGTTCATTTTACTGTTTCAAGCTAACATGATATAAATGTTTTTCCCGCCTGTTCTT
TATTTATTTATTTATTTTTTTTTTGGTGATACTTTATTTTTATTGAAGATGAAGATTATCTGAATCTTTTTAACCATTTG
ATGATGATGTTGAAATTGGTTCTCCACGTCTTTATTGTAGTTTGATGAGCAGAAGGATCAAGTGGCAGTAGAACAGATTT
TGCGGGTTGTGTTTCTCGATGTGGGGCGTCCAACCCCTGTGAGTAAATTTTGACGTTACGCTGCATTTTGTTAATGTTTT
TGCTTCTATCCTTGTTGGTTTCCGCGTGTTTATGCATTTATCGTCCGCTTGTTCAAATGTGATATTTCCATTTGTATTAT
GGAAAGGTAATCAATTAGCTGTTAAAATCTTGTTCGTTTTAGGCTCTTGAAAAGCTTAAACGCCAATTAGCTGAGGCTGA
AGCTGCACTTGAGGCTCGCAAGAAACCTCCAGAGGATACGGGGCCAAGGATCATTGGCGAGGGACTTGTCATCGATGAAT
GGAAAGAACGGAGGGAGAGATACCTAGCTCGCCAGCAAGTTGAAGGGATCGACTCAGTCTAAAATGTATATCTTAATGCT
CCTTGTAATTGGTTTGCCGAAACTGCGAATTTAAGACTGTACTTTTGCTTGATGAGTCCATTTATCGGCTTGTATGAAAC
TTTATGTTTCGAGACGAAACTCTCGAAACTATTCTTTTCCAATGTTCCTGTAAAAGCAAGTCAAAACTGTGGTACATGCT
AGATGTTGGCTTGTCACCACCAACCTGTAGATAATGATTTTGCTTCTTTCGTGATATCACTGCGCTGGGATATAAAAAAC
GAAGTCTCTATATTCCTAGGTACTAAATCAATCTGTCGATTTTCTATGTCTGTGTAGTCTATATAGTTCTGTCATCTGTG
TG
>Cluster-9641.7097
ACTCACGAAAGCCACGAATAATGCAATGCGTGTAACCTCGTACGTGCAATGCTATACACGAAATGCTCGAAATAATTAAA
TATAATAAAATTAGTTAAACAAATTTTTTGGATCTCACAGTAACCATAAGGTTGCTCATGAAAATTGGCCAAACTATACA
GTACTCACATGGTTCAAATTTTAGATGCCCATATCACTACAAAACTAGAATGCTATGGAAACTATACAAAATGAATATTT
AGCAAACTCGAACACGAGGAATGAAAAGAGTAACGTACCAGCTTCACCATCGCACTCACTAGATCTT
>Cluster-9641.7090
CCAAATTTTGTGATCAATTGCACCGCATGCACATTTCCAATTCCTTCGATTCCTATGTTTAAGAAGATCAAAACATCTCG
AAATATAATGCAATATTAAGCAGCACAAACAATAATGAAAAAACTGTGAAACACCATGTAGCATAAATATGTGACATCCC
AGAAATTAGTATAAATTTTTTTTGCGATAATAAATAATATTGTTCTTTATTTGAAAGGATATTATTTATTACATATCGTA
TTATTTGATTTTCGTAGTTGTAGTATATCATTCGAAGTCGTGGAATATCGTTTGGTATTGTTTTGAGTTAATTATTGTGT
TGGATAGTGTTTTGGACCTTAGTCAAAGTTGTCCGAATTTTGGTGTGTTCGGAGGGTGTCCGGCCCCCGAACACGCTACT
CAAAAAAGGTCCAGCGTTGATGTTTTTGAGCTAAGAGCTTTGAAAGATTGTACTGTCCAAAGGGTGTCCGGTGCCAGACA
GCCGCCGAACAGCCTACTCTGAGGCTCCGGACATCTCAGCGTGGTGAAAAAATACTTTGACCTTTTAAGTCTTAGTCAAA
TGTTACATTCTCCACTAATTCCGAAAAACACTTTTAGAGAGAGTGTGGAGATTTTTTAAGTCTCAAACTTTACCTCGTCG
ATCCATCTAGCTCGGGGGTTTGTCTTCGAATAAAAAGTTGATTTTTGTGATCCTCGTTGCAGAGACTTCATTTTGACATA
AGTCTCGCCCTCTCTTTTGTTTGTTCATTTTTCCTCGTTAATTGTGCCTTTCTCGTAAATTGAAACAAAGTTGAAAATTT
TCTTCCTCAAATCTTGTAATTCAACTTTGTCTATAGGTTTGTATCGTTTCGAAGCTCGTAGCTAGATCATTTCGGAGGAG
GGGCGAATGAGGGCTTTTCGGGTTGAAGCTTGGGAAACAATTCGAAGATTCTCGAAGGTGTTTGAGGTATGGCAGATTGC
AAATAGGAATATAGATATTGAGGGGATGTATGTGTCGACATGTATAATTGTAAATTTTCAGAGAAAAATACCATCTACAT
TCATTGACATGAAATGGAATATATACATACAAAGAGAAGAACTGAACTGACCAAAAAAAAATAGGAAAAAAACTGCCTAA
CAATCTGCCTAAAAAACAGCCTAATAATCTGCCAGAAAAGTTGTCTTAACAATCAACAATACATGTTTTCTATATGCAAT
TAAATATTTTCTACACTCCCCCTCAAGCTGGGCTGTATATACTTATCATGCCTAGCTTGGAACATAATTCTTGGAAGTTA
GGACGATGGAGAGCCTTTGTCAAGATGTCCGCTGTTTGATGCTTAGTAGGAACATAGTTGAGGGAGATTATTTTGCAATC
TTCTCGCTAATAAAGTGATGATCTATCTCAACATGCTTGGTCCTATCGTGATGAACGGGATTCTTTTCTATGGCTATAGC
TGATTGACTATCACACCTCATGTCAATAGAACCTCCTGACTCAACTTTAAGTTCCTGTAAAAGTCTTTTTAGCCACATTC
CTTCACATATTCCATGTGCCAATGCTCTGAACTCGGCTTCTGCACTGCTTCGTGCAACAACAGGTTTCTTGCTTCGCCAA
GCTACTAAATTACGCCAAACAAATGAACAATATCCTGACGTTGATCTTCGATCAGTAAAC
>Cluster-5650.0
ATATTTACATGACCCTAAAAATTATGTAAATGTAAATAGTAACAAACCAAATAGAATTTACCCCTTATGCTACCCCTAAT
TCTAAAAGCAAACGTAAAAATAATAATAAAAAATCCTCAGAAATCTACTCCACATCAGATCCTCTGGATCTTATCAGCCT
TCACCCTCGGATTAGCCTTCGCGATCATGTACTCACCCAACGCTTTGTAATCGAACGGACATCTGTGCTCCTCCGGGTAC
CGATGCGACGTGCAGAACAAAAACCCGCACCGACACTTGAACCTGCACGCTATCTTCACCAGCTTGTTGCACACCCGACA
CCTGTCCGGCAGCGGCACCGCCGGAGATGGCACCTCCGCTGCTGGAATAGGGTCGGAGATCTCGTCTTTGTCTAAGGTGG
CCTCAGCGGACTTGGCTTGATCTTCGCGGTGGCACTTGGAGCAGAGGCCGAGAGTTGAAGCCGAGCCGAAGAAGCCGCAG
CAGTTGGCGCATAGTTTCGGCTCGGAGGTGGAGCTGTCGGAAACCATATTTTTCTCTTCAAG
>Cluster-9641.7092
AGACACTTCATTTGATAAAAACGGCTTTGATTTTGTTGACGCGCTCTGTAAATATAACCAGAAATTAGCAATAGCAGCCA
CCATAAATCATTCTCATACCAAAAGTACACAGCAAAGGGAGCTTATAGTAGGTAGATGATTTGGAAAACAATTCTGCTAG
GGTCATCTAACCTTCAGAACATTTACCAAAATTAGCAGGCTTCCTTTCTCAAGAATGTAAACCATTCCAGTCATATACAA
AATGAAAGCAAGCCCTTTCCTCCGATCCAAAATAAGCTCTAGCAATCTAGTTCAGTAATTAGATCGATGATCCATCGACA
AAAAGCAAGGCACCAAAAAGAGTTTCTCATCCCCGCAAAAGATTAGCTGTTAAGCGTGGAGAGCATGCCACCTGTTGCAG
TTGGTATCACAACCTCCCACCCCGGCCCTTTAAGAGGAAGCTCACTAGCAGCAAACCCGAGCTTCACTCCTGCAGCTGAA
GAATTGGCAGCAAAAAGATCACTGCGGTCTAACACCCTCTCCAGATCTTCATCACTGATGTCGGTCTGTATCATCTTGTC
TTCTGCATCTTCTTCGTCACGAAGTAGTGCCAGCAAGTCCTCTTCCTCCATGCCATCAGTACCACTAGGCTTGGCCTTCT
CCTGTTGAAACTGCCCTTTACCAATCACCACGTGCTCGAGTCTCAACTTGCTAAAAGCTCTTTTTAGGATCCGACCCTCC
ACAGATTGAGCAGTAGATAGCCTGTAAACATGAACAGGCTTTGTCTGACCTATTCTATGGCATCGATCCATTGCCTGCAA
GTCCATCTGAGGATTCCAGTCACTGTCATACAAAATGCAAGTGTCAGCTGATGCAAGATTGATACCAAGCCCTCCAGCTC
TAGTGCTGAGAATAAATATTCTGTAATTACTATTCGCATCATTGAATTCCTGGATCTGTCTCCTCCTTTCCTCCAATTTC
ACGCTACCATCAATCCTACAAACTTCAAACCCTCTTTCACTCAAATAGTACTCCATTATATCCAAAATCTTTGTCCACTG
AGAGAATATCAGAACCCTATGTTTCCAAGCAAATAGCTTTCCAAGTAATCTGTCAAGTAGACGAAATTTACCACATTGAT
CCACTATCTGATCAACAGGCGGGTATAAATAAGAGCCATTAAAATCTGACTCCAACAGATCAGGATGGTTGCAGTTTTTC
CTCAGTTGAACCATCAGGTTATTAAGTTTCCCTTTCATACCATGTCCACTGTCTGCTTTCTCCCGCAAATAGTTCTCAAG
TGTTCTATTAATTAGATGGTCCTGGAACTGCTTTTGATGTTCCGTCATGTTGGCATACAAGATAATCTCCTTTTTACGAG
GAAGAAGCTGCTCAACATCTGATTTCAGTCTTCGAAGAAGAAAAGGCCGCAAAATGGAATGGAGTTTAGCCACAATTTTA
GCCTTTCTCTTCTCTTCCATTTCTTCCTTCATGGCTTCATTGTTGCACTTCCCCGAAAAATCAAACCATGACTCAAATTC
TTCAAGAGATGCAAATATATCAGGCAAGATAAAATTCAGCAACGACCACAACTCGGCCAAATTGTTCTGAAGAGGAGTCC
CAGTTAATAAAAGCCTGTTTTCGACCGGCAGGAGTTTCAGCTCCCTGAATAATTTGCATTTTGAGTTCTTTAACCTGTGC
CCCTCATCTACCACAAGATATTTCCAGTTATAATGCCTCAAGTGCTTTCTGGCATCCATTAGTGCAACCTCATATGAGGT
AATTACAATGGGGAATTTGGCACTAATAGTTTTTGGCATGTGTTTCTGCCTTAACTCTTTCCTTGCATTCTTACCGCCAT
GATAAATAATGGCATTCACTGAGGGCACAAATCTTGATACTTCGTTGAGCCAATTTGATAGGGTAGACAAAGGAGCAATC
ACCAAATAGGGTCCATCCAAGCCTTTCCCTTTCAAATGTGCAAGAAATGCAATAGTTTGAATTGTCTTCCCGAGACCCAT
TTGATCAGCTAGGATCCCATTTAACCCATTCTGCCAGAGCGAGATCAACCATTTTACACCTTTGATTTGATAATGCTTCA
ATTTTCCGCCAGTCAGTAGGGGAACCAGTTCTGCTTGTTCTTTCTTAAGTCTGTCCTCCTCTGTGAGGTTAACATCTTCT
AAAGCTTCGCCTTCTGTAGATCTGGTGAGCATTGCTGCGACAGCTCTCTTTGCCTTTTTATTGTTATAGTTCATTGAAGC
TTTTCTTTTGGACCCACGGCCTCTCTTCTTTACCTCAACAGCTCCTTCATCTTCTTCCACTCCACTATTTGTGATCTCTT
CCATTTTTTCTATAAGAAACTTTGAGAAAAGCTCGGTTTGCGTTAGAAGCTCATCCAGTTTAGTGAACTGAGAGTCATTC
AACTGTGGTGCTTCCACAGGCCCATTAGCTTTTTCTTCTTCGTCGTCCTTCACCCGGGCCTCCAACAGCTTCTCTTCCTC
CTCAACCATGGCTTTTGGTACAAGAGAAGAAACTTCAACATTTCCCGCATATGCTTCCTCGTCTCCAAGCACAGATGTGG
GAGACTCAACCTGACCTTCATCCTTGGGTTCATTATTAGGAGCCATTTTTGCTATTCAAAAACCCTGCTTTTGAAATTTG
AAGAGAGGAGAGAGAAATGGGGGGCTCTCCA
>Cluster-9641.7093
AAAAACTCCAAAGCCGACTGCCGGAAACTGAATTTCCCGCCAAAACCAACCGTAATACCCGAGATGAAGCGCTGGCAGAC
AGCGTCGGAGAAGGTGATCGTCGCCGTCAATGCGGAGAAGACGATTTCCAAGACGGCGTTAGCGTGGGCCCTGACCCACG
TGGCACACCCCGGCGACTGGATCACGTTGCTCGCGGTTCTCCCGGCCACCAAACCCAGTAAGAGATCGTTTTGGGGTTTT
CACAAGCTCGCCGTTGACTACCAGACCGTTGACCGGGAGAGGCTGCCTGCGCGTGCATCACAGATCTCGGAGTCGTGTTC
TCTGATGGTTCTTCAACTTCACGATCAAATTCAGGTTAAAGTACAGATTAAGGTCGTATCTGGTACACCAACCGGAGTGG
TGGCAGCCGAAGCAAAGAATAATGCCGCCAGCTGGGTCATATTGGACAAGTAATTAAAAGAAATAAACCTACAGCAAGAG
CAAAAGCACTGCTTGGAAGAGCTTCAATGCAACATTGTAGTGATGAAAAGCTCTAAGCCGATGGTCCTTCGACTTAATCT
TAGTTCGGATGAACCCCGAACCCCCTTCTATTCAGCTGCTTGTTCGCCTACTTCATATATTGAAGACACACGTGATCATA
ATATAAAGCATTCTACACCGGTGAGCAGCCCCGAAGAACCTAGTACTTCATATACACGAACAACTCAAGAAAGTTCCAAA
TCAAGCCCGGATAGTGTGACCTCTCCCTATATTGCGTACGAGAAAAACCCTCTTTTTGAAGGACTAAATAAGGGAAACTA
TAGCCCATCTAATGACCAAAACAGTAACAATGATCTTCGTACCAGACCAAACTCATCTTCTACTAGTGATCGTAAGACTG
TGTTTTATATTGCCCAGAATCACTCTACAATTGAGAAGTCGCCGACAAGAAGAAATTTCCAAGATACCACTAAAATTAAT
TCTTCGGTTTTACGGTATAACCAGGATACGGTGGGAGGGCGTGTTCTCGGTCAAATTCGGGAAAGCGACTATGTGCACGG
CTTGAGCATAAGACAGGCAATGTCGTTAGGGAAAGATTTGTCGATTCCACCCCCTTTGTGTTCTCTTTGTAAACACAAAA
CACCGGCTTTTGGAAAACCACCGAAACAGTTTGACTATGAAGAACTTATTGAAGCCACGGATGGCTTTTCGAATATGAAT
TTCTTGGCGGAAGGTGGGTTCGGAAAGGTTTATAGAGGCGTGTTGAGAGACGACCAAGTGGTGGCGGTGAAGAAGTTGAA
ATTCATCGGGTCTCAAGGAGATGCGGATTTCTGCAGTGAAGTTCGTGTTTTGAGTTGTGCGCAGCATAGAAATGTTGTGT
TGCTAATTGGGTTTTGTGTCGAGGGAAGAAATAGACTTTTAGTCTACGAGTACATATGCGATGGCTCGTTGGACTTCCAT
TTACATGGAAACAAGAGAGCACCCTTGGATTGGCAGTGTCGGCAAAAGATAGCGATTGGAGCTGCGAGAGCTCTAAGATA
CCTACACGAAGATTGTAGAGTCGGGTGTATTGTTCATAGAGATATGAGGCCTAGCAACATTCTCTTAACGCATGATCATG
AACCTTTGGTTGCTGATTTTGGACTAGCTAGGTTGCACATGGATTCAGTTATATGCGAGGAACGACCTTTTGGAACTATT
GGGTATCTAGCACCGGAGTACTTCAACTGCGGGGAGATCACAGAGAAAGTTGACATATATGCATTTGGACTAATACTGTT
AGAGCTGATTACCGGTCGAAAGATTATAGACTTGCAACTTGAACCCGCTGAAGTTTTAGTAAATATATATCAACTTCTAG
ACCCGTGCTTGTCGCATTATCAATTCCCTGAATTGCCCCTGGAAGTACAGGCTATGAGTCATGTCGCCTTCTTGTGTCTA
CAACAAGATCCCGAATCAAGACCCCCTATGTCTAAGGTACTGAGAATGTTGGAAGGAGCAGATGTAGGCATTGCACTGCG
TTTGGACTTGAACGCGGTGGGTAGTCAAAGCGGACACATGAAAGGACTGAGATCAAACACGCCCCTCGAACCAAGAAGAC
ATTCCCGCAACTTTTCACATTGAAAAAACGTGGCGAAATGGTTTGATACTTTGGTTTTGATTTTTATACATCTTGCTTTA
GATGCTCTATTGGTTTTTTTGAATTTTTTTTTTTTTGTCTGGTTCACTATTTTCTGAGGGTATAAATTTATATTCTTCTT
GTAAAACTGAACTATATGATGCAGTTGCAGAGAAATACTATGGATTTTTTCGTTATATAGTTCTGAAAAGTATTAATATC
GGAATTTCAT
>Cluster-12182.0
TTTCTTTTCTACTTTTGTTTCATAAAACATAAGTTTAATTCAAATGGAAAGTTTCTCAGAATTTTAATAGTTTGATATTT
ATATGAAGGGTTCTTTTATGACTACCTGATCAACTAAAAAACTATCAAAACAATTTATATGCTCTTATCGAATTTTGATA
AATTGAACAAAATTTTAGCTTGTTTGATATTATTATATTTGGATTTATATCTCACAAGGAACAAATCTATAATACAAGAT
TCTTTGGACAAGATTTATATCAAATCTCAAAAGTTATCAAAAGGAAAATATAATTGAAAATGCCAAACTTCCTTCTGCCA
TTATTATCTGCGAAATTAAGCAAATATATATATATATATATATATATATATATATATATATATA
>Cluster-9641.33010
ATTCTTCATTTCAAACCCTCAATCAATTCTAAATTAAAAGAAAAAAGAGTTAGAATAAAATAAGATTTAGCCGAAAATAA
AAATTGCAAGAAAACTGTTCTTAAATTGCTAGTAATGGTGTAATCAAGCTTGGTTACTCGGGCTTGATTCATTTTTCAAA
GTGCCCTTCTTTAAGCATGAAAATTCACTTGTTTGAAGTTGGAAAACAGCATGCATCCAACTTATTATTTTGAACTCCCC
AAGTCTAGAAAAGCAAAAGAGCATTTAAGCAGTGCATTGGAACTTAAGAGTAATGTTGCCCATGGAATTTTGGTGTACAT
TATCTACTATGCATCTAGGTCCTAGGAAGCAATTATTTATCCAGGTAGGAAAGAAAACACCCATAAAACGCCTCAAAATT
GCAGACTTGACACCGGAACATCATTCTATACATACAAGTTCTCTCTGTATAGCATTTTACCGACTAAGAAACTAAAAAGC
AAAAATCCTAGGCTTAAAAGCCACTGCAAGAAAAGCTGAAAAGCAGTGCATCAGAATACCCACGGCAACTACACGGCACG
CAATTATTGACTGATGCAAGAAAGAAAAAGAACACCCGTGAAAGAGTCAAAATTGAAATTTGACACTGCCACGTCATTAT
GTACATACGCAATTATGCATGTATAACATTTCCCAAATTCCAATATCAAAGTATTGGCTAAAACAAGCCTTTATGGCATT
CCCACTAGTATATCTATTCCTCTCCCTTAAATTTTATCAAACCCCTAATCTTTTAGTGTTTAATAGTATTAGATACACAT
ATGTGAGCATTCCCTAAAATTTAATCCCTAAATTTAGGATAGAGGCCCTAGACAGGATGACTAGTAGGAGCGACCATAAA
TGAAGTAAATAATAAAGTCCTACCTTTGGTATTTATTGTTTAACAAATTAATTGGGTCAGGAGAAATCGTGCTTCCTATG
TTCTCTCTGAATCCGATTTCAGAGTCCAGAGAGAAACGAACATAAAAAGCAATAAAAATAAACTAAACCCTACAATACAT
ATTCCCAATGCTAAGATACAATAAATTGGATGCATAAAAGTGGCACACAGATGTACTGCCACTTTCTATAGTTTACTTTT
TGAATGAGGTACATACATAATAGCGTATTTGAGTAATTTTTCACCAATTTCACTAAACAGGGTAATAAAAAGGATGAAGA
TGAAAACACTCCAGATGCTAAGGGCATTTCCCACCAGATTATCCATCACCAATCCATTAATTTTTATCAGAACACATCAA
ATTCTAAATTATAGACTATGATTTGGAGAATATCACACGTTAAACTTAGAAAATAAATTTGGGATGAACTAATGCCCGAT
TTCAGTATCATTGTAGCAAATCCCCGATTTTTAGGGGGGTCGAATAGTATTAGATACACTGATGCTCAGAGGATTATCTA
AACTTTACTATTCAAAACTTAGTTCAGGAGCTAATGCCCCTAAACTTTAACCACCATAAATCAAACTCTAAATTATGGAC
TGTGAAAGTTCCCTAAACCTGAAAATAAACATTGAGTTGAACTAATACCCGAATTCAATATTACCGTAGCGATTCCCCTA
TTTTTTTTAGGGGATTGAATAGTATTAGATACACAGTTGATCGGAGGGTTATCTAAAATTTAATTTTCAAAACTTAGTTT
ATGGGCTCATTTAGGAGCACTATTGCGAGAGCCCTAACAAATAATTAATAAATTGGATAAAAGGATACGAGCCATAGCAA
ATCCGTATTTTTGGGGATTGAATGATATTACATACACAGCTTCTAGAAGGGGTATCTAAATTTAATCTCTAAACTAAAGC
CTAGTTTAGGGGCTCATTTAGGAGCATTGCGTGAGAGCCCTTACAAGTAATTAATAAAGTGGATAACATGAAAAAAAAAA
AAA
>Cluster-9641.7098
TGCCAGGTACGCACCTGAGTATGTATCTAACGAAGAAGAAAAGATCTGGAGATTCCAGAACGGGCTACGACCGGGGATTA
GAACTAATGTGATTGCCGCTGGTGGAGATACGCTAGAGGAAGCGGTAGAAAGGGCTAAAAGGATCGAATGGGCGGACTTG
GACAACAAAAGAATCAGAGAAGAACGGGGTTTTGGAAACCCAAAGAGGTCACAGGGTCAGGGGCAGTCATCGAGAGGGCG
CAATGTGGGACATGGTCAAAGTACCGCCAATGGGATTAGTGGGGGCAGAGATAGGAAGAGGCCGCGTGATCAGTCAGAAG
ATAGAACACCACAAGCTTCTCGATCAGTGACAGTTTCA
>Cluster-9641.7099
TATTGATTCAATTCCATAATATTATATTCTAAAACAAGAAAAGACAAGGTAGTATGTCATCTGAAATACAAGAAAAATTT
GAAGAAAAAGATTTACAAAACTACCGAAAATGACCTCCTTCTCCCAATAAATACTATGGCGCGATGGTCCCTAACATTTC
CCGATCGATCCGTCATTTCTTATTCGCACTCATCTCTTTTAGTAGAGTGGTCTCAAGCCAATGCTCCGAGGCCGCCATCA
AATCCGGGCTCAATCTGAACATGAGAACGCAAAACTCCATCTGACTAAGTGCCCCATCACCGTCAACATCGCCCTCTTTC
ACCATACTCCGCAACTCGTCGTTGCTCAGATCCTCCAAACCCAACATAGCGGCGTTCCTCTTCAGGCTCTCGAACGTTAT
CACGCCTCTCTCTCGATCCGCCAAAAGGCTAAAACCGTGGCATAGCTCTGCAATCAAGCCCTCACCTCCGAGTTTACTTG
CCATCACGGGCAACATGTCTTCGAATTG
>Cluster-5046.0
GCAAATATGATGTTCAAACCTGGATCTGCAGTGCCAGAAAGAATAAGAGAGAGTACAAGATTTTATCCTTACTTTAAAGT
AAGTAATGAAATTCTTCTATAATTGTTTTTGTTATTATTGTTGTTATTATTGCAGGATTGTATTGGAGCTATTGATGGCA
CTCATATTCCAGCAATGGTGTTTGGGCATGATAATAGCAGTTATCGTAATCGCTATGGAATAATTTCTCAAAATGTTTTG
GTAGCTTGAAACTTTGATTTAGAATTCATCTATGTGCTCAGTGGGTGGGAGGGATCTGCCCATGA
>Cluster-11223.0
GAATCATTGATCACGGCAGGGGAAAGTCGGAAGCTGGATATCGTCGAATTAGAAGAAATCAGAAATAATGCATTTGAGAA
TTCAAAAGTTTCGAAGGCTAAAATGAAGAGCTTGCATGAGAAGCATATCAAGAATCAGACTTTTCCAGTTGGGGACAAGG
TCCTCCTTTATAATTCTCGATTGCATTTATTCCCTAGAAAGCTCAAGTCAAGGTGGACAGGCCCTTATGTCATTCACGAC
ATTGGCTCGTATGGCACATATGAAATTTTTGATACCAAATCAAATAAGGCTGTAATATTCAAAATAAATAGTTATCGTCT
GAAACCGTATTATGACAATCAATATGAGCCAACTGATGAGTTGGGGCTCGTCGAACCTTCCTACGAGTAGCT
>Cluster-10189.0
AACACACAGAAGCTGAAGGTGAAAGGTTTTATTTTCATATCAAAATCTCTCCAGGCGCTCGCCTAGGTTTTCGGGCGAGG
CCAAAGCTCCTCATATTGGTCCTGGCGAGCAACGTTATTAAGGCACGCCGAAATGAGAGCCTTGATCAAACACACTAGCG
CCGAAGGCGCTACGGCGAGCACCTCACTGACATCATGTTATTTTTATATTTCTTTCTTATATCTTTGTATGTTTATCATT
TTTATGATACGGAATATTGTAAACGTCATCCACTTTTACTTATCAAGGAAATAATCAGTTTATCACCAGTATAAAGTATA
TTAATAAGCTTACATATGATTTATCAAGAAACTACCACCAATTCCCCACACATGTAACAAAAACTTGTACTTCCAAATAC
ACAAGAAGAAGTTAAGAATTTCATGAGATTGTGCAATTTTGTTAAAAAAAACAATTGGCGCATTGCATCACTCGGGTGAG
CGCCTTAGTTGATGCCTAGCGCCTCAGGCGATATGGGGCCTTAAGGCCGCCTAGAACTTTAATACGAGGACATTTCATGA
GATAATTGATTCTGTATCTTTTTCTTTGGATGCAATTTTTGAGGATGAACTGATGTATAAGATAATATAGCCTTATTAAG
CTTAACTGGGAACTAGATGAGACTCTTTGTGAGAAGCTCTTGTGCTGATTCAACTTAAAAAGGATCTGGTTATACATTAT
>Cluster-9641.17049
TGAAATTAGTATAAAAAAACTCTTCACCTGCTTACATTTTCCTCTGATTATGCCAACGCTACACCATCCTCACTGAAAAG
GAATAGACCAAAATATGGTGTTCAATCAGTGGTCCATTTTGATCCGCAATGCTATTAGCAGAAGTAGCAGTAGAAGAAAC
TGGTTCTTAGGGTCTTCGTCAGCTTCTTCTTACAGTTGGAGTAAACCATTTTCCCAAGGTAGTGGATCCTCCTCGTCAAC
TTCACCGTCCGTTTCGTCGTATCACTTACATGGAGGGCCTTCTTCTATGCGTGGCGTTGTCTTTTGGGAACCTAATAAGC
CTATTTCCATTGAAGATTTTCAAATGCCACGCCCCAAGGCTGGTGAAGTTCTAATAAAAACTAAGGCCTGTGGAGTTTGC
CACTCTGATCTTCATGTTATAAAAGGTGAAATTCCATTTGCAAGCCCTTGCGTTGTGGGCCACGAGATTACCGGTGAGGT
GGTTGAGCATGGACCACTTACGGATGCTAGAATCATTGAAAGATTTCCAGTTGGAGCTCGTGTGATTGGAGCTTTTATAA
TGCCTTGTGGTAATTGTTTCTTTTGCGATAAGGGCCAAGATGACTTATGTGAATCTTTCTTTGCTTATAACCGAGCGAAA
GGAACCCTATATGATGGAGAAACCAGACTTTTCCTCCGTAATAGTGGAAAGCCCGTATATATGTATAGCATGGGAGGGCT
CGCTGAGTATTGTGTTGTGCCAGCTCATGGCTTGTGTGTTCTACCCGACTCACTGCCATATACAGAGTCTGCCATTTTGG
GATGTGCAGTTTTTACCGCTTATGGTGCTATGGCTCATGCTGCTGATGTTCGTGCTGGGGAATCTGTTGCCGTAATTGGC
ATTGGTGGTGTTGGCTCAAGTTGCTTGCAGATTGCGAGGGCGTTTGGTGCCTCTGAGATCATCGCTGTTGATGTACAAGA
TGATAAGTTGGAGAAAGCAAAAGGCTTAGGAGCCACTCACGTCATAAATGCAAGAAAGGAGGATGCTGTTGAAAAGATCA
GAGAATTAACTGGAGGGATGGGTGTAGACGTTGCTGTGGAAGCCCTTGGGAAACCCCTGACTTTTGCTCAGTGTACACAA
AGCGTACGAGATGGAGGTAAAGCTGTAATGATTGGCCTTGCAGATTCTAGTGCCAGAGGGGAGGTTGATATAAATCGCCT
CGTTCGTAGGCAGATTAAAGTGATCGGGTCTTACGGAGGAAGAGCAAGGCAGGATCTTCCGAAGCTAGTTAAGCTGGCAG
AAAGTGGCATCTTCAATCTCACTGCTGCTGTTTCGAGAAAATGCGAGTTTGAGGAAGCTCCAAAAGCATACCAGGATCTC
AACGAGGGTAGAATCATCGGGCGTGCTGTGGTGGAGATTATGTAGTGCATTTTTCAAGTTTTCCAAATAACTATTTGTTT
GAATAAAGCTAAAAGATGGATTATTGCGATATCTTGTCTCTTGAAAAGCCTTTGGAAGTTAACTGAGTTTGGTATGTATT
ATCATACTGTAACACACAAATTCCGAGTCTAAATTATTAAGACAGAAAAAATATCGTAACAAATAATTTTTATTAATTTG
AATTTGATCGAGTACAATCCTCTAAAATTTTTAATTATAAGAAATTTAAGTCATTTGATTCTTCTCCTAAAGTGCTTAAT
TTGCGGCTTCAATAACTTATTGCAGATCAAACTGGATTTATTGAAGAACACCTGATCCAAGGGCTTGGCGCTTGATCTTG
AATCTGATTAATTTTCTTCTTGTTTTTCGCCTTGTCGAAGAAATGATGAATTTTGGATTTGAAAACGCTTG
>Cluster-9641.17048
CGGGAACCCTAACCGTCAGAATATATAAACCCTAACTCCCAAACCATTCCACTCTGAGAGATAATTCCAAAAAAAAAAAA
AAAAAAAAACTTTCACAGCTCTATTGATCAGATGGACGAACCCGAATCCGAACCCGACCCTTTTGCCTCTCTCCTCACCG
CCAACTGCCACGTCACCCCCTCCCAGGAGGCCCTCCTCCGCACCTCCCCCTTCGCCCGCCAACACGAGCGCTTCCCCGGC
GAGTCGGACTCGTCGTACTCAATCCCCGTTGAGACCACCGGGATTCGGATGGAGTCGCCCCCGGAGGACGAGTTCCTCAC
CCCCCAGGAGGACTCCCTTCCCCCCGCCAGCTCCCCCAAGCCCCTTCCACAACCCCCCGCCGTTGCCAGCGAGTCTGCTG
CCACGGTCGATTTGGGTAGGGATTCGGAGAGTATAGGGTTTGGAATTGCGAGATCAACTGTGGTTATCGAGAGCCGTATG
GGTACGGAGGTGTTGGGGTGTGACACGGACGAGTTCGTGGTTGTGGAGAGAGAGACTAGGCGAATGTGTGAGGAGGGTCG
GATTGAGCCTGAGCTCAAGAGATTGAAGATTTTGGAGGGTTTAGATGCTTTTAGAGGGGTGAGTGTTGGTACGGTGGTGG
TTGATTGGGACGGGGACCAAGTGTTCGATCAAATGCCTGTGAGAAACCAAGACGTGAGAACGGGTCTGAGCGGAAATACT
AGCATCAGCACTGCTGATTTAGGTGAGGATCTTGAGCTTCTTGTAAGAAAACGAGGTTCGGAAATGGGCCTGAGCAAAAA
TGCTAGCATTGAAACTGTTGACTTAGACGAGGACCGTGATTTGTCTGTTAGAGAACGAGAGTCGAAAGTGGGTCCCTGTG
AGAATATAAGCACTGAAATTGTTGATTGGGACGAGGACGAACTGTATGGCGATTTGACTATGAGAAATCTAGTGGGTGAA
GTTGGTCCCAGCGAAGGCGATGAAGTGCGTGTTGATGGAAATAAAGCACTTTCTAAGAAGGTTACTGATCCAAAGGGTGA
TGAAAATTGCCAAAATGGTATAAGCACAGGTGTTTCCCATGAACAGCGTGATGATTTGTCTTTAAGAAAGCGAAAAACGA
AAGATGCCCTCAACAAAGGTGGTGAACCGTGTAGAGATGAAAACAGAGGGTTTGCCGAGAAGGGAGTTGAGGAAATTGAT
AATTTCAAACAAGTTGCTGAAAAGGGTATAAGCATCGGGGGGTGCCGCGAAACGTACGGCGATTTGCCTCCAAGAAATCA
AGAGGTGGAAAATGTCCACAGAAAAGGTGATGAACCATGTAGAGACGGTGATATTACCCAGAAGGGTAAAGGCGTAGTGG
AATCGCGCGAATTGCCACCTACATTACGTATGCTGGCAGATATTGCTCTCGGCAAAGGCAATGGCCCTTGCAGAGAGAGA
AAAAGAGGATTTGTTGAGGGGAACAGAAACAAAGTCGACAAATCCAAGTGTGTTGGTCAAACTAGCAGAAGCTCTGGTGG
GTTGCCCGATTTACCATCTTCGATAAGCGGGCAAGCGAAGAATGATCAGATAATGGAAAATATTTTGGGCGCATTGGGAT
TAATTACAAGAGAGGAGAAGGAGAAGGTGGGTGATGATGCGTCAGATGAGGAGGCAGATATTGTGGAGATTGCTATGTTT
AGGGGAATGACTTTTGCTCGACCTAGGTGGTGGGCACCGGAGGAGGAGTTCGATGATTGAGTTTGTTTTGGGGATTAGAA
ACTTTAAGAACTTTTGAGCTGTTAAATAGTTTAACTTGATCTTGAGCTGGTTGATTTGCATTATGGAACGCATAACAGAT
TCAGGAACCAGGTAGTTTTGTGTATTTACTGTTTTTCGTAATGTAAAGTGCATGGATGTCTCTCGTATATATCTTATCGA
GCTTGTGGGGAGTTAGAATGTTGTGATACTATGAGATTTTGTCGGAGTTAGGCACCTGATAAATTTTTAGATAATGATTG
GTGCTGACTTTATTTTTTGCTGGTAAATTTTCATTATGAGATGCATAAGAGATTTAGAAACCATGTGTCTTTGTGCATAA
GAGATTTAGAAACCATGTATCTTTGTCGGAGTTAAG
>Cluster-11731.0
TTGAGCATGAGGAGCAAGAGCGACCGGGGCGGGTGATGCTATTATAGCTGTTGATGTGCTTCCGGGTCCCAACATAAATT
CCACAAACATTACTTTCATCATCTCTCTAAAGGATGCCAAATCCGTTTTTAATTCTGCTCTTATTTTTTCTTCAAAAGAA
GTAAGGTTTGCCTTTAAACTTGCATGCGTTGTATCATAATCTTCCTACAATTTCGAAATTTGAGCCTGTATTTCGTTGTT
CGAACCCATATTTTTTTCAGAGGTGAAATCTATAGAACTCCCAAACTACAGGGGTTTTCTGAATTTTTTTCAGAATTTGA
GGGAACATGTATGGAATTGTTGGGTCTGTTTTGTATGGAACTGAGTACGTATGGCTGAAAGGGCTGATAAGGAAAAACTT
TGGGGTATGGGAGGATACTTTGGCTTTATAAGTCAAATAGGGGCTTTGCTGCTTGGGGTTAAAATGGGACTGTGAATGTA
TAGTGAGGAAATAAAAAGGGATGGAAATTGAAACGTCAA
>Cluster-9641.17043
CATACAAGAAAAAGCATAAATTGTCCATGTTACTAAGAGTAATACCTTCTTATCTTTTGTTTCTGTTTCTGATCTTAACA
CATATTGAAACCAAGGAAAGAGGACACTTTCAGTCAGCACTGAGAAATCACCCAAGCCAACAACAATATCAACAAGACAT
CTCTGTAAAGTAGCAATACACTTAACTTATGCTTCTTCTCATAGGGCTTCTTTGTATGTACTTAAATCAAGGACATTACT
AGACAGACTTAGCTTATACCTTATAATGCAACATCCAAACATAAAAGTTTCTGTTCTCCTCAATCATATGATAATCTGTA
TGTGACTCAATTATTAGATCAGCTCCATACAGCTCGTATGTCCTTGTTGCAAAGTAAATGCAGCAGAAGGATGAAGTCAG
GATTACCATTTGTAGCCGGAAGGGAGGGGGTGAAGATATGGCGTTTTTGCTCTGCAATTGGGCAAAGACGAGGTAAGAGG
AATAAGATTATGTCCTTGGTGTGGCAACATGGGTATGTACATAGGGTGAAGTAGTTCTAGCGATTGAGGGAATGGGATAG
ATGTAGGGGGATCTAGTTTCCTGTTTTGCATATTCGGGTTATTGTGAGGTGAAGAGAGGCCCATGGGCCTGTATTGGGAA
GCGAACTGAGAGGCTGAAATCCTCTGTTGATTCTGACTTGGCGATGAAGCATTACCCAATTGGGCCGGGCCTAAAATCGA
ATTGCTTGCGTAGGATTGCATTTGCATCTGTACCAGTGGTCAATAGAAAAGTTATGATCATGCTTAATGACCAGTGACTG
ATAAAACATATAATCAACTATATAAATTTGATCTTTATTGGAAGTATATGGTTCATTTCTTAACACAGAAACGGAATTCG
ACTAAGCTAATGAATCGCTGATTAGAAAAAACAAAAAAGAAAAATAACCTGTTTTGCTGCGGTAACTGGGAAGTAATCAG
TGAAAGGTACGCTGGAATAATGACTTTGGGGATAAGAAAAAGGTATGTTTGTGTGATTTTGTGAAACAGATTGCAGATAT
GGAAGATGAAACTGAGTCCATGGTTCGATCAAATTTCCTGTTTTGGTAGCAGTTTTAGTTGCTTCCACTGCCCCTCCTCC
AGTTGACAAGGATAAGAAATCGAAGTTGTGTTTACTGGTAGTGTAGAGGGTAGGTGTCGGGGAAGGCGGTTGTGAATCCT
GGAGGAGTCTCTTATGCAGAAGAACAGCGTTTCTGATTTCGTTCTGATCCTTCTCTGCATCAGAACTTGTGATACCGATT
TTGGGGACAGATTTGTCTAGACGAGCTTCTTGTTTTGGTATCTCAATTTCAGTCAACTGATTAAGAGGTTGCATAGGATT
ATTTTTCGTTTTTTCATCCGCTTGCAGACTCTTAATGAGATGACCTATATGAACATGAGCAATACATCTCTTCTGTGATT
TGTTTCTAATTACGGGATCTCTAAAAACCTCATCGGTCGAGGTACAATTCTTGGACAAACTCATCGAAACAGAATTATAA
GCTCTGGGCGAGTTCATCGGAGATCCCTTAGTCTCAGCTCTGAGCGGTATTGCTGACGACAAGCCTGGCCATAACTCTAT
AATTTTGCTATCCTTAGTTGTCAACTGTCGCTCATGTAGACCTCCAACAGCTGCACCTACTGGTACTGCAATTTTGGGTC
TTTCAGATGCTGCAACTTCCTCATGTACTAGCTGCTTGAAGTTGGTTATCATACTTGGTTCTGATTCGAAGTTACGAGAA
ATAGAAACACATGATGGCTTGGAATGTACGGGTTGAGCCGTTAAGGACACCGATGGTTCGACCGAGAATTTGACCTCTAA
AGTTTCTTGAGCAGTCTCTTCATTTTCTGGTGCTAATGGTGGGGATTTAGCTTCTGCCTTCTTGTTATTGTTTTGGAACA
TCTCGGCCAAAGCAAATAGAGTCTCAACCGCTTCTTCCTCATCCTTTGTGATCGGATCATTCCCCAAATCATCTTTTCGA
TTAAGTCTTAATTTCTTTTTGCTTTCCCCTCCGATTGATCGAACTCTGTCGATGGCACAGTTTGGATTCTTCTTATCCGG
CAATGGTGGTGAAACCGATTTGCAACTGCGCTTCTTCATCGCTGATCTTAATTTACGAGGAACCAAGGCATGATTAACAG
TGTTGCAATCTCGTAGAACCTTTCTGGGTAGCTCAAATTTCTTCTTGAATTTAGAATTGCACCCAATTAAACCCATTTCT
CTCTCTTCTTTACCTGAACTCAATCTTCTCATTCTCTCTCTCTCTCTTTCTCTCTCTCTCTTCAGTTTCTCCGAATCAGC
AGCATCCACACTTGCACCTTTCGATTCTCTAGAACGATCTAAATATATACATATATATGTATATGAGTCTCTCTCTCTCT
CTCTGTGTGTATATTCCAAACTGTCTAGAGAAGTCGGATTCGCCCCATAACAGACGGAAAAATTGAAGCTTTCTCTCTCT
TCAAAATCAATTCTAACAAATAATCAATGCATCAC
>Cluster-9641.17042
ATTATGTAAGTCATTTGTAAGCAAGTCAATATAAGCCATTTCCAACATTTTATAATTAAAAGAGTGTAAAAATTGTAAAA
TTATATTAAGTTAGAAAAAAAATGCATAATAATAGCACAAACCTATTACATTCTAGAGATTAAAGTGACCACTGGGACAC
TAAGAAAGTTCTGTAGAAATATTATAGTCATATTTATAAATTTTATTTTTATTATCTTTGTATATATAACCATACCAAAA
TTAACTTTTAATTTTTATCTCGAACGAAAAGGGTACGTCCCCTTGCCTAATGTGCCTCCACCATGTTAGTACATTCGCAA
ACTTTTACTACATATACGTATGCATAATTATAAAATATTTGGTTTTCCAAATCTATGTGAAACCTAATGATCGCATGTAA
TTTTTAGACATCCAATATACTACACAAATAAATCATATATTATAGCCATTTTCCCCTTTTTCAATATTAGAAAAAAAAAT
GAAAATGAAATAATAGTATACTATTGTTACATTTATCAATTTTGTTATCATTTAATTATATTATTGTTACATTGTTACTA
ACCTTTTCATAAGTCGGAAAATACGTAAAAATATAAAGAGCCTCTCGTATAATTTTCTTTAAATCTTTTGTATACAACTT
TCAGGCAATGATGATGTCAACGACATTGATGTATAAAGAATCAGACAAGAAATGAGAGAGCTACTATATATGTGACAAGA
TTTTGATACGGTGGAGAACTTGGAAGAGGTGAGCTTCAATTTTTATTTTATAGGAGCCGCTCCCATAATTTTGATCGTAA
TAAAATAGAAATGATCTGATGGCTCAGATCAAATGAGACTATTGATTATAAAAAATCTAAATTGTTTAAATTTGTCAAAA
AGAAAGGAAAGAGAGATTATGAGATCGGGAGAGAATAAACCGACGCCAAGAAAAAGCAAAAGCAAGAAAGATCAAATCCC
AAACAATTGATTGACGAGAATCTGATTTAAGCTATGATTTTAGTTCTTTGTTTGTTGAAGTTATTATTTCTAAGATTTTA
AATTTTTTTCAAAAAATAAAAATAAAAATCAATTGTTTGAATAGCTTAGGCAAGATTAGCAATCTTTTATTTTTTTTATT
ATTATTTATTTATTTATTTATTTTTCTGCATTTGACGTTGATTATCTTTTACATGCTTAACCAGCTAGTGATAGGGCTTT
TATGATGAAAACTATTTTTGTTTATAACAGTATAACAAGATCTCATTACTGCATCTGCATGTATTTGTTACAGTTTTATT
TTACAGATATGATACAAATATTATGATAACGAAAATTGAAGCAATAACTATCTACATCGAAACAGTAAAATTAGCTAAGG
ATGTATTTTTGTTGTGCTTGTAGAAGATGTACTTTTCATAATGAAATGAAGATCTTCATTTTACTCATGCCAATGAACAT
TATATATCACCATCCTTTGTTATGTTATGCATGAAACAAGTTTTAGATAAAATGATAGGTGCCCAATAAAATTGCCCAAA
AAATAAATAGAGAATCGTAAAATAAGATACAGCTGTTATTTTGCTTAATTCATGGGAGTAAAATGCCCCATTGGAATTAT
AACTGCCCCTATTTGTCCATGAATTTGTATTGTAGATGTGATCGTAGACTACATTCTAAGAGGGGTGGTTTTATAGAACT
ACTACTGAAACTTGAACGCTTGGGAATGATTGGAGATATTTTTTGTACCTTCAACAAATGTACAAGAAGAATTTGAAACA
CAAAAAAGCTCACTCCACTTTTATTATTAGTATCAGAATAGATTGAGAACCAATAACCCCAACGTACCGAAATCTCCATA
GCATACTGGAGTTAACAAGGAGAGAACCAAGTAAGAAACTGAAAACTTAAAAACACGATGGGAACTGGACTTCTTTCACG
ACCATGAAAACGAACACAAGCACTACATTCAAGGCTGATGCTTCAGAAACCGTGTATCTTTATCTGTTCCTTCTTCACAA
TCCCAGCCTGCACGAGGAAGTTAGAAGCATTCTTGCGCTGGTCACCCTGAAGCTGAATAACCTTGCCCAACTCTTTGTCC
TGGACAACAGTACCATTGCAACAAAATTCTTTCTTCAGGTCCTTAAGAATTTTGTCGTAGCTGAACTCTTTCTTCAGCCC
CTGCACAGTCGTCAGGCTCTTCCTCCCATTCCTCTGCTGAATACGTATATGCACGTACTCTTTGGTTCCAGGGGCGCCCG
AATCGTCGTTGATGTCAGCAAATGGATCGAAGGTGGTAGGAATCTGGGCGTCGAGTTCAACCATGAAATTAAAGTGATGA
GTGACTAGAGAACCTTGCGACAAGAAAACTGCATACAACGGCCTATCATTAAGTTACTTATTCAAGTGAGACAAACCAAA
CGAGCAGTCGAACGAAAGAATGCAAACCTCGTCTCGTATCATAAATGTGACATTTTAAAGGTCACATTTTTTGAATCTTC
ATAAAAAATGTAGTTTATATGTTAATTTTTTTTAATTATCTATATATAATTCAATAAAAAGAGAAATTATAATTCTTTGG
AAGCTCGGAATTTTTTTAATATTTTGATAATTTTTTTTAACAATTAGATAGTATTATTATAAATTTTGATGAAATTATAT
GATTAGTTACACATATTTTATAAAAATTAGAAATAAATTGAATTTATGTTAAAAATAAACTTGATTTGGATAAATAAATT
ATTTTGGGCCTAATTAGCTATTATGTTGTAATGTATGAACTAAATCTAAATTGGGCTTGTTATCTATGTAACATTGTAAG
GCCCAAATAATTTAGAAGATTTCTCTAGAAAGATATTTATAAACACAATTCTATAATGTTTCTAAAATGGAAGATAGTTT
TAGAGAAATTCTAAAAAGTGTTCATGAAAAAAAATCTAGATATTTAGAAAAATTATTCTAGAATATGAATAATAGCCATC
GGATGTAATGAATCTCCACCATCTATTGTAGATGCGGAGTAGCATAAATAGGAATTATGTAAGTCATTTGTAAGCAAGTC
AATATAAGCCATTTCCAACATTTTATAATTAAAAGAGTGTAAAAATTGTAAAATTATATTAAGTTAGAAAAAAAATGCAT
AATAATAGCACAAACCTATTACATTCTAGAGATTAAAGTGACCACTGGGACACTAAGAAAGTTCTGTAGAAATATTATAG
TCATATTTATAAATTTTATTTTTATTATCTTTGTATATATAACCATACCAAAATTAACTTTTAATTTTTATCTCGAACGA
AAAGGGTACGTCCCCTTGCCTAATGTGCCTCCACCATGTTAGTACATTCGCAAACTTTTACTACATATACGTATGCATAA
TTATAAAATATTTGGTTTTCCAAATCTATGTGAAACCTAATGATCGCATGTAATTTTTAGACATCCAATATACTACACAA
ATAAATCATATATTATAGCCATTTTCCCCTTTTTCAATATTAGAAAAAAAAATGAAAATGAAATAATAGTATACTATTGT
TACATTTATCAATTTTGTTATCATTTAATTATATTATTGTTACATTGTTACTAACCTTTTCATAAGTCGGAAAATACGTA
AAAATATAAAGAGCCTCTCGTATAATTTTCTTTAAATCTTTTGTATACAACTTTCAGGCAATGATGATGTCAACGACATT
GATGTATAAAGAATCAGACAAGAAATGAGAGAGCTACTATATATGTGACAAGATTTTGATACGGTGGAGAACTTGGAAGA
GGTGAGCTTCAATTTTTATTTTATAGGAGCCGCTCCCATAATTTTGATCGTAATAAAATAGAAATGATCTGATGGCTCAG
ATCAAATGAGACTATTGATTATAAAAAATCTAAATTGTTTAAATTTGTCAAAAAGAAAGGAAAGAGAGATTATGAGATCG
GGAGAGAATAAACCGACGCCAAGAAAAAGCAAAAGCAAGAAAGATCAAATCCCAAACAATTGATTGACGAGAATCTGATT
TAAGCTATGATTTTAGTTCTTTGTTTGTTGAAGTTATTATTTCTAAGATTTTAAATTTTTTTCAAAAAATAAAAATAAAA
ATCAATTGTTTGAATAGCTTAGGCAAGATTAGCAATCTTTTATTTTTTTTATTATTATTTATTTATTTATTTATTTTTCT
GCATTTGACGTTGATTATCTTTTACATGCTTAACCAGCTAGTGATAGGGCTTTTATGATGAAAACTATTTTTGTTTATAA
CAGTATAACAAGATCTCATTACTGCATCTGCATGTATTTGTTACAGTTTTATTTTACAGATATGATACAAATATTATGAT
AACGAAAATTGAAGCAATAACTATCTACATCGAAACAGTAAAATTAGCTAAGGATGTATTTTTGTTGTGCTTGTAGAAGA
TGTACTTTTCATAATGAAATGAAGATCTTCATTTTACTCATGCCAATGAACATTATATATCACCATCCTTTGTTATGTTA
TGCATGAAACAAGTTTTAGATAAAATGATAGGTGCCCAATAAAATTGCCCAAAAAATAAATAGAGAATCGTAAAATAAGA
TACAGCTGTTATTTTGCTTAATTCATGGGAGTAAAATGCCCCATTGGAATTATAACTGCCCCTATTTGTCCATGAATTTG
TATTGTAGATGTGATCGTAGACTACATTCTAAGAGGGGTGGTTTTATAGAACTACTACTGAAACTTGAACGCTTGGGAAT
GATTGGAGATATTTTTTGTACCTTCAACAAATGTACAAGAAGAATTTGAAACACAAAAAAGCTCACTCCACTTTTATTAT
TAGTATCAGAATAGATTGAGAACCAATAACCCCAACGTACCGAAATCTCCATAGCATACTGGAGTTAACAAGGAGAGAAC
CAAGTAAGAAACTGAAAACTTAAAAACACGATGGGAACTGGACTTCTTTCACGACCATGAAAACGAACACAAGCACTACA
TTCAAGGCTGATGCTTCAGAAACCGTGTATCTTTATCTGTTCCTTCTTCACAATCCCAGCCTGTAAATATCGAACCAGTA
TAAAGTCAAGCGAATACACTCCTCTACAAGAATGAGAAAAATAATAAGCATAACAAATCACGTTCTTTCGAATTATTAGT
CCACTGTTCAGGACAATGCATAACAATAGTCATCCCCAAGTAAAGAACGTCCATAAAGAGCTAAAAGCTAGTCAAATCAT
AAGCCAAACCAAGCTATATCCCACTACCAAATTGGAACAGAACCCCGTAATCTCACGATAAGCCATTTCGGAACCATATC
AATTAATTCATATGGACATGTTTATAAAAAGAAAGAAATCAAATTTTACAAGAAACCATTACCAATCTTATTTTATTCTT
TAAAATCCAACATTTTTCTGATCAGCAACAATCAAATTCAATATGGTTAACGACAATCAGTCTCAATTTGATTTTAAAAG
AGAGAAATCAACCAAATAAGAAACAAAAAACTGAATAGAGCACAGAGCAATACTACACATAGCCACAAAACTTACCCAAA
AACCTTACCCAGACTAATCTATGGAAATGAATTACAATGCATGAAAAGTAATGAATACTAAATTAGGAAGCAAATTATGA
CACATAGGCATCCACGTCAGGGGTAAGCTTTTAACGGGATTTTGTGGGTGGAGGTAGCATTTTCCTAGAGCAAAAGGAAG
GGTTTTCATCCTACTTTATTCCAAAAACAAAGAAATCACATAACACAAAAAATCCCAAACCAGATAACACAAATTACTTT
TCTTTCTAATAAAACCATCGTATTGCTTCCAGCAACCCTGACTATAATCAGATTCCGAAGGCTCTAACACCAAAAAACAT
AGAGAACAAACGATAGATCTCAAATAGGAAAAAAAACAAAGGAAAAAAAAAATCTTGGATTGCGAATTAGAAAGGAAATC
TAACCCATAAAGAAAAATCAAATACTTTGTTATCACGAATCTCTAAACACACAGAAAAAAAATAACATAGTAACAATAAA
TCTCCGACTGAGAAAAATACAAACGAAAAAAATCAAGGGAGCTGCTACTCCCCCTCTGACAGCCCACCCCCGGCCCCACC
CCCTCCCCTCCCATCCCATCCCAAATTACCAATTTACCCCAATCTCTTTAATTAATTACTATTTT
>Cluster-9641.17041
TTCAGAGGTTATTCAGCCTCCCATTTCAGGTATTATATATACCTATATATGCCATGGAGACTAGAGTGTTGAATTATGGA
GATGGCTTGATGTTTGCATTTATCATATTTGCTCTATATTCTGTCTTTTTTAAAATTGATATTGATGATGTTTAAATTCC
TGACGTGAATTTTTATAAGTTAGGGTCATGTACACTTCCATTGCGATTTGTGGGTCACGGGTTTGTCTATTGGAAACAGC
CTCTTTGGAAATAGGGGTAAGGTTGCGTATACCACTTTTCCAGACCCTGCAATGCGAGAGATTTATGCACTGGGCCGTTC
ACATATATACACACACACTAGAGATTGTTGACTTACATATCACCTTAACTTGCATTGCCATTTAGCTATGAAATTCCTTG
GCTATTTAGCTGAATTGACCAAAGTTGCGGTTAATTCTTTGTAGACAATGGGAACATTGAGGTTGTGTCTTGGTTGAGTA
TTAGACATAAATCTTAGTTTTTTAGTCCTTATGAGAGTTAAATAGAAACCAAGAATTCAATGCCATACTTGAGTCATTTC
CAAGTACATTTTACCAGAACCAACTCCATGTTGATTTAGAGACTAAATTAATTTAGAAAAACTATTGCATGAAAGATTAC
TTAGGGGTGTACAAAAGAACCAGGAACCGAAAAACCGATCCAAATCCGGCCATAGATTGAACCGAATGGTACTGAACCGA
TCCAATCTGAAATTTCGGTCCAATCCTCAGATTAGCATGTTACTAATCCGGGACCGAGCCGATCTGACTGTAGACACTGA
AATCGCCGTAAAAAAATTATTTCTTAACACCTACTCTTTCCCTTTTTTTAATTACGTATTCTTGTTTAATTATTTTGTTT
TGACTATTATAACGTAAAGAGGGCATACCAACACTAGCTGGTTTTGGTAAATATTCCAAGTTGTTTTCAAAATAGAAAAT
AATTTTGGTGGACCTCAATAACCTTTTATTTTTTTACTGGAATTCGATTTATTGTTTGTAAAACAATACTTTTGTTTTGC
ATGGATTTGTTATTGATTGATGGAAAATCAATATTATATTTTAATAAAAAATTAAATCAACTTTCATTCTGGTTATGGTA
AAATATTCGAAGTTGTTTTCAAAATAGAAAATAATTTTGGTGGACCTCAATAACCTTTTATTTTTTTACTGGAATTCGAT
TTATTGTTTGTAAAACAATACTTTTGATTTGCATGAATTTGTTATTGATTGATGGAAAATCAATATTATATTTTAATAAA
AAATTAAATCAACTTTCATTCTGACACTTATTTATTATTAAAGAATCTGTGTCTGCATGTTGCGGACCAATCCAAACCGA
TCCAAACCAACCCGAAGGAACCGAGGACCGAACCGAATCCGAACCGATCCGTGAAGAACCGACCCGGAACCGAACCAAAC
TTGAACAAACCAGTTCTGGTTCCAAAAAGTTGGAACTGATCATAAATGTGTCGGTTCCGGATTTGGTTCCGGATGCCTCA
TGGAACCAATCCGATCTGGACCATGTACACTCCTAAGATTACCAATGTGGCAGACTAGTTTCCCGTTCATCTCCTTTTCT
CTTTGAATTTAGGATGCTCTTTATCTAATTATGAGTGTTAGATGTCCAATATCGATGATGGGCTTGTTTAATTGCAGTTT
TGAAGTGAAGCTTTTCCAATTTCTTTGCTAAAGTTGTTACACATCCGGATGCTTGGTTATTAAATTGAGTTTTTTTGCTG
TTTTGATATACAAACTTCAAAATTTGAAGTGGTGGACAATGGAATTCTGGCGGGCAATGCGACCACGAGACTGAGCCCAT
AAAAAACACGACCTATCTAGCGCAGTACCCACCCAAAATGACTGTGTTGGAGAAAGTGTTGAAAAATATGAAGACCCATG
TCTCGTACCTAAACATCACAAGACTAACCGACTACAGAAAGGACGGCCACCCTTCGATTTATCGGAAACAAAGTTATACG
AAAGAGGAACTAAATTCACCAATGAGCTTCCAGGACTGCAGCCACTGGTGCTTACCTGGCGTTCCCGATGCTTGGAACGA
ACTACTCTATGCCGAGCTTTTGATAAAGCAAAGCCAAAACAAGCAACACTGGCAAAGTCCATAGGTGAACAAACTCTTTA
GTAATTAAAATATATTTTTTTTCCTTTTTGTCCTTTGAGAGTATAGAAACAAATAACAATTTACGAAAAGAAGATTTAAG
AGAGGGTGTTCTTTGAATTATAATTATGAGAAAGAGAAAAAAGAGGTGGTACTGAGACTTGTGCACCATACAATATGTAC
ATTGCTTATAAGGTTGGTGGGAGATTTATTTTTACCACTTTTTACTCTTTAATTAGTCTTACTTTATGGCGTGGGCAGTG
TAAATTTTATTGTCATGTGATTGATGATAGTAAAAGGAAGTCATAATCATATGGTTTGTTTCCACTGCAACATTGGCATA
CATTTATTATATGACTAAAATTTCTATACACTGTAATGCTACAGATGCACGACAGATGTATATATTTGGTGCTT
>Cluster-9641.17040
GAAAATATTAGTCTATAGCAGTCTCGGACAAATACATTCTCATAAATATTTTACATTTAAACATTAACCGTGGATTTTCT
AGTTTCGGACGAATGAATCTAACAAAACAAACACGCTTATTGAGTTCTACGAAACCATTTTAATAACTAAATAGCTAGGT
TCAATATTAGACTACAAAATTGATCGCAACTCTCTCTACCAAAACGTGCTAGTAGAGGGTGTCGACTTTGTGTACCAAAA
TAGTTTTAGTAATTGCTTAAAAAGTAGAAATTTATTCTACATTCACAACAAGAACAAGTAAGTTCGAATGATTAGCACTT
TAGCAATAGGATTCAACTAGCTTTGAGTATGCATACGATCATAGAATAGTACATTCATAACACAATGGAACACGTCGAAA
TCGAGTTTAGATTTTGCCACGAGGTCCGAGCTTGGGTGGCAACTGAGGTCCCTTCTTGATGGGCAAGAGATCGGGCGAGG
CAGTGGCGCTAACGTAGGCCAATGCGGAACCGCCTCCCAATAACAAAAACTTGAGCAATAGACCTCTCTTGGTGAAAGGA
GCTGCAAATGTCTCAAAGAATTTGCTCTGCATTTACATAAAGGAAATAAAATAAGGAAATATCCTAACATTATTCAACAT
GTTGGATTTGAGGTCGCGGGTCGCATATATGGCTTAAACCCGATTAGTTAAGTTTTTAATTAAAAAGAATGGTGCTAAAT
GTCGTAAAAATTATTATGAAAGGCTAAAAACTTACCAAGGGGATGGCTAAAGTCGCATATGAAAAAAAAAAATTCACTAT
ATATAAAACATTTAGCGGGTTTTAAAAATTATAGAGCGTCATAGCCCACCCTGGCAAACGTTGGCTCCGTCCACTACGTG
TCACACGTAGTTTAGTTCTTGCTCAATCTGGCATGTATAAATCACTTCCGCTAATTTTAATTTACACATTATAATTACTT
TGAATCCTTCACAACAGATATTGGAACAGACAAAGCATATGATAAGGGATTTTTTTCTTTTCATTTGGAAAAATAATTAG
AAATTTCGTGAAGAAAGGAAATATAAAGGGGTTAGCAAACTACCTGAAGGGAGTTGTAAGGAGAAGGAGCATCTGAGCCA
TAAAAGTCCCATTGCCCAGTGGTATTGCTCAAATCCTCCAAATCAAAGTATACACTCTTTTCACCGTATTTCGCCACCAC
TGCACCGGCTCTGAGGGTACAAAGAACGACGGAAGTTTGAGAAGTATGATCACGAAAAATGCTTCACAACTAATACATAT
GTATGTTAATGATTCAAGGATTACTTTGCGAGTAAAATGTAATGTGTGCATGATAATGATAATTTAGTTAAGTTACGGCT
ACTGAAGACGTCATAACTTGCATGCCACGTCAGTACATTGGCGGACCGAAAGGAGGTGGAAGTCTGTTATTACAATTTAT
GCATCAAATATCGTACTACTTTCCAAACCAACTTCCAATCTTCATTTGTAAAATAATAGAATAATAACCCTTTAAATAGA
CTTTCGAAAAGCACAAGTATTGTCAAAGTAAACCATGGTTAGTATTAGTTTTTAAAGTATTACGTGTAGCCTGTGGGTCG
GATGCTCTGACGAGCCGGCTTGATGTGGAGCTTGGTGCCGGTGATTGAGCTTCCGGAGAGGCCCTTAACGGCGGCGGGTT
GCACGGCGGCGAAGGTTGCTAGAGATGCCATGTCCTTTTGCTCCTTCCTCTGTTTCTCACTTTAGCTATAGAATGGTATA
TGGGCTTTTACCTGGAAGGGATACGAACTCCCTCTGAGGAGTTGCCACGTGGGATGGATCTGGATAGCCCTATCCATCTT
AGGATGAATGGTGAAGGATGGACACTTTTAGTTATTGGCCAATTGTGAGTGAATTTGTGATTGTAAGGAATTTTGTGTTG
AATTTGGATTTTTACTTTCTTTTAGCATAAAGCAAACATAAAAAAATTAATTGAATTTTGAGAAATGTTAATATTAGGCA
TCAACCAGTCGACTGATATATCCAATATGGTCATCTTAAATGCATCTAGTACGTTCGTTCATAATAAACGGTTAAAATGC
ATTAGCATCGGATATTGCTTAGAAATAAAACCAAAAAAACAATTCATTATCAAGGAAAGAATCTCTTAAAGAATAATTTT
AATTCATTATATTTTCCCACACGGATAAGCTCACAAATCATGAGCAAAAGAGAGAAAAGGAAGATGAAGAAAACAATATC
CCCTTCTCAACTAAAAACACTCGCAAATTCGCACACATTATCAAACTTGGTGGCCACCCTTCCCGATCTTCAAAATTTCT
AAAAACTTAAAGCATAAATTTTGAAATTTTCTGGAGAAGCCCACTACTCGACTACACTACGAAAAAAATAAAAAAATACC
CATATAGAATAAAAGGACTTGGCTCCCCCTAACCGAGAATCCCGGGGTCATCACCAAACCATAAATGTCATCTATGAGCT
TTACTACTAGTCAAATTACCATTCATCTACATAGAACTTTTAAACATTCTATTAGCTATCTTCACACTCCAAACTAGTCT
TGATATTCCTCAATGTGCATGAGATGAGAGAGTTGACAGAGTCGACATTTTCGACGCTTAGCTTGGCCGTTGGAGAAGAA
CTTGTAAGAACTTGAAACGCAATTGTGAGCAAAGAGCCCCCTTCAGTGCTCTTCTCGTCGGGCCTGGAAGTGATCACCAG
GGGTCTCGATTCAAGGCCATCTGGCAGGATTGAAAAGCCTGAAGACAAAATGGCGACGTTGCTGGAGTCACGGCCTGTCA
TCACAGACTGCATGCTGGAGATCTCGACGGGCGCAAAGATCACCATTGACTCGTAGGCGTTTGTGCAGCTGTCTTGGAGT
ACCCACATGGTGTTATCGTTGGTCTTGATTGTTTGGACTGTGACTGCATTGCCTCTATCTTGCCCCTTGGCCAAATTCAC
AATGGAGTTTACAGAACTTCCATTTGCCATAACGTCCCACTCGCTTCTCCTGGATTCATCTCTGAGGAAATCAAAAAGAG
TGTGATGAGAAACAGGCAGCCAAACAGATGAAACAGCGCATAGAATCACACCAAGTGGCTCTCCGGGGTCATTTAAGTTC
TTTCTAGAAGATACCCTTATGTCCTCTCCTGTTTTGGTTGTGACCTTGGTCCATGTGTGGTAGCTCGAGGCCCCGAGTGC
TCGACAAAAGCTCCAACTCATCCTATGTGCCAGCTTCAGAATGCTCTTCCTACCCGCCAATGTCGCCACACCGCTTGAAT
CTTTGGTTGGGACATTTGTAGCCATGAAGAACACGAGCCTCTCACATTGCTGTTGTAATGTTGCGATCCAATGTCTAGCA
CCAAATGCTATACCACTGTTGACTATCGACCTATACATTGTGGGTACAATACTTTTTTGGCATTCCAAGTGCTCTACCCA
GGTCACCTTACAGTGGCCATTTGATTTATCCTCAATAATGCAACCAGAAGGGCGTTTACGACATTTAACAAGTGAAGCAT
CGATGTTGTCTTCAACTTTATCAACCGAGACATCAACGATTACCCACTGATCAGCACTCAATTGCTTACAAAATCTGATA
AAATACACTTCTCTTGTTGTTACCATTGGTGTAAGCATCTGTAGCTCCGAAAACATCTGCAGTCATAAAAGTCTCAAGTC
ATCTAATGCATATAAATAAAACTGTCTTAATTCCCGATCGATTTCAAATCCGTGATTCCAAAAACAACTTGAAAGACTTT
TGTAAATTTTGAATCGGAATCAGATCTTTAGACCCTAAAGGCTAAAATCATTAGAGAAAAGACGAATAAAACCAAATTCT
GTTACCTGTCTTAAAATAAAAATAAAGAGGCTACTGACCAGCTGAACAGCACCATTCTTGCTGCGGCCTTCACCATGGGA
GATAACATCGACGGTAGCTGCCTTCGATATTATGCAAGGAAACATCTCTTTCCATTGATTCTACGACACAAAAAGGCGGG
ATACGTAAAAAAGGCAACATCACGAGAAGGGAAATAAAGGGAAAAACTACTCTTCCTTTACGCTTTTCTAAAAACATTAT
TCGCCAAATAATTATAAATTGGTTTTGCTTACTACATCCAAGAAACTCTGGACTAGCTTCGGGAGATCAACAAAGATGAC
ACCAGTCTCCCTCGAGGCCTCAATTGACCTTTTCGGCCTTCCGCTAATACTCGAATTATCCACAGAAAACTCTTTCACGT
ACTCATCATAATTCAGTATCTCCCGCCCAGTCTCAACGCTACGAATCCAGAGCGGCTCCCCAGCTGTAGCCATCTTTCTG
AGCTCTTCCATCGCTGGATTTGCAATATCCATAATTCTCGTTTTGTCAAGCCCGAATAGCCCGGTGTAGAAATCCAAAGA
GCTTCTGTTTTCTTGGTCCTTTCCGGGTGAACCTGAGGAGTTTGATGGTGATGTTCCACGTGGATATTTACCCACCGCTG
CTCGAAGTTTCTCAATCTCAGCCTTGAGCCTAGCATTTTCAATCTTGAGTTGTTCCTCTGTGGCAACCGAGGAATCCCGA
GCAGAGTTTGCGAAACCGCAATTAGGACAAGCACCCTTCTTAATCGTCTCCCGCAACTTGTTGCTTTCCTCCCGGAGTTT
CTCTATTTCGTTTTTTAACAATGAATTCTCGTGACGCTCTTGTATAGCCTGCCACATAATGCAAATCATAAAATTGACAG
AAGAAAAAATAAGGAGAAGGATTAATGCGCATAGCTATCAATTGCTTCTGTTTATGTATCTGCAAGCTGTTTTCTGGTTT
CAGAAACTTTCATGCTTTTGGAAATGCATCCAGTAGATTGATATTTTCCGGAAACATTAGTACTTCTGGTTTCCTATACC
GTTTTCATTTCAAAACTAAACCATATCAGATGAAAATATTTGTCTTCATTCTGAGAACCCGAAAAAAATATTTGAAACGC
AAATTCCGAAAAATTAAACCGCAACTTGGACGAAGCAAGTTTACTTGGAGTCAAACGGCAAAACCTGTAAAAGTCAATTT
CCATAAGCTTTAGCACTTTAATTTATTTTCAAGATGATGAGAAAGTTTATAATCTACCTTGATTTGAGTTCGGCGATTTT
GAAACCAAAACTTGATCTGTCTTGGAGCAAGGCCTAATTGCTTGCTCAGTTGCTGCCTTTGCTTCTCATCTGGATGTGGT
GAATCTTTGAACAAAGCTTCCATTTCTCTTATCTGCTCAGCAGTGTGCCTGTGATACTTCTTTCTCTTCTTCTTCTTGTT
GCCCTTATCCCCGTCTCCTCCGTCGTCCTCGCCTCCGCCTCCGTCAAACTCATCGTCAGACCGAGCCGGACCCGAGTTCT
CGCTGCTTATCTCCACCGTACTGTCTCTCTTTCCTCCGCCGCCGACGCTCACCTCGTCTCCGCCCTCCGCCTCCATGTTC
TCCTCCACCTCTGCCGCCGCCGCTGCCGCCGCGCCATGTCGGAAAATCCCGGCGAGGGATAGAGAGAGAGCGGGGGAGGC
GAAGAAGTCTTTAGTGCGAGAATTTGGGGGATTATTCGACATGTCCAATCCCATTTGCCTCTAATTCTCCCTGACTCTGC
TCCAGATTTATTTTATATACACACATATACATATACATATATAGAGAGAGACAGAGAATGGGGTAGGGAAGATTTAATGA
TAAAAAAACAAAGACAACAAATTAGTAAGAGCAAGTTATTTTTCTGGTTTAGTGAATGGGGGCTGGTAGGAGTTGACCGT
TAGATTCTGTGCAGTGTGTACTTTGAAGGTGTGTGTGTATGTATGTATATGTTTGTGTGCATGTATATAGAGACGGGGAG
AGAGAGGAGAGAGACTTTCAACTAACTTTTTTTTCAGCAGTTGAAACGCATGGCTCACTTTCTAGCTTTTGC
>Cluster-9641.17047
GTTTGGTTTTTGCGGTTCAATTTTTTCTTAAAATCGCAAATCGAACGACTCATGTTCGATTTAGGATTTTGTCAACCAAA
CCAATCCATTATCAATTGGTTTGATTCGGTTTATTACAGTTTGGTTTGGATCAAACGGTTTGAGCAGTTTGGTAAACAAC
CCTAACGTAACAATTCAAAATTTTCAGCCTATATCTGTTTAAATTGAAATTTACGCACTATAAAGAATTTTTGGTGGAGC
TATAGGGATTAGGGACTATTCGTATAATTAACCCTTAAAATATTTACCACATAAATTCAATCCTCTCGATCAGCACCAAA
AGAACTGAACCCAGAAAATGAAAGAGGCTTGTCTTCTCTCTCTAAGAGGGAGAAAAATGAAGGGCTGGGATTTCTCTGAG
GGTGGTTGCCCCCCCCTCTATCAGCCGATGATTTCATAACTCTCTTCAACAACCAACAACCCTCTGGGTGCGTGTGTATA
TGTACATTGTTTTGTCATATATGTATGTATGTATATATATGTATGAAAGCAACAACCAAACAAACCCTAAACAACAAAGA
CGAAGAAAATAGAAGAAAACATTGAATCGGACCGTTAGTTACGAGGCTGTGATGATGAATTTTCAGGGTTCAGATTGGGT
TTCTGAGATCCGACCCGCTTGCTGGCGGGGCAACCCGGATCAGGCGTCCGGTGTGGCAGCCACAGCGGAGTCGGTCATCG
GTCTCGGATGTACCTGATCGCAGCAGATCTGAGCCTCTTTTTTT
>Cluster-9641.17046
TGAGATGCATTGAAATTGATTCTATATACATTTAGAAATTCAAATCATCGGATGTAAGGTACTTTCTTGCAGTGAGCATT
TGAGTATGAATAATTTGGGAATGAAAAAGAAGGAAACAAACTGGGTGAATTTACTTTTTAGGGTGGGGAAGATATATATA
GTTATACTTAAAAAAAACTAGAAAAATATATGTTAGTTAATTAATAATCGAGTTTTTTCGTGAGTTTACAAGTCCAGTAG
CATGCTACTCGACTTTGAAAATGAAACGAGTAATGTCTCAAGCTAGTTAATTTACAAATCGAGCTACTTTTGAATTTTAT
TGAGTTGAGTTCAAGACTTCAAGCTCCTTCGTGTGTCCACCGGTGCACACGCTCAAGGACGTAAATATCTTGCCTGACAT
AATTTATGAGTTGTTTTTCAGCAAGGCGCGGACAGACAGCTCTGGTTTGCCTCCAAACAGAGCCTATCATACCTCGACGG
CAGGTAAATAACATCCCCAACTTATTTAGATTTTCCCATTGCTGACCATTTTCCATCTAATAATTTCCATCATTGTTTTG
GAAATTCAGCTTGCCAGGTGACTACGGGTTCGACCCTCTAGGTCTCTCGGACCCAGAAGGCACAGGATGTTTCATCGAGC
CCAAATGGTTAGCCTACGGAGAGGTCTTCAACGGACGCACCGCCATGCTGGGAGTCATAGGTTGCCTTGCGCCAGAGATT
CTCGGGAAGCTCGGCCTCATCCCACAAGAAACCGCGCTCCCATGGTTCAAAACCGGCGTAATCCCACCCGCTGGTACGTA
TGAGTACTGGGCCGATCCATATACCCTATTCGTGTTTGAGTTGGCACTGGTGGGGTTTGCGGAGCACAGGAGGTTCCAGG
ACTGGTATAACCCTGGGTCAATGGGCAAGCAGTACTTCTTGGGCTTGGAGAAGTACTTGGGCGGGTCGGGAGACCCGGCT
TACCCGGGCGGGCCCATATTCAACCCTCTCGGGTTAGGAAAGGATGAGAAGTCCTTGAACGATTTGAAACTCAAGGAGAT
CAAGAATGGTAGGCTCGCCATGCTGGCGATTTTTGGTTTCTTTGTTCAAGCGCCTGTTACCGGGGTCGGTCCGTTCCAGA
ACTTGCTGGATCATTTAGCCGATCCTGTGAACAACAATATCTTGACTAACCTCAAGTTCCATTAAGATCAACTTCTATCT
GTATCTATCTTGAAAAAGTCGAGAAATCACGTATGGACTATCTTGTAATCTGATGTGTGTAACAAATGGCATATTTTGGA
TTTGAACTCCTAATGTTTTTAATTCAGGTATCGATTTTCGGAACATGATGTTGACAGGAAATCCTAGTAGTATGCAGATG
AAATTCTGGATGACGAACGAAGCGAGAAAAGAAATGTTGTTCTAATAATATAACTTAAAATTGCTCTCTCGTATAATACT
CTTCTAATGGTTTACAATTCGTTGATCACGGTAAAAAAAAAAAAAAAAAAAAAAAAAAAAAAAAAAAAAAAAAAAAAAAA
AAAAAAA
>Cluster-9641.17045
AGAGTATAACAGAACCACCACATTTAGTTACAAATTTAATGTATCTAATTTGGAGTGGGGGTGGGGAAACTAATCTCACA
TTGTTGACATTAAGTTCATCAGAAGGCCATCACATTTTCAACTCGGTAAATCTTTCAAAAATCATTTGCAACAAAGAAAA
AAAAACACTGGATAATTCGCAACAGTTCATATCCGTCTAACTAACAAGCAACTATCTCAAATTATGCTGCACAAAGCCTT
CATTATATGTTTACCACTACTAAACAACACAGACTTGCAAGTGGTCAAACACGAAACCAAGCATAGACATAATATAAAAC
TTGCAATACCCGTGGGCTCGAAAACCATATATCTGGGCCCTAGTCAACGTTATAATCATAATTATTTTTCAGCCGAAGCC
ATTAATTTCTCACCCCATACCAGAAGCCCCGTTCGTGGTCTGTTTCGCCACGTATATTTGTTTCATCTTCGAGGGGAAAC
TTTTATCTGTACCCATAGAGTTGTTCCGTCCATGGTTGTACCCCATCCGGTTCCTCTGATAGCCATATCCCATAGAATGA
TGACTGTACTGCTGCTGACCAGGCAAATTTCTCGGCTCCTGAGTCTTGTACATATTCATGTTATGGCCAGTATTGTTGTT
ATTGCCCCCACTCTGAGCACCGTCCGTCTTAACAGTATGTTCAATAGTAGAGCTCTGAGTAGATGATGTGGCAACAGACG
AATTCGAAGAATAGACTAACCCTAAATCATCTGGGAATTGGGTAGAAGCCGAGTCTGTTGGAACAGGAAAAGTGTGACCG
CTATCAGAAGCTGTTGACATTCGGGGTTCCGGGAACCTGTTGGCAGTTAAGCGTTCACTAGGAGGTTGCCCACGACTATA
CTGAGAATTGAGTACACCAGTCTCCTGCTGCTGAAGTGGCATTGAGAGAGGAATAGAGTGTAGGGGAGACCAAGAAACAT
GGGGCCACCGTCCTTGGACCGACATGTCAGGGGAAGACTAGACAAAAAAGTCAATCAAACAATTGGCAGTATAGAAGAAA
CTGGGGGGCCGATAACATTGCAAAATATTTACCCAGGTAATTAATTGTTCAAGGGGAATTCAAGAGAATACTAATGCCAA
ATGAAATGAGAATCTGTTACATTATCTTTACTGATATTTGAGGTTTTCATGCAACACGCCAAAAGGCTAGAAAAACAATT
AGCCAAACTCTAGAACAGTTATTTCTGAAATAAAAGATAGGGAAAGAACAACTAAAAAAATGCACCTTTTCTTCAATCTC
TGTGAATACATTATTATCGCAAAATAGACTGTTCACATAATCTTCTATGACTCGTTCACCGACACTGGAAAAAACATTAA
ACCAAATAATGGAAAACAAAGGGCAGAAACTAGTTTACAAGAATACACTGATATATCATCTTCTTGCTAAAATTCTAGCG
GAAGGAAACATGAATGTAAAGCTTCTAAAATTAAAAGTCATATACACTTGCACTTATGATAGTGCCAGCTTTCGATGGCA
TCGTCCTGTAGTTATGAAGAGTATGTTTTCTTTCTATTAAACCCTAAGTAATTAAATGTCCTGCCCCCGAAAATCAAGAA
GCGACAAAAGCGGAACCATAGAAAGCTAGATAGCTTTTTGCCTTCAAGAATAAAACATTTTCAACTATTTGCTAGCTTGT
TTTGCTCTTTATGCCTTTAAGCATGAGTGTTTTCCGCAATCAAATTGCTAATAATCTACAACCAAACATGATTTAGAACT
TTACCTGGAATGGAGACCCATCAAACAGTGCTAAAGGAGATGGCATGGGCAGAAGCTGCGTTGGACGGGCTAGATGCTGA
ACTGGAGACGCCACACCAGGAGGATTACGCTGCCCAGAACCCATATTGTTGTTATGTATATCCTCCTCTCGATTAGGTAT
TGTGTGATTTTGCTTCCAATCAGGTTGTCTTCCAGAGGGAATGTAAGTAGTGCCCATGAAACTCAAACCAACTTGACCAA
ACTGTCCAACTGGAAAATGATTGTAAACCACCATACGTGGTGGGCCCTGGATCCCATGAATACCTCCATGGGGGCTAATA
TAAGGGCCTGGAAATCTTGCAGGAGGACCATAGAACGAGTCTGTCCCAGAATGAAACTGTTGCCAGGCACCAAGAAGTCC
TGAACCGGTGGCGTCACTCTTTTGGGGCTGAGAATGGTTCCCGCTGGATTCATCGTGTGGACTAAATGTGTAGATAGGCG
CACCCAACATTGGGCCCATCTCATAGAACGGAAATTGAGATGAAGGGCCACGGGGAAAATGAGAAAACATCTGCCCAGAA
GAACTTTGTGGGCTTGGTAGAGGCGGCCACAAAGACATTGGCGGAGTGTCGACAGAGAGATCTACCGGAAGAGCTACCGA
GAGAGACTCTTCAGCTCTCGATTGGCTTGATAGCAGCTGATCACCTGCCACTCCTCCAGTAATACCACCTATATCTGCAC
TTCTTAAGCTTTTGGAATCAGAGACAGAAAGACTTTGATCACCACCGATTGCTGCAACAGCAACGGCTGAAGCAGCTGCT
TCAGCCTCTGCCTCAGAATCTATTAGATGAACACAAGGTTCATTCTGGGGCTTGTCCTTTTCAAATAGCAGATTACTATC
GCTCTCTGAAGTAGAAAGGTTCTGTGAAATTTGTAAGTTGGACCGAGATGACCCAGGAGCCCGGATCATATGTGAGACAG
CACGGCCACTGGGAGGCAGTACTGTGGGAGACGTTACTGCACCGAATTGAATTTTCTCCCCTGCGAGCAGGGAATTGACT
GGACTAGCTGTCAAAGAAAATGATTTGTCCTTCGTCAATATGGAGGATGAGGGCATAATTGGATTAACAACTGAGCTACT
ACGACCACCAGTAGAAGTCGCGTGTGAATCAATTCTACCAGGTCTCATAGCTTCGTCAAGTTGGGTTTGTGTCAAAGCCA
TAACCTGTGGATTAATGTGTGAATTGCCCCAAGAGCCCAAAGAAGTTTGAACATCATCCAGAATTTTGTTCTTAGTCTCA
AATGCGAAACCTGGTCCTAGGTCCTTACCACTATCAGGGATGACAGAACTTGCACCTGTTTGGGTGGACTTCGTAATCTG
AGGGCTTTTACCCGCCTGCACATCAGAAGTCACGGCAGGAGTGCCTATGGGTGCCAATGGTTGGGAAACCGGACTGGTAA
ATCCTTTGGAAGCTTCTACCTTAGTTAAACCCCTTCCCTCAGGCACATCCGACCGTGTGTTTTTTGCCACTTCTCCACCC
GATGTAGCAGACTTTGCATTTGAGATCCTTGAAAACACAGCACTTGGAGCAATAGACCCAATTTTCCGGGGTGCTAGCAC
TTCAAACCACAGTGGTGACGCACAATACATAACTCCATATAAAATCTAGCACGGCACCACACGAAATTAGTATAGCACAA
AAGCAGAAATGGGATTTAGTAGAAACCTTTATGACCCGAGACTTTGCCTTTATTTCTTTTTCCCTTTGCTCACGTCGAAC
ATTTAGCATTTGCCTCTTTGATCTCACCTGGATAAAGTCATCCTCATCACTCGGAGCCTCGATGCCAGGTTGCTTAAAGA
CACGCACTATCCCACTTTGCAAGGGAGCTTCGACATCCTCCTCAGAAACTATGTTCGTTTTTAGATTCACTTTTACAGAC
CGTTGATTGCTCTCAATGCCCCTTGACGATTCTTTTTCCATTTTTCTGCCAACACTGAAATCTGTGCTTGTCTGCAGAAT
TGAGCTCAAGGGTTCAAGTTCAACCATCTGTTCCACTGATTTATTAGCCAACCCCCCTTTCTCTGACCCACTTCTTTCAA
AGATTTCAACATTCTTTCCAGTAAAATTTGCACTTTTAGCAACATTTTCCCGAACACGAAACTCAGTCCGTTGCCCAGTT
CTTCGAGGCCTCCTCTGGAACCTGCCAGAATTTGATCGATAAACCTCAGGAGCCGGATAAGTTGGTCCTATGCTTGAATT
CCTAGCCACAAAAGCATATCTTTTTGATTTGACACCAGACTGTTGGCCTTGAGCCCTTAAGTCCCTAGAGTCTTCAGAAT
AGAGCAATCCTTTTGAAATTGTTCCATTTGATTGTCTAAAACTTCCCAAACCCGAAACCCGTTCCTGTTTATCTCCAGCT
TCTGGCATGATTGCATTGGACATTGTAGGTACCTTTTCCTGTACTACACTATTTCTTCCACCCACCAAGATAGATGAGAT
ATCTTCTTTGATCTTATTACTAGCTAAACCCTCTTGCTTAGGCTGAAAGAGCAGATGACCCCCAGAGCCTTGATTCAAGT
TATAATGGACCTGAAAATTGGGCAGCACAGAAGACATTTGAGGGGCCATAGGCAGAATTCCCTGGGAGATGGGAGGCGTT
GCATACCCGAGCTGGCCGAACTGGAATAGGGGAGCCTGTGATTGGTGTACTTGAGGGAGGGAGGGATTAACAGAGGGATG
AATAGGCAGAGGCATCTGTATAGAACCGATCTGAATAGCTGGAATAGGAGATGGAATAAGGGGAGATCCAGAAAACCGGC
CAAACTGAAGTTTAATAGGCAAATCAGTCGGACTGGGGCCAACAGGTATAGTCGATACGACACTCTGACTAGCAGAAGGA
TTTGATGAAAATTTAGCCAAAGACAAGCTCATTTGCTGACGATGTACAGGAGAACTAGTTGACCCGTCGATAGTATCCAA
GAGCTCAGATGACTCTGCAGTATGAGTATTCATATTGATAGGCCGGATGGTAGAGTCTGGGACTGCCTTGTCGGCTTCTT
GGATACATCTCAAAGAGCTATCAGAGGGCAGTTTCGAAGATCTATCAACTGGTCCCCCCTGCTCCACAAAAGCACTTTCT
TCATGTTGAGAGCTTCTTTCAAACCCGTCATTAGGTAACCCTACTTCAACGCCCTCATCAAAGCCCAAGACCAAGTTCTC
CATCATATCAAGTGACCCCTTGTCAGCTATATTTAAGTCGTCAAAGTCTCGATTCAGATCAATATTCCGACCATCTTTTT
CATGCACTTCGTCTTCTTCCTGATAACCATCTTCATCTTCATCATACTCTTCTTGCACTTGTAACTCTTCATTATTCTCA
ACACTCCAATCTTCATCAACATCAGATCTCAATCCTGATCCCGCCATTACAGTATCTTTTCCGGATATTGTATCCGAGAC
TATCAGTTTCCCTTCTGTAGCAGACACCATAGATGAATCCTCAGATTCGTCCAGATCATCTTGAGAGAGTTGGGGTGGAG
AATTAGGGGGACTGGAAACAGAAAGTGAGGACTGAGAGTCCTCCGTCTTTTCTGTATTTTTCTGCACCACATCAGCTATT
TCCGGTGTTTCAACCCTTTCCTGTGGATCATTATAGCACACTGTCTGCACGGTTGATTCATTGCCTGATGAACTATGGTA
TGGCATATGAGTTGAGGGACCAGGGCATCCTGTCTCCCCTTGGAACGAAGTCTTTTGTATTGGCACCAGAGATGGAGGGG
GAAGTACACGAGGCTGTCTCATGGAATATCGCGATCTACCATACGTATAAAGCTCATCCCCATCTGAACTCAGCCTTTCT
GGGTAAGGAGAATGAGCATTGGCCCCAAAAAGATTATGAAACTCAGAGTCAGTGTCCATGCTTTTGCTGTAAGGGTCCAC
GTCCGCAGAAGCATTCCACTTTTGCCCCTTCGGATGTAGGTAATGTTCGGGGTGAGCCTCTTGGTTCCCACCTCTATAAT
AATTCATAGGTGCCGTATATCCAAGTCCCCCATGAAAATCTTTCTTAGGAAATGCTCTCCCACCGACAGAACCATCTCGC
CTAGGACTATGATGGCCATTGTCCTGGTTGATGAACGACGAGTTAATATTCCCACTTTCAAATACATCCCTTTTCCAAGC
ATTAGCAGGCTTTAAACCAGAACCCCTGTCTCTAACAGATTGAGATCGATGACCTGGCTCAGAAGACCTGTCCGGACCAG
GAAAAACAGAGGAACCCGAGGTCATTATCCTCTCCACCAATCTCTCACTATCTTCCCAGCTTTCAAATTCCACCGCCCTC
GAACAATCTTTTCCCATACCCTTCTCATCTGATGTGACGGCAGAGCTATTGTCTTGCACTGCTTCAGCTTTCTTCTTAGC
CATCCTGGCCTCTAATTCTAGAAGTTTCTGTTTAGCAGCTTGTTTCCTCCTCTCTTCCTCCATGAGCATATGCCTCTTCT
CCTCTTCTCTGGCCATTTTCTGTTCCTCGGCTCGTCGAATAGCATCGAGGTGATCCTGTTCAGCCCTCCAAGCAGCTTCT
CGAACTGCCTCTTCAAGTCTCCTCCTCTGTTCTTCCTCTTCCCTAATCAGTCTTTGTTTCTCCTCTTCTTCCCTTCGAGC
TCGTTCCAAGGCTCTTTCTTGTTCCTCCACAATTCTCTGCCTCTCTTGTTCCTGCATTTTCTGTACCCTCTCAAGTTCAG
CCTCAAAAGATTCCCTAACTGGGTCGTGGAAATCAGCATGTTTAACAATATCCTTTTTCCTCTTGATCACCCCAACAAGA
CCACTGGAGAATGGATCCTGTTCATCGAAGCTTGCTGGAACAAGAAAAGTATCCACTGGATTAGTTTTTTCACCATTTGT
AAATGCACGTTTTTCACAACCAACGTCTAGTACTGAATCGTTCAAATGAAGCCCTTTACCACTAGGTGAAAATGAAGACT
TTGGCCCCGAGCTATTCTGGAGACCATAACCCTTATATCGGTTAGATTGCTCATTACTATAAAAATTTCGTGGATTTCGC
TCATTTCCTCGAGTGTTGGAAGATTCAACTGAGTCAAACCGCTGATGTCCTGGTCCAAAACCGTCTCGTCTTCCAAAGTT
AAACTCTTGCTTAACACTGACACTATCCCGAGAATATTCTGAAACACGAGGATGTACGTACTTATTATGATCCATTGTCC
TCCCACCAACAGCATCATATCCATCTTTGGGAAGAGGGGAAGCCCTCCATGAGTTACCTTCCCTACTAGGTATTTTTACA
AAAGAGTCTGTTTTCGGGACTTCACTAGTAGAAATTTTTACATTTTCATCCTCGCGCTTACCCCACCACTGTAACTGATT
ATCGGCTGGTTTGTGTGGCAACAATCTGTCCCTGGGTATATCAAAATCTCTGTCCCGGTAAGCTTCATTATTCGAAAACC
CATAATCTCTTCTTCTGTCAACAAACCTGTGACCAGTATCGCGTTCATCGTCGGCCCAATCCGATCTCGGATTCAGGCGC
AGTAGAGGAAGGGGATCAGGAAAAAACTCCACTGGTTTCGGTGCTTGCCCTGTCATTGGTAAACCGCCCAACCTATAACT
CTCACCACCATTTCCACTCGACCCACTTTCACAAGTGCGATGATGTGATGTGTTGACCTCTGGACTCGAAGAGGGCCTGT
CCCGGAGCTCATTGGATGTCTCATCACTCGACAGCAGCTTATGTTTTTGATTATGTGTTGAGTCCTTGTGCTTCTGTGCA
GGACCAGAGGCGGTGCCACTAGGTAAAGCAGCCCTTAAAGAAGGAAAATCCTCCCCGCGCAGAACTGCAGCCTTATCCGC
CAACTGAGCTGGCAAAGAAGGTGGCAATCCGGCCCCACCAAACTGAGCAGAAGGCGGCATGTAAGCAGAACCACCCTTCA
TCGAACCATCAATTATATCAACACTCTGATCAAATTTATCACCCGTCCCACTAACATCAAAATTATCTTGTGTAGAAACA
TTAACCAACTTTGTCCAACCAACACCGGACGAAGTCAGCCTACCTGCACTGCCCGAACCCGCTCCGCCAACCGAGCCGCC
ACCTGTGCTTGACAAATCAAACCGTTCGTGTTCTTTCCTTAAGGAAGGTAAGTTCAAGGGGGGTGGAACAGATAGCTTCG
ACCCAGGCTTCTGTGAGCTACTCCTCGGCCGCGAGACCACGACCATTCCACCGCCACCTCCTCCTCCACCACCGCCACCT
CGGCCAGCAGCCGCCTGCCCATAAGCACTACTACTATTATTGCGACTAGATGCGGACCCATACGACTTATTCAGATTCAC
AGACACAAACTTTGTCCCCAACCCACCATGATTGGCCATCACCTAGGGAAAAAAAAAAAAAACAAGCCCTGTTCTGAAAC
CCCACCAACGCATCAAATACCACAAACCCTAATTTTTAATTTCTCTCTCCTCCCAAAAAATGCTTCTACCAACACTCTGC
CCCACCACAGATCCCAAAATATATGATCAGATAGATGAAAACCCTGTGGAGGAGCACGAGGCAGACGGCGGTGGCTAGCG
AGAGAGGGGGAGAGAGAGAGAGGGAGAGAGGCACTGCTACGCGAAGCCGATGGAGAGGAGAGGAGACAGAGAGAGAGGGA
>Cluster-9641.17044
AGGATTGCAACTTTGATTTCATTTTCCAAACAAATGTCATCACTCGTTTATTCAGCATAATGTAAGATACATTTCTATGG
GCAGACAACATTCAGAATTCGTAATTGCACAATAATACAACAAATAGGGTGCTACAATCGAATGCTACTCCCCTAATATT
AGATACATGATGACGTATATCATTCCCATGAACGCATCCTTCTTTGCCAATTCAGAAATTACAAGGCTGCTTCTTCAGGA
CTCATGAATAACTTACAATGAATGCATCAGACGAGACTCAATTCATCCGTGATATTGGTAGCGGCTTCGGCGTAACCATT
GGATTCAAAGGCAGAAAGCACCTTTCGTAGAGCCGCGAGATACTCCCCAGCATCACATATGAAAGCAGAGGCTTGTCTTC
CTGAAAGAGTTGCCCCCTCCATGCTGTCTATGTAGTCCTGTTTTGTATATGAGCCAGAAAGGAAGAAATTCTTAACGGGC
GTCTTCTGGTCAGGTCTAAATGGATCTTTACCAGGCCCTTCACGATACAAAGATTGCCCGATTTTGACAACAGATGACCA
AGTAACGTCTAAACCTTGTGAAGATGGGAATAACACCAAAACTTGTTTTGCAACTCTTCTGATTATTTCATCATTTGGTA
ATGGCATGTAAGGATCACCAGGGGTAAGCACACATTGTAGCAGCGATCCTTGTCCTTCAATGTAATAATCTTCAGGAGAT
GCAAGCGCAAGGTCAGCAAAGCAAGAAAAATCGGCATCTGGAGTGTAAAGGAGATTATCCAACCCTGCAGCTTGCCTTAG
TTGCCTACAAGTAACAATAGGAAAACCTTACATTTCCAGTACAAGAGAAACTGACTTGTCATAATCATGAAAAGAGAAAG
AAACCAAACTTTTGCCCAATTCTGGTCTCTCGAAGCATAAAATCAACATTCACGAGATGATAAATACAATAGAGGAACAC
CTTGCCCGTTCTAGATCTTGCAACTCCGTGACCCAGCCGTTGTATCTGAGTTGCACAGTAACCACGGGTACACCAACTAG
TTTATAAATGTTATCAAAGAACTCCCACTCCCTCCACTCAGAAGGAACTAATCTTTTGATTCCAGGAACATCGACAGCTG
CAACATAAGCATCAGCTTTCACAATTTTCTTTTGGGTAGCCTTTGACATGGCAATTCCAGTTACAAATGTGTCTCCATCA
GCAGATCTTTCATGGAATATCTCTCTGCATCCCCACCTGAGATGGAACCTTCCGCCTTTGTCTATGATATACTTTCTGAT
GGGGCCACTTAAATAAACATCAGGAGAACCCTTGAGCATCCGTAATAAGGAAGCCTCTGTTTTAGTAGCAAATAGAGCGA
ATATCGTGAGCATACAACGGGCGCTGATATTATCACAGTCAATAAACCCAAGAGCATAGGCAACAGGGTCCCACATTCTC
TGGATACTAGGGCGTGTGCCACCTTTGGACATGAACCACTCGGAAAAACTAACACTGTCCAGGTTTCTTATATCTTTCAT
CGCTCCATCGGGGTCAACAACAGCCCTTACAACTGGACTTAAGGCCAGTGCCAATGCATTTCTTGCTTTATCATAAGTAT
TGAGCTGATTTGTTGTCAAGAAAGCTTGAATTCCATGTAACGGCGCTCCAATTGGAAATCTGAAGTCAAGTTCACCAATA
TCGCCCCCTTTGTTTACAAAGGTGTGAGTATGATCTTTCACGAGCAGATTTTTCTCAGCACCAACCTTTTTCAACAAACG
GAAAAGGTTATTGTAGCAACCAAAGAAAACATGAAGTCCCATTTCAATGTGATTTCCACGTTTATCAACAAAAGAACCAA
CTTTTCCCCCAATAAAAGATCTCGACTCATATATGTCCACCTCGTGTCCCTGGTCCAAAAGCTCCACTGCAGTAGACATG
CCTGCAAGACCAGCTCCGATAATGGCCACTTTTAATTTCGGTCCCCTGTAGTGCTCAGGTTCTGGTGGAAATAACCCTTT
TGGGGCATTGACGCTCATATCGGAGACATTTGAGTCAAGGGAGCAGCGGACACCCAACCTCCGAGGCTTGAGCTGGGGCC
CACCACGGCGAACGGACAGATGGTGGCCGGTTCGGGGTCCAGCGGTTGACGTGGCCGCGAAACAGAGGGAGGAAGAAGAC
GCCATATAGTTTGTAGGGGAGAGAGAGAGAGAGAGATTGTTGTGTGGTTTAAGCAAGTTGTTGAGGGATTTTGCAGACTT
TTTGACACATAGAGAGAGAGAGAGAGAGGGCGGGGTATCTGGAGAGGTGAAGATGCTGAGGGTGAGAAATTTGGCAGCTT
AATGAAAGGGTCATGCTGCCA
>Cluster-12953.0
GTCTGGGGCTTGCCCGGAGCCCCAAAGCCTCCGAACACACCTAAGGACCCTTGTTTTCCTGAAGCCAAGACCTGAACTGC
AAGTCTAAAACTTGAGAAAGACACCCGAAACTCATCCGAACTCGCAGCGATCCAACTCAAACATACTCGAACATATAATA
TAAGACCTATATGGCATCTTAAAACATAATTCCACATCTCGAATGCATAAACATGCATTTATGCAACCTCAACAACATCA
TACAAACTCTATGAATGCGATGAACTCGATAATGCTCATGTGATCACGAAACACAACAAATGTCAACACGAGCATGTCAC
AACAAACTCGATGAATGTCATGCGTGCAACTCGTGCCGTGCATGCTACCAATAATAAACTTGAAATAAATCACAAATCAA
TGCGATTGAAATAATCTATATGCTTCATTGTAATGAAACATATTAATTATTTCCGCGAACAAGGTTTATACTTATTTCCG
GGATCTCATTTAAATCGACATATTTTTTTACCTGTGTATATTCTATTTTGTCCGTTTTATGCGTGAAGCCTTTTTGATCT
GCTGGCATGTGTCTGTAGTTCCATTAGTTGAGCTTAGGAGTTTTTTTTTTTTTTTTTTG
>Cluster-9641.845
AGTAATTTGAGAGTTATTTGATGCGAGTAAAAGTTGTACATATATAACCTCTATCAAATTTTCGGCTGTCAAAATAGCCT
GATGGGCAGTTCTGTAGACACAGAAAGCCATTCTAAACAGAATTTTAGCCTTTGTGATAACTTACCAAATACCAAGGGAA
TTAATTGATTTTAAGAGGGGGAATTTTAAGTTATATAAAATAAAATTGACCAAACTGAAATCTCTTCTCTGAGCCCTCTC
TCCCTCAGTACCATGTTAGCTCTAACCAAGGTTGTCAAATCGTTTTTCGGTCCCGTATCGTTTTCTATATTTTTCTGTAT
TGTATCGTATCGTGTATCGTAAGATTTTTTAACACAAT
>Cluster-9641.844
GGTCCTCGAGCATGGACAACCCAGGAGGTAAGGAATGTCGTGTGTCTTGTTCTCTCGAAATTCAGTATCCCCCTTCATCT
GTTTGTTTCAGGAAATGAAGGGCTTTTTTAGTGGAGTTTCTATTTTTGGGGCCTTGGGGGTTGTTTATGTTCTTTAACAC
TCCATTTCACACAAGGATTTTTCTAATTAAGAAGATGTATATTGTACGGGGATGCATTTTTTTGGTGGTTTTCCTTTTCC
ATTCTTCTGTGTTTCATTTTGCTAGTGACCAACTTAGGCTTGTTTTTATGAGTTTTTTAGGTTTCCAAGTTCTTTTTATG
CCTCTTTTGGCGCATGAATTTGTCTTTGTAAACTAATGCGAGGAAAAGAATTTTTTAAGGGTAAAGTATCTTCTGCTCCC
TCCAACTTTGACCCAACCATCAATTTAACCGTCCTACTTTGTTTTATGTCAGTTAAGTCCTCCAATTTTTTCTTTACTCG
TCAATATGGTCTAAATACTATAAGTGTTAGTTTTTCCATTAATTGAAATTTAATTCTAATATTGGC
>Cluster-9641.847
TCTAAACAAGGGATGATCTAGAACCCCATGGGCTATAAAAGGGTGGGAGACTTGCTCATTTGTAATCAATCCAACACTTG
AGAGAATATAAGTGAGTAGTGTTCTCCTACATTGTGCACTTTACTTCTCTCTAGTCTCTTTACATGTGTTTAGCGTGTTT
AGCTTCCACTTCCTTCTTGTGAGATGAGTGAATCAAGGCCGACTTAACCCCTCAAAGCTAGGTTGAGCGAGCTAAGTGCT
ACACGGGTAGTCTTGGGAAACTAACCCCATGACAAGTGGTATCAAGGCTTCATTTCGTGGGGACGTTACGAGCAACGGTT
ACGCGGGGATGTAGCCATATCGGGTGAAGGCCAAGTTGTGGGTGACTCTAGGGAGAAAGGTGTTGGAGGAAAACGGGGTA
AATCAAGGGACATCATAACTTCATTAGAAAGAAGCCTTGCTCGGGTGGAGCTTGCCATGGTGGACGATCGTGATCAAATT
AGGGAGGTGGCCGAGAGCATCGAGAAGTGTTTTTCAAAGTATGAAAATATTCGTAGGGAGATGCTAGGTGACCTCAACCG
AGTCATCAACCTTCTAAGGGAAGAAATGAATATTATGAGGGAGGCTCTACTTGCCAAGGTGACATCTATCTGGGAGGAGT
TTCGGGAAGAGATAAAGGTGGTCAAGGGTGACATGGACTTGTGTAAGCTTGCGGTGAGCCAAGGAGTGGTGAACGCGTAA
GTTGCACCACGGGTAGACGTTTTGCGGCCCAAATGCTATGATGGGTCGAGGAACACAAGGGAGTTAGACAATTTCCTATG
GGGTTTAAAGCAGTTCTTTAAAGCAAGTGGCATAATAAAATACACGATAAAGATCAAGATAGTGCCACTCTACCTTAATG
GTGTTGCTACACTATGGTAGAGGCGAAGGTGTACGGATAACGAGAAGGGGACATGCTGCCTCGACACCTGATTAAATTTC
AAATGAGAGATCAAG
>Cluster-9641.846
AATTAAAATGTGACCTTTTCAAATGAGTTTTACTTGAATCAAATTATTTATGTGTTATTGCCCATAATCAACATAAAACT
TCGCAAAAAACATTAATACACCTTGAATCATCAATTTTTAGACTAAGCAGTTTTTTAGAGAAAATCTAATTTCAAATGAT
ATTTAGCACATCATTTTTTTAGAGGATAACATGGGAGTTCTTTAGTGGGGAGTTTGTTGAAATAGGATGTCGCGTTGTTT
GGGTTATTCATCATGGTTTTGTTAAATTTGATGATAAACTCGTGATTATGTTGTTGTCTAAGTGCTTGGGTTTGGGGATT
ACCTTTTTTTTTAGCTTAGAATACTAATCCATGTATAAGTTGTAATGCTAATTTGGTATGATGTAAGAGGATGATATTAT
TATGGACGGTCCAGTGCACATAACTCCCGAATTGCACGGAGTCTGGGAGGAGGGTCTGATGTTTGCAACCTTCCTCCTGT
TTCCATAGTGGTTTTTTCCAATGGGATGAATGCTTAAGAAAAATGGAG
>Cluster-9641.841
GGAAACATCCATAATTTCAGTAATAATAAGAGAATGAATTTTCTATACTTTTTGTTTCTTGCTTCTGAGTTTGAGATTTG
AGTGAGTTATGATTGACATAACCCTTCAAAACAAGATTGGTTGAGCTAAGAGTTCGCACGGATAGACATGGAATAATAGA
GCCGTGACAATTGTGGGAGGGATTAGGAGAAAGCTGCTAGGTTTTATTATGGTTTGATACGATCCGACGTCGTTTGATAG
ATCAAATCGGGAGCTAAGCGGTGAAATTCCTTCGGTGGTTTTGCAGCTTTTTCATCTCGTTTCGTTTGTCGATTGGCTTC
GAGGTAAAAAGGATTGTCGCGGTTCGAGAAGCGTGGCTTGGTCAAATTGGAGGAGTAAGACGGGAAAATTGCGGGTCGGA
GCTCAAAGGGGGTATTTAGCGGTATTTGGGGAATTCTCGTTCAGGCGCGTTTGGAGGACTTGGGCTTGCGGGAATTGCGG
GCATTGGCATATGAGGTTGGAGTTCGGGGGGTTTATTGTGGGAGCCTCTTTTCATCCCTTTTGTATTAGAGGCTGTGGTA
TGTATAAGAGATTTTATTTTATTTTTTTGGGACGAGCAAGCAGCTCGATGATGTATGATATATGGGCAACTTGGTATGTT
GCCGCTATATTGTGTATTCTATAGAATAGGAATACTGAGGATATTGTATTATTATGTATTTTGGCTTTCAGAGGTTCATG
TGGGTAGTTATATTGTTACTATTTTATTCTTTTTCTTATTTTAGTTCACGTCCCCGAGTTTATGAAAATTCTGGGCGTGA
CAAACCGTATTACTTTTCTGCATTTTGTTCTTCTATGATCTGTTTTGTAGGCGGAGAGGTGGGGTTCAAACATCCTTAGA
TGCTCCTTTCTTATTTTTATTTTATATACTTGCCTAGTTGACAACGTTGGCGATGGTGTAGGCGATAACGCGACTCTGAT
ATTGAAGTTGCACATTGTTGTACCTTAATCTTATTTTGCAATAAGTAAAACAGGCTGTAACTTCTTTTCTTATTCTTTTA
CAAGCAATCAGCTCGAAGGCATTGTATTATGTAAACAGACAGGATTACAATGTTGTTGA
>Cluster-9641.840
TAAAGAGGGTGAGACAAAGTTTAAAGGACTAATGAGTAATTCTTCCAAAAACAGTATTAAAAATAACAAAGGTTATACTT
CGAGACTATAAATTGAAAATAAAAAAATAAAACCTGGTGCATTTTGTAATGAGAATTCCACAGCCACATGATCTTTTTAA
TGCTCGAATATCAGCATTTGTACTTCCTGTCTTTGATAGACCTCTTTTTGACTGCTTTTTTCTAGCAAGCCCTCATATCC
AGTGTATGAGGAGTCGGCCTTTCCAGACCAAAGACGAGCCATGGCGGTGGCTATGGCCACCACGGCAGCTGCTGAGGCTG
CGGTTGCAACAGCTCAGGCTGCTGTGGAGGTAATAAGATTGGCCTCGCCTTCCATTATTGTTGCGGAAAATTACGCTGCA
GTTGCCATCCAAACGGCATTCAGAGCTTACCTGGTAAGGAATATACTTATATACATACTTTATCATCAAGCATTAAGTCC
CAAGAATTTGGAGTTGGCTAAATGAATCAGAGTCATTTGAGTAACTAACAAGATAATTTATCTCCTATGCATTAGCTAAT
GAGGAGCTAGGAAGCTCACCACTATTGTTGAGTCCGGAATAGGTGTAGGATAAGAGAAACTGGACTATATTAGTTACAGA
ACTGCTACATCTACGCATAACTTTTACCTGATTCCCTTACCTGCTGACGTGGCAAAAAGAATCTTTAAATGTGATTAGTT
TTTAGTTGTATTACATTAATGACTTGAATTAAGATTCTTTTGCCACATCAGCGGGTAAGAGAATCGGGTAAAAGTTTTAG
GTATGTGTAGCATTGCTCTATTAGTTATAATGTGTGGCCTACAACTTAGTATTTAAATTGGGCAGCGAAACATGCCTATA
ATAATGTAGGACTTTTCTGAAGAACACCATTGTGACATGCATTAACTCAATTAGTTAAGTACGGAAGTAAGGAAAGTAAG
AACTATTAAAACACGTATACATCCTAACGGAGTTGAAAGAGGAGGTGTGTAATTTATCAAAGTTTAAGCAATATGAATGG
CATTAATAAAGAGACCAAATCCACAGAACAGAAAGAAGTGCTGCTAATCATCAATGTAGACCATATTATATATTGTGAAA
CCAAAGCGCTTGGCATGCATGTAATAATTTATACTTTCTCCGAAAGATACCGGTCAGACAATGCATAAACATGAGAAGAA
GAACAAATGTGTATATAGTCTGCGTTTTCTGTAATAAGAATTGCACTATTCTAGACACAAAATCAGAGAGTAGGAATGCT
ATTCATCAAATCTGTTCTATTTTATATTTTCTTGGTAGGCAAGGAGGGCTCTGAAGGCACTAAAAGGGGTGGTGAAATTG
CAAGCTTATGTAAGGGGCTACAATGTCAGAAATCGAGCCCAAATGACTCTCCAATGCATGCAATCTCTCCTGCGGGTGCA
AAACCAAGTATGTGATCAGCGTAAGAGGTTAAGCACGGATTCCAAGTTCAGTCCTCCCACACGCACCCGAATAGCAGAAA
TGAAATCCAATGTGAGTAACAAACACACAAGCTTATGGATTCATATTTGGCGTACATTTGTAAAATTACAAGTCATCACA
AAGCAGAACAACCAACAACATGGAAAGAGTTCGATCTCACATCATTGTAGTGGCACAGTAATACATAAAAGCTCTTTTGA
GAAAACAAACATCACCTACGATGGGAAAAGTGTCACTCTCCCGTCATTATGGAGATGAATCATCTGTAAACTGTCAAAAC
CAGAAACTACTTCCTAACATCACCTATGATAGAAATGTTTCAATGCCGAATGATGCAGCATTTTATTTTGAAGACTGAAT
CATTTTTCGTGTTAAGACTTTCCCCCAGTAGCTAAAAATTTTATCATATCCCCTCTGACAATGTAGTTTAATGTCCCACA
CTAATAGGACAAAGATTTGCTACCTCATGATGAGATGAACTGTAAGAGTCGTTTAGGGTCTAACCTAATCGTTTTGTAAA
CTTATATATCATAAAAAAAATGGCAACTGAGACATCACTACCAAGACAAAGCAAAGTTAGTAGACACAACAACGTAGGCA
ACAAAACACATTCCACGTGTATGTAAAATGTAGCAGAATGTTAACTTTCGTAATTGATGTGGTTTATTATTTGTGTATCA
AATCTTTCAATTGATCTCGCCGTCTTAAGGACACTCAAACTGCAGTGTAAGCTGAAAAACAAACTAATAGAAAACTTTCA
AGCCTTTCCCCCCACCTAATACTGCTTTTTCATCAATTTTTCTAGCTTGTGTATAGATTGCACATACCTAAGAATCGCAT
GCTAATGCTGCACCTAGTTTTGCTCTCCTACCATATTTTTAAACTCATCTCATATTCTAATTTCCTTTCAAATTTAAAAG
CACAGTCCAGAGGTAGCACTAGCAGGGTCACAGAAGGTGAAGAGCACCCACATAAATCCAAAGAAGCTAACCTTGAATGC
GAAAACTCTCTTGCTAATGCCTTCTATCTTCAGGTACCAATCCTCTCTCTCCCCCAAATTCCCTTATTAGAGAACTCCCA
CCAGTCACTCTATTGGGGCCTCTATTCTATATTTAGGGATTAAATTTTTGCCATGCTCACACAAGTATATCTAATACTAT
CCAATCTTCTAAAAAATAATGGGTTTACCACAATCAGGGCATTGCCACTAGATTAAATTTTAATACATATATTTCAAATT
CTAAAATAAAGTCCGAAAATGCCACACCAAACCACCTAGACTTAGAAATAATATTGAGGAACCAAGATCCCCTAGTTCAA
TAAAATTATTATAGCAATCTCCTCAAATAGAAGATTGGATAGAGTTAGATAAACTGATATGAGCATTAGCTGAAATTATC
CACAAATTTAGGATAGAGGCCCGTGGGAGTGCATAATCGTCTTGAATTAAGGGATCATTGTTCATTCCCAATACTATTTT
AAGTTAAGGGGTCTAGTTTCAATTTCTATTTTAGAATTTAAGCTATATGGATTAAAATTTTGGGATGAGAATAGATACAC
CAGTGGAAATACTCTTGCATATCTATATTTATATCAAATCTATCCGTTCATAAATTATTGGTGTGTTTTGATTGGCACGT
AATTTTAGAACAAATTCAAAAATTATGTTTTCAAATTTTGAATTGACGTAAAGACTAAATTTGCCGCTTTCAAATTTTGT
CTTATTCTATTTCTTTTTTATTTTGAAAGGCAATTTTGGTAATTCAATAACAATTGCAATGATTGAATATTTCAAATTTG
>Cluster-9641.843
TTCGTGTAGATGATCATATACATTGGTATTTGTACAATTTCGATACGAGAAATACTTTCCTAAGCATAATAAGCAATCTA
TTCACACAAATTAAAGAGAAACCCATAGCACCATGGTAAATAGAAGTTAATCCATTTTTCAATTATCCAAACAATGGCTT
AGACGCTCATCTTCAATTCATCAGAAGCTACAGTATTATTCCACACCAATTGTTATGAACAAAATTTCTTAATTCATCTC
TAAATTAAAAAGAAGATTAATATAAAGTCCTATTGAACCTAAAATTGATCATAAATTGTTTAACTCTCTCCTGATCATCT
[truncated: 72,893,746 more chars]
